# Supplementary material for: Histone Deacetylases HD2A and HD2B Undergo Feedback Regulation by ABA and Modulate Drought Tolerance via Mediating ABA-Induced Transcriptional Repression
Source: Genes (Basel). 2023 May 30;14(6):1199. doi: 10.3390/genes14061199 (PMC10298649; doi:10.3390/genes14061199)
Supplement: Supplementary file 1 [file genes-14-01199-s001.zip]

Archive with 10 entries (10 files):
- Supplemental data set 1. WT genes differently regulated upon ABA treatment.xlsx
- Supplemental data set 10. primers used in this artical.xlsx
- Supplemental data set 2. overlap of differentlly regulated genes in hd2ahd2b compared with WT under control condition with ABA regulated genes in WT.xlsx
- Supplemental data set 3. Genes in hd2ahd2b differently regulated by ABA treatment.xlsx
- Supplemental data set 4. HD2A- and HD2B-dependent genes up-regulated by ABA.xlsx
- Supplemental data set 5. HD2A- and HD2B-dependent genes down-regulated by ABA.xlsx
- Supplemental data set 6. HD2A- and HD2B-independent and ABA responsive genes.xlsx
- Supplemental data set 7. overlap of differentlly regulated genes in hd2ahd2b compared with WT without treatment with HD2B binding genes.xlsx
- Supplemental data set 8. genes response to stress in the overlap of differentlly regulated genes in hd2ahd2b compared with WT without treatment with HD2B binding genes.xlsx
- Supplemental data set 9. HD2A- and HD2B-dependent ABA-independent up-regulated genes in hd2ahd2b.xlsx
