# Supplementary material for: Histone Deacetylases HD2A and HD2B Undergo Feedback Regulation by ABA and Modulate Drought Tolerance via Mediating ABA-Induced Transcriptional Repression
Source: Genes (Basel). 2023 May 30;14(6):1199. doi: 10.3390/genes14061199 (PMC10298649; doi:10.3390/genes14061199)
Supplement: Supplementary file 1 [file genes-14-01199-s001.zip › Supplemental data set 1. WT genes differently regulated upon ABA treatment.xlsx]

## Sheet: ab vs wt VS wt（ABA）-wt（control）
DEG list of wt(ABA) Vs wt(control)	log2Fold Changes	Gene ID	Type	Tax ID	Homologene Gene ID	Homologene Gene Tax ID	Gene Symbol	Description	Biological Process (GO)
AT1G79850	28.6083	844324	ensembl_gene_id	A. thaliana	844324	A. thaliana	RPS17	ribosomal protein S17	GO:0032544 plastid translation;GO:0009657 plastid organization;GO:0006412 translation
AT5G42092	26.6469	28721242	ensembl_gene_id	A. thaliana	28721242	A. thaliana	AT5G42092	ncRNA
AT1G09053	25.5286	28716982	ensembl_gene_id	A. thaliana	28716982	A. thaliana	AT1G09053	ncRNA
AT1G66820	24.5372	843000	ensembl_gene_id	A. thaliana	843000	A. thaliana	AT1G66820	glycine-rich protein
AT3G10120	22.6728	820175	ensembl_gene_id	A. thaliana	820175	A. thaliana	AT3G10120	hypothetical protein	GO:0009620 response to fungus;GO:0043207 response to external biotic stimulus;GO:0051707 response to other organism
AT5G01815	22.3302	28720416	ensembl_gene_id	A. thaliana	28720416	A. thaliana	AT5G01815	ncRNA
AT5G28520	10.2549	832945	ensembl_gene_id	A. thaliana	832945	A. thaliana	AT5G28520	Mannose-binding lectin superfamily protein
AT3G30210	10.1799	822714	ensembl_gene_id	A. thaliana	822714	A. thaliana	MYB121	myb domain protein 121	GO:0006355 regulation of transcription, DNA-templated;GO:1903506 regulation of nucleic acid-templated transcription;GO:2001141 regulation of RNA biosynthetic process
AT5G16460	7.94563	831507	ensembl_gene_id	A. thaliana	831507	A. thaliana	AT5G16460	Putative adipose-regulatory protein (Seipin)	GO:0140042 lipid droplet formation;GO:0010344 seed oilbody biogenesis;GO:0034389 lipid droplet organization
AT5G53710	7.81488	835452	ensembl_gene_id	A. thaliana	835452	A. thaliana	AT5G53710	hypothetical protein	GO:0008150 biological_process
AT4G24000	7.79863	828500	ensembl_gene_id	A. thaliana	828500	A. thaliana	CSLG2	cellulose synthase like G2	GO:0009833 plant-type primary cell wall biogenesis;GO:0000281 mitotic cytokinesis;GO:0030244 cellulose biosynthetic process
AT5G64210	7.75135	836542	ensembl_gene_id	A. thaliana	836542	A. thaliana	AOX2	alternative oxidase 2	GO:0010230 alternative respiration;GO:0009060 aerobic respiration;GO:0045333 cellular respiration
AT2G17680	7.41047	816275	ensembl_gene_id	A. thaliana	816275	A. thaliana	AT2G17680	DUF241 domain protein, putative (DUF241)	GO:0008150 biological_process
AT1G60470	7.39082	842342	ensembl_gene_id	A. thaliana	842342	A. thaliana	GolS4	galactinol synthase 4	GO:0006012 galactose metabolic process;GO:0019318 hexose metabolic process;GO:0005996 monosaccharide metabolic process
AT5G51990	7.2552	835274	ensembl_gene_id	A. thaliana	835274	A. thaliana	CBF4	C-repeat-binding factor 4	GO:0016143 S-glycoside metabolic process;GO:0019757 glycosinolate metabolic process;GO:0019760 glucosinolate metabolic process
AT1G29650	7.24179	3766843	ensembl_gene_id	A. thaliana	3766843	A. thaliana	AT1G29650	hypothetical protein
AT1G60190	7.18906	842314	ensembl_gene_id	A. thaliana	842314	A. thaliana	PUB19	ARM repeat superfamily protein	GO:0010029 regulation of seed germination;GO:1900140 regulation of seedling development;GO:0048580 regulation of post-embryonic development
AT5G59220	7.11522	836040	ensembl_gene_id	A. thaliana	836040	A. thaliana	HAI1	PP2C protein (Clade A protein phosphatases type 2C)	GO:0009788 negative regulation of abscisic acid-activated signaling pathway;GO:1901420 negative regulation of response to alcohol;GO:1905958 negative regulation of cellular response to alcohol
AT2G29380	7.11373	817487	ensembl_gene_id	A. thaliana	817487	A. thaliana	HAI3	highly ABA-induced PP2C protein 3
AT5G05220	7.0778	830404	ensembl_gene_id	A. thaliana	830404	A. thaliana	AT5G05220	hypothetical protein	GO:0008150 biological_process
AT5G28510	7.025	832944	ensembl_gene_id	A. thaliana	832944	A. thaliana	BGLU24	beta glucosidase 24	GO:0016145 S-glycoside catabolic process;GO:0019759 glycosinolate catabolic process;GO:0019762 glucosinolate catabolic process
AT5G15500	7.02422	831403	ensembl_gene_id	A. thaliana	831403	A. thaliana	AT5G15500	Ankyrin repeat family protein	GO:0008150 biological_process
AT4G28110	6.97878	828927	ensembl_gene_id	A. thaliana	828927	A. thaliana	MYB41	myb domain protein 41	GO:0080091 regulation of raffinose metabolic process;GO:0006723 cuticle hydrocarbon biosynthetic process;GO:0042335 cuticle development
AT3G08435	6.94864	28719124	ensembl_gene_id	A. thaliana	28719124	A. thaliana	AT3G08435	ncRNA
AT3G62990	6.90369	825474	ensembl_gene_id	A. thaliana	825474	A. thaliana	AT3G62990	myelin transcription factor-like protein	GO:0008150 biological_process
AT1G07430	6.87548	837255	ensembl_gene_id	A. thaliana	837255	A. thaliana	HAI2	highly ABA-induced PP2C protein 2	GO:1902039 negative regulation of seed dormancy process;GO:0048838 release of seed from dormancy;GO:0097438 exit from dormancy
AT5G50360	6.86795	835103	ensembl_gene_id	A. thaliana	835103	A. thaliana	AT5G50360	von willebrand factor A domain protein	GO:2000143 negative regulation of DNA-templated transcription, initiation;GO:2000142 regulation of DNA-templated transcription, initiation;GO:0045892 negative regulation of transcription, DNA-templated
AT2G47770	6.85353	819389	ensembl_gene_id	A. thaliana	819389	A. thaliana	TSPO	TSPO(outer membrane tryptophan-rich sensory protein)-like protein	GO:0006778 porphyrin-containing compound metabolic process;GO:0033013 tetrapyrrole metabolic process;GO:0009651 response to salt stress
AT3G03341	6.82634	6240770	ensembl_gene_id	A. thaliana	6240770	A. thaliana	AT3G03341	cold-regulated protein
AT1G69260	6.82177	843257	ensembl_gene_id	A. thaliana	843257	A. thaliana	AFP1	ABI five binding protein	GO:0009738 abscisic acid-activated signaling pathway;GO:0071215 cellular response to abscisic acid stimulus;GO:0097306 cellular response to alcohol
AT2G07070	6.81986	815276	ensembl_gene_id	A. thaliana	815276	A. thaliana	AT2G07070	hypothetical protein
AT3G48510	6.8089	824010	ensembl_gene_id	A. thaliana	824010	A. thaliana	AT3G48510	AtIII18x5-like protein	GO:2000143 negative regulation of DNA-templated transcription, initiation;GO:2000142 regulation of DNA-templated transcription, initiation;GO:0045892 negative regulation of transcription, DNA-templated
AT1G52690	6.7802	841701	ensembl_gene_id	A. thaliana	841701	A. thaliana	LEA7	Late embryogenesis abundant protein (LEA) family protein	GO:0050821 protein stabilization;GO:0050826 response to freezing;GO:0031647 regulation of protein stability
AT1G47510	6.75741	841160	ensembl_gene_id	A. thaliana	841160	A. thaliana	5PTASE11	inositol polyphosphate 5-phosphatase 11	GO:0046855 inositol phosphate dephosphorylation;GO:0071545 inositol phosphate catabolic process;GO:0046838 phosphorylated carbohydrate dephosphorylation
AT1G22290	6.72599	838836	ensembl_gene_id	A. thaliana	838836	A. thaliana	AT1G22290	14-3-3 family protein	GO:0034613 cellular protein localization;GO:0070727 cellular macromolecule localization;GO:0008104 protein localization
AT4G18920	6.72192	827627	ensembl_gene_id	A. thaliana	827627	A. thaliana	AT4G18920	histone acetyltransferase (DUF1264)	GO:0008150 biological_process
AT3G28007	6.65768	822424	ensembl_gene_id	A. thaliana	822424	A. thaliana	SWEET4	Nodulin MtN3 family protein	GO:0051260 protein homooligomerization;GO:0051259 protein complex oligomerization;GO:0008643 carbohydrate transport
AT5G40800	6.57977	834080	ensembl_gene_id	A. thaliana	834080	A. thaliana	AT5G40800	hypothetical protein	GO:2000143 negative regulation of DNA-templated transcription, initiation;GO:2000142 regulation of DNA-templated transcription, initiation;GO:0045892 negative regulation of transcription, DNA-templated
AT1G56600	6.52235	842114	ensembl_gene_id	A. thaliana	842114	A. thaliana	GolS2	galactinol synthase 2	GO:0006012 galactose metabolic process;GO:0019318 hexose metabolic process;GO:0005996 monosaccharide metabolic process
AT3G46660	6.51676	823819	ensembl_gene_id	A. thaliana	823819	A. thaliana	UGT76E12	UDP-glucosyl transferase 76E12
AT1G62570	6.49538	842554	ensembl_gene_id	A. thaliana	842554	A. thaliana	FMO GS-OX4	flavin-monooxygenase glucosinolate S-oxygenase 4	GO:0016144 S-glycoside biosynthetic process;GO:0019758 glycosinolate biosynthetic process;GO:0019761 glucosinolate biosynthetic process
AT3G48240	6.47257	823982	ensembl_gene_id	A. thaliana	823982	A. thaliana	AT3G48240	Octicosapeptide/Phox/Bem1p family protein	GO:0008150 biological_process
AT3G60780	6.46063	825249	ensembl_gene_id	A. thaliana	825249	A. thaliana	AT3G60780	hypothetical protein (DUF1442)	GO:0008150 biological_process
AT3G22830	6.45582	821854	ensembl_gene_id	A. thaliana	821854	A. thaliana	HSFA6B	heat shock transcription factor A6B	GO:0034605 cellular response to heat;GO:0009408 response to heat;GO:0006357 regulation of transcription by RNA polymerase II
AT2G18550	6.44905	816370	ensembl_gene_id	A. thaliana	816370	A. thaliana	HB21	homeobox protein 21	GO:0045893 positive regulation of transcription, DNA-templated;GO:1902680 positive regulation of RNA biosynthetic process;GO:1903508 positive regulation of nucleic acid-templated transcription
AT5G06760	6.42801	830565	ensembl_gene_id	A. thaliana	830565	A. thaliana	LEA4-5	Late Embryogenesis Abundant 4-5	GO:0009414 response to water deprivation;GO:0009415 response to water;GO:0009409 response to cold
AT5G37300	6.42692	833704	ensembl_gene_id	A. thaliana	833704	A. thaliana	WSD1	O-acyltransferase (WSD1-like) family protein	GO:0019432 triglyceride biosynthetic process;GO:0046460 neutral lipid biosynthetic process;GO:0046463 acylglycerol biosynthetic process
AT2G22590	6.41596	816790	ensembl_gene_id	A. thaliana	816790	A. thaliana	AT2G22590	UDP-Glycosyltransferase superfamily protein
AT1G05100	6.41241	839324	ensembl_gene_id	A. thaliana	839324	A. thaliana	MAPKKK18	mitogen-activated protein kinase kinase kinase 18	GO:1902457 negative regulation of stomatal opening;GO:1902456 regulation of stomatal opening;GO:2000038 regulation of stomatal complex development
AT3G02480	6.41236	821185	ensembl_gene_id	A. thaliana	821185	A. thaliana	AT3G02480	Late embryogenesis abundant protein (LEA) family protein	GO:0009414 response to water deprivation;GO:0009415 response to water;GO:0001101 response to acid chemical
AT4G10500	6.41149	826642	ensembl_gene_id	A. thaliana	826642	A. thaliana	AT4G10500	2-oxoglutarate (2OG) and Fe(II)-dependent oxygenase superfamily protein	GO:0046244 salicylic acid catabolic process;GO:0019336 phenol-containing compound catabolic process;GO:0009696 salicylic acid metabolic process
AT3G62730	6.40656	825448	ensembl_gene_id	A. thaliana	825448	A. thaliana	AT3G62730	desiccation-like protein	GO:0008150 biological_process
AT4G13480	6.37221	826980	ensembl_gene_id	A. thaliana	826980	A. thaliana	MYB79	myb domain protein 79	GO:0006355 regulation of transcription, DNA-templated;GO:1903506 regulation of nucleic acid-templated transcription;GO:2001141 regulation of RNA biosynthetic process
AT5G24080	6.34768	832473	ensembl_gene_id	A. thaliana	832473	A. thaliana	AT5G24080	Protein kinase superfamily protein	GO:0048544 recognition of pollen;GO:0008037 cell recognition;GO:0009875 pollen-pistil interaction
AT3G50970	6.32883	824261	ensembl_gene_id	A. thaliana	824261	A. thaliana	LTI30	dehydrin family protein	GO:0009631 cold acclimation;GO:0050832 defense response to fungus;GO:0009620 response to fungus
AT5G62800	6.29921	836401	ensembl_gene_id	A. thaliana	836401	A. thaliana	AT5G62800	Protein with RING/U-box and TRAF-like domain	GO:0006511 ubiquitin-dependent protein catabolic process;GO:0019941 modification-dependent protein catabolic process;GO:0043632 modification-dependent macromolecule catabolic process
AT5G49120	6.25749	834971	ensembl_gene_id	A. thaliana	834971	A. thaliana	AT5G49120	DUF581 family protein, putative (DUF581)	GO:0008150 biological_process
AT1G75600	6.25081	843895	ensembl_gene_id	A. thaliana	843895	A. thaliana	AT1G75600	Histone superfamily protein
AT2G33380	6.24341	817901	ensembl_gene_id	A. thaliana	817901	A. thaliana	RD20	Caleosin-related family protein	GO:1902609 (R)-2-hydroxy-alpha-linolenic acid biosynthetic process;GO:0042759 long-chain fatty acid biosynthetic process;GO:0001676 long-chain fatty acid metabolic process
AT1G52890	6.22984	841722	ensembl_gene_id	A. thaliana	841722	A. thaliana	NAC019	NAC domain containing protein 19	GO:0009414 response to water deprivation;GO:0009415 response to water;GO:0001101 response to acid chemical
AT5G52300	6.22221	835306	ensembl_gene_id	A. thaliana	835306	A. thaliana	LTI65	CAP160 protein	GO:0009738 abscisic acid-activated signaling pathway;GO:0010150 leaf senescence;GO:0090693 plant organ senescence
AT1G74540	6.20967	843795	ensembl_gene_id	A. thaliana	843795	A. thaliana	CYP98A8	cytochrome P450, family 98, subfamily A, polypeptide 8	GO:0080088 spermidine hydroxycinnamate conjugate biosynthetic process;GO:0008216 spermidine metabolic process;GO:0006595 polyamine metabolic process
AT1G69480	6.16171	843280	ensembl_gene_id	A. thaliana	843280	A. thaliana	AT1G69480	EXS (ERD1/XPR1/SYG1) family protein	GO:0006817 phosphate ion transport;GO:0015698 inorganic anion transport;GO:0016036 cellular response to phosphate starvation
AT1G76290	6.14347	843962	ensembl_gene_id	A. thaliana	843962	A. thaliana	AT1G76290	AMP-dependent synthetase and ligase family protein
AT2G34315	6.12563	817993	ensembl_gene_id	A. thaliana	817993	A. thaliana	AT2G34315	avirulence induced family protein	GO:0008150 biological_process
AT2G34317	6.10907	28718324	ensembl_gene_id	A. thaliana	28718324	A. thaliana	AT2G34317	avirulence induced family protein	GO:0008150 biological_process
AT3G63060	6.10828	825481	ensembl_gene_id	A. thaliana	825481	A. thaliana	EDL3	EID1-like 3	GO:0010029 regulation of seed germination;GO:1900140 regulation of seedling development;GO:0009738 abscisic acid-activated signaling pathway
AT4G16545	6.08162	28720135	ensembl_gene_id	A. thaliana	28720135	A. thaliana	AT4G16545	heat shock protein HSP20/alpha crystallin family protein
AT3G56275	6.0638	3769724	ensembl_gene_id	A. thaliana	3769724	A. thaliana	AT3G56275	miscRNA
AT3G15670	6.05061	820810	ensembl_gene_id	A. thaliana	820810	A. thaliana	AT3G15670	Late embryogenesis abundant protein (LEA) family protein
AT5G63350	6.04909	836455	ensembl_gene_id	A. thaliana	836455	A. thaliana	AT5G63350	von willebrand factor A domain protein	GO:2000143 negative regulation of DNA-templated transcription, initiation;GO:2000142 regulation of DNA-templated transcription, initiation;GO:0045892 negative regulation of transcription, DNA-templated
AT4G18150	6.03286	827540	ensembl_gene_id	A. thaliana	827540	A. thaliana	AT4G18150	Serine/Threonine-kinase, putative (DUF1296)	GO:0008150 biological_process
AT5G40645	6.03212	834064	ensembl_gene_id	A. thaliana	834064	A. thaliana	AT5G40645	RPM1-interacting protein 4 (RIN4) family protein
AT4G01985	6.01879	2745601	ensembl_gene_id	A. thaliana	2745601	A. thaliana	AT4G01985	hypothetical protein	GO:0008150 biological_process
AT2G34610	5.96237	818026	ensembl_gene_id	A. thaliana	818026	A. thaliana	AT2G34610	cotton fiber protein	GO:0008150 biological_process
AT5G15960	5.94842	831453	ensembl_gene_id	A. thaliana	831453	A. thaliana	KIN1	stress-responsive protein (KIN1) / stress-induced protein (KIN1)	GO:0010017 red or far-red light signaling pathway;GO:0071489 cellular response to red or far red light;GO:0009631 cold acclimation
AT1G68750	5.94511	843206	ensembl_gene_id	A. thaliana	843206	A. thaliana	PPC4	phosphoenolpyruvate carboxylase 4	GO:0006099 tricarboxylic acid cycle;GO:0009060 aerobic respiration;GO:0045333 cellular respiration
AT2G37870	5.91445	818363	ensembl_gene_id	A. thaliana	818363	A. thaliana	AT2G37870	Bifunctional inhibitor/lipid-transfer protein/seed storage 2S albumin superfamily protein	GO:0009627 systemic acquired resistance;GO:0006869 lipid transport;GO:0010876 lipid localization
AT5G13170	5.89354	831156	ensembl_gene_id	A. thaliana	831156	A. thaliana	SAG29	senescence-associated gene 29	GO:0015766 disaccharide transport;GO:0015770 sucrose transport;GO:0015772 oligosaccharide transport
AT4G36600	5.88042	829812	ensembl_gene_id	A. thaliana	829812	A. thaliana	AT4G36600	Late embryogenesis abundant (LEA) protein
AT3G27250	5.86948	822344	ensembl_gene_id	A. thaliana	822344	A. thaliana	AT3G27250	hypothetical protein	GO:2000143 negative regulation of DNA-templated transcription, initiation;GO:2000142 regulation of DNA-templated transcription, initiation;GO:0045892 negative regulation of transcription, DNA-templated
AT5G09640	5.86454	830823	ensembl_gene_id	A. thaliana	830823	A. thaliana	SCPL19	serine carboxypeptidase-like 19	GO:0019748 secondary metabolic process;GO:0006508 proteolysis;GO:0019538 protein metabolic process
AT4G21440	5.86192	826916	ensembl_gene_id	A. thaliana	826916	A. thaliana	MYB102	MYB-like 102	GO:0009611 response to wounding;GO:0006970 response to osmotic stress;GO:0006355 regulation of transcription, DNA-templated
AT5G43840	5.85362	834406	ensembl_gene_id	A. thaliana	834406	A. thaliana	HSFA6A	heat shock transcription factor A6A	GO:0034605 cellular response to heat;GO:0009408 response to heat;GO:0006357 regulation of transcription by RNA polymerase II
AT3G60966	5.85084	3769752	ensembl_gene_id	A. thaliana	3769752	A. thaliana	AT3G60966	RING/U-box superfamily protein	GO:0016567 protein ubiquitination;GO:0032446 protein modification by small protein conjugation;GO:0070647 protein modification by small protein conjugation or removal
AT3G12502	5.83053	5007994	ensembl_gene_id	A. thaliana	5007994	A. thaliana	AT3G12502	ncRNA	GO:0008150 biological_process
AT3G24640	5.82372	822060	ensembl_gene_id	A. thaliana	822060	A. thaliana	AT3G24640	lyase	GO:0008150 biological_process
AT2G26692	5.7922	5007911	ensembl_gene_id	A. thaliana	5007911	A. thaliana	AT2G26692	ncRNA	GO:0008150 biological_process
AT1G23070	5.74083	838915	ensembl_gene_id	A. thaliana	838915	A. thaliana	AT1G23070	organic solute transporter ostalpha protein (DUF300)	GO:0006810 transport;GO:0051234 establishment of localization;GO:0051179 localization
AT5G03210	5.73737	831903	ensembl_gene_id	A. thaliana	831903	A. thaliana	DIP2	E3 ubiquitin-protein ligase	GO:0051607 defense response to virus;GO:0140546 defense response to symbiont;GO:0009615 response to virus
AT3G07255	5.73295	28718981	ensembl_gene_id	A. thaliana	28718981	A. thaliana	AT3G07255	nuclear transport factor 2/RNA recognition motif protein	GO:0007165 signal transduction;GO:0023052 signaling;GO:0007154 cell communication
AT1G43160	5.65216	840915	ensembl_gene_id	A. thaliana	840915	A. thaliana	RAP2.6	related to AP2 6	GO:0034605 cellular response to heat;GO:0009751 response to salicylic acid;GO:0009753 response to jasmonic acid
AT1G01520	5.60608	839337	ensembl_gene_id	A. thaliana	839337	A. thaliana	ASG4	Homeodomain-like superfamily protein
AT2G35070	5.5616	818072	ensembl_gene_id	A. thaliana	818072	A. thaliana	AT2G35070	transmembrane protein	GO:0048868 pollen tube development;GO:0009856 pollination;GO:0044706 multi-multicellular organism process
AT5G45630	5.51397	834603	ensembl_gene_id	A. thaliana	834603	A. thaliana	AT5G45630	senescence regulator (Protein of unknown function, DUF584)	GO:0071456 cellular response to hypoxia;GO:0036294 cellular response to decreased oxygen levels;GO:0071453 cellular response to oxygen levels
AT5G27765	5.48857	28721204	ensembl_gene_id	A. thaliana	28721204	A. thaliana	AT5G27765	transmembrane protein
AT5G09930	5.47547	830854	ensembl_gene_id	A. thaliana	830854	A. thaliana	ABCF2	ABC transporter family protein
AT2G29470	5.44764	817496	ensembl_gene_id	A. thaliana	817496	A. thaliana	GSTU3	glutathione S-transferase tau 3	GO:0009407 toxin catabolic process;GO:0009404 toxin metabolic process;GO:0006749 glutathione metabolic process
AT1G05450	5.4375	837046	ensembl_gene_id	A. thaliana	837046	A. thaliana	AT1G05450	Bifunctional inhibitor/lipid-transfer protein/seed storage 2S albumin superfamily protein
AT5G54165	5.42734	6241133	ensembl_gene_id	A. thaliana	6241133	A. thaliana	AT5G54165	Avr9/Cf-9 rapidly elicited protein	GO:0008150 biological_process
AT4G36740	5.41889	829827	ensembl_gene_id	A. thaliana	829827	A. thaliana	HB40	homeobox protein 40	GO:0009733 response to auxin;GO:0045893 positive regulation of transcription, DNA-templated;GO:1902680 positive regulation of RNA biosynthetic process
AT3G13433	5.41839	7922438	ensembl_gene_id	A. thaliana	7922438	A. thaliana	AT3G13433	transmembrane protein	GO:0008150 biological_process
AT1G11080	5.41162	837649	ensembl_gene_id	A. thaliana	837649	A. thaliana	scpl31	serine carboxypeptidase-like 31
AT1G49450	5.4066	841369	ensembl_gene_id	A. thaliana	841369	A. thaliana	AT1G49450	Transducin/WD40 repeat-like superfamily protein	GO:0008150 biological_process
AT3G55500	5.37523	824715	ensembl_gene_id	A. thaliana	824715	A. thaliana	EXPA16	expansin A16	GO:0006949 syncytium formation;GO:0009828 plant-type cell wall loosening;GO:0009827 plant-type cell wall modification
AT4G33905	5.35761	829534	ensembl_gene_id	A. thaliana	829534	A. thaliana	AT4G33905	Peroxisomal membrane 22 kDa (Mpv17/PMP22) family protein	GO:0008150 biological_process
AT3G03230	5.35124	821322	ensembl_gene_id	A. thaliana	821322	A. thaliana	AT3G03230	alpha/beta-Hydrolases superfamily protein
AT3G17110	5.33342	3768803	ensembl_gene_id	A. thaliana	3768803	A. thaliana	AT3G17110	miscRNA
AT3G52780	5.33008	824444	ensembl_gene_id	A. thaliana	824444	A. thaliana	PAP20	Purple acid phosphatases superfamily protein	GO:0016311 dephosphorylation;GO:0006796 phosphate-containing compound metabolic process;GO:0006793 phosphorus metabolic process
AT5G53270	5.32143	835408	ensembl_gene_id	A. thaliana	835408	A. thaliana	AT5G53270	Seed maturation protein
AT1G28650	5.28152	839765	ensembl_gene_id	A. thaliana	839765	A. thaliana	AT1G28650	GDSL-like Lipase/Acylhydrolase superfamily protein
AT2G18340	5.26924	816349	ensembl_gene_id	A. thaliana	816349	A. thaliana	AT2G18340	late embryogenesis abundant domain-containing protein / LEA domain-containing protein	GO:0009414 response to water deprivation;GO:0009415 response to water;GO:0001101 response to acid chemical
AT5G06080	5.25421	830495	ensembl_gene_id	A. thaliana	830495	A. thaliana	LBD33	LOB domain-containing protein 33	GO:0009755 hormone-mediated signaling pathway;GO:0045893 positive regulation of transcription, DNA-templated;GO:1902680 positive regulation of RNA biosynthetic process
AT4G21930	5.22477	828282	ensembl_gene_id	A. thaliana	828282	A. thaliana	AT4G21930	senescence regulator (Protein of unknown function, DUF584)	GO:0008150 biological_process
AT5G52270	5.21175	835303	ensembl_gene_id	A. thaliana	835303	A. thaliana	AT5G52270	SNARE-like superfamily protein	GO:0006890 retrograde vesicle-mediated transport, Golgi to endoplasmic reticulum;GO:0006888 endoplasmic reticulum to Golgi vesicle-mediated transport;GO:0048193 Golgi vesicle transport
AT5G06090	5.19147	830496	ensembl_gene_id	A. thaliana	830496	A. thaliana	GPAT7	glycerol-3-phosphate acyltransferase 7	GO:0010143 cutin biosynthetic process;GO:0016024 CDP-diacylglycerol biosynthetic process;GO:0046341 CDP-diacylglycerol metabolic process
AT1G77120	5.17986	844047	ensembl_gene_id	A. thaliana	844047	A. thaliana	ADH1	alcohol dehydrogenase 1	GO:0031000 response to caffeine;GO:0043279 response to alkaloid;GO:0032355 response to estradiol
AT2G34850	5.11301	818050	ensembl_gene_id	A. thaliana	818050	A. thaliana	MEE25	NAD(P)-binding Rossmann-fold superfamily protein	GO:0033358 UDP-L-arabinose biosynthetic process;GO:0045226 extracellular polysaccharide biosynthetic process;GO:0045227 capsule polysaccharide biosynthetic process
AT3G17520	5.08907	821017	ensembl_gene_id	A. thaliana	821017	A. thaliana	AT3G17520	Late embryogenesis abundant protein (LEA) family protein	GO:0140547 acquisition of seed longevity;GO:0009414 response to water deprivation;GO:0009415 response to water
AT2G41190	5.07446	818718	ensembl_gene_id	A. thaliana	818718	A. thaliana	AT2G41190	Transmembrane amino acid transporter family protein
AT2G44810	5.07284	819090	ensembl_gene_id	A. thaliana	819090	A. thaliana	DAD1	alpha/beta-Hydrolases superfamily protein	GO:0010152 pollen maturation;GO:0009901 anther dehiscence;GO:0009695 jasmonic acid biosynthetic process
AT1G01355	5.06928	6241268	ensembl_gene_id	A. thaliana	6241268	A. thaliana	AT1G01355	Putative endonuclease or glycosyl hydrolase	GO:0010468 regulation of gene expression;GO:0060255 regulation of macromolecule metabolic process;GO:0019222 regulation of metabolic process
AT5G06755	5.05694	7922392	ensembl_gene_id	A. thaliana	7922392	A. thaliana	AT5G06755	hypothetical protein	GO:0008150 biological_process
AT1G73480	5.0524	843683	ensembl_gene_id	A. thaliana	843683	A. thaliana	AT1G73480	alpha/beta-Hydrolases superfamily protein
AT4G39130	5.04281	830068	ensembl_gene_id	A. thaliana	830068	A. thaliana	AT4G39130	Dehydrin family protein	GO:0009631 cold acclimation;GO:0009414 response to water deprivation;GO:0009415 response to water
AT4G25580	5.03935	828663	ensembl_gene_id	A. thaliana	828663	A. thaliana	AT4G25580	CAP160 protein	GO:0009737 response to abscisic acid;GO:0097305 response to alcohol;GO:0033993 response to lipid
AT1G07985	5.03242	2745747	ensembl_gene_id	A. thaliana	2745747	A. thaliana	AT1G07985	Expressed protein	GO:0008150 biological_process
AT1G35910	4.95387	840493	ensembl_gene_id	A. thaliana	840493	A. thaliana	TPPD	Haloacid dehalogenase-like hydrolase (HAD) superfamily protein	GO:0005992 trehalose biosynthetic process;GO:0005991 trehalose metabolic process;GO:0046351 disaccharide biosynthetic process
AT2G46680	4.93514	819280	ensembl_gene_id	A. thaliana	819280	A. thaliana	HB-7	homeobox 7	GO:0009738 abscisic acid-activated signaling pathway;GO:0071215 cellular response to abscisic acid stimulus;GO:0097306 cellular response to alcohol
AT3G15280	4.92514	820759	ensembl_gene_id	A. thaliana	820759	A. thaliana	AT3G15280	hypothetical protein
AT5G24600	4.91854	832531	ensembl_gene_id	A. thaliana	832531	A. thaliana	AT5G24600	TRP-like ion channel protein (Protein of unknown function, DUF599)	GO:0008150 biological_process
AT4G30460	4.89646	829169	ensembl_gene_id	A. thaliana	829169	A. thaliana	AT4G30460	glycine-rich protein	GO:0008150 biological_process
AT1G24580	4.89636	2745762	ensembl_gene_id	A. thaliana	2745762	A. thaliana	AT1G24580	RING/U-box superfamily protein
AT4G05100	4.88804	825855	ensembl_gene_id	A. thaliana	825855	A. thaliana	MYB74	myb domain protein 74	GO:0009737 response to abscisic acid;GO:0097305 response to alcohol;GO:0033993 response to lipid
AT5G03204	4.88565	28720539	ensembl_gene_id	A. thaliana	28720539	A. thaliana	AT5G03204	hypothetical protein	GO:0008150 biological_process
AT5G40790	4.88428	834079	ensembl_gene_id	A. thaliana	834079	A. thaliana	AT5G40790	hypothetical protein	GO:2000143 negative regulation of DNA-templated transcription, initiation;GO:2000142 regulation of DNA-templated transcription, initiation;GO:0045892 negative regulation of transcription, DNA-templated
AT5G42930	4.88322	834305	ensembl_gene_id	A. thaliana	834305	A. thaliana	AT5G42930	alpha/beta-Hydrolases superfamily protein	GO:0006629 lipid metabolic process;GO:0044238 primary metabolic process;GO:0071704 organic substance metabolic process
AT5G62490	4.88109	836369	ensembl_gene_id	A. thaliana	836369	A. thaliana	HVA22B	HVA22 homologue B	GO:0042538 hyperosmotic salinity response;GO:0006972 hyperosmotic response;GO:0009651 response to salt stress
AT1G10225	4.8807	837561	ensembl_gene_id	A. thaliana	837561	A. thaliana	AT1G10225	transmembrane protein
AT5G57810	4.86143	835890	ensembl_gene_id	A. thaliana	835890	A. thaliana	TET15	tetraspanin15	GO:0009734 auxin-activated signaling pathway;GO:0071365 cellular response to auxin stimulus;GO:0009733 response to auxin
AT2G18540	4.85826	816369	ensembl_gene_id	A. thaliana	816369	A. thaliana	AT2G18540	RmlC-like cupins superfamily protein	GO:0008150 biological_process
AT1G48000	4.84917	841218	ensembl_gene_id	A. thaliana	841218	A. thaliana	MYB112	myb domain protein 112	GO:0009737 response to abscisic acid;GO:0097305 response to alcohol;GO:0033993 response to lipid
AT4G01023	4.84906	826450	ensembl_gene_id	A. thaliana	826450	A. thaliana	AT4G01023	RING/U-box superfamily protein
AT4G27410	4.84823	828849	ensembl_gene_id	A. thaliana	828849	A. thaliana	RD26	NAC (No Apical Meristem) domain transcriptional regulator superfamily protein	GO:0009414 response to water deprivation;GO:0009415 response to water;GO:0001101 response to acid chemical
AT1G74810	4.84651	843820	ensembl_gene_id	A. thaliana	843820	A. thaliana	BOR5	HCO3- transporter family	GO:0050801 ion homeostasis;GO:0048878 chemical homeostasis;GO:0042592 homeostatic process
AT1G18100	4.84547	838390	ensembl_gene_id	A. thaliana	838390	A. thaliana	E12A11	PEBP (phosphatidylethanolamine-binding protein) family protein	GO:0010030 positive regulation of seed germination;GO:0048582 positive regulation of post-embryonic development;GO:0010029 regulation of seed germination
AT2G29090	4.84047	817457	ensembl_gene_id	A. thaliana	817457	A. thaliana	CYP707A2	cytochrome P450, family 707, subfamily A, polypeptide 2	GO:0048838 release of seed from dormancy;GO:0097438 exit from dormancy;GO:0016107 sesquiterpenoid catabolic process
AT3G24310	4.84008	822019	ensembl_gene_id	A. thaliana	822019	A. thaliana	MYB305	myb domain protein 305	GO:0006355 regulation of transcription, DNA-templated;GO:1903506 regulation of nucleic acid-templated transcription;GO:2001141 regulation of RNA biosynthetic process
AT2G19900	4.83864	816509	ensembl_gene_id	A. thaliana	816509	A. thaliana	NADP-ME1	NADP-malic enzyme 1	GO:0006108 malate metabolic process;GO:0006090 pyruvate metabolic process;GO:0043648 dicarboxylic acid metabolic process
AT4G15248	4.82271	3769879	ensembl_gene_id	A. thaliana	3769879	A. thaliana	BBX30	B-box type zinc finger family protein	GO:0007623 circadian rhythm;GO:0048511 rhythmic process;GO:0009909 regulation of flower development
AT3G11415	4.82178	10723045	ensembl_gene_id	A. thaliana	10723045	A. thaliana	AT3G11415	ncRNA
AT1G29640	4.81546	839841	ensembl_gene_id	A. thaliana	839841	A. thaliana	AT1G29640	senescence regulator (Protein of unknown function, DUF584)	GO:0008150 biological_process
AT1G52855	4.80312	2745824	ensembl_gene_id	A. thaliana	2745824	A. thaliana	AT1G52855	hypothetical protein	GO:0008150 biological_process
AT3G21520	4.7722	821706	ensembl_gene_id	A. thaliana	821706	A. thaliana	DMP1	transmembrane protein, putative (DUF679 domain membrane protein 1)	GO:0090148 membrane fission;GO:0090158 endoplasmic reticulum membrane organization;GO:0007029 endoplasmic reticulum organization
AT3G53040	4.77121	824470	ensembl_gene_id	A. thaliana	824470	A. thaliana	AT3G53040	late embryogenesis abundant protein, putative / LEA protein	GO:0010227 floral organ abscission;GO:0009838 abscission;GO:0048437 floral organ development
AT1G15330	4.77005	838102	ensembl_gene_id	A. thaliana	838102	A. thaliana	AT1G15330	Cystathionine beta-synthase (CBS) protein	GO:0042149 cellular response to glucose starvation;GO:0006935 chemotaxis;GO:0010183 pollen tube guidance
AT2G39510	4.76571	818536	ensembl_gene_id	A. thaliana	818536	A. thaliana	UMAMIT14	nodulin MtN21 /EamA-like transporter family protein	GO:0051938 L-glutamate import;GO:0098712 L-glutamate import across plasma membrane;GO:0015813 L-glutamate transmembrane transport
AT5G41890	4.76445	834194	ensembl_gene_id	A. thaliana	834194	A. thaliana	AT5G41890	GDSL-like Lipase/Acylhydrolase superfamily protein
AT1G56170	4.75751	842070	ensembl_gene_id	A. thaliana	842070	A. thaliana	NF-YC2	nuclear factor Y, subunit C2	GO:0045893 positive regulation of transcription, DNA-templated;GO:1902680 positive regulation of RNA biosynthetic process;GO:1903508 positive regulation of nucleic acid-templated transcription
AT3G03620	4.75412	821204	ensembl_gene_id	A. thaliana	821204	A. thaliana	AT3G03620	MATE efflux family protein	GO:0046618 xenobiotic export;GO:1990961 xenobiotic detoxification by transmembrane export across the plasma membrane;GO:0042908 xenobiotic transport
AT3G15534	4.73853	28719274	ensembl_gene_id	A. thaliana	28719274	A. thaliana	AT3G15534	hypothetical protein	GO:0008150 biological_process
AT5G47530	4.73381	834803	ensembl_gene_id	A. thaliana	834803	A. thaliana	AT5G47530	Auxin-responsive family protein
AT1G72490	4.72967	843581	ensembl_gene_id	A. thaliana	843581	A. thaliana	AT1G72490	hypothetical protein	GO:0080181 lateral root branching;GO:0001763 morphogenesis of a branching structure;GO:0010102 lateral root morphogenesis
AT3G13130	4.72626	820501	ensembl_gene_id	A. thaliana	820501	A. thaliana	AT3G13130	transmembrane protein	GO:0008150 biological_process
AT5G17260	4.7188	831591	ensembl_gene_id	A. thaliana	831591	A. thaliana	NAC086	NAC domain containing protein 86	GO:0090601 enucleation;GO:0090602 sieve element enucleation;GO:0090603 sieve element differentiation
AT2G27505	4.70696	817296	ensembl_gene_id	A. thaliana	817296	A. thaliana	AT2G27505	FBD-like domain family protein	GO:0008150 biological_process
AT3G63350	4.69827	825510	ensembl_gene_id	A. thaliana	825510	A. thaliana	AT-HSFA7B	winged-helix DNA-binding transcription factor family protein	GO:0034605 cellular response to heat;GO:0009408 response to heat;GO:0006357 regulation of transcription by RNA polymerase II
AT4G04125	4.66372	28719541	ensembl_gene_id	A. thaliana	28719541	A. thaliana	MIR2936	miscRNA
AT2G47780	4.66302	819390	ensembl_gene_id	A. thaliana	819390	A. thaliana	AT2G47780	Rubber elongation factor protein (REF)	GO:0080186 developmental vegetative growth;GO:0034389 lipid droplet organization;GO:1902584 positive regulation of response to water deprivation
AT5G47450	4.66011	834794	ensembl_gene_id	A. thaliana	834794	A. thaliana	TIP2;3	tonoplast intrinsic protein 2;3
AT4G21020	4.65008	827849	ensembl_gene_id	A. thaliana	827849	A. thaliana	AT4G21020	Late embryogenesis abundant protein (LEA) family protein
AT1G03790	4.64933	839408	ensembl_gene_id	A. thaliana	839408	A. thaliana	SOM	Zinc finger C-x8-C-x5-C-x3-H type family protein	GO:0010187 negative regulation of seed germination;GO:0010029 regulation of seed germination;GO:1900140 regulation of seedling development
AT1G42980	4.63763	840896	ensembl_gene_id	A. thaliana	840896	A. thaliana	AT1G42980	Actin-binding FH2 (formin homology 2) family protein
AT5G66400	4.63637	836772	ensembl_gene_id	A. thaliana	836772	A. thaliana	RAB18	Dehydrin family protein	GO:0009961 response to 1-aminocyclopropane-1-carboxylic acid;GO:0043200 response to amino acid;GO:0009631 cold acclimation
AT5G11110	4.62088	830979	ensembl_gene_id	A. thaliana	830979	A. thaliana	SPS2F	sucrose phosphate synthase 2F	GO:0071836 nectar secretion;GO:0005986 sucrose biosynthetic process;GO:0046351 disaccharide biosynthetic process
AT1G77450	4.61108	844081	ensembl_gene_id	A. thaliana	844081	A. thaliana	NAC032	NAC domain containing protein 32	GO:1902890 regulation of root hair elongation;GO:1900057 positive regulation of leaf senescence;GO:1900055 regulation of leaf senescence
AT1G53470	4.60998	841782	ensembl_gene_id	A. thaliana	841782	A. thaliana	MSL4	mechanosensitive channel of small conductance-like 4	GO:0006820 anion transport;GO:0006811 ion transport;GO:0006810 transport
AT4G37220	4.60478	829876	ensembl_gene_id	A. thaliana	829876	A. thaliana	AT4G37220	Cold acclimation protein WCOR413 family	GO:0009750 response to fructose;GO:0009749 response to glucose;GO:0009746 response to hexose
AT3G19580	4.5996	821495	ensembl_gene_id	A. thaliana	821495	A. thaliana	ZF2	zinc-finger protein 2	GO:0042538 hyperosmotic salinity response;GO:0006972 hyperosmotic response;GO:0045892 negative regulation of transcription, DNA-templated
AT2G40220	4.59557	818614	ensembl_gene_id	A. thaliana	818614	A. thaliana	ABI4	Integrase-type DNA-binding superfamily protein	GO:0009747 hexokinase-dependent signaling;GO:0010896 regulation of triglyceride catabolic process;GO:0010353 response to trehalose
AT3G61890	4.5862	825362	ensembl_gene_id	A. thaliana	825362	A. thaliana	HB-12	homeobox 12	GO:0009615 response to virus;GO:0009414 response to water deprivation;GO:0009415 response to water
AT5G53260	4.57175	835407	ensembl_gene_id	A. thaliana	835407	A. thaliana	AT5G53260	Seed maturation protein
AT3G11165	4.55836	7922337	ensembl_gene_id	A. thaliana	7922337	A. thaliana	AT3G11165	hypothetical protein	GO:0008150 biological_process
AT3G25160	4.55573	822107	ensembl_gene_id	A. thaliana	822107	A. thaliana	AT3G25160	ER lumen protein retaining receptor family protein	GO:0006621 protein retention in ER lumen;GO:0035437 maintenance of protein localization in endoplasmic reticulum;GO:0072595 maintenance of protein localization in organelle
AT5G20830	4.54912	832206	ensembl_gene_id	A. thaliana	832206	A. thaliana	SUS1	sucrose synthase 1	GO:0072708 response to sorbitol;GO:0009413 response to flooding;GO:0010555 response to mannitol
AT5G17390	4.53992	831605	ensembl_gene_id	A. thaliana	831605	A. thaliana	AT5G17390	Adenine nucleotide alpha hydrolases-like superfamily protein
AT2G39800	4.53864	818566	ensembl_gene_id	A. thaliana	818566	A. thaliana	P5CS1	delta1-pyrroline-5-carboxylate synthase 1	GO:0055129 L-proline biosynthetic process;GO:0006561 proline biosynthetic process;GO:0006560 proline metabolic process
AT2G05370	4.50842	815085	ensembl_gene_id	A. thaliana	815085	A. thaliana	AT2G05370	RNA-dependent RNA polymerase-like protein	GO:0070919 production of siRNA involved in gene silencing by small RNA;GO:0031048 heterochromatin assembly by small RNA;GO:0030422 production of siRNA involved in RNA interference
AT4G35655	4.50644	28720208	ensembl_gene_id	A. thaliana	28720208	A. thaliana	AT4G35655	RPM1-interacting protein 4 (RIN4) family protein
AT4G26260	4.50403	828732	ensembl_gene_id	A. thaliana	828732	A. thaliana	MIOX4	myo-inositol oxygenase 4	GO:0019310 inositol catabolic process;GO:0006949 syncytium formation;GO:0019853 L-ascorbic acid biosynthetic process
AT2G44170	4.50258	3768737	ensembl_gene_id	A. thaliana	3768737	A. thaliana	NMT2	miscRNA
AT2G22710	4.48985	816801	ensembl_gene_id	A. thaliana	816801	A. thaliana	AT2G22710	hypothetical protein
AT1G48325	4.48526	2745817	ensembl_gene_id	A. thaliana	2745817	A. thaliana	AT1G48325	Expressed protein	GO:0008150 biological_process
AT1G47540	4.48499	841163	ensembl_gene_id	A. thaliana	841163	A. thaliana	AT1G47540	Scorpion toxin-like knottin superfamily protein
AT4G10960	4.48489	826696	ensembl_gene_id	A. thaliana	826696	A. thaliana	UGE5	UDP-D-glucose/UDP-D-galactose 4-epimerase 5	GO:0006012 galactose metabolic process;GO:0019318 hexose metabolic process;GO:0005996 monosaccharide metabolic process
AT1G16850	4.48182	838256	ensembl_gene_id	A. thaliana	838256	A. thaliana	AT1G16850	transmembrane protein	GO:0009651 response to salt stress;GO:0006970 response to osmotic stress;GO:0009628 response to abiotic stimulus
AT2G31985	4.46907	817759	ensembl_gene_id	A. thaliana	817759	A. thaliana	AT2G31985	lipoprotein (DUF1264)	GO:0008150 biological_process
AT2G33160	4.46507	817877	ensembl_gene_id	A. thaliana	817877	A. thaliana	AT2G33160	glycoside hydrolase family 28 protein / polygalacturonase (pectinase) family protein	GO:0080159 zygote elongation;GO:0010098 suspensor development;GO:0048598 embryonic morphogenesis
AT1G20450	4.46269	838633	ensembl_gene_id	A. thaliana	838633	A. thaliana	ERD10	Dehydrin family protein	GO:0009631 cold acclimation;GO:0010029 regulation of seed germination;GO:1900140 regulation of seedling development
AT3G26790	4.45452	822293	ensembl_gene_id	A. thaliana	822293	A. thaliana	FUS3	AP2/B3-like transcriptional factor family protein	GO:0010373 negative regulation of gibberellin biosynthetic process;GO:0045827 negative regulation of isoprenoid metabolic process;GO:0010116 positive regulation of abscisic acid biosynthetic process
AT5G39720	4.45435	833968	ensembl_gene_id	A. thaliana	833968	A. thaliana	AIG2L	avirulence induced protein 2 like protein	GO:0008150 biological_process
AT5G22545	4.44457	832316	ensembl_gene_id	A. thaliana	832316	A. thaliana	AT5G22545	hypothetical protein	GO:0008150 biological_process
AT1G05340	4.43619	837033	ensembl_gene_id	A. thaliana	837033	A. thaliana	AT1G05340	cysteine-rich TM module stress tolerance protein	GO:0008150 biological_process
AT3G22100	4.43604	821772	ensembl_gene_id	A. thaliana	821772	A. thaliana	AT3G22100	basic helix-loop-helix (bHLH) DNA-binding superfamily protein	GO:0006357 regulation of transcription by RNA polymerase II;GO:0006355 regulation of transcription, DNA-templated;GO:1903506 regulation of nucleic acid-templated transcription
AT2G32885	4.43545	5007924	ensembl_gene_id	A. thaliana	5007924	A. thaliana	AT2G32885	Rapid alkalinization factor (RALF) family protein	GO:0019722 calcium-mediated signaling;GO:0019932 second-messenger-mediated signaling;GO:0035556 intracellular signal transduction
AT3G03240	4.43292	821317	ensembl_gene_id	A. thaliana	821317	A. thaliana	AT3G03240	alpha/beta-Hydrolases superfamily protein
AT4G12735	4.43064	2745703	ensembl_gene_id	A. thaliana	2745703	A. thaliana	AT4G12735	hypothetical protein	GO:0008150 biological_process
AT5G42290	4.42785	834234	ensembl_gene_id	A. thaliana	834234	A. thaliana	AT5G42290	transcription activator-like protein	GO:0008150 biological_process
AT2G20825	4.42221	816614	ensembl_gene_id	A. thaliana	816614	A. thaliana	ULT2	Developmental regulator, ULTRAPETALA
AT1G67856	4.41598	6240476	ensembl_gene_id	A. thaliana	6240476	A. thaliana	AT1G67856	RING/U-box superfamily protein	GO:0008150 biological_process
AT2G46270	4.41272	819235	ensembl_gene_id	A. thaliana	819235	A. thaliana	GBF3	G-box binding factor 3	GO:0009737 response to abscisic acid;GO:0097305 response to alcohol;GO:0033993 response to lipid
AT2G14095	4.38089	815895	ensembl_gene_id	A. thaliana	815895	A. thaliana	AT2G14095	hypothetical protein	GO:0008150 biological_process
AT5G04380	4.36679	830317	ensembl_gene_id	A. thaliana	830317	A. thaliana	AT5G04380	S-adenosyl-L-methionine-dependent methyltransferases superfamily protein
AT4G35190	4.35957	829672	ensembl_gene_id	A. thaliana	829672	A. thaliana	LOG5	Putative lysine decarboxylase family protein	GO:0009691 cytokinin biosynthetic process;GO:0009690 cytokinin metabolic process;GO:0034754 cellular hormone metabolic process
AT3G11410	4.35258	820314	ensembl_gene_id	A. thaliana	820314	A. thaliana	PP2CA	protein phosphatase 2CA	GO:0051607 defense response to virus;GO:0140546 defense response to symbiont;GO:0009788 negative regulation of abscisic acid-activated signaling pathway
AT1G47980	4.35178	841216	ensembl_gene_id	A. thaliana	841216	A. thaliana	AT1G47980	desiccation-like protein	GO:0008150 biological_process
AT1G04103	4.34712	28716052	ensembl_gene_id	A. thaliana	28716052	A. thaliana	AT1G04103	ncRNA
AT4G36700	4.34173	829823	ensembl_gene_id	A. thaliana	829823	A. thaliana	AT4G36700	RmlC-like cupins superfamily protein	GO:0008150 biological_process
AT5G66780	4.34108	836811	ensembl_gene_id	A. thaliana	836811	A. thaliana	AT5G66780	late embryogenesis abundant protein	GO:0008150 biological_process
AT4G10200	4.33052	826611	ensembl_gene_id	A. thaliana	826611	A. thaliana	AT4G10200	TTF-type zinc finger protein with HAT dimerization domain-containing protein	GO:0008150 biological_process
AT4G33550	4.32785	829494	ensembl_gene_id	A. thaliana	829494	A. thaliana	AT4G33550	Bifunctional inhibitor/lipid-transfer protein/seed storage 2S albumin superfamily protein
AT5G01520	4.32669	831747	ensembl_gene_id	A. thaliana	831747	A. thaliana	AIRP2	RING/U-box superfamily protein	GO:0009789 positive regulation of abscisic acid-activated signaling pathway;GO:0009967 positive regulation of signal transduction;GO:0023056 positive regulation of signaling
AT4G18650	4.31955	827599	ensembl_gene_id	A. thaliana	827599	A. thaliana	AT4G18650	transcription factor-like protein	GO:0006351 transcription, DNA-templated;GO:0097659 nucleic acid-templated transcription;GO:0032774 RNA biosynthetic process
AT5G01300	4.3135	830983	ensembl_gene_id	A. thaliana	830983	A. thaliana	AT5G01300	PEBP (phosphatidylethanolamine-binding protein) family protein	GO:0008150 biological_process
AT5G52310	4.31256	835307	ensembl_gene_id	A. thaliana	835307	A. thaliana	LTI78	low-temperature-responsive protein 78 (LTI78) / desiccation-responsive protein 29A (RD29A)	GO:0009609 response to symbiotic bacterium;GO:0009608 response to symbiont;GO:0010555 response to mannitol
AT4G33467	4.30867	5008180	ensembl_gene_id	A. thaliana	5008180	A. thaliana	AT4G33467	hypothetical protein
AT5G62040	4.30599	836324	ensembl_gene_id	A. thaliana	836324	A. thaliana	BFT	PEBP (phosphatidylethanolamine-binding protein) family protein	GO:0010228 vegetative to reproductive phase transition of meristem;GO:0009908 flower development;GO:0090567 reproductive shoot system development
AT3G09795	4.30546	28719245	ensembl_gene_id	A. thaliana	28719245	A. thaliana	AT3G09795	ncRNA
AT2G28400	4.29296	817388	ensembl_gene_id	A. thaliana	817388	A. thaliana	AT2G28400	senescence regulator (Protein of unknown function, DUF584)	GO:0008150 biological_process
AT4G24413	4.27796	28720178	ensembl_gene_id	A. thaliana	28720178	A. thaliana	AT4G24413	hypothetical protein
AT4G15480	4.26978	827220	ensembl_gene_id	A. thaliana	827220	A. thaliana	UGT84A1	UDP-Glycosyltransferase superfamily protein	GO:0010224 response to UV-B;GO:0009411 response to UV;GO:0009416 response to light stimulus
AT4G37420	4.26277	829896	ensembl_gene_id	A. thaliana	829896	A. thaliana	AT4G37420	glycosyltransferase family protein (DUF23)	GO:0008150 biological_process
AT2G42560	4.25052	818856	ensembl_gene_id	A. thaliana	818856	A. thaliana	AT2G42560	late embryogenesis abundant domain-containing protein / LEA domain-containing protein	GO:0009631 cold acclimation;GO:0009409 response to cold;GO:0009266 response to temperature stimulus
AT3G13660	4.24599	820570	ensembl_gene_id	A. thaliana	820570	A. thaliana	AT3G13660	Disease resistance-responsive (dirigent-like protein) family protein
AT3G48520	4.2452	824011	ensembl_gene_id	A. thaliana	824011	A. thaliana	CYP94B3	cytochrome P450, family 94, subfamily B, polypeptide 3	GO:0048480 stigma development;GO:0002213 defense response to insect;GO:0009694 jasmonic acid metabolic process
AT1G03070	4.23644	839581	ensembl_gene_id	A. thaliana	839581	A. thaliana	AT1G03070	Bax inhibitor-1 family protein	GO:0008150 biological_process
AT4G17690	4.23496	827489	ensembl_gene_id	A. thaliana	827489	A. thaliana	AT4G17690	Peroxidase superfamily protein	GO:0006979 response to oxidative stress;GO:0006950 response to stress;GO:0050896 response to stimulus
AT5G59320	4.23425	836051	ensembl_gene_id	A. thaliana	836051	A. thaliana	LTP3	lipid transfer protein 3	GO:0006869 lipid transport;GO:0010876 lipid localization;GO:0009414 response to water deprivation
AT5G65165	4.23283	836640	ensembl_gene_id	A. thaliana	836640	A. thaliana	SDH2-3	succinate dehydrogenase 2-3	GO:0006121 mitochondrial electron transport, succinate to ubiquinone;GO:0019646 aerobic electron transport chain;GO:0042775 mitochondrial ATP synthesis coupled electron transport
AT4G17243	4.22976	28720142	ensembl_gene_id	A. thaliana	28720142	A. thaliana	AT4G17243	hypothetical protein	GO:0008150 biological_process
AT1G32350	4.22636	840127	ensembl_gene_id	A. thaliana	840127	A. thaliana	AOX1D	alternative oxidase 1D	GO:0010230 alternative respiration;GO:0009060 aerobic respiration;GO:0045333 cellular respiration
AT3G62090	4.21157	825382	ensembl_gene_id	A. thaliana	825382	A. thaliana	PIL2	phytochrome interacting factor 3-like 2	GO:0010017 red or far-red light signaling pathway;GO:0071489 cellular response to red or far red light;GO:0071482 cellular response to light stimulus
AT5G49620	4.20336	835024	ensembl_gene_id	A. thaliana	835024	A. thaliana	MYB78	myb domain protein 78	GO:1902074 response to salt;GO:0009737 response to abscisic acid;GO:0097305 response to alcohol
AT1G80110	4.19421	844351	ensembl_gene_id	A. thaliana	844351	A. thaliana	PP2-B11	phloem protein 2-B11	GO:0016567 protein ubiquitination;GO:0032446 protein modification by small protein conjugation;GO:0070647 protein modification by small protein conjugation or removal
AT3G43250	4.19357	823400	ensembl_gene_id	A. thaliana	823400	A. thaliana	AT3G43250	coiled-coil protein (DUF572)	GO:0008380 RNA splicing;GO:0006396 RNA processing;GO:0016070 RNA metabolic process
AT1G80160	4.19004	844356	ensembl_gene_id	A. thaliana	844356	A. thaliana	GLYI7	Lactoylglutathione lyase / glyoxalase I family protein
AT3G50980	4.1853	824262	ensembl_gene_id	A. thaliana	824262	A. thaliana	XERO1	dehydrin xero 1	GO:0009631 cold acclimation;GO:0009414 response to water deprivation;GO:0009415 response to water
AT5G57050	4.18061	835809	ensembl_gene_id	A. thaliana	835809	A. thaliana	ABI2	Protein phosphatase 2C family protein	GO:0010205 photoinhibition;GO:0043155 negative regulation of photosynthesis, light reaction;GO:0006469 negative regulation of protein kinase activity
AT3G29575	4.17386	822619	ensembl_gene_id	A. thaliana	822619	A. thaliana	AFP3	ABI five binding protein 3	GO:0045892 negative regulation of transcription, DNA-templated;GO:1902679 negative regulation of RNA biosynthetic process;GO:1903507 negative regulation of nucleic acid-templated transcription
AT4G12580	4.16411	826871	ensembl_gene_id	A. thaliana	826871	A. thaliana	AT4G12580	hypothetical protein	GO:0008150 biological_process
AT3G53600	4.164	824528	ensembl_gene_id	A. thaliana	824528	A. thaliana	AT3G53600	C2H2-type zinc finger family protein	GO:1902584 positive regulation of response to water deprivation;GO:0010200 response to chitin;GO:1902074 response to salt
AT1G73220	4.16105	843656	ensembl_gene_id	A. thaliana	843656	A. thaliana	OCT1	organic cation/carnitine transporter1	GO:0015839 cadaverine transport;GO:0015695 organic cation transport;GO:0010150 leaf senescence
AT1G54870	4.15641	841926	ensembl_gene_id	A. thaliana	841926	A. thaliana	AT1G54870	NAD(P)-binding Rossmann-fold superfamily protein
AT5G08715	4.14013	28720991	ensembl_gene_id	A. thaliana	28720991	A. thaliana	AT5G08715	ncRNA
AT4G39360	4.13454	830091	ensembl_gene_id	A. thaliana	830091	A. thaliana	AT4G39360	hypothetical protein	GO:0008150 biological_process
AT2G25340	4.13414	817072	ensembl_gene_id	A. thaliana	817072	A. thaliana	VAMP712	vesicle-associated membrane protein 712	GO:0016192 vesicle-mediated transport;GO:0006810 transport;GO:0051234 establishment of localization
AT4G33465	4.12201	3770579	ensembl_gene_id	A. thaliana	3770579	A. thaliana	SCRL22	SCR-like 22	GO:0007165 signal transduction;GO:0023052 signaling;GO:0007154 cell communication
AT1G65330	4.1183	842841	ensembl_gene_id	A. thaliana	842841	A. thaliana	PHE1	MADS-box transcription factor family protein	GO:0045944 positive regulation of transcription by RNA polymerase II;GO:0045893 positive regulation of transcription, DNA-templated;GO:1902680 positive regulation of RNA biosynthetic process
AT3G05820	4.11275	819751	ensembl_gene_id	A. thaliana	819751	A. thaliana	INVH	invertase H	GO:0005987 sucrose catabolic process;GO:0046352 disaccharide catabolic process;GO:0009313 oligosaccharide catabolic process
AT1G70910	4.1112	843430	ensembl_gene_id	A. thaliana	843430	A. thaliana	DEP	RING/U-box superfamily protein	GO:0010162 seed dormancy process;GO:0022611 dormancy process;GO:0010431 seed maturation
AT3G62380	4.10748	825411	ensembl_gene_id	A. thaliana	825411	A. thaliana	AT3G62380	F-box/associated interaction domain protein	GO:0006355 regulation of transcription, DNA-templated;GO:1903506 regulation of nucleic acid-templated transcription;GO:2001141 regulation of RNA biosynthetic process
AT1G79520	4.10517	844290	ensembl_gene_id	A. thaliana	844290	A. thaliana	AT1G79520	Cation efflux family protein
AT4G23450	4.10353	828444	ensembl_gene_id	A. thaliana	828444	A. thaliana	AIRP1	RING/U-box superfamily protein	GO:0010729 positive regulation of hydrogen peroxide biosynthetic process;GO:0010728 regulation of hydrogen peroxide biosynthetic process;GO:0010726 positive regulation of hydrogen peroxide metabolic process
AT5G39520	4.10177	833948	ensembl_gene_id	A. thaliana	833948	A. thaliana	AT5G39520	hypothetical protein (DUF1997)	GO:0010150 leaf senescence;GO:0090693 plant organ senescence;GO:0007568 aging
AT1G32560	4.09766	840150	ensembl_gene_id	A. thaliana	840150	A. thaliana	AtLEA4-1	Late embryogenesis abundant protein, group 1 protein	GO:0009414 response to water deprivation;GO:0009415 response to water;GO:0001101 response to acid chemical
AT5G55135	4.09728	835606	ensembl_gene_id	A. thaliana	835606	A. thaliana	AT5G55135	hypothetical protein	GO:0008150 biological_process
AT3G63052	4.08671	6240894	ensembl_gene_id	A. thaliana	6240894	A. thaliana	AT3G63052	hypothetical protein	GO:0008150 biological_process
AT1G09176	4.08668	6240938	ensembl_gene_id	A. thaliana	6240938	A. thaliana	AT1G09176	transmembrane protein	GO:0008150 biological_process
AT1G72770	4.08522	843609	ensembl_gene_id	A. thaliana	843609	A. thaliana	HAB1	HYPERSENSITIVE TO ABA1
AT4G12005	4.08242	826808	ensembl_gene_id	A. thaliana	826808	A. thaliana	AT4G12005	hypothetical protein	GO:0008150 biological_process
AT3G58450	4.07717	825014	ensembl_gene_id	A. thaliana	825014	A. thaliana	AT3G58450	Adenine nucleotide alpha hydrolases-like superfamily protein	GO:0009737 response to abscisic acid;GO:0097305 response to alcohol;GO:0033993 response to lipid
AT1G10560	4.07419	837597	ensembl_gene_id	A. thaliana	837597	A. thaliana	PUB18	plant U-box 18	GO:0010029 regulation of seed germination;GO:1900140 regulation of seedling development;GO:0010119 regulation of stomatal movement
AT2G21820	4.07208	816718	ensembl_gene_id	A. thaliana	816718	A. thaliana	AT2G21820	seed maturation protein	GO:0008150 biological_process
AT2G47190	4.05983	819332	ensembl_gene_id	A. thaliana	819332	A. thaliana	MYB2	myb domain protein 2	GO:0016036 cellular response to phosphate starvation;GO:0009267 cellular response to starvation;GO:0031669 cellular response to nutrient levels
AT1G75030	4.05023	843841	ensembl_gene_id	A. thaliana	843841	A. thaliana	TLP-3	thaumatin-like protein 3	GO:0006952 defense response;GO:0006950 response to stress;GO:0050896 response to stimulus
AT3G54700	4.04387	824635	ensembl_gene_id	A. thaliana	824635	A. thaliana	PHT1;7	phosphate transporter 1;7	GO:1901684 arsenate ion transmembrane transport;GO:0098656 anion transmembrane transport;GO:0006820 anion transport
AT1G69490	4.03076	843282	ensembl_gene_id	A. thaliana	843282	A. thaliana	NAP	NAC-like, activated by AP3/PI	GO:0009835 fruit ripening;GO:0009825 multidimensional cell growth;GO:0010150 leaf senescence
AT5G04245	4.01354	28720620	ensembl_gene_id	A. thaliana	28720620	A. thaliana	AT5G04245	ncRNA
AT5G53870	4.01259	835468	ensembl_gene_id	A. thaliana	835468	A. thaliana	ENODL1	early nodulin-like protein 1
AT5G54230	3.98274	835511	ensembl_gene_id	A. thaliana	835511	A. thaliana	MYB49	myb domain protein 49	GO:0006876 cellular cadmium ion homeostasis;GO:0055073 cadmium ion homeostasis;GO:0072503 cellular divalent inorganic cation homeostasis
AT2G32130	3.98064	817772	ensembl_gene_id	A. thaliana	817772	A. thaliana	AT2G32130	intracellular protein transporter, putative (DUF641)	GO:0009959 negative gravitropism;GO:0009630 gravitropism;GO:0009629 response to gravity
AT5G41610	3.97251	834163	ensembl_gene_id	A. thaliana	834163	A. thaliana	CHX18	cation/H+ exchanger 18	GO:0006885 regulation of pH;GO:0055067 monovalent inorganic cation homeostasis;GO:0055080 cation homeostasis
AT3G47340	3.97184	823888	ensembl_gene_id	A. thaliana	823888	A. thaliana	ASN1	glutamine-dependent asparagine synthase 1	GO:0006529 asparagine biosynthetic process;GO:0070981 L-asparagine biosynthetic process;GO:0070982 L-asparagine metabolic process
AT3G57540	3.96433	824921	ensembl_gene_id	A. thaliana	824921	A. thaliana	AT3G57540	Remorin family protein	GO:0010555 response to mannitol;GO:0009743 response to carbohydrate;GO:0009414 response to water deprivation
AT1G75700	3.94939	843904	ensembl_gene_id	A. thaliana	843904	A. thaliana	HVA22G	HVA22-like protein G	GO:0008150 biological_process
AT4G33930	3.94444	829538	ensembl_gene_id	A. thaliana	829538	A. thaliana	AT4G33930	Cupredoxin superfamily protein
AT4G34000	3.94145	829547	ensembl_gene_id	A. thaliana	829547	A. thaliana	ABF3	abscisic acid responsive elements-binding factor 3	GO:0009738 abscisic acid-activated signaling pathway;GO:0071215 cellular response to abscisic acid stimulus;GO:0097306 cellular response to alcohol
AT5G25230	3.94081	832594	ensembl_gene_id	A. thaliana	832594	A. thaliana	AT5G25230	Ribosomal protein S5/Elongation factor G/III/V family protein	GO:0000398 mRNA splicing, via spliceosome;GO:0000375 RNA splicing, via transesterification reactions;GO:0000377 RNA splicing, via transesterification reactions with bulged adenosine as nucleophile
AT4G02360	3.94068	827767	ensembl_gene_id	A. thaliana	827767	A. thaliana	AT4G02360	transmembrane protein, putative (Protein of unknown function, DUF538)	GO:0008150 biological_process
AT2G43570	3.93725	818959	ensembl_gene_id	A. thaliana	818959	A. thaliana	CHI	chitinase	GO:0072722 response to amitrole;GO:0010272 response to silver ion;GO:0016998 cell wall macromolecule catabolic process
AT2G23110	3.93552	816843	ensembl_gene_id	A. thaliana	816843	A. thaliana	AT2G23110	Late embryogenesis abundant protein, group 6	GO:0008150 biological_process
AT5G04210	3.92819	830300	ensembl_gene_id	A. thaliana	830300	A. thaliana	AT5G04210	CCCH-type zinc fingerfamily protein with RNA-binding domain-containing protein
AT4G40010	3.92657	830162	ensembl_gene_id	A. thaliana	830162	A. thaliana	SNRK2.7	SNF1-related protein kinase 2.7	GO:0035556 intracellular signal transduction;GO:0009651 response to salt stress;GO:0006970 response to osmotic stress
AT5G06775	3.9261	28720835	ensembl_gene_id	A. thaliana	28720835	A. thaliana	AT5G06775	ncRNA
AT5G65690	3.91914	836696	ensembl_gene_id	A. thaliana	836696	A. thaliana	PCK2	phosphoenolpyruvate carboxykinase 2	GO:0006094 gluconeogenesis;GO:0019319 hexose biosynthetic process;GO:0006006 glucose metabolic process
AT4G28040	3.91911	828919	ensembl_gene_id	A. thaliana	828919	A. thaliana	UMAMIT33	nodulin MtN21 /EamA-like transporter family protein
AT2G33080	3.91629	817870	ensembl_gene_id	A. thaliana	817870	A. thaliana	RLP28	receptor like protein 28	GO:0010555 response to mannitol;GO:0009743 response to carbohydrate;GO:0009651 response to salt stress
AT1G05530	3.91367	837055	ensembl_gene_id	A. thaliana	837055	A. thaliana	UGT75B2	UDP-glucosyl transferase 75B2
AT1G28815	3.90914	5007735	ensembl_gene_id	A. thaliana	5007735	A. thaliana	AT1G28815	hypothetical protein
AT5G15190	3.90222	831371	ensembl_gene_id	A. thaliana	831371	A. thaliana	AT5G15190	hypothetical protein	GO:0008150 biological_process
AT5G08275	3.89462	28720963	ensembl_gene_id	A. thaliana	28720963	A. thaliana	AT5G08275	ncRNA
AT1G07900	3.89369	837305	ensembl_gene_id	A. thaliana	837305	A. thaliana	LBD1	LOB domain-containing protein 1	GO:0008150 biological_process
AT2G47485	3.87797	2745593	ensembl_gene_id	A. thaliana	2745593	A. thaliana	AT2G47485	hypothetical protein
AT1G04220	3.87174	839578	ensembl_gene_id	A. thaliana	839578	A. thaliana	KCS2	3-ketoacyl-CoA synthase 2	GO:0010345 suberin biosynthetic process;GO:0009699 phenylpropanoid biosynthetic process;GO:0009698 phenylpropanoid metabolic process
AT3G55090	3.86696	824675	ensembl_gene_id	A. thaliana	824675	A. thaliana	ABCG16	ABC-2 type transporter family protein	GO:0010208 pollen wall assembly;GO:0010927 cellular component assembly involved in morphogenesis;GO:0032989 cellular component morphogenesis
AT4G02280	3.85959	828081	ensembl_gene_id	A. thaliana	828081	A. thaliana	SUS3	sucrose synthase 3	GO:0010555 response to mannitol;GO:0005985 sucrose metabolic process;GO:0010431 seed maturation
AT2G32510	3.85865	817812	ensembl_gene_id	A. thaliana	817812	A. thaliana	MAPKKK17	mitogen-activated protein kinase kinase kinase 17	GO:0009738 abscisic acid-activated signaling pathway;GO:0071215 cellular response to abscisic acid stimulus;GO:0097306 cellular response to alcohol
AT4G17980	3.85715	827523	ensembl_gene_id	A. thaliana	827523	A. thaliana	NAC071	NAC domain containing protein 71	GO:0071365 cellular response to auxin stimulus;GO:0051301 cell division;GO:0009611 response to wounding
AT5G02020	3.85059	831782	ensembl_gene_id	A. thaliana	831782	A. thaliana	SIS	E3 ubiquitin-protein ligase RLIM-like protein	GO:0009651 response to salt stress;GO:0006970 response to osmotic stress;GO:0009628 response to abiotic stimulus
AT1G73165	3.84628	28717420	ensembl_gene_id	A. thaliana	28717420	A. thaliana	CLE1	CLAVATA3/ESR-RELATED 1	GO:0045168 cell-cell signaling involved in cell fate commitment;GO:0007267 cell-cell signaling;GO:0045165 cell fate commitment
AT1G48100	3.84159	841228	ensembl_gene_id	A. thaliana	841228	A. thaliana	AT1G48100	Pectin lyase-like superfamily protein	GO:0009831 plant-type cell wall modification involved in multidimensional cell growth;GO:0042547 cell wall modification involved in multidimensional cell growth;GO:0009825 multidimensional cell growth
AT4G29930	3.84135	829116	ensembl_gene_id	A. thaliana	829116	A. thaliana	AT4G29930	basic helix-loop-helix (bHLH) DNA-binding superfamily protein	GO:0006355 regulation of transcription, DNA-templated;GO:1903506 regulation of nucleic acid-templated transcription;GO:2001141 regulation of RNA biosynthetic process
AT4G08985	3.82881	28720030	ensembl_gene_id	A. thaliana	28720030	A. thaliana	AT4G08985	ncRNA
AT1G10370	3.82879	837576	ensembl_gene_id	A. thaliana	837576	A. thaliana	ERD9	Glutathione S-transferase family protein	GO:0060416 response to growth hormone;GO:0043434 response to peptide hormone;GO:1901652 response to peptide
AT1G45140	3.82358	3767357	ensembl_gene_id	A. thaliana	3767357	A. thaliana	AT1G45140	hypothetical protein
AT4G27530	3.82135	828862	ensembl_gene_id	A. thaliana	828862	A. thaliana	AT4G27530	hypothetical protein	GO:0008150 biological_process
AT1G21790	3.82013	838783	ensembl_gene_id	A. thaliana	838783	A. thaliana	AT1G21790	TRAM, LAG1 and CLN8 (TLC) lipid-sensing domain containing protein	GO:0055091 phospholipid homeostasis;GO:0044091 membrane biogenesis;GO:0071709 membrane assembly
AT5G60220	3.81881	836144	ensembl_gene_id	A. thaliana	836144	A. thaliana	TET4	tetraspanin4	GO:0009734 auxin-activated signaling pathway;GO:0071365 cellular response to auxin stimulus;GO:0009733 response to auxin
AT1G24600	3.80777	839074	ensembl_gene_id	A. thaliana	839074	A. thaliana	AT1G24600	hypothetical protein	GO:0008150 biological_process
AT5G45310	3.80635	834567	ensembl_gene_id	A. thaliana	834567	A. thaliana	AT5G45310	coiled-coil protein
AT5G55750	3.80562	835669	ensembl_gene_id	A. thaliana	835669	A. thaliana	AT5G55750	hydroxyproline-rich glycoprotein family protein	GO:0008150 biological_process
AT1G66760	3.80294	842994	ensembl_gene_id	A. thaliana	842994	A. thaliana	AT1G66760	MATE efflux family protein	GO:0046618 xenobiotic export;GO:1990961 xenobiotic detoxification by transmembrane export across the plasma membrane;GO:0042908 xenobiotic transport
AT3G03170	3.79879	821064	ensembl_gene_id	A. thaliana	821064	A. thaliana	AT3G03170	hypothetical protein
AT2G11522	3.79792	28718250	ensembl_gene_id	A. thaliana	28718250	A. thaliana	AT2G11522	hypothetical protein	GO:0008150 biological_process
ATCG01230	3.79457						None	None	None
AT2G33690	3.7941	817934	ensembl_gene_id	A. thaliana	817934	A. thaliana	AT2G33690	Late embryogenesis abundant protein, group 6	GO:0008150 biological_process
AT2G21490	3.79261	816688	ensembl_gene_id	A. thaliana	816688	A. thaliana	LEA	dehydrin LEA	GO:0009631 cold acclimation;GO:0009414 response to water deprivation;GO:0009415 response to water
AT3G44215	3.79219	3769625	ensembl_gene_id	A. thaliana	3769625	A. thaliana	AT3G44215	hypothetical protein
AT1G47610	3.78622	841170	ensembl_gene_id	A. thaliana	841170	A. thaliana	AT1G47610	Transducin/WD40 repeat-like superfamily protein	GO:0008150 biological_process
AT1G23200	3.78568	838928	ensembl_gene_id	A. thaliana	838928	A. thaliana	AT1G23200	Plant invertase/pectin methylesterase inhibitor superfamily	GO:0045490 pectin catabolic process;GO:0000272 polysaccharide catabolic process;GO:0045488 pectin metabolic process
AT5G09520	3.78397	830811	ensembl_gene_id	A. thaliana	830811	A. thaliana	PELPK2	hydroxyproline-rich glycoprotein family protein
AT2G01275	3.78278	814655	ensembl_gene_id	A. thaliana	814655	A. thaliana	AT2G01275	RING/FYVE/PHD zinc finger superfamily protein
AT4G05715	3.77996	28719663	ensembl_gene_id	A. thaliana	28719663	A. thaliana	AT4G05715	ncRNA
AT5G44310	3.77843	834454	ensembl_gene_id	A. thaliana	834454	A. thaliana	AT5G44310	Late embryogenesis abundant protein (LEA) family protein	GO:0008150 biological_process
AT4G19230	3.77564	827663	ensembl_gene_id	A. thaliana	827663	A. thaliana	CYP707A1	cytochrome P450, family 707, subfamily A, polypeptide 1	GO:0048838 release of seed from dormancy;GO:0097438 exit from dormancy;GO:0016107 sesquiterpenoid catabolic process
AT5G07330	3.77411	830624	ensembl_gene_id	A. thaliana	830624	A. thaliana	AT5G07330	NFU1 iron-sulfur cluster protein	GO:0008150 biological_process
AT4G39610	3.75844	830115	ensembl_gene_id	A. thaliana	830115	A. thaliana	AT4G39610	MIZU-KUSSEI-like protein (Protein of unknown function, DUF617)	GO:0010274 hydrotropism;GO:0009606 tropism;GO:0009605 response to external stimulus
AT2G35300	3.75281	818097	ensembl_gene_id	A. thaliana	818097	A. thaliana	LEA18	Late embryogenesis abundant protein, group 1 protein	GO:0048868 pollen tube development;GO:0009856 pollination;GO:0044706 multi-multicellular organism process
AT4G17550	3.74058	827470	ensembl_gene_id	A. thaliana	827470	A. thaliana	G3Pp4	Major facilitator superfamily protein	GO:0055062 phosphate ion homeostasis;GO:0072506 trivalent inorganic anion homeostasis;GO:0055081 anion homeostasis
AT3G22600	3.73864	821832	ensembl_gene_id	A. thaliana	821832	A. thaliana	AT3G22600	Bifunctional inhibitor/lipid-transfer protein/seed storage 2S albumin superfamily protein	GO:0002240 response to molecule of oomycetes origin;GO:0140426 PAMP-triggered immunity signalling pathway;GO:0002221 pattern recognition receptor signaling pathway
AT5G01275	3.73713	28720370	ensembl_gene_id	A. thaliana	28720370	A. thaliana	AT5G01275	ncRNA
AT3G09950	3.73281	820156	ensembl_gene_id	A. thaliana	820156	A. thaliana	AT3G09950	hypothetical protein	GO:0008150 biological_process
AT1G03700	3.72729	839428	ensembl_gene_id	A. thaliana	839428	A. thaliana	AT1G03700	Uncharacterized protein family (UPF0497)
AT5G42380	3.71857	834244	ensembl_gene_id	A. thaliana	834244	A. thaliana	CML37	calmodulin like 37	GO:0010193 response to ozone;GO:0000302 response to reactive oxygen species;GO:0071456 cellular response to hypoxia
AT5G18670	3.71178	831985	ensembl_gene_id	A. thaliana	831985	A. thaliana	BMY3	beta-amylase 3
AT2G08440	3.71148	28717957	ensembl_gene_id	A. thaliana	28717957	A. thaliana	AT2G08440	ncRNA
AT1G09950	3.71021	837529	ensembl_gene_id	A. thaliana	837529	A. thaliana	RAS1	RESPONSE TO ABA AND SALT 1	GO:1900069 regulation of cellular hyperosmotic salinity response;GO:1900070 negative regulation of cellular hyperosmotic salinity response;GO:0106049 regulation of cellular response to osmotic stress
AT4G03540	3.70929	825651	ensembl_gene_id	A. thaliana	825651	A. thaliana	AT4G03540	Uncharacterized protein family (UPF0497)
AT5G05965	3.70788	830482	ensembl_gene_id	A. thaliana	830482	A. thaliana	AT5G05965	cell wall RBR3-like protein	GO:0008150 biological_process
AT1G01480	3.70436	837082	ensembl_gene_id	A. thaliana	837082	A. thaliana	ACS2	1-amino-cyclopropane-1-carboxylate synthase 2	GO:0018871 1-aminocyclopropane-1-carboxylate metabolic process;GO:0042218 1-aminocyclopropane-1-carboxylate biosynthetic process;GO:0009692 ethylene metabolic process
AT1G02700	3.70321	839492	ensembl_gene_id	A. thaliana	839492	A. thaliana	AT1G02700	GATA transcription factor-like protein	GO:0008150 biological_process
AT2G27300	3.69199	817273	ensembl_gene_id	A. thaliana	817273	A. thaliana	NTL8	NTM1-like 8	GO:2000039 regulation of trichome morphogenesis;GO:0033619 membrane protein proteolysis;GO:0009938 negative regulation of gibberellic acid mediated signaling pathway
AT1G14730	3.6914	838038	ensembl_gene_id	A. thaliana	838038	A. thaliana	AT1G14730	Cytochrome b561/ferric reductase transmembrane protein family
AT3G24520	3.68923	822047	ensembl_gene_id	A. thaliana	822047	A. thaliana	HSFC1	heat shock transcription factor C1	GO:0034605 cellular response to heat;GO:0009408 response to heat;GO:0006357 regulation of transcription by RNA polymerase II
AT2G31980	3.68857	817757	ensembl_gene_id	A. thaliana	817757	A. thaliana	CYS2	PHYTOCYSTATIN 2
AT1G20440	3.68846	838632	ensembl_gene_id	A. thaliana	838632	A. thaliana	COR47	cold-regulated 47	GO:0009631 cold acclimation;GO:0010286 heat acclimation;GO:0009408 response to heat
AT5G59310	3.68835	836050	ensembl_gene_id	A. thaliana	836050	A. thaliana	LTP4	lipid transfer protein 4	GO:0006869 lipid transport;GO:0010876 lipid localization;GO:0009414 response to water deprivation
AT5G13900	3.66801	831237	ensembl_gene_id	A. thaliana	831237	A. thaliana	AT5G13900	Bifunctional inhibitor/lipid-transfer protein/seed storage 2S albumin superfamily protein
AT5G64260	3.6653	836547	ensembl_gene_id	A. thaliana	836547	A. thaliana	EXL2	EXORDIUM like 2	GO:0071456 cellular response to hypoxia;GO:0036294 cellular response to decreased oxygen levels;GO:0071453 cellular response to oxygen levels
AT2G29460	3.66226	817495	ensembl_gene_id	A. thaliana	817495	A. thaliana	GSTU4	glutathione S-transferase tau 4	GO:1900367 positive regulation of defense response to insect;GO:2000068 regulation of defense response to insect;GO:0009407 toxin catabolic process
AT2G23640	3.65503	816896	ensembl_gene_id	A. thaliana	816896	A. thaliana	RTNLB13	Reticulan like protein B13	GO:0071786 endoplasmic reticulum tubular network organization;GO:0007029 endoplasmic reticulum organization;GO:0010256 endomembrane system organization
AT1G22600	3.64806	838866	ensembl_gene_id	A. thaliana	838866	A. thaliana	AT1G22600	Late embryogenesis abundant protein (LEA) family protein	GO:0008150 biological_process
AT5G61820	3.6439	836304	ensembl_gene_id	A. thaliana	836304	A. thaliana	AT5G61820	stress up-regulated Nod 19 protein	GO:0008150 biological_process
AT4G12430	3.64359	826855	ensembl_gene_id	A. thaliana	826855	A. thaliana	TPPF	Haloacid dehalogenase-like hydrolase (HAD) superfamily protein	GO:0005992 trehalose biosynthetic process;GO:0005991 trehalose metabolic process;GO:0046351 disaccharide biosynthetic process
AT3G02535	3.63415	28718580	ensembl_gene_id	A. thaliana	28718580	A. thaliana	AT3G02535	ncRNA
AT3G48020	3.6315	823957	ensembl_gene_id	A. thaliana	823957	A. thaliana	AT3G48020	hypothetical protein	GO:0008150 biological_process
AT1G54860	3.62034	841925	ensembl_gene_id	A. thaliana	841925	A. thaliana	AT1G54860	Glycoprotein membrane precursor GPI-anchored	GO:0008150 biological_process
AT4G30830	3.60802	829207	ensembl_gene_id	A. thaliana	829207	A. thaliana	AT4G30830	myosin-like protein (Protein of unknown function, DUF593)	GO:0008150 biological_process
AT4G40011	3.60763	6240412	ensembl_gene_id	A. thaliana	6240412	A. thaliana	AT4G40011	hypothetical protein
AT3G62590	3.60761	825433	ensembl_gene_id	A. thaliana	825433	A. thaliana	AT3G62590	alpha/beta-Hydrolases superfamily protein	GO:0002213 defense response to insect;GO:0031349 positive regulation of defense response;GO:0048584 positive regulation of response to stimulus
AT2G45570	3.60287	819165	ensembl_gene_id	A. thaliana	819165	A. thaliana	CYP76C2	cytochrome P450, family 76, subfamily C, polypeptide 2
AT1G09500	3.60159	837475	ensembl_gene_id	A. thaliana	837475	A. thaliana	AT1G09500	NAD(P)-binding Rossmann-fold superfamily protein
AT4G21926	3.59721	6240612	ensembl_gene_id	A. thaliana	6240612	A. thaliana	AT4G21926	hypothetical protein	GO:0008150 biological_process
AT1G49900	3.59023	841413	ensembl_gene_id	A. thaliana	841413	A. thaliana	AT1G49900	C2H2 type zinc finger transcription factor family	GO:0006355 regulation of transcription, DNA-templated;GO:1903506 regulation of nucleic acid-templated transcription;GO:2001141 regulation of RNA biosynthetic process
AT1G61890	3.58592	842485	ensembl_gene_id	A. thaliana	842485	A. thaliana	AT1G61890	MATE efflux family protein	GO:0046618 xenobiotic export;GO:1990961 xenobiotic detoxification by transmembrane export across the plasma membrane;GO:0042908 xenobiotic transport
AT1G02816	3.58256	839308	ensembl_gene_id	A. thaliana	839308	A. thaliana	AT1G02816	pectinesterase (Protein of unknown function, DUF538)	GO:0008150 biological_process
AT1G12670	3.57441	837823	ensembl_gene_id	A. thaliana	837823	A. thaliana	AT1G12670	miscRNA
AT1G68500	3.57322	843179	ensembl_gene_id	A. thaliana	843179	A. thaliana	AT1G68500	hypothetical protein
AT1G09537	3.56948	28717102	ensembl_gene_id	A. thaliana	28717102	A. thaliana	AT1G09537	ncRNA
AT2G30360	3.56443	817586	ensembl_gene_id	A. thaliana	817586	A. thaliana	SIP4	SOS3-interacting protein 4	GO:0009268 response to pH;GO:0051592 response to calcium ion;GO:0010038 response to metal ion
AT2G46840	3.56349	819297	ensembl_gene_id	A. thaliana	819297	A. thaliana	DUF4	hypothetical protein (DOMAIN OF UNKNOWN FUNCTION 724 4)
AT1G01470	3.5626	837071	ensembl_gene_id	A. thaliana	837071	A. thaliana	LEA14	Late embryogenesis abundant protein	GO:0009269 response to desiccation;GO:0009644 response to high light intensity;GO:0009642 response to light intensity
AT1G68765	3.56258	843208	ensembl_gene_id	A. thaliana	843208	A. thaliana	IDA	Putative membrane lipoprotein	GO:0060305 regulation of cell diameter;GO:0060866 leaf abscission;GO:0050829 defense response to Gram-negative bacterium
AT1G50960	3.55169	841518	ensembl_gene_id	A. thaliana	841518	A. thaliana	GA2OX7	gibberellin 2-oxidase 7	GO:0009686 gibberellin biosynthetic process;GO:0009685 gibberellin metabolic process;GO:0016102 diterpenoid biosynthetic process
AT5G24130	3.55114	832478	ensembl_gene_id	A. thaliana	832478	A. thaliana	AT5G24130	polypyrimidine tract-binding-like protein	GO:0008150 biological_process
AT4G39810	3.54608	830140	ensembl_gene_id	A. thaliana	830140	A. thaliana	AT4G39810	Polynucleotidyl transferase, ribonuclease H-like superfamily protein
AT1G73175	3.54534	3767690	ensembl_gene_id	A. thaliana	3767690	A. thaliana	AT1G73175	miscRNA
AT1G27990	3.54174	839692	ensembl_gene_id	A. thaliana	839692	A. thaliana	AT1G27990	transmembrane protein	GO:0008150 biological_process
AT4G24260	3.54145	828527	ensembl_gene_id	A. thaliana	828527	A. thaliana	GH9A3	glycosyl hydrolase 9A3	GO:0009624 response to nematode;GO:0043207 response to external biotic stimulus;GO:0051707 response to other organism
AT5G04010	3.54059	830280	ensembl_gene_id	A. thaliana	830280	A. thaliana	AT5G04010	F-box family protein
AT5G04340	3.53322	830313	ensembl_gene_id	A. thaliana	830313	A. thaliana	ZAT6	6	GO:0055062 phosphate ion homeostasis;GO:0072506 trivalent inorganic anion homeostasis;GO:0055081 anion homeostasis
AT1G73390	3.52538	843674	ensembl_gene_id	A. thaliana	843674	A. thaliana	AT1G73390	Endosomal targeting BRO1-like domain-containing protein
AT2G31420	3.51178	817700	ensembl_gene_id	A. thaliana	817700	A. thaliana	AT2G31420	B3 domain protein (DUF313)
AT5G13580	3.50996	831202	ensembl_gene_id	A. thaliana	831202	A. thaliana	ABCG6	ABC-2 type transporter family protein	GO:0010345 suberin biosynthetic process;GO:1903825 organic acid transmembrane transport;GO:0009624 response to nematode
AT3G57010	3.50801	824868	ensembl_gene_id	A. thaliana	824868	A. thaliana	AT3G57010	Calcium-dependent phosphotriesterase superfamily protein	GO:0009058 biosynthetic process;GO:0008152 metabolic process;GO:0008150 biological_process
AT1G06867	3.50092	28716571	ensembl_gene_id	A. thaliana	28716571	A. thaliana	AT1G06867	ncRNA
AT2G37900	3.49008	818366	ensembl_gene_id	A. thaliana	818366	A. thaliana	AT2G37900	Major facilitator superfamily protein
AT3G13672	3.49004	820573	ensembl_gene_id	A. thaliana	820573	A. thaliana	AT3G13672	TRAF-like superfamily protein	GO:2000785 regulation of autophagosome assembly;GO:0044088 regulation of vacuole organization;GO:1902115 regulation of organelle assembly
AT3G25573	3.48382	6240974	ensembl_gene_id	A. thaliana	6240974	A. thaliana	AT3G25573	transmembrane protein	GO:0008150 biological_process
AT1G48130	3.46601	841231	ensembl_gene_id	A. thaliana	841231	A. thaliana	PER1	1-cysteine peroxiredoxin 1	GO:0010231 maintenance of seed dormancy;GO:0097437 maintenance of dormancy;GO:0009269 response to desiccation
AT1G54100	3.46421	841849	ensembl_gene_id	A. thaliana	841849	A. thaliana	ALDH7B4	aldehyde dehydrogenase 7B4	GO:0009269 response to desiccation;GO:0006081 cellular aldehyde metabolic process;GO:0009414 response to water deprivation
AT3G19270	3.46258	821461	ensembl_gene_id	A. thaliana	821461	A. thaliana	CYP707A4	cytochrome P450, family 707, subfamily A, polypeptide 4	GO:0016107 sesquiterpenoid catabolic process;GO:0043290 apocarotenoid catabolic process;GO:0046345 abscisic acid catabolic process
AT3G21890	3.45821	821744	ensembl_gene_id	A. thaliana	821744	A. thaliana	BBX31	B-box type zinc finger family protein	GO:0010224 response to UV-B;GO:0007623 circadian rhythm;GO:0048511 rhythmic process
AT3G01835	3.45336	28718520	ensembl_gene_id	A. thaliana	28718520	A. thaliana	AT3G01835	ncRNA
AT1G30190	3.45256	839899	ensembl_gene_id	A. thaliana	839899	A. thaliana	AT1G30190	cotton fiber protein	GO:0008150 biological_process
AT5G53990	3.44982	835482	ensembl_gene_id	A. thaliana	835482	A. thaliana	AT5G53990	UDP-Glycosyltransferase superfamily protein
AT1G64110	3.4447	842716	ensembl_gene_id	A. thaliana	842716	A. thaliana	DAA1	P-loop containing nucleoside triphosphate hydrolases superfamily protein	GO:0048235 pollen sperm cell differentiation;GO:0055046 microgametogenesis;GO:0022412 cellular process involved in reproduction in multicellular organism
AT3G62100	3.43768	825383	ensembl_gene_id	A. thaliana	825383	A. thaliana	IAA30	indole-3-acetic acid inducible 30	GO:0010262 somatic embryogenesis;GO:0031099 regeneration;GO:0009630 gravitropism
AT1G21410	3.43595	838740	ensembl_gene_id	A. thaliana	838740	A. thaliana	SKP2A	F-box/RNI-like superfamily protein	GO:0051781 positive regulation of cell division;GO:0010311 lateral root formation;GO:0031146 SCF-dependent proteasomal ubiquitin-dependent protein catabolic process
AT4G35690	3.4321	829721	ensembl_gene_id	A. thaliana	829721	A. thaliana	AT4G35690	hypothetical protein (DUF241)	GO:0008150 biological_process
AT3G02140	3.42985	821182	ensembl_gene_id	A. thaliana	821182	A. thaliana	TMAC2	AFP2 (ABI five-binding protein 2) family protein	GO:0010581 regulation of starch biosynthetic process;GO:2000904 regulation of starch metabolic process;GO:0010962 regulation of glucan biosynthetic process
AT3G55970	3.42758	824763	ensembl_gene_id	A. thaliana	824763	A. thaliana	JRG21	jasmonate-regulated gene 21	GO:1900366 negative regulation of defense response to insect;GO:2000068 regulation of defense response to insect;GO:1900150 regulation of defense response to fungus
AT2G21720	3.42699	816709	ensembl_gene_id	A. thaliana	816709	A. thaliana	AT2G21720	ArgH (DUF639)	GO:0008150 biological_process
AT2G39350	3.42397	818520	ensembl_gene_id	A. thaliana	818520	A. thaliana	ABCG1	ABC-2 type transporter family protein	GO:0010208 pollen wall assembly;GO:0010927 cellular component assembly involved in morphogenesis;GO:0032989 cellular component morphogenesis
AT1G52827	3.41916	2745823	ensembl_gene_id	A. thaliana	2745823	A. thaliana	CDT1	cadmium tolerance 1	GO:0071585 detoxification of cadmium ion;GO:0061687 detoxification of inorganic compound;GO:1990170 stress response to cadmium ion
AT2G23120	3.41681	816844	ensembl_gene_id	A. thaliana	816844	A. thaliana	AT2G23120	Late embryogenesis abundant protein, group 6	GO:0008150 biological_process
AT1G17940	3.41671	838373	ensembl_gene_id	A. thaliana	838373	A. thaliana	AT1G17940	Endosomal targeting BRO1-like domain-containing protein
AT4G24410	3.41642	828543	ensembl_gene_id	A. thaliana	828543	A. thaliana	AT4G24410	hypothetical protein	GO:0008150 biological_process
AT5G15180	3.413	831370	ensembl_gene_id	A. thaliana	831370	A. thaliana	AT5G15180	Peroxidase superfamily protein	GO:0006979 response to oxidative stress;GO:0006950 response to stress;GO:0050896 response to stimulus
AT3G12500	3.41186	820429	ensembl_gene_id	A. thaliana	820429	A. thaliana	HCHIB	basic chitinase	GO:0009871 jasmonic acid and ethylene-dependent systemic resistance, ethylene mediated signaling pathway;GO:0009861 jasmonic acid and ethylene-dependent systemic resistance;GO:0016998 cell wall macromolecule catabolic process
AT1G54540	3.4083	841896	ensembl_gene_id	A. thaliana	841896	A. thaliana	AT1G54540	Late embryogenesis abundant (LEA) hydroxyproline-rich glycoprotein family	GO:0008150 biological_process
AT4G01360	3.40724	827971	ensembl_gene_id	A. thaliana	827971	A. thaliana	BPS3	BPS1-like protein	GO:0071456 cellular response to hypoxia;GO:0036294 cellular response to decreased oxygen levels;GO:0071453 cellular response to oxygen levels
AT5G54560	3.40708	835544	ensembl_gene_id	A. thaliana	835544	A. thaliana	AT5G54560	hypothetical protein (DUF295)	GO:0008150 biological_process
AT2G36770	3.39938	818249	ensembl_gene_id	A. thaliana	818249	A. thaliana	AT2G36770	UDP-Glycosyltransferase superfamily protein
AT4G35680	3.39685	28720209	ensembl_gene_id	A. thaliana	28720209	A. thaliana	AT4G35680	selection/upkeep of intraepithelial T-cells protein
AT1G69470	3.39547	843279	ensembl_gene_id	A. thaliana	843279	A. thaliana	AT1G69470	heat shock protein-binding protein	GO:0008150 biological_process
AT3G49796	3.3931	6241028	ensembl_gene_id	A. thaliana	6241028	A. thaliana	AT3G49796	hypothetical protein	GO:0008150 biological_process
AT1G07150	3.39049	837226	ensembl_gene_id	A. thaliana	837226	A. thaliana	MAPKKK13	mitogen-activated protein kinase kinase kinase 13	GO:0071456 cellular response to hypoxia;GO:0036294 cellular response to decreased oxygen levels;GO:0071453 cellular response to oxygen levels
AT3G20710	3.38868	821619	ensembl_gene_id	A. thaliana	821619	A. thaliana	AT3G20710	F-box family protein	GO:0008150 biological_process
AT5G44360	3.3877	834462	ensembl_gene_id	A. thaliana	834462	A. thaliana	AT5G44360	FAD-binding Berberine family protein
AT4G26080	3.38369	828714	ensembl_gene_id	A. thaliana	828714	A. thaliana	ABI1	Protein phosphatase 2C family protein	GO:0009788 negative regulation of abscisic acid-activated signaling pathway;GO:1901420 negative regulation of response to alcohol;GO:1905958 negative regulation of cellular response to alcohol
AT2G47270	3.38336	819340	ensembl_gene_id	A. thaliana	819340	A. thaliana	UPB1	transcription factor UPBEAT protein	GO:2000280 regulation of root development;GO:0050793 regulation of developmental process;GO:0006355 regulation of transcription, DNA-templated
AT5G15850	3.38079	831442	ensembl_gene_id	A. thaliana	831442	A. thaliana	COL1	CONSTANS-like 1	GO:0007623 circadian rhythm;GO:0048511 rhythmic process;GO:0009909 regulation of flower development
AT5G19875	3.37754	832109	ensembl_gene_id	A. thaliana	832109	A. thaliana	AT5G19875	transmembrane protein	GO:0006979 response to oxidative stress;GO:0006950 response to stress;GO:0050896 response to stimulus
AT2G04125	3.37093	28717547	ensembl_gene_id	A. thaliana	28717547	A. thaliana	AT2G04125	ncRNA
AT2G42540	3.36519	818854	ensembl_gene_id	A. thaliana	818854	A. thaliana	COR15A	cold-regulated 15a	GO:0009667 plastid inner membrane organization;GO:0009819 drought recovery;GO:0050821 protein stabilization
AT5G66430	3.36125	836775	ensembl_gene_id	A. thaliana	836775	A. thaliana	AT5G66430	S-adenosyl-L-methionine-dependent methyltransferases superfamily protein	GO:0032259 methylation;GO:0008152 metabolic process;GO:0008150 biological_process
AT3G24210	3.35863	822007	ensembl_gene_id	A. thaliana	822007	A. thaliana	AT3G24210	Ankyrin repeat family protein	GO:0008150 biological_process
AT5G15950	3.35613	831452	ensembl_gene_id	A. thaliana	831452	A. thaliana	AT5G15950	Adenosylmethionine decarboxylase family protein	GO:0006557 S-adenosylmethioninamine biosynthetic process;GO:0046499 S-adenosylmethioninamine metabolic process;GO:0006597 spermine biosynthetic process
AT4G16160	3.35115	827308	ensembl_gene_id	A. thaliana	827308	A. thaliana	ATOEP16-2	Mitochondrial import inner membrane translocase subunit Tim17/Tim22/Tim23 family protein
AT5G07310	3.35012	830622	ensembl_gene_id	A. thaliana	830622	A. thaliana	AT5G07310	Integrase-type DNA-binding superfamily protein	GO:1990110 callus formation;GO:0042060 wound healing;GO:0009611 response to wounding
AT1G04247	3.34858	28716081	ensembl_gene_id	A. thaliana	28716081	A. thaliana	AT1G04247	ncRNA
AT2G33280	3.34087	817891	ensembl_gene_id	A. thaliana	817891	A. thaliana	AT2G33280	Major facilitator superfamily protein
AT3G57020	3.3391	824869	ensembl_gene_id	A. thaliana	824869	A. thaliana	AT3G57020	Calcium-dependent phosphotriesterase superfamily protein	GO:0009058 biosynthetic process;GO:0008152 metabolic process;GO:0008150 biological_process
AT3G23920	3.33828	821975	ensembl_gene_id	A. thaliana	821975	A. thaliana	BAM1	beta-amylase 1	GO:0005983 starch catabolic process;GO:0044247 cellular polysaccharide catabolic process;GO:0009251 glucan catabolic process
AT1G19490	3.33613	838535	ensembl_gene_id	A. thaliana	838535	A. thaliana	AT1G19490	Basic-leucine zipper (bZIP) transcription factor family protein	GO:0009414 response to water deprivation;GO:0009415 response to water;GO:0001101 response to acid chemical
AT4G27657	3.33396	828879	ensembl_gene_id	A. thaliana	828879	A. thaliana	AT4G27657	hypothetical protein	GO:0071456 cellular response to hypoxia;GO:0036294 cellular response to decreased oxygen levels;GO:0071453 cellular response to oxygen levels
AT5G15970	3.32876	831454	ensembl_gene_id	A. thaliana	831454	A. thaliana	KIN2	stress-responsive protein (KIN2) / stress-induced protein (KIN2) / cold-responsive protein (COR6.6) / cold-regulated protein (COR6.6)	GO:0009414 response to water deprivation;GO:0009415 response to water;GO:0009409 response to cold
AT4G36820	3.32326	829835	ensembl_gene_id	A. thaliana	829835	A. thaliana	AT4G36820	calcium uniporter (DUF607)	GO:0006851 mitochondrial calcium ion transmembrane transport;GO:0036444 calcium import into the mitochondrion;GO:0060401 cytosolic calcium ion transport
AT3G19920	3.32304	821530	ensembl_gene_id	A. thaliana	821530	A. thaliana	AT3G19920	BTB/POZ domain protein	GO:0016567 protein ubiquitination;GO:0032446 protein modification by small protein conjugation;GO:0070647 protein modification by small protein conjugation or removal
AT2G38905	3.31837	818475	ensembl_gene_id	A. thaliana	818475	A. thaliana	AT2G38905	Low temperature and salt responsive protein family
AT1G64010	3.31348	842704	ensembl_gene_id	A. thaliana	842704	A. thaliana	AT1G64010	Serine protease inhibitor (SERPIN) family protein	GO:0010951 negative regulation of endopeptidase activity;GO:0052548 regulation of endopeptidase activity;GO:0010466 negative regulation of peptidase activity
AT2G36640	3.31162	818236	ensembl_gene_id	A. thaliana	818236	A. thaliana	ECP63	embryonic cell protein 63
AT5G23950	3.3102	832460	ensembl_gene_id	A. thaliana	832460	A. thaliana	AT5G23950	Calcium-dependent lipid-binding (CaLB domain) family protein	GO:0006952 defense response;GO:0006950 response to stress;GO:0050896 response to stimulus
AT1G52560	3.30559	841687	ensembl_gene_id	A. thaliana	841687	A. thaliana	AT1G52560	HSP20-like chaperones superfamily protein
AT4G18980	3.30008	827634	ensembl_gene_id	A. thaliana	827634	A. thaliana	AtS40-3	AtS40-3	GO:0010150 leaf senescence;GO:0090693 plant organ senescence;GO:0007568 aging
AT4G24960	3.29647	828598	ensembl_gene_id	A. thaliana	828598	A. thaliana	HVA22D	HVA22 homologue D	GO:0010507 negative regulation of autophagy;GO:0031330 negative regulation of cellular catabolic process;GO:0010506 regulation of autophagy
AT1G71250	3.29253	843466	ensembl_gene_id	A. thaliana	843466	A. thaliana	AT1G71250	GDSL-like Lipase/Acylhydrolase superfamily protein
AT5G13080	3.29227	831147	ensembl_gene_id	A. thaliana	831147	A. thaliana	WRKY75	WRKY DNA-binding protein 75	GO:0010055 atrichoblast differentiation;GO:0043620 regulation of DNA-templated transcription in response to stress;GO:0032104 regulation of response to extracellular stimulus
AT5G62850	3.28783	836406	ensembl_gene_id	A. thaliana	836406	A. thaliana	AtVEX1	Nodulin MtN3 family protein	GO:0051260 protein homooligomerization;GO:0051259 protein complex oligomerization;GO:0008643 carbohydrate transport
AT1G79270	3.2842	844267	ensembl_gene_id	A. thaliana	844267	A. thaliana	ECT8	evolutionarily conserved C-terminal region 8	GO:0050779 RNA destabilization;GO:0061157 mRNA destabilization;GO:0061014 positive regulation of mRNA catabolic process
AT2G38240	3.27876	818403	ensembl_gene_id	A. thaliana	818403	A. thaliana	AT2G38240	2-oxoglutarate (2OG) and Fe(II)-dependent oxygenase superfamily protein	GO:1900366 negative regulation of defense response to insect;GO:2000068 regulation of defense response to insect;GO:1900150 regulation of defense response to fungus
AT4G12000	3.26161	826807	ensembl_gene_id	A. thaliana	826807	A. thaliana	AT4G12000	SNARE associated Golgi protein family	GO:0006979 response to oxidative stress;GO:0006950 response to stress;GO:0050896 response to stimulus
AT3G61450	3.2575	825318	ensembl_gene_id	A. thaliana	825318	A. thaliana	SYP73	syntaxin of plants 73	GO:0006886 intracellular protein transport;GO:0015031 protein transport;GO:0045184 establishment of protein localization
AT3G57520	3.25748	824919	ensembl_gene_id	A. thaliana	824919	A. thaliana	SIP2	seed imbibition 2	GO:0033530 raffinose metabolic process;GO:0034484 raffinose catabolic process;GO:0009313 oligosaccharide catabolic process
AT2G14960	3.2545	815985	ensembl_gene_id	A. thaliana	815985	A. thaliana	GH3.1	Auxin-responsive GH3 family protein	GO:0009733 response to auxin;GO:0009725 response to hormone;GO:0009719 response to endogenous stimulus
AT5G45810	3.24818	834621	ensembl_gene_id	A. thaliana	834621	A. thaliana	CIPK19	CBL-interacting protein kinase 19	GO:0006468 protein phosphorylation;GO:0016310 phosphorylation;GO:0007165 signal transduction
AT4G08360	3.24755	826392	ensembl_gene_id	A. thaliana	826392	A. thaliana	AT4G08360	KOW domain-containing protein	GO:0006368 transcription elongation from RNA polymerase II promoter;GO:0006354 DNA-templated transcription, elongation;GO:0032784 regulation of DNA-templated transcription, elongation
AT1G19970	3.24711	838586	ensembl_gene_id	A. thaliana	838586	A. thaliana	AT1G19970	ER lumen protein retaining receptor family protein	GO:0006621 protein retention in ER lumen;GO:0035437 maintenance of protein localization in endoplasmic reticulum;GO:0072595 maintenance of protein localization in organelle
AT3G15500	3.24116	820789	ensembl_gene_id	A. thaliana	820789	A. thaliana	NAC3	NAC domain containing protein 3	GO:0009867 jasmonic acid mediated signaling pathway;GO:0071395 cellular response to jasmonic acid stimulus;GO:0071398 cellular response to fatty acid
AT1G69600	3.23705	843296	ensembl_gene_id	A. thaliana	843296	A. thaliana	ZFHD1	zinc finger homeodomain 1	GO:0009414 response to water deprivation;GO:0009415 response to water;GO:0001101 response to acid chemical
AT3G47295	3.22548	823883	ensembl_gene_id	A. thaliana	823883	A. thaliana	AT3G47295	hypothetical protein	GO:0008150 biological_process
AT5G04370	3.2224	830316	ensembl_gene_id	A. thaliana	830316	A. thaliana	NAMT1	S-adenosyl-L-methionine-dependent methyltransferases superfamily protein	GO:0009820 alkaloid metabolic process;GO:1901847 nicotinate metabolic process;GO:0072524 pyridine-containing compound metabolic process
AT4G40070	3.21969	830170	ensembl_gene_id	A. thaliana	830170	A. thaliana	AT4G40070	RING/U-box superfamily protein	GO:0016567 protein ubiquitination;GO:0032446 protein modification by small protein conjugation;GO:0070647 protein modification by small protein conjugation or removal
AT1G15460	3.21709	838116	ensembl_gene_id	A. thaliana	838116	A. thaliana	BOR4	HCO3- transporter family	GO:0035445 borate transmembrane transport;GO:0010036 response to boron-containing substance;GO:0046713 borate transport
AT4G09820	3.20908	826571	ensembl_gene_id	A. thaliana	826571	A. thaliana	TT8	basic helix-loop-helix (bHLH) DNA-binding superfamily protein	GO:2000029 regulation of proanthocyanidin biosynthetic process;GO:0031542 positive regulation of anthocyanin biosynthetic process;GO:0031539 positive regulation of anthocyanin metabolic process
AT2G18700	3.20567	816385	ensembl_gene_id	A. thaliana	816385	A. thaliana	TPS11	trehalose phosphatase/synthase 11
AT5G63240	3.20359	836444	ensembl_gene_id	A. thaliana	836444	A. thaliana	AT5G63240	Carbohydrate-binding X8 domain superfamily protein	GO:0008150 biological_process
AT1G06570	3.19849	837168	ensembl_gene_id	A. thaliana	837168	A. thaliana	PDS1	4-hydroxyphenylpyruvate dioxygenase	GO:0010236 plastoquinone biosynthetic process;GO:0010189 vitamin E biosynthetic process;GO:0042360 vitamin E metabolic process
AT4G11040	3.19383	826705	ensembl_gene_id	A. thaliana	826705	A. thaliana	AT4G11040	Protein phosphatase 2C family protein	GO:1902040 positive regulation of seed dormancy process;GO:2000033 regulation of seed dormancy process;GO:2000034 regulation of seed maturation
AT5G23220	3.18921	832386	ensembl_gene_id	A. thaliana	832386	A. thaliana	NIC3	nicotinamidase 3
AT2G40900	3.18545	818687	ensembl_gene_id	A. thaliana	818687	A. thaliana	UMAMIT11	nodulin MtN21 /EamA-like transporter family protein	GO:0048316 seed development;GO:0010154 fruit development;GO:0048608 reproductive structure development
AT3G44290	3.18244	823554	ensembl_gene_id	A. thaliana	823554	A. thaliana	NAC060	NAC domain containing protein 60	GO:0071333 cellular response to glucose stimulus;GO:0071326 cellular response to monosaccharide stimulus;GO:0071331 cellular response to hexose stimulus
AT1G05680	3.177	837075	ensembl_gene_id	A. thaliana	837075	A. thaliana	UGT74E2	Uridine diphosphate glycosyltransferase 74E2	GO:0071475 cellular hyperosmotic salinity response;GO:0071474 cellular hyperosmotic response;GO:0080024 indolebutyric acid metabolic process
AT2G37770	3.17513	818354	ensembl_gene_id	A. thaliana	818354	A. thaliana	ChlAKR	NAD(P)-linked oxidoreductase superfamily protein	GO:0009414 response to water deprivation;GO:0009415 response to water;GO:0009409 response to cold
AT1G22990	3.17503	838907	ensembl_gene_id	A. thaliana	838907	A. thaliana	HIPP22	Heavy metal transport/detoxification superfamily protein	GO:0055073 cadmium ion homeostasis;GO:0071585 detoxification of cadmium ion;GO:0061687 detoxification of inorganic compound
AT3G14810	3.16547	820710	ensembl_gene_id	A. thaliana	820710	A. thaliana	MSL5	mechanosensitive channel of small conductance-like 5	GO:0006820 anion transport;GO:0006811 ion transport;GO:0055085 transmembrane transport
AT5G17300	3.16516	831595	ensembl_gene_id	A. thaliana	831595	A. thaliana	RVE1	Homeodomain-like superfamily protein	GO:0010600 regulation of auxin biosynthetic process;GO:0046885 regulation of hormone biosynthetic process;GO:0090354 regulation of auxin metabolic process
AT3G21380	3.16296	821692	ensembl_gene_id	A. thaliana	821692	A. thaliana	AT3G21380	Mannose-binding lectin superfamily protein
AT5G35110	3.15715	28721214	ensembl_gene_id	A. thaliana	28721214	A. thaliana	AT5G35110	hypothetical protein	GO:0008150 biological_process
AT2G31930	3.14993	817751	ensembl_gene_id	A. thaliana	817751	A. thaliana	AT2G31930	hypothetical protein
AT5G54300	3.1493	835518	ensembl_gene_id	A. thaliana	835518	A. thaliana	AT5G54300	cotton fiber-like protein (DUF761)	GO:0008150 biological_process
AT4G34410	3.13598	829591	ensembl_gene_id	A. thaliana	829591	A. thaliana	RRTF1	redox responsive transcription factor 1	GO:0062211 root regeneration;GO:0090357 regulation of tryptophan metabolic process;GO:0006521 regulation of cellular amino acid metabolic process
AT1G45145	3.133	841082	ensembl_gene_id	A. thaliana	841082	A. thaliana	TRX5	thioredoxin H-type 5	GO:0010188 response to microbial phytotoxin;GO:0009636 response to toxic substance;GO:0050832 defense response to fungus
AT5G50361	3.12383	6241179	ensembl_gene_id	A. thaliana	6241179	A. thaliana	AT5G50361	hypothetical protein
AT3G05640	3.11896	819731	ensembl_gene_id	A. thaliana	819731	A. thaliana	AT3G05640	Protein phosphatase 2C family protein	GO:1904526 regulation of microtubule binding;GO:0043393 regulation of protein binding;GO:0051098 regulation of binding
AT1G20180	3.11895	838607	ensembl_gene_id	A. thaliana	838607	A. thaliana	AT1G20180	transmembrane protein (DUF677)	GO:0008150 biological_process
AT2G25625	3.11594	817103	ensembl_gene_id	A. thaliana	817103	A. thaliana	AT2G25625	histone deacetylase-like protein	GO:1904821 chloroplast disassembly;GO:1903008 organelle disassembly;GO:0022411 cellular component disassembly
AT5G66650	3.1117	836797	ensembl_gene_id	A. thaliana	836797	A. thaliana	AT5G66650	calcium uniporter (DUF607)	GO:0006851 mitochondrial calcium ion transmembrane transport;GO:0036444 calcium import into the mitochondrion;GO:0060401 cytosolic calcium ion transport
AT4G31830	3.10963	829312	ensembl_gene_id	A. thaliana	829312	A. thaliana	AT4G31830	transmembrane protein	GO:0008150 biological_process
AT5G57550	3.10637	835859	ensembl_gene_id	A. thaliana	835859	A. thaliana	XTH25	xyloglucan endotransglucosylase/hydrolase 25	GO:0010411 xyloglucan metabolic process;GO:0010410 hemicellulose metabolic process;GO:0010383 cell wall polysaccharide metabolic process
AT5G05410	3.10535	830424	ensembl_gene_id	A. thaliana	830424	A. thaliana	DREB2A	DRE-binding protein 2A	GO:0010286 heat acclimation;GO:0010224 response to UV-B;GO:0042542 response to hydrogen peroxide
AT3G50400	3.10193	824204	ensembl_gene_id	A. thaliana	824204	A. thaliana	AT3G50400	GDSL-like Lipase/Acylhydrolase superfamily protein
AT1G71520	3.10167	843492	ensembl_gene_id	A. thaliana	843492	A. thaliana	AT1G71520	Integrase-type DNA-binding superfamily protein	GO:0006355 regulation of transcription, DNA-templated;GO:1903506 regulation of nucleic acid-templated transcription;GO:2001141 regulation of RNA biosynthetic process
AT4G15120	3.09691	827178	ensembl_gene_id	A. thaliana	827178	A. thaliana	AT4G15120	VQ motif-containing protein	GO:0008150 biological_process
AT1G05163	3.09148	28716259	ensembl_gene_id	A. thaliana	28716259	A. thaliana	AT1G05163	ncRNA
AT5G42510	3.08296	834258	ensembl_gene_id	A. thaliana	834258	A. thaliana	AT5G42510	Disease resistance-responsive (dirigent-like protein) family protein
AT1G02310	3.08099	839444	ensembl_gene_id	A. thaliana	839444	A. thaliana	MAN1	Glycosyl hydrolase superfamily protein	GO:0071704 organic substance metabolic process;GO:0008152 metabolic process;GO:0008150 biological_process
AT5G07010	3.07844	830592	ensembl_gene_id	A. thaliana	830592	A. thaliana	ST2A	sulfotransferase 2A	GO:0051923 sulfation;GO:0009694 jasmonic acid metabolic process;GO:0009753 response to jasmonic acid
AT4G36610	3.07588	829813	ensembl_gene_id	A. thaliana	829813	A. thaliana	AT4G36610	alpha/beta-Hydrolases superfamily protein
AT1G12420	3.07586	837798	ensembl_gene_id	A. thaliana	837798	A. thaliana	ACR8	ACT domain repeat 8	GO:0009737 response to abscisic acid;GO:0097305 response to alcohol;GO:0033993 response to lipid
AT5G66700	3.06541	836803	ensembl_gene_id	A. thaliana	836803	A. thaliana	HB53	homeobox 53	GO:0009733 response to auxin;GO:0045893 positive regulation of transcription, DNA-templated;GO:1902680 positive regulation of RNA biosynthetic process
AT3G14880	3.06302	820717	ensembl_gene_id	A. thaliana	820717	A. thaliana	AT3G14880	transcription factor-like protein	GO:0006351 transcription, DNA-templated;GO:0097659 nucleic acid-templated transcription;GO:0032774 RNA biosynthetic process
AT4G18422	3.06154	7922355	ensembl_gene_id	A. thaliana	7922355	A. thaliana	AT4G18422	transmembrane protein	GO:0008150 biological_process
AT1G05033	3.056	28716231	ensembl_gene_id	A. thaliana	28716231	A. thaliana	AT1G05033	ncRNA
AT5G04250	3.05121	830304	ensembl_gene_id	A. thaliana	830304	A. thaliana	AT5G04250	Cysteine proteinases superfamily protein	GO:0016579 protein deubiquitination;GO:0070646 protein modification by small protein removal;GO:0006508 proteolysis
AT2G40180	3.04877	818609	ensembl_gene_id	A. thaliana	818609	A. thaliana	PP2C5	phosphatase 2C5	GO:0010440 stomatal lineage progression;GO:0010374 stomatal complex development;GO:0006470 protein dephosphorylation
AT5G10930	3.04417	830960	ensembl_gene_id	A. thaliana	830960	A. thaliana	CIPK5	CBL-interacting protein kinase 5	GO:0051592 response to calcium ion;GO:0010038 response to metal ion;GO:0010035 response to inorganic substance
AT5G53120	3.04399	835392	ensembl_gene_id	A. thaliana	835392	A. thaliana	SPDS3	spermidine synthase 3	GO:0006597 spermine biosynthetic process;GO:0008215 spermine metabolic process;GO:0006596 polyamine biosynthetic process
AT5G62480	3.04323	836368	ensembl_gene_id	A. thaliana	836368	A. thaliana	GSTU9	glutathione S-transferase tau 9	GO:0009407 toxin catabolic process;GO:0009404 toxin metabolic process;GO:0006749 glutathione metabolic process
AT5G10300	3.04196	830894	ensembl_gene_id	A. thaliana	830894	A. thaliana	MES5	methyl esterase 5	GO:0016139 glycoside catabolic process;GO:0016137 glycoside metabolic process;GO:0009696 salicylic acid metabolic process
AT4G00080	3.0356	828192	ensembl_gene_id	A. thaliana	828192	A. thaliana	UNE11	Plant invertase/pectin methylesterase inhibitor superfamily protein	GO:0009566 fertilization;GO:0009567 double fertilization forming a zygote and endosperm;GO:0043086 negative regulation of catalytic activity
AT3G03815	3.03245	28718696	ensembl_gene_id	A. thaliana	28718696	A. thaliana	AT3G03815	ncRNA
AT4G25490	3.02861	828653	ensembl_gene_id	A. thaliana	828653	A. thaliana	CBF1	C-repeat/DRE binding factor 1	GO:0009631 cold acclimation;GO:0009414 response to water deprivation;GO:0009415 response to water
AT1G68620	3.02671	843192	ensembl_gene_id	A. thaliana	843192	A. thaliana	AT1G68620	alpha/beta-Hydrolases superfamily protein	GO:0071456 cellular response to hypoxia;GO:0036294 cellular response to decreased oxygen levels;GO:0071453 cellular response to oxygen levels
AT1G78720	3.02515	844208	ensembl_gene_id	A. thaliana	844208	A. thaliana	AT1G78720	SecY protein transport family protein	GO:0031204 posttranslational protein targeting to membrane, translocation;GO:0006616 SRP-dependent cotranslational protein targeting to membrane, translocation;GO:0006620 posttranslational protein targeting to endoplasmic reticulum membrane
AT1G73810	3.02466	843717	ensembl_gene_id	A. thaliana	843717	A. thaliana	AT1G73810	Core-2/I-branching beta-1,6-N-acetylglucosaminyltransferase family protein
AT5G51760	3.0245	835250	ensembl_gene_id	A. thaliana	835250	A. thaliana	AHG1	Protein phosphatase 2C family protein	GO:0009737 response to abscisic acid;GO:0097305 response to alcohol;GO:0033993 response to lipid
AT1G01720	3.0228	839265	ensembl_gene_id	A. thaliana	839265	A. thaliana	ATAF1	NAC (No Apical Meristem) domain transcriptional regulator superfamily protein	GO:0009788 negative regulation of abscisic acid-activated signaling pathway;GO:1901420 negative regulation of response to alcohol;GO:1905958 negative regulation of cellular response to alcohol
AT5G50790	3.01792	835151	ensembl_gene_id	A. thaliana	835151	A. thaliana	SWEET10	Nodulin MtN3 family protein	GO:0015766 disaccharide transport;GO:0015770 sucrose transport;GO:0015772 oligosaccharide transport
AT2G45760	3.01545	819184	ensembl_gene_id	A. thaliana	819184	A. thaliana	BAP2	BON association protein 2
AT2G22240	3.01117	816757	ensembl_gene_id	A. thaliana	816757	A. thaliana	MIPS2	myo-inositol-1-phosphate synthase 2	GO:0006021 inositol biosynthetic process;GO:0010264 myo-inositol hexakisphosphate biosynthetic process;GO:0033517 myo-inositol hexakisphosphate metabolic process
AT5G06860	3.00956	830577	ensembl_gene_id	A. thaliana	830577	A. thaliana	PGIP1	polygalacturonase inhibiting protein 1	GO:0007165 signal transduction;GO:0023052 signaling;GO:0007154 cell communication
AT4G39670	3.00709	830121	ensembl_gene_id	A. thaliana	830121	A. thaliana	AT4G39670	Glycolipid transfer protein (GLTP) family protein	GO:0035627 ceramide transport;GO:0120009 intermembrane lipid transfer;GO:0042886 amide transport
AT4G08290	3.00433	826383	ensembl_gene_id	A. thaliana	826383	A. thaliana	UMAMIT20	nodulin MtN21 /EamA-like transporter family protein
AT4G23050	2.99564	828404	ensembl_gene_id	A. thaliana	828404	A. thaliana	AT4G23050	PAS domain-containing protein tyrosine kinase family protein	GO:0006468 protein phosphorylation;GO:0016310 phosphorylation;GO:0007165 signal transduction
AT5G47330	2.99082	834780	ensembl_gene_id	A. thaliana	834780	A. thaliana	AT5G47330	alpha/beta-Hydrolases superfamily protein
AT4G21940	2.98592	828283	ensembl_gene_id	A. thaliana	828283	A. thaliana	CPK15	calcium-dependent protein kinase 15	GO:0006468 protein phosphorylation;GO:0016310 phosphorylation;GO:0006796 phosphate-containing compound metabolic process
AT5G61850	2.98514	836307	ensembl_gene_id	A. thaliana	836307	A. thaliana	LFY	floral meristem identity control protein LEAFY (LFY)	GO:0010077 maintenance of inflorescence meristem identity;GO:0010582 floral meristem determinacy;GO:0010022 meristem determinacy
AT1G75170	2.98149	843854	ensembl_gene_id	A. thaliana	843854	A. thaliana	AT1G75170	Sec14p-like phosphatidylinositol transfer family protein
AT2G34600	2.98096	818025	ensembl_gene_id	A. thaliana	818025	A. thaliana	JAZ7	jasmonate-zim-domain protein 7	GO:2000022 regulation of jasmonic acid mediated signaling pathway;GO:0009753 response to jasmonic acid;GO:0070542 response to fatty acid
AT5G08250	2.97755	830721	ensembl_gene_id	A. thaliana	830721	A. thaliana	AT5G08250	Cytochrome P450 superfamily protein
AT1G17310	2.97299	838303	ensembl_gene_id	A. thaliana	838303	A. thaliana	AT1G17310	MADS-box transcription factor family protein	GO:0045944 positive regulation of transcription by RNA polymerase II;GO:0045893 positive regulation of transcription, DNA-templated;GO:1902680 positive regulation of RNA biosynthetic process
AT5G43180	2.97008	834336	ensembl_gene_id	A. thaliana	834336	A. thaliana	AT5G43180	transmembrane protein, putative (Protein of unknown function, DUF599)	GO:0008150 biological_process
AT5G06530	2.96967	830541	ensembl_gene_id	A. thaliana	830541	A. thaliana	ABCG22	ABC-2 type transporter family protein	GO:0010148 transpiration;GO:0006833 water transport;GO:0042044 fluid transport
AT5G58910	2.96046	836008	ensembl_gene_id	A. thaliana	836008	A. thaliana	LAC16	laccase 16
AT5G00970	2.9596	28720345	ensembl_gene_id	A. thaliana	28720345	A. thaliana	AT5G00970	ncRNA
AT1G19560	2.95867	3766759	ensembl_gene_id	A. thaliana	3766759	A. thaliana	AT1G19560	miscRNA
AT5G24530	2.95858	832524	ensembl_gene_id	A. thaliana	832524	A. thaliana	DMR6	2-oxoglutarate (2OG) and Fe(II)-dependent oxygenase superfamily protein	GO:0046244 salicylic acid catabolic process;GO:0019336 phenol-containing compound catabolic process;GO:0009696 salicylic acid metabolic process
AT3G11690	2.9576	820341	ensembl_gene_id	A. thaliana	820341	A. thaliana	AT3G11690	hypothetical protein	GO:0008150 biological_process
AT5G63130	2.94981	836433	ensembl_gene_id	A. thaliana	836433	A. thaliana	AT5G63130	Octicosapeptide/Phox/Bem1p family protein	GO:0071456 cellular response to hypoxia;GO:0036294 cellular response to decreased oxygen levels;GO:0071453 cellular response to oxygen levels
AT1G55990	2.94575	842050	ensembl_gene_id	A. thaliana	842050	A. thaliana	AT1G55990	glycine-rich protein	GO:0008150 biological_process
AT4G24250	2.94572	828526	ensembl_gene_id	A. thaliana	828526	A. thaliana	MLO13	Seven transmembrane MLO family protein
AT1G47950	2.9445	3767398	ensembl_gene_id	A. thaliana	3767398	A. thaliana	AT1G47950	hypothetical protein
AT2G38340	2.94302	818414	ensembl_gene_id	A. thaliana	818414	A. thaliana	DREB19	Integrase-type DNA-binding superfamily protein	GO:0034605 cellular response to heat;GO:0009408 response to heat;GO:0009414 response to water deprivation
AT1G24480	2.94268	839064	ensembl_gene_id	A. thaliana	839064	A. thaliana	AT1G24480	S-adenosyl-L-methionine-dependent methyltransferases superfamily protein
AT1G12130	2.94256	837765	ensembl_gene_id	A. thaliana	837765	A. thaliana	AT1G12130	Flavin-binding monooxygenase family protein	GO:0016144 S-glycoside biosynthetic process;GO:0019758 glycosinolate biosynthetic process;GO:0019761 glucosinolate biosynthetic process
AT2G05040	2.94155	3767734	ensembl_gene_id	A. thaliana	3767734	A. thaliana	AT2G05040	hypothetical protein
AT3G01900	2.93147	821263	ensembl_gene_id	A. thaliana	821263	A. thaliana	CYP94B2	cytochrome P450, family 94, subfamily B, polypeptide 2
AT2G24560	2.93073	816992	ensembl_gene_id	A. thaliana	816992	A. thaliana	AT2G24560	GDSL-like Lipase/Acylhydrolase family protein
AT3G22620	2.92967	821833	ensembl_gene_id	A. thaliana	821833	A. thaliana	AT3G22620	Bifunctional inhibitor/lipid-transfer protein/seed storage 2S albumin superfamily protein
AT3G53820	2.92899	824549	ensembl_gene_id	A. thaliana	824549	A. thaliana	AT3G53820	C2H2 and C2HC zinc fingers superfamily protein	GO:0006355 regulation of transcription, DNA-templated;GO:1903506 regulation of nucleic acid-templated transcription;GO:2001141 regulation of RNA biosynthetic process
AT5G61430	2.92598	836264	ensembl_gene_id	A. thaliana	836264	A. thaliana	NAC100	NAC domain containing protein 100	GO:0006355 regulation of transcription, DNA-templated;GO:1903506 regulation of nucleic acid-templated transcription;GO:2001141 regulation of RNA biosynthetic process
AT4G37180	2.92574	829872	ensembl_gene_id	A. thaliana	829872	A. thaliana	AT4G37180	Homeodomain-like superfamily protein	GO:0090701 specification of plant organ identity;GO:0048449 floral organ formation;GO:0048444 floral organ morphogenesis
AT1G08997	2.92506	28716966	ensembl_gene_id	A. thaliana	28716966	A. thaliana	AT1G08997	ncRNA
AT5G53390	2.91793	835420	ensembl_gene_id	A. thaliana	835420	A. thaliana	FOP1	O-acyltransferase (WSD1-like) family protein	GO:0048446 petal morphogenesis;GO:0048441 petal development;GO:0048465 corolla development
AT1G47960	2.91562	841214	ensembl_gene_id	A. thaliana	841214	A. thaliana	C/VIF1	cell wall / vacuolar inhibitor of fructosidase 1	GO:0043086 negative regulation of catalytic activity;GO:0044092 negative regulation of molecular function;GO:0050790 regulation of catalytic activity
AT4G16690	2.91524	827371	ensembl_gene_id	A. thaliana	827371	A. thaliana	MES16	methyl esterase 16	GO:0015996 chlorophyll catabolic process;GO:0046149 pigment catabolic process;GO:0006787 porphyrin-containing compound catabolic process
AT4G30470	2.90488	829170	ensembl_gene_id	A. thaliana	829170	A. thaliana	AT4G30470	NAD(P)-binding Rossmann-fold superfamily protein
AT5G17760	2.90435	831644	ensembl_gene_id	A. thaliana	831644	A. thaliana	AT5G17760	P-loop containing nucleoside triphosphate hydrolases superfamily protein
AT2G41870	2.90335	818787	ensembl_gene_id	A. thaliana	818787	A. thaliana	AT2G41870	Remorin family protein	GO:0010555 response to mannitol;GO:0009743 response to carbohydrate;GO:0009414 response to water deprivation
AT1G16515	2.90119	28717243	ensembl_gene_id	A. thaliana	28717243	A. thaliana	AT1G16515	transmembrane protein	GO:0008150 biological_process
AT3G22840	2.89687	821855	ensembl_gene_id	A. thaliana	821855	A. thaliana	ELIP1	Chlorophyll A-B binding family protein	GO:0070141 response to UV-A;GO:0071492 cellular response to UV-A;GO:0071486 cellular response to high light intensity
AT4G11350	2.89643	826737	ensembl_gene_id	A. thaliana	826737	A. thaliana	AT4G11350	transferring glycosyl group transferase (DUF604)	GO:0008150 biological_process
AT1G78390	2.89559	844175	ensembl_gene_id	A. thaliana	844175	A. thaliana	NCED9	nine-cis-epoxycarotenoid dioxygenase 9	GO:0016121 carotene catabolic process;GO:0046247 terpene catabolic process;GO:0009688 abscisic acid biosynthetic process
AT5G18600	2.89424	831978	ensembl_gene_id	A. thaliana	831978	A. thaliana	AT5G18600	Thioredoxin superfamily protein	GO:0000122 negative regulation of transcription by RNA polymerase II;GO:0045892 negative regulation of transcription, DNA-templated;GO:1902679 negative regulation of RNA biosynthetic process
AT4G37690	2.89418	829924	ensembl_gene_id	A. thaliana	829924	A. thaliana	AT4G37690	Galactosyl transferase GMA12/MNN10 family protein
AT3G24650	2.88834	822061	ensembl_gene_id	A. thaliana	822061	A. thaliana	ABI3	AP2/B3-like transcriptional factor family protein	GO:0031930 mitochondria-nucleus signaling pathway;GO:0009657 plastid organization;GO:0009733 response to auxin
AT1G02660	2.88668	839544	ensembl_gene_id	A. thaliana	839544	A. thaliana	AT1G02660	alpha/beta-Hydrolases superfamily protein	GO:0002213 defense response to insect;GO:0031349 positive regulation of defense response;GO:0048584 positive regulation of response to stimulus
AT3G51750	2.88667	824338	ensembl_gene_id	A. thaliana	824338	A. thaliana	AT3G51750	hypothetical protein	GO:0008150 biological_process
AT1G15380	2.88412	838107	ensembl_gene_id	A. thaliana	838107	A. thaliana	GLYI4	Lactoylglutathione lyase / glyoxalase I family protein	GO:2000031 regulation of salicylic acid mediated signaling pathway;GO:2000022 regulation of jasmonic acid mediated signaling pathway;GO:0009787 regulation of abscisic acid-activated signaling pathway
AT1G67360	2.88243	843057	ensembl_gene_id	A. thaliana	843057	A. thaliana	AT1G67360	Rubber elongation factor protein (REF)	GO:0080186 developmental vegetative growth;GO:0034389 lipid droplet organization;GO:1902584 positive regulation of response to water deprivation
AT1G30820	2.882	839964	ensembl_gene_id	A. thaliana	839964	A. thaliana	AT1G30820	CTP synthase family protein	GO:0044210 'de novo' CTP biosynthetic process;GO:0019856 pyrimidine nucleobase biosynthetic process;GO:0006206 pyrimidine nucleobase metabolic process
AT5G01600	2.88069	831720	ensembl_gene_id	A. thaliana	831720	A. thaliana	FER1	ferretin 1	GO:0006880 intracellular sequestering of iron ion;GO:0097577 sequestering of iron ion;GO:0051238 sequestering of metal ion
AT3G52310	2.88032	824396	ensembl_gene_id	A. thaliana	824396	A. thaliana	ABCG27	ABC transporter G family member 27
AT2G35950	2.87846	818168	ensembl_gene_id	A. thaliana	818168	A. thaliana	EDA12	embryo sac development arrest 12	GO:0009561 megagametogenesis;GO:0009553 embryo sac development;GO:0048229 gametophyte development
AT1G02670	2.87805	839532	ensembl_gene_id	A. thaliana	839532	A. thaliana	AT1G02670	P-loop containing nucleoside triphosphate hydrolases superfamily protein
AT2G39110	2.87566	818497	ensembl_gene_id	A. thaliana	818497	A. thaliana	AT2G39110	Protein kinase superfamily protein	GO:0006468 protein phosphorylation;GO:0016310 phosphorylation;GO:0006796 phosphate-containing compound metabolic process
AT5G67300	2.86994	836865	ensembl_gene_id	A. thaliana	836865	A. thaliana	MYBR1	myb domain protein r1	GO:0010929 positive regulation of auxin mediated signaling pathway;GO:2000031 regulation of salicylic acid mediated signaling pathway;GO:1900150 regulation of defense response to fungus
AT2G32020	2.86864	817762	ensembl_gene_id	A. thaliana	817762	A. thaliana	AT2G32020	Acyl-CoA N-acyltransferases (NAT) superfamily protein	GO:0009737 response to abscisic acid;GO:0097305 response to alcohol;GO:0033993 response to lipid
AT4G24130	2.86828	828513	ensembl_gene_id	A. thaliana	828513	A. thaliana	AT4G24130	DUF538 family protein (Protein of unknown function, DUF538)	GO:0009737 response to abscisic acid;GO:0097305 response to alcohol;GO:0033993 response to lipid
AT5G62470	2.8657	836367	ensembl_gene_id	A. thaliana	836367	A. thaliana	MYB96	myb domain protein 96	GO:1904278 positive regulation of wax biosynthetic process;GO:1904276 regulation of wax biosynthetic process;GO:2000033 regulation of seed dormancy process
AT1G61340	2.86171	842428	ensembl_gene_id	A. thaliana	842428	A. thaliana	FBS1	F-box family protein	GO:0009961 response to 1-aminocyclopropane-1-carboxylic acid;GO:0043200 response to amino acid;GO:0010243 response to organonitrogen compound
AT4G25470	2.86072	828651	ensembl_gene_id	A. thaliana	828651	A. thaliana	CBF2	C-repeat/DRE binding factor 2	GO:0009631 cold acclimation;GO:0009409 response to cold;GO:0009266 response to temperature stimulus
AT1G32950	2.85685	840189	ensembl_gene_id	A. thaliana	840189	A. thaliana	AT1G32950	Subtilase family protein
AT1G04560	2.85019	839491	ensembl_gene_id	A. thaliana	839491	A. thaliana	AT1G04560	AWPM-19-like family protein	GO:0008150 biological_process
AT5G14130	2.8432	831263	ensembl_gene_id	A. thaliana	831263	A. thaliana	AT5G14130	Peroxidase superfamily protein	GO:0006979 response to oxidative stress;GO:0006950 response to stress;GO:0050896 response to stimulus
AT2G36270	2.842	818199	ensembl_gene_id	A. thaliana	818199	A. thaliana	ABI5	Basic-leucine zipper (bZIP) transcription factor family protein	GO:0010187 negative regulation of seed germination;GO:0009756 carbohydrate mediated signaling;GO:0010182 sugar mediated signaling pathway
AT4G32480	2.83945	829383	ensembl_gene_id	A. thaliana	829383	A. thaliana	AT4G32480	sugar phosphate exchanger, putative (DUF506)	GO:0071456 cellular response to hypoxia;GO:0036294 cellular response to decreased oxygen levels;GO:0071453 cellular response to oxygen levels
AT1G02030	2.83087	839285	ensembl_gene_id	A. thaliana	839285	A. thaliana	AT1G02030	C2H2-like zinc finger protein	GO:0006355 regulation of transcription, DNA-templated;GO:1903506 regulation of nucleic acid-templated transcription;GO:2001141 regulation of RNA biosynthetic process
AT3G14590	2.83063	820685	ensembl_gene_id	A. thaliana	820685	A. thaliana	NTMC2T6.2	Calcium-dependent lipid-binding (CaLB domain) family protein
AT3G11430	2.82809	820316	ensembl_gene_id	A. thaliana	820316	A. thaliana	GPAT5	glycerol-3-phosphate acyltransferase 5	GO:0010143 cutin biosynthetic process;GO:0016024 CDP-diacylglycerol biosynthetic process;GO:0046341 CDP-diacylglycerol metabolic process
AT1G07645	2.82375	2745745	ensembl_gene_id	A. thaliana	2745745	A. thaliana	DSI-1VOC	dessication-induced 1VOC superfamily protein
AT5G10410	2.82278	830905	ensembl_gene_id	A. thaliana	830905	A. thaliana	AT5G10410	ENTH/ANTH/VHS superfamily protein
AT5G22540	2.82239	832315	ensembl_gene_id	A. thaliana	832315	A. thaliana	AT5G22540	transmembrane protein, putative (DUF247)	GO:0042742 defense response to bacterium;GO:0009617 response to bacterium;GO:0098542 defense response to other organism
AT1G21945	2.81245	3766779	ensembl_gene_id	A. thaliana	3766779	A. thaliana	AT1G21945	hypothetical protein
AT1G55775	2.81159	28717362	ensembl_gene_id	A. thaliana	28717362	A. thaliana	AT1G55775	heavy metal-associated domain protein	GO:0008150 biological_process
AT1G68440	2.80802	843173	ensembl_gene_id	A. thaliana	843173	A. thaliana	AT1G68440	transmembrane protein	GO:0008150 biological_process
AT5G41040	2.8027	834106	ensembl_gene_id	A. thaliana	834106	A. thaliana	RWP1	HXXXD-type acyl-transferase family protein	GO:0052325 cell wall pectin biosynthetic process;GO:0010345 suberin biosynthetic process;GO:0052546 cell wall pectin metabolic process
AT3G44300	2.80127	823555	ensembl_gene_id	A. thaliana	823555	A. thaliana	NIT2	nitrilase 2	GO:0051410 detoxification of nitrogen compound;GO:0009684 indoleacetic acid biosynthetic process;GO:0009683 indoleacetic acid metabolic process
AT4G05020	2.80045	825844	ensembl_gene_id	A. thaliana	825844	A. thaliana	NDB2	NAD(P)H dehydrogenase B2	GO:0010230 alternative respiration;GO:0006116 NADH oxidation;GO:0019674 NAD metabolic process
AT4G25433	2.79944	828647	ensembl_gene_id	A. thaliana	828647	A. thaliana	AT4G25433	peptidoglycan-binding LysM domain-containing protein
AT1G79529	2.79911	6241354	ensembl_gene_id	A. thaliana	6241354	A. thaliana	AT1G79529	ncRNA	GO:0008150 biological_process
AT4G01120	2.7866	826505	ensembl_gene_id	A. thaliana	826505	A. thaliana	GBF2	G-box binding factor 2	GO:0009637 response to blue light;GO:0016143 S-glycoside metabolic process;GO:0019757 glycosinolate metabolic process
AT1G63720	2.78438	842676	ensembl_gene_id	A. thaliana	842676	A. thaliana	AT1G63720	hydroxyproline-rich glycoprotein family protein
AT2G19810	2.78356	816500	ensembl_gene_id	A. thaliana	816500	A. thaliana	OZF1	CCCH-type zinc finger family protein	GO:0051607 defense response to virus;GO:0140546 defense response to symbiont;GO:0009615 response to virus
AT1G02820	2.78351	839304	ensembl_gene_id	A. thaliana	839304	A. thaliana	LEA3	Late embryogenesis abundant 3 (LEA3) family protein	GO:0009414 response to water deprivation;GO:0009415 response to water;GO:0001101 response to acid chemical
AT1G29230	2.78273	839797	ensembl_gene_id	A. thaliana	839797	A. thaliana	CIPK18	CBL-interacting protein kinase 18	GO:0006468 protein phosphorylation;GO:0016310 phosphorylation;GO:0007165 signal transduction
AT2G31940	2.7794	817752	ensembl_gene_id	A. thaliana	817752	A. thaliana	AT2G31940	oxidoreductase/transition metal ion-binding protein	GO:0008150 biological_process
AT5G38240	2.77706	833806	ensembl_gene_id	A. thaliana	833806	A. thaliana	AT5G38240	Protein kinase family protein	GO:0006468 protein phosphorylation;GO:0016310 phosphorylation;GO:0006796 phosphate-containing compound metabolic process
AT4G05018	2.77663	6240830	ensembl_gene_id	A. thaliana	6240830	A. thaliana	AT4G05018	transmembrane protein	GO:0008150 biological_process
AT3G22910	2.7766	821863	ensembl_gene_id	A. thaliana	821863	A. thaliana	AT3G22910	ATPase E1-E2 type family protein / haloacid dehalogenase-like hydrolase family protein	GO:0070588 calcium ion transmembrane transport;GO:0006816 calcium ion transport;GO:0030001 metal ion transport
AT5G65100	2.77346	836634	ensembl_gene_id	A. thaliana	836634	A. thaliana	AT5G65100	Ethylene insensitive 3 family protein	GO:0006355 regulation of transcription, DNA-templated;GO:1903506 regulation of nucleic acid-templated transcription;GO:2001141 regulation of RNA biosynthetic process
AT3G19390	2.7732	821473	ensembl_gene_id	A. thaliana	821473	A. thaliana	AT3G19390	Granulin repeat cysteine protease family protein	GO:0051603 proteolysis involved in cellular protein catabolic process;GO:0044257 cellular protein catabolic process;GO:0030163 protein catabolic process
AT1G15385	2.77144	838108	ensembl_gene_id	A. thaliana	838108	A. thaliana	AT1G15385	cotton fiber protein	GO:0008150 biological_process
AT1G72100	2.76981	843541	ensembl_gene_id	A. thaliana	843541	A. thaliana	AT1G72100	late embryogenesis abundant domain-containing protein / LEA domain-containing protein
AT1G23040	2.76852	838912	ensembl_gene_id	A. thaliana	838912	A. thaliana	AT1G23040	hydroxyproline-rich glycoprotein family protein	GO:0008150 biological_process
AT4G34710	2.76843	829623	ensembl_gene_id	A. thaliana	829623	A. thaliana	ADC2	arginine decarboxylase 2	GO:0006527 arginine catabolic process;GO:0009446 putrescine biosynthetic process;GO:0033388 putrescine biosynthetic process from arginine
AT1G70640	2.76446	843401	ensembl_gene_id	A. thaliana	843401	A. thaliana	AT1G70640	octicosapeptide/Phox/Bem1p (PB1) domain-containing protein	GO:0008150 biological_process
AT1G10740	2.76427	837617	ensembl_gene_id	A. thaliana	837617	A. thaliana	AT1G10740	alpha/beta-Hydrolases superfamily protein
AT3G16990	2.76012	820955	ensembl_gene_id	A. thaliana	820955	A. thaliana	AT3G16990	heme oxygenase-like, multi-helical	GO:0009229 thiamine diphosphate biosynthetic process;GO:0042357 thiamine diphosphate metabolic process;GO:0042723 thiamine-containing compound metabolic process
AT3G24840	2.75991	822082	ensembl_gene_id	A. thaliana	822082	A. thaliana	AT3G24840	Sec14p-like phosphatidylinositol transfer family protein
AT1G45249	2.75958	841095	ensembl_gene_id	A. thaliana	841095	A. thaliana	ABF2	abscisic acid responsive elements-binding factor 2	GO:0010255 glucose mediated signaling pathway;GO:0009757 hexose mediated signaling;GO:0071333 cellular response to glucose stimulus
AT1G11265	2.75803	3766699	ensembl_gene_id	A. thaliana	3766699	A. thaliana	AT1G11265	hypothetical protein
AT3G11420	2.75704	820315	ensembl_gene_id	A. thaliana	820315	A. thaliana	AT3G11420	beta-1,3-N-acetylglucosaminyltransferase lunatic protein, putative (DUF604)	GO:0008150 biological_process
AT1G19210	2.75514	838504	ensembl_gene_id	A. thaliana	838504	A. thaliana	AT1G19210	Integrase-type DNA-binding superfamily protein	GO:0006355 regulation of transcription, DNA-templated;GO:1903506 regulation of nucleic acid-templated transcription;GO:2001141 regulation of RNA biosynthetic process
AT1G15010	2.74755	838066	ensembl_gene_id	A. thaliana	838066	A. thaliana	AT1G15010	mediator of RNA polymerase II transcription subunit	GO:0071456 cellular response to hypoxia;GO:0036294 cellular response to decreased oxygen levels;GO:0071453 cellular response to oxygen levels
AT1G69430	2.74581	843275	ensembl_gene_id	A. thaliana	843275	A. thaliana	AT1G69430	Son of sevenless protein	GO:0008150 biological_process
AT4G28140	2.74523	828929	ensembl_gene_id	A. thaliana	828929	A. thaliana	AT4G28140	Integrase-type DNA-binding superfamily protein	GO:0009408 response to heat;GO:0009266 response to temperature stimulus;GO:0006355 regulation of transcription, DNA-templated
AT3G12320	2.74441	820411	ensembl_gene_id	A. thaliana	820411	A. thaliana	AT3G12320	hypothetical protein	GO:0007623 circadian rhythm;GO:0048511 rhythmic process;GO:0006355 regulation of transcription, DNA-templated
AT5G57240	2.74415	835830	ensembl_gene_id	A. thaliana	835830	A. thaliana	ORP4C	OSBP(oxysterol binding protein)-related protein 4C
AT4G12410	2.74296	826850	ensembl_gene_id	A. thaliana	826850	A. thaliana	AT4G12410	SAUR-like auxin-responsive protein family	GO:0009733 response to auxin;GO:0009725 response to hormone;GO:0009719 response to endogenous stimulus
AT4G09600	2.7364	826545	ensembl_gene_id	A. thaliana	826545	A. thaliana	GASA3	GAST1 protein homolog 3	GO:0009739 response to gibberellin;GO:0033993 response to lipid;GO:0009725 response to hormone
AT3G60140	2.73634	825184	ensembl_gene_id	A. thaliana	825184	A. thaliana	DIN2	Glycosyl hydrolase superfamily protein	GO:0016145 S-glycoside catabolic process;GO:0019759 glycosinolate catabolic process;GO:0019762 glucosinolate catabolic process
AT3G05650	2.73423	819732	ensembl_gene_id	A. thaliana	819732	A. thaliana	RLP32	receptor like protein 32	GO:0007165 signal transduction;GO:0023052 signaling;GO:0007154 cell communication
AT1G58140	2.72878	3767566	ensembl_gene_id	A. thaliana	3767566	A. thaliana	AT1G58140	hypothetical protein
AT3G07350	2.72626	819923	ensembl_gene_id	A. thaliana	819923	A. thaliana	AT3G07350	sulfate/thiosulfate import ATP-binding protein, putative (DUF506)	GO:0071456 cellular response to hypoxia;GO:0036294 cellular response to decreased oxygen levels;GO:0071453 cellular response to oxygen levels
AT1G08630	2.72609	837385	ensembl_gene_id	A. thaliana	837385	A. thaliana	THA1	threonine aldolase 1	GO:0006567 threonine catabolic process;GO:0009068 aspartate family amino acid catabolic process;GO:0006545 glycine biosynthetic process
AT3G10340	2.72467	820196	ensembl_gene_id	A. thaliana	820196	A. thaliana	PAL4	phenylalanine ammonia-lyase 4	GO:0009800 cinnamic acid biosynthetic process;GO:0009803 cinnamic acid metabolic process;GO:0006559 L-phenylalanine catabolic process
AT1G30920	2.72231	839976	ensembl_gene_id	A. thaliana	839976	A. thaliana	AT1G30920	F-box family protein	GO:0008150 biological_process
AT3G61330	2.71968	3769760	ensembl_gene_id	A. thaliana	3769760	A. thaliana	AT3G61330	hypothetical protein
AT5G10120	2.71895	830876	ensembl_gene_id	A. thaliana	830876	A. thaliana	AT5G10120	Ethylene insensitive 3 family protein	GO:0006355 regulation of transcription, DNA-templated;GO:1903506 regulation of nucleic acid-templated transcription;GO:2001141 regulation of RNA biosynthetic process
AT1G02220	2.71754	839476	ensembl_gene_id	A. thaliana	839476	A. thaliana	NAC003	NAC domain containing protein 3	GO:0006355 regulation of transcription, DNA-templated;GO:1903506 regulation of nucleic acid-templated transcription;GO:2001141 regulation of RNA biosynthetic process
AT1G22470	2.71479	838853	ensembl_gene_id	A. thaliana	838853	A. thaliana	AT1G22470	hypothetical protein	GO:0008150 biological_process
AT5G07920	2.71397	830686	ensembl_gene_id	A. thaliana	830686	A. thaliana	DGK1	diacylglycerol kinase1	GO:0007205 protein kinase C-activating G protein-coupled receptor signaling pathway;GO:0007186 G protein-coupled receptor signaling pathway;GO:0035556 intracellular signal transduction
AT1G53580	2.71164	841793	ensembl_gene_id	A. thaliana	841793	A. thaliana	GLY3	glyoxalase II 3	GO:0070813 hydrogen sulfide metabolic process;GO:0009960 endosperm development;GO:0006749 glutathione metabolic process
AT3G03700	2.70785	821183	ensembl_gene_id	A. thaliana	821183	A. thaliana	AT3G03700	Plasma-membrane choline transporter family protein	GO:0055085 transmembrane transport;GO:0006810 transport;GO:0051234 establishment of localization
AT4G33150	2.70599	829452	ensembl_gene_id	A. thaliana	829452	A. thaliana	AT4G33150	lysine-ketoglutarate reductase/saccharopine dehydrogenase bifunctional enzyme	GO:0006554 lysine catabolic process;GO:0019474 L-lysine catabolic process to acetyl-CoA;GO:0019477 L-lysine catabolic process
AT4G38905	2.70549	28720218	ensembl_gene_id	A. thaliana	28720218	A. thaliana	AT4G38905	transmembrane protein
AT1G70170	2.70303	843353	ensembl_gene_id	A. thaliana	843353	A. thaliana	MMP	matrix metalloproteinase	GO:0030574 collagen catabolic process;GO:0032963 collagen metabolic process;GO:0080186 developmental vegetative growth
AT3G09910	2.70082	820149	ensembl_gene_id	A. thaliana	820149	A. thaliana	RABC2b	RAB GTPase homolog C2B	GO:0006886 intracellular protein transport;GO:0015031 protein transport;GO:0045184 establishment of protein localization
AT2G36295	2.69913	818201	ensembl_gene_id	A. thaliana	818201	A. thaliana	AT2G36295	hypothetical protein	GO:0008150 biological_process
AT3G61060	2.69887	825278	ensembl_gene_id	A. thaliana	825278	A. thaliana	PP2-A13	phloem protein 2-A13	GO:0009611 response to wounding;GO:0016567 protein ubiquitination;GO:0032446 protein modification by small protein conjugation
AT3G05936	2.69574	6240608	ensembl_gene_id	A. thaliana	6240608	A. thaliana	AT3G05936	hypothetical protein	GO:0008150 biological_process
AT5G39610	2.6935	833957	ensembl_gene_id	A. thaliana	833957	A. thaliana	NAC6	NAC domain containing protein 6	GO:0007569 cell aging;GO:0090398 cellular senescence;GO:0090400 stress-induced premature senescence
AT1G76180	2.68838	843950	ensembl_gene_id	A. thaliana	843950	A. thaliana	ERD14	Dehydrin family protein	GO:0009269 response to desiccation;GO:0009631 cold acclimation;GO:0009414 response to water deprivation
AT3G08885	2.6873	28719170	ensembl_gene_id	A. thaliana	28719170	A. thaliana	AT3G08885	miscRNA
AT1G01240	2.68695	839274	ensembl_gene_id	A. thaliana	839274	A. thaliana	AT1G01240	transmembrane protein
AT1G03090	2.6862	838362	ensembl_gene_id	A. thaliana	838362	A. thaliana	MCCA	methylcrotonyl-CoA carboxylase alpha chain	GO:0006552 leucine catabolic process;GO:0006551 leucine metabolic process;GO:0009083 branched-chain amino acid catabolic process
AT3G11050	2.68461	820276	ensembl_gene_id	A. thaliana	820276	A. thaliana	FER2	ferritin 2	GO:0006880 intracellular sequestering of iron ion;GO:0097577 sequestering of iron ion;GO:0051238 sequestering of metal ion
AT2G38820	2.68314	818464	ensembl_gene_id	A. thaliana	818464	A. thaliana	AT2G38820	DNA-directed RNA polymerase subunit beta-beta protein, putative (DUF506)	GO:0008150 biological_process
AT5G13205	2.67527	3770699	ensembl_gene_id	A. thaliana	3770699	A. thaliana	AT5G13205	hypothetical protein
AT1G71960	2.67172	843527	ensembl_gene_id	A. thaliana	843527	A. thaliana	ABCG25	ATP-binding casette family G25	GO:0080168 abscisic acid transport;GO:0046864 isoprenoid transport;GO:0046865 terpenoid transport
AT3G48390	2.66967	823997	ensembl_gene_id	A. thaliana	823997	A. thaliana	AT3G48390	MA3 domain-containing protein	GO:0090549 response to carbon starvation;GO:0009646 response to absence of light;GO:0009642 response to light intensity
AT4G33610	2.66739	829501	ensembl_gene_id	A. thaliana	829501	A. thaliana	AT4G33610	glycine-rich protein	GO:0008150 biological_process
AT5G50720	2.6663	835144	ensembl_gene_id	A. thaliana	835144	A. thaliana	HVA22E	HVA22 homologue E	GO:0042538 hyperosmotic salinity response;GO:0006972 hyperosmotic response;GO:0009414 response to water deprivation
AT4G29200	2.66536	829041	ensembl_gene_id	A. thaliana	829041	A. thaliana	AT4G29200	Beta-galactosidase related protein	GO:0009651 response to salt stress;GO:0006970 response to osmotic stress;GO:0009628 response to abiotic stimulus
AT1G02390	2.65326	839558	ensembl_gene_id	A. thaliana	839558	A. thaliana	GPAT2	glycerol-3-phosphate acyltransferase 2	GO:0010143 cutin biosynthetic process;GO:0016024 CDP-diacylglycerol biosynthetic process;GO:0046341 CDP-diacylglycerol metabolic process
AT3G02405	2.65022	28718568	ensembl_gene_id	A. thaliana	28718568	A. thaliana	AT3G02405	ncRNA
AT2G04050	2.64907	814939	ensembl_gene_id	A. thaliana	814939	A. thaliana	AT2G04050	MATE efflux family protein	GO:0046618 xenobiotic export;GO:1990961 xenobiotic detoxification by transmembrane export across the plasma membrane;GO:0042908 xenobiotic transport
AT5G47040	2.64592	834750	ensembl_gene_id	A. thaliana	834750	A. thaliana	LON2	lon protease 2	GO:0016560 protein import into peroxisome matrix, docking;GO:0016558 protein import into peroxisome matrix;GO:0006625 protein targeting to peroxisome
AT1G58270	2.64424	842196	ensembl_gene_id	A. thaliana	842196	A. thaliana	ZW9	TRAF-like family protein
AT3G16210	2.64401	820867	ensembl_gene_id	A. thaliana	820867	A. thaliana	AT3G16210	F-box family protein	GO:0008150 biological_process
AT1G70920	2.64385	843431	ensembl_gene_id	A. thaliana	843431	A. thaliana	HB18	homeobox-leucine zipper protein 18
AT1G43000	2.64313	840898	ensembl_gene_id	A. thaliana	840898	A. thaliana	AT1G43000	PLATZ transcription factor family protein	GO:0008150 biological_process
AT5G67310	2.64276	836866	ensembl_gene_id	A. thaliana	836866	A. thaliana	CYP81G1	cytochrome P450, family 81, subfamily G, polypeptide 1
AT2G46790	2.6392	819292	ensembl_gene_id	A. thaliana	819292	A. thaliana	PRR9	pseudo-response regulator 9	GO:0010017 red or far-red light signaling pathway;GO:0071489 cellular response to red or far red light;GO:0000160 phosphorelay signal transduction system
AT5G13200	2.63866	831159	ensembl_gene_id	A. thaliana	831159	A. thaliana	AT5G13200	GRAM domain family protein	GO:0098755 maintenance of seed dormancy by absisic acid;GO:0010231 maintenance of seed dormancy;GO:0097437 maintenance of dormancy
AT1G73260	2.6364	843660	ensembl_gene_id	A. thaliana	843660	A. thaliana	KTI1	kunitz trypsin inhibitor 1	GO:0002238 response to molecule of fungal origin;GO:0009625 response to insect;GO:0002237 response to molecule of bacterial origin
AT3G20340	2.63635	821578	ensembl_gene_id	A. thaliana	821578	A. thaliana	AT3G20340	protein expression protein	GO:0006979 response to oxidative stress;GO:0006950 response to stress;GO:0050896 response to stimulus
AT5G53970	2.63408	835480	ensembl_gene_id	A. thaliana	835480	A. thaliana	TAT7	Tyrosine transaminase family protein	GO:0006572 tyrosine catabolic process;GO:0010189 vitamin E biosynthetic process;GO:0042360 vitamin E metabolic process
AT5G66110	2.63175	836743	ensembl_gene_id	A. thaliana	836743	A. thaliana	HIPP27	Heavy metal transport/detoxification superfamily protein
AT2G25460	2.6302	817084	ensembl_gene_id	A. thaliana	817084	A. thaliana	AT2G25460	EEIG1/EHBP1 protein amino-terminal domain protein	GO:0008150 biological_process
AT5G26970	2.6278	832755	ensembl_gene_id	A. thaliana	832755	A. thaliana	AT5G26970	hypothetical protein	GO:0008150 biological_process
AT3G22961	2.61916	6241387	ensembl_gene_id	A. thaliana	6241387	A. thaliana	AT3G22961	Paired amphipathic helix (PAH2) superfamily protein	GO:0006355 regulation of transcription, DNA-templated;GO:1903506 regulation of nucleic acid-templated transcription;GO:2001141 regulation of RNA biosynthetic process
AT1G62710	2.61693	842569	ensembl_gene_id	A. thaliana	842569	A. thaliana	BETA-VPE	beta vacuolar processing enzyme	GO:0006624 vacuolar protein processing;GO:0016485 protein processing;GO:0051604 protein maturation
AT5G43570	2.60947	834377	ensembl_gene_id	A. thaliana	834377	A. thaliana	AT5G43570	Serine protease inhibitor, potato inhibitor I-type family protein	GO:0009611 response to wounding;GO:0006952 defense response;GO:0006950 response to stress
AT2G17840	2.60785	816293	ensembl_gene_id	A. thaliana	816293	A. thaliana	ERD7	Senescence/dehydration-associated protein-like protein	GO:0009644 response to high light intensity;GO:0007623 circadian rhythm;GO:0048511 rhythmic process
AT5G60530	2.6039	836174	ensembl_gene_id	A. thaliana	836174	A. thaliana	AT5G60530	late embryogenesis abundant protein-related / LEA protein-like protein
AT1G52990	2.60352	841732	ensembl_gene_id	A. thaliana	841732	A. thaliana	AT1G52990	thioredoxin family protein
AT3G04440	2.60313	819599	ensembl_gene_id	A. thaliana	819599	A. thaliana	AT3G04440	Plasma-membrane choline transporter family protein	GO:0055085 transmembrane transport;GO:0006810 transport;GO:0051234 establishment of localization
AT5G05390	2.6026	830421	ensembl_gene_id	A. thaliana	830421	A. thaliana	LAC12	laccase 12
AT5G37550	2.60224	833733	ensembl_gene_id	A. thaliana	833733	A. thaliana	AT5G37550	hypothetical protein	GO:0008150 biological_process
AT2G46670	2.6015	819279	ensembl_gene_id	A. thaliana	819279	A. thaliana	AT2G46670	CCT motif family protein
AT5G62520	2.601	836372	ensembl_gene_id	A. thaliana	836372	A. thaliana	SRO5	similar to RCD one 5	GO:0072593 reactive oxygen species metabolic process;GO:0071456 cellular response to hypoxia;GO:0036294 cellular response to decreased oxygen levels
AT4G08570	2.59661	826418	ensembl_gene_id	A. thaliana	826418	A. thaliana	AT4G08570	Heavy metal transport/detoxification superfamily protein
AT5G24140	2.59392	832479	ensembl_gene_id	A. thaliana	832479	A. thaliana	SQP2	squalene monooxygenase 2	GO:0016126 sterol biosynthetic process;GO:0006694 steroid biosynthetic process;GO:0016125 sterol metabolic process
AT1G48840	2.58072	841306	ensembl_gene_id	A. thaliana	841306	A. thaliana	AT1G48840	heat-inducible transcription repressor (DUF639)	GO:0008150 biological_process
AT1G08570	2.57896	837379	ensembl_gene_id	A. thaliana	837379	A. thaliana	ACHT4	atypical CYS HIS rich thioredoxin 4	GO:0045454 cell redox homeostasis;GO:0019725 cellular homeostasis;GO:0042592 homeostatic process
AT1G64380	2.57861	842745	ensembl_gene_id	A. thaliana	842745	A. thaliana	AT1G64380	Integrase-type DNA-binding superfamily protein	GO:0006355 regulation of transcription, DNA-templated;GO:1903506 regulation of nucleic acid-templated transcription;GO:2001141 regulation of RNA biosynthetic process
AT3G14560	2.57726	820682	ensembl_gene_id	A. thaliana	820682	A. thaliana	AT3G14560	hypothetical protein	GO:0008150 biological_process
AT4G38060	2.57649	829962	ensembl_gene_id	A. thaliana	829962	A. thaliana	AT4G38060	hypothetical protein	GO:0008150 biological_process
AT2G31945	2.57625	817753	ensembl_gene_id	A. thaliana	817753	A. thaliana	AT2G31945	transmembrane protein	GO:0008150 biological_process
AT3G05890	2.57586	819758	ensembl_gene_id	A. thaliana	819758	A. thaliana	RCI2B	Low temperature and salt responsive protein family	GO:0009409 response to cold;GO:0009266 response to temperature stimulus;GO:0009628 response to abiotic stimulus
AT3G29630	2.57524	822631	ensembl_gene_id	A. thaliana	822631	A. thaliana	AT3G29630	UDP-Glycosyltransferase superfamily protein
AT5G06475	2.57444	28720811	ensembl_gene_id	A. thaliana	28720811	A. thaliana	AT5G06475	ncRNA
AT1G27461	2.56916	6240762	ensembl_gene_id	A. thaliana	6240762	A. thaliana	AT1G27461	hypothetical protein	GO:0009409 response to cold;GO:0006970 response to osmotic stress;GO:0009266 response to temperature stimulus
AT1G21400	2.5656	838739	ensembl_gene_id	A. thaliana	838739	A. thaliana	AT1G21400	Thiamin diphosphate-binding fold (THDP-binding) superfamily protein	GO:0043617 cellular response to sucrose starvation;GO:0009083 branched-chain amino acid catabolic process;GO:0009646 response to absence of light
AT1G08890	2.56557	837410	ensembl_gene_id	A. thaliana	837410	A. thaliana	AT1G08890	Major facilitator superfamily protein
AT2G35290	2.56493	818096	ensembl_gene_id	A. thaliana	818096	A. thaliana	AT2G35290	hypothetical protein	GO:0008150 biological_process
AT4G24480	2.56082	828550	ensembl_gene_id	A. thaliana	828550	A. thaliana	AT4G24480	Protein kinase superfamily protein	GO:0006468 protein phosphorylation;GO:0016310 phosphorylation;GO:0006796 phosphate-containing compound metabolic process
AT4G05295	2.56014	28719624	ensembl_gene_id	A. thaliana	28719624	A. thaliana	AT4G05295	ncRNA
AT2G46830	2.55548	819296	ensembl_gene_id	A. thaliana	819296	A. thaliana	CCA1	circadian clock associated 1	GO:0042754 negative regulation of circadian rhythm;GO:0048574 long-day photoperiodism, flowering;GO:0048571 long-day photoperiodism
AT5G01380	2.55495	831895	ensembl_gene_id	A. thaliana	831895	A. thaliana	AT5G01380	Homeodomain-like superfamily protein	GO:0006355 regulation of transcription, DNA-templated;GO:1903506 regulation of nucleic acid-templated transcription;GO:2001141 regulation of RNA biosynthetic process
AT2G34500	2.55072	818013	ensembl_gene_id	A. thaliana	818013	A. thaliana	CYP710A1	cytochrome P450, family 710, subfamily A, polypeptide 1	GO:0016126 sterol biosynthetic process;GO:0006694 steroid biosynthetic process;GO:0016125 sterol metabolic process
AT1G69252	2.54874	6240760	ensembl_gene_id	A. thaliana	6240760	A. thaliana	AT1G69252	ncRNA	GO:0008150 biological_process
AT1G29395	2.54673	839815	ensembl_gene_id	A. thaliana	839815	A. thaliana	COR413IM1	COLD REGULATED 314 INNER MEMBRANE 1	GO:0070417 cellular response to cold;GO:0042631 cellular response to water deprivation;GO:0071462 cellular response to water stimulus
AT3G19290	2.54301	821463	ensembl_gene_id	A. thaliana	821463	A. thaliana	ABF4	ABRE binding factor 4	GO:1901406 positive regulation of tetrapyrrole catabolic process;GO:1903648 positive regulation of chlorophyll catabolic process;GO:0010271 regulation of chlorophyll catabolic process
AT1G53540	2.5398	841789	ensembl_gene_id	A. thaliana	841789	A. thaliana	AT1G53540	HSP20-like chaperones superfamily protein	GO:0051259 protein complex oligomerization;GO:0042542 response to hydrogen peroxide;GO:0000302 response to reactive oxygen species
AT1G03120	2.53646	839571	ensembl_gene_id	A. thaliana	839571	A. thaliana	RAB28	responsive to abscisic acid 28	GO:0010226 response to lithium ion;GO:0009845 seed germination;GO:0090351 seedling development
AT1G30220	2.53534	839902	ensembl_gene_id	A. thaliana	839902	A. thaliana	INT2	inositol transporter 2	GO:0015791 polyol transport;GO:0015798 myo-inositol transport;GO:0015850 organic hydroxy compound transport
AT5G59845	2.53492	836106	ensembl_gene_id	A. thaliana	836106	A. thaliana	AT5G59845	Gibberellin-regulated family protein
AT1G48710	2.53428	3767404	ensembl_gene_id	A. thaliana	3767404	A. thaliana	AT1G48710	hypothetical protein
AT5G22290	2.53306	832289	ensembl_gene_id	A. thaliana	832289	A. thaliana	NAC089	NAC domain containing protein 89	GO:0009626 plant-type hypersensitive response;GO:0034050 programmed cell death induced by symbiont;GO:0051702 biological process involved in interaction with symbiont
AT4G17785	2.53182	827500	ensembl_gene_id	A. thaliana	827500	A. thaliana	MYB39	myb domain protein 39	GO:0010345 suberin biosynthetic process;GO:2000762 regulation of phenylpropanoid metabolic process;GO:0043455 regulation of secondary metabolic process
AT3G58540	2.52451	825023	ensembl_gene_id	A. thaliana	825023	A. thaliana	AT3G58540	hypothetical protein	GO:0008150 biological_process
AT5G16360	2.51557	831497	ensembl_gene_id	A. thaliana	831497	A. thaliana	AT5G16360	NC domain-containing protein-like protein	GO:0008150 biological_process
AT5G07680	2.5148	830661	ensembl_gene_id	A. thaliana	830661	A. thaliana	NAC080	NAC domain containing protein 80	GO:0006355 regulation of transcription, DNA-templated;GO:1903506 regulation of nucleic acid-templated transcription;GO:2001141 regulation of RNA biosynthetic process
AT1G80820	2.51187	844421	ensembl_gene_id	A. thaliana	844421	A. thaliana	CCR2	cinnamoyl coa reductase	GO:0042754 negative regulation of circadian rhythm;GO:0009809 lignin biosynthetic process;GO:0009808 lignin metabolic process
AT2G04570	2.50864	814999	ensembl_gene_id	A. thaliana	814999	A. thaliana	AT2G04570	GDSL-like Lipase/Acylhydrolase superfamily protein
AT1G64660	2.50704	842774	ensembl_gene_id	A. thaliana	842774	A. thaliana	MGL	methionine gamma-lyase	GO:0009087 methionine catabolic process;GO:0019458 methionine catabolic process via 2-oxobutanoate;GO:0019343 cysteine biosynthetic process via cystathionine
AT1G13600	2.50515	837921	ensembl_gene_id	A. thaliana	837921	A. thaliana	bZIP58	basic leucine-zipper 58	GO:0006355 regulation of transcription, DNA-templated;GO:1903506 regulation of nucleic acid-templated transcription;GO:2001141 regulation of RNA biosynthetic process
AT3G46230	2.5051	823768	ensembl_gene_id	A. thaliana	823768	A. thaliana	HSP17.4	heat shock protein 17.4	GO:0051259 protein complex oligomerization;GO:0042542 response to hydrogen peroxide;GO:0000302 response to reactive oxygen species
AT1G54095	2.50502	841848	ensembl_gene_id	A. thaliana	841848	A. thaliana	AT1G54095	DUF1677 family protein, putative (DUF1677)	GO:0008150 biological_process
AT3G21320	2.50352	821686	ensembl_gene_id	A. thaliana	821686	A. thaliana	AT3G21320	EARLY FLOWERING protein	GO:2000028 regulation of photoperiodism, flowering;GO:2000241 regulation of reproductive process;GO:0048583 regulation of response to stimulus
AT5G45690	2.49109	834608	ensembl_gene_id	A. thaliana	834608	A. thaliana	AT5G45690	histone acetyltransferase (DUF1264)	GO:0008150 biological_process
AT2G34990	2.49004	818063	ensembl_gene_id	A. thaliana	818063	A. thaliana	AT2G34990	RING/U-box superfamily protein	GO:0016567 protein ubiquitination;GO:0032446 protein modification by small protein conjugation;GO:0070647 protein modification by small protein conjugation or removal
AT3G51000	2.48989	824264	ensembl_gene_id	A. thaliana	824264	A. thaliana	AT3G51000	alpha/beta-Hydrolases superfamily protein
AT5G04000	2.48809	830279	ensembl_gene_id	A. thaliana	830279	A. thaliana	AT5G04000	hypothetical protein	GO:0008150 biological_process
AT4G24415	2.48259	28720179	ensembl_gene_id	A. thaliana	28720179	A. thaliana	MIR824	ncRNA	GO:0048574 long-day photoperiodism, flowering;GO:0048571 long-day photoperiodism;GO:0048573 photoperiodism, flowering
AT3G28740	2.47873	822506	ensembl_gene_id	A. thaliana	822506	A. thaliana	CYP81D11	Cytochrome P450 superfamily protein	GO:0002213 defense response to insect;GO:0098542 defense response to other organism;GO:0006952 defense response
AT2G40170	2.47337	818608	ensembl_gene_id	A. thaliana	818608	A. thaliana	GEA6	Stress induced protein	GO:0048700 acquisition of desiccation tolerance in seed;GO:0097439 acquisition of desiccation tolerance;GO:0010162 seed dormancy process
AT5G23850	2.472	832450	ensembl_gene_id	A. thaliana	832450	A. thaliana	AT5G23850	O-glucosyltransferase rumi-like protein (DUF821)
AT5G19110	2.46764	832031	ensembl_gene_id	A. thaliana	832031	A. thaliana	AT5G19110	Eukaryotic aspartyl protease family protein
AT5G47610	2.46538	834811	ensembl_gene_id	A. thaliana	834811	A. thaliana	AT5G47610	RING/U-box superfamily protein	GO:0016567 protein ubiquitination;GO:0032446 protein modification by small protein conjugation;GO:0070647 protein modification by small protein conjugation or removal
AT1G13740	2.46357	837934	ensembl_gene_id	A. thaliana	837934	A. thaliana	AFP2	ABI five binding protein 2	GO:0045892 negative regulation of transcription, DNA-templated;GO:1902679 negative regulation of RNA biosynthetic process;GO:1903507 negative regulation of nucleic acid-templated transcription
AT1G48990	2.46136	841321	ensembl_gene_id	A. thaliana	841321	A. thaliana	AT1G48990	Oleosin family protein	GO:0019915 lipid storage;GO:0051235 maintenance of location;GO:0010876 lipid localization
AT5G24090	2.45712	832474	ensembl_gene_id	A. thaliana	832474	A. thaliana	CHIA	chitinase A	GO:0002221 pattern recognition receptor signaling pathway;GO:0042631 cellular response to water deprivation;GO:0071462 cellular response to water stimulus
AT2G21910	2.45431	816727	ensembl_gene_id	A. thaliana	816727	A. thaliana	CYP96A5	cytochrome P450, family 96, subfamily A, polypeptide 5
AT1G27200	2.45419	839609	ensembl_gene_id	A. thaliana	839609	A. thaliana	AT1G27200	glycosyltransferase family protein (DUF23)	GO:0008150 biological_process
AT4G22590	2.45405	828355	ensembl_gene_id	A. thaliana	828355	A. thaliana	TPPG	Haloacid dehalogenase-like hydrolase (HAD) superfamily protein	GO:0005992 trehalose biosynthetic process;GO:0005991 trehalose metabolic process;GO:0046351 disaccharide biosynthetic process
AT2G38255	2.44599	818405	ensembl_gene_id	A. thaliana	818405	A. thaliana	AT2G38255	hypothetical protein (DUF239)	GO:0008150 biological_process
AT4G22820	2.44541	828381	ensembl_gene_id	A. thaliana	828381	A. thaliana	AT4G22820	A20/AN1-like zinc finger family protein	GO:0043161 proteasome-mediated ubiquitin-dependent protein catabolic process;GO:0010498 proteasomal protein catabolic process;GO:0006511 ubiquitin-dependent protein catabolic process
AT5G64750	2.44001	836596	ensembl_gene_id	A. thaliana	836596	A. thaliana	ABR1	Integrase-type DNA-binding superfamily protein	GO:0062211 root regeneration;GO:0031099 regeneration;GO:1902074 response to salt
AT3G21800	2.43942	821734	ensembl_gene_id	A. thaliana	821734	A. thaliana	UGT71B8	UDP-glucosyl transferase 71B8
AT4G35660	2.43909	829718	ensembl_gene_id	A. thaliana	829718	A. thaliana	AT4G35660	selection/upkeep of intraepithelial T-cells protein, putative (DUF241)	GO:0008150 biological_process
AT3G45300	2.437	823668	ensembl_gene_id	A. thaliana	823668	A. thaliana	IVD	isovaleryl-CoA-dehydrogenase	GO:0006552 leucine catabolic process;GO:0006551 leucine metabolic process;GO:0009083 branched-chain amino acid catabolic process
AT2G22470	2.4361	816779	ensembl_gene_id	A. thaliana	816779	A. thaliana	AGP2	arabinogalactan protein 2
AT4G30960	2.43375	829221	ensembl_gene_id	A. thaliana	829221	A. thaliana	SIP3	SOS3-interacting protein 3	GO:0010540 basipetal auxin transport;GO:0051592 response to calcium ion;GO:0042538 hyperosmotic salinity response
AT3G21150	2.43217	821667	ensembl_gene_id	A. thaliana	821667	A. thaliana	BBX32	B-box 32	GO:0009785 blue light signaling pathway;GO:0030522 intracellular receptor signaling pathway;GO:0071483 cellular response to blue light
AT1G17810	2.43064	838359	ensembl_gene_id	A. thaliana	838359	A. thaliana	BETA-TIP	beta-tonoplast intrinsic protein	GO:0055085 transmembrane transport;GO:0006810 transport;GO:0051234 establishment of localization
AT4G11910	2.42886	826798	ensembl_gene_id	A. thaliana	826798	A. thaliana	AT4G11910	STAY-GREEN-like protein	GO:1901405 negative regulation of tetrapyrrole catabolic process;GO:1903647 negative regulation of chlorophyll catabolic process;GO:1901402 negative regulation of tetrapyrrole metabolic process
AT2G05540	2.42539	815103	ensembl_gene_id	A. thaliana	815103	A. thaliana	AT2G05540	Glycine-rich protein family
AT3G47580	2.42474	823912	ensembl_gene_id	A. thaliana	823912	A. thaliana	AT3G47580	Leucine-rich repeat protein kinase family protein	GO:0009755 hormone-mediated signaling pathway;GO:0032870 cellular response to hormone stimulus;GO:0071495 cellular response to endogenous stimulus
AT5G13330	2.42468	831174	ensembl_gene_id	A. thaliana	831174	A. thaliana	Rap2.6L	related to AP2 6l	GO:0071497 cellular response to freezing;GO:0050826 response to freezing;GO:0070417 cellular response to cold
AT4G16050	2.42402	827290	ensembl_gene_id	A. thaliana	827290	A. thaliana	AT4G16050	Aminotransferase-like, plant mobile domain family protein	GO:0010073 meristem maintenance;GO:0048507 meristem development;GO:0009888 tissue development
AT4G34230	2.42237	829572	ensembl_gene_id	A. thaliana	829572	A. thaliana	CAD5	cinnamyl alcohol dehydrogenase 5	GO:0009809 lignin biosynthetic process;GO:0009808 lignin metabolic process;GO:0009699 phenylpropanoid biosynthetic process
AT5G58650	2.41886	835979	ensembl_gene_id	A. thaliana	835979	A. thaliana	PSY1	plant peptide containing sulfated tyrosine 1	GO:0042127 regulation of cell population proliferation;GO:0009658 chloroplast organization;GO:0009657 plastid organization
AT5G63250	2.41817	836445	ensembl_gene_id	A. thaliana	836445	A. thaliana	AT5G63250	Carbohydrate-binding X8 domain superfamily protein	GO:0008150 biological_process
AT4G16760	2.41223	827381	ensembl_gene_id	A. thaliana	827381	A. thaliana	ACX1	acyl-CoA oxidase 1	GO:0033540 fatty acid beta-oxidation using acyl-CoA oxidase;GO:0001676 long-chain fatty acid metabolic process;GO:0002213 defense response to insect
AT5G57900	2.4108	835901	ensembl_gene_id	A. thaliana	835901	A. thaliana	SKIP1	SKP1 interacting partner 1	GO:0031146 SCF-dependent proteasomal ubiquitin-dependent protein catabolic process;GO:0043161 proteasome-mediated ubiquitin-dependent protein catabolic process;GO:0010498 proteasomal protein catabolic process
AT1G48320	2.4104	841252	ensembl_gene_id	A. thaliana	841252	A. thaliana	DHNAT1	Thioesterase superfamily protein	GO:0051289 protein homotetramerization;GO:0042372 phylloquinone biosynthetic process;GO:0042374 phylloquinone metabolic process
AT5G22460	2.40918	832307	ensembl_gene_id	A. thaliana	832307	A. thaliana	AT5G22460	alpha/beta-Hydrolases superfamily protein
AT5G39090	2.40844	833901	ensembl_gene_id	A. thaliana	833901	A. thaliana	AT5G39090	HXXXD-type acyl-transferase family protein
AT5G57260	2.40622	835831	ensembl_gene_id	A. thaliana	835831	A. thaliana	CYP71B10	cytochrome P450, family 71, subfamily B, polypeptide 10
AT2G39030	2.40515	818489	ensembl_gene_id	A. thaliana	818489	A. thaliana	NATA1	Acyl-CoA N-acyltransferases (NAT) superfamily protein	GO:0006591 ornithine metabolic process;GO:0009753 response to jasmonic acid;GO:0070542 response to fatty acid
AT2G33385	2.39937	817902	ensembl_gene_id	A. thaliana	817902	A. thaliana	arpc2b	actin-related protein C2B	GO:0030041 actin filament polymerization;GO:0034314 Arp2/3 complex-mediated actin nucleation;GO:0045010 actin nucleation
AT3G53980	2.39057	824565	ensembl_gene_id	A. thaliana	824565	A. thaliana	AT3G53980	Bifunctional inhibitor/lipid-transfer protein/seed storage 2S albumin superfamily protein	GO:0009627 systemic acquired resistance;GO:0098542 defense response to other organism;GO:0006952 defense response
AT3G32415	2.38623	3769287	ensembl_gene_id	A. thaliana	3769287	A. thaliana	AT3G32415	hypothetical protein
AT4G16640	2.38387	827365	ensembl_gene_id	A. thaliana	827365	A. thaliana	AT4G16640	Matrixin family protein	GO:0030574 collagen catabolic process;GO:0032963 collagen metabolic process;GO:0030198 extracellular matrix organization
AT3G22740	2.38367	821845	ensembl_gene_id	A. thaliana	821845	A. thaliana	HMT3	homocysteine S-methyltransferase 3	GO:0033477 S-methylmethionine metabolic process;GO:0033528 S-methylmethionine cycle;GO:0009086 methionine biosynthetic process
AT5G62430	2.37998	836364	ensembl_gene_id	A. thaliana	836364	A. thaliana	CDF1	cycling DOF factor 1	GO:0048506 regulation of timing of meristematic phase transition;GO:0048510 regulation of timing of transition from vegetative to reproductive phase;GO:0040034 regulation of development, heterochronic
AT1G02205	2.37772	837602	ensembl_gene_id	A. thaliana	837602	A. thaliana	CER1	Fatty acid hydroxylase superfamily	GO:0043447 alkane biosynthetic process;GO:0043446 cellular alkane metabolic process;GO:0046185 aldehyde catabolic process
AT4G00305	2.37695	827340	ensembl_gene_id	A. thaliana	827340	A. thaliana	AT4G00305	RING/U-box superfamily protein	GO:0016567 protein ubiquitination;GO:0032446 protein modification by small protein conjugation;GO:0070647 protein modification by small protein conjugation or removal
AT3G54940	2.37676	824659	ensembl_gene_id	A. thaliana	824659	A. thaliana	AT3G54940	Papain family cysteine protease	GO:0051603 proteolysis involved in cellular protein catabolic process;GO:0044257 cellular protein catabolic process;GO:0030163 protein catabolic process
AT3G50850	2.37117	824249	ensembl_gene_id	A. thaliana	824249	A. thaliana	AT3G50850	Putative methyltransferase family protein
AT1G12855	2.36581	10723026	ensembl_gene_id	A. thaliana	10723026	A. thaliana	AT1G12855	F-box family protein	GO:0006355 regulation of transcription, DNA-templated;GO:1903506 regulation of nucleic acid-templated transcription;GO:2001141 regulation of RNA biosynthetic process
AT5G65990	2.36451	836729	ensembl_gene_id	A. thaliana	836729	A. thaliana	AT5G65990	Transmembrane amino acid transporter family protein	GO:0015801 aromatic amino acid transport;GO:0015804 neutral amino acid transport;GO:0003333 amino acid transmembrane transport
AT4G03845	2.36347	28719521	ensembl_gene_id	A. thaliana	28719521	A. thaliana	AT4G03845	ncRNA
AT2G42530	2.35727	818853	ensembl_gene_id	A. thaliana	818853	A. thaliana	COR15B	cold regulated 15b	GO:0009631 cold acclimation;GO:0010150 leaf senescence;GO:0090693 plant organ senescence
AT1G54575	2.35712	2745830	ensembl_gene_id	A. thaliana	2745830	A. thaliana	AT1G54575	hypothetical protein	GO:0008150 biological_process
AT1G32870	2.35586	840181	ensembl_gene_id	A. thaliana	840181	A. thaliana	NAC13	NAC domain protein 13	GO:1900409 positive regulation of cellular response to oxidative stress;GO:1900407 regulation of cellular response to oxidative stress;GO:1902884 positive regulation of response to oxidative stress
AT1G46768	2.35545	841117	ensembl_gene_id	A. thaliana	841117	A. thaliana	RAP2.1	related to AP2 1	GO:0009414 response to water deprivation;GO:0009415 response to water;GO:0009409 response to cold
AT3G15990	2.355	820844	ensembl_gene_id	A. thaliana	820844	A. thaliana	SULTR3;4	sulfate transporter 3;4	GO:0006817 phosphate ion transport;GO:0015698 inorganic anion transport;GO:0006820 anion transport
AT1G07870	2.35415	837302	ensembl_gene_id	A. thaliana	837302	A. thaliana	AT1G07870	Protein kinase superfamily protein	GO:0071456 cellular response to hypoxia;GO:0036294 cellular response to decreased oxygen levels;GO:0071453 cellular response to oxygen levels
AT2G41312	2.35163	5007951	ensembl_gene_id	A. thaliana	5007951	A. thaliana	AT2G41312	ncRNA	GO:0008150 biological_process
AT5G06980	2.34594	830589	ensembl_gene_id	A. thaliana	830589	A. thaliana	AT5G06980	hypothetical protein	GO:0007623 circadian rhythm;GO:0048511 rhythmic process;GO:0006355 regulation of transcription, DNA-templated
AT1G80090	2.34417	844349	ensembl_gene_id	A. thaliana	844349	A. thaliana	CBSX4	Cystathionine beta-synthase (CBS) family protein	GO:0006935 chemotaxis;GO:0010183 pollen tube guidance;GO:0042330 taxis
AT1G55760	2.34296	842025	ensembl_gene_id	A. thaliana	842025	A. thaliana	AT1G55760	BTB/POZ domain-containing protein	GO:0009651 response to salt stress;GO:0006970 response to osmotic stress;GO:0016567 protein ubiquitination
AT5G62340	2.34165	836355	ensembl_gene_id	A. thaliana	836355	A. thaliana	AT5G62340	Plant invertase/pectin methylesterase inhibitor superfamily protein	GO:0043086 negative regulation of catalytic activity;GO:0044092 negative regulation of molecular function;GO:0050790 regulation of catalytic activity
AT3G44735	2.34041	823603	ensembl_gene_id	A. thaliana	823603	A. thaliana	PSK3	PHYTOSULFOKINE 3 PRECURSOR	GO:0008283 cell population proliferation;GO:0009987 cellular process;GO:0008150 biological_process
AT5G51160	2.33976	835190	ensembl_gene_id	A. thaliana	835190	A. thaliana	AT5G51160	Ankyrin repeat family protein	GO:0008150 biological_process
AT3G63040	2.3395	825479	ensembl_gene_id	A. thaliana	825479	A. thaliana	AT3G63040	hypothetical protein	GO:0008150 biological_process
AT5G13210	2.33775	831161	ensembl_gene_id	A. thaliana	831161	A. thaliana	AT5G13210	Uncharacterized conserved protein UCP015417, vWA
AT1G18830	2.33376	838464	ensembl_gene_id	A. thaliana	838464	A. thaliana	AT1G18830	Transducin/WD40 repeat-like superfamily protein	GO:0090110 COPII-coated vesicle cargo loading;GO:0035459 vesicle cargo loading;GO:0090114 COPII-coated vesicle budding
AT4G21650	2.33041	828252	ensembl_gene_id	A. thaliana	828252	A. thaliana	AT4G21650	Subtilase family protein
AT4G30490	2.32821	829172	ensembl_gene_id	A. thaliana	829172	A. thaliana	AT4G30490	AFG1-like ATPase family protein	GO:0008150 biological_process
AT3G14060	2.32802	820620	ensembl_gene_id	A. thaliana	820620	A. thaliana	AT3G14060	hypothetical protein	GO:0008150 biological_process
AT5G59480	2.32038	836067	ensembl_gene_id	A. thaliana	836067	A. thaliana	AT5G59480	Haloacid dehalogenase-like hydrolase (HAD) superfamily protein
AT3G10320	2.31979	820194	ensembl_gene_id	A. thaliana	820194	A. thaliana	AT3G10320	Glycosyltransferase family 61 protein	GO:0048354 mucilage biosynthetic process involved in seed coat development;GO:0048359 mucilage metabolic process involved in seed coat development;GO:0010192 mucilage biosynthetic process
AT1G22810	2.31442	838887	ensembl_gene_id	A. thaliana	838887	A. thaliana	AT1G22810	Integrase-type DNA-binding superfamily protein	GO:0042631 cellular response to water deprivation;GO:0071462 cellular response to water stimulus;GO:0071229 cellular response to acid chemical
AT1G21000	2.31008	838694	ensembl_gene_id	A. thaliana	838694	A. thaliana	AT1G21000	PLATZ transcription factor family protein	GO:0008150 biological_process
AT1G78070	2.30905	844142	ensembl_gene_id	A. thaliana	844142	A. thaliana	AT1G78070	Transducin/WD40 repeat-like superfamily protein	GO:0071456 cellular response to hypoxia;GO:0036294 cellular response to decreased oxygen levels;GO:0071453 cellular response to oxygen levels
AT5G59820	2.3074	836103	ensembl_gene_id	A. thaliana	836103	A. thaliana	RHL41	C2H2-type zinc finger family protein	GO:0009643 photosynthetic acclimation;GO:0010200 response to chitin;GO:0042538 hyperosmotic salinity response
AT4G06536	2.30278	826007	ensembl_gene_id	A. thaliana	826007	A. thaliana	AT4G06536	SPla/RYanodine receptor (SPRY) domain-containing protein	GO:0008150 biological_process
AT5G47640	2.30206	834815	ensembl_gene_id	A. thaliana	834815	A. thaliana	NF-YB2	nuclear factor Y, subunit B2	GO:0048574 long-day photoperiodism, flowering;GO:0048571 long-day photoperiodism;GO:0048573 photoperiodism, flowering
AT4G36900	2.30192	829843	ensembl_gene_id	A. thaliana	829843	A. thaliana	RAP2.10	related to AP2 10	GO:1900057 positive regulation of leaf senescence;GO:1900055 regulation of leaf senescence;GO:0051094 positive regulation of developmental process
AT1G31750	2.29919	840062	ensembl_gene_id	A. thaliana	840062	A. thaliana	AT1G31750	proline-rich family protein	GO:0008150 biological_process
AT1G53163	2.29889	5007796	ensembl_gene_id	A. thaliana	5007796	A. thaliana	AT1G53163	membrane-associated kinase regulator
AT3G15357	2.29693	820774	ensembl_gene_id	A. thaliana	820774	A. thaliana	AT3G15357	phosphopantothenoylcysteine decarboxylase subunit	GO:0008150 biological_process
AT2G36540	2.29629	818227	ensembl_gene_id	A. thaliana	818227	A. thaliana	AT2G36540	Haloacid dehalogenase-like hydrolase (HAD) superfamily protein	GO:0008150 biological_process
AT2G16630	2.296	816164	ensembl_gene_id	A. thaliana	816164	A. thaliana	AT2G16630	Pollen Ole e 1 allergen and extensin family protein	GO:0010374 stomatal complex development;GO:0090558 plant epidermis development;GO:0009888 tissue development
AT4G35783	2.29228	5008183	ensembl_gene_id	A. thaliana	5008183	A. thaliana	RTFL6	ROTUNDIFOLIA like 6	GO:0008285 negative regulation of cell population proliferation;GO:0042127 regulation of cell population proliferation;GO:0048523 negative regulation of cellular process
AT3G10020	2.28861	820163	ensembl_gene_id	A. thaliana	820163	A. thaliana	AT3G10020	plant/protein	GO:0009061 anaerobic respiration;GO:0045333 cellular respiration;GO:0015980 energy derivation by oxidation of organic compounds
AT4G21570	2.28794	828242	ensembl_gene_id	A. thaliana	828242	A. thaliana	AT4G21570	organic solute transporter ostalpha protein (DUF300)
AT3G56260	2.28717	824792	ensembl_gene_id	A. thaliana	824792	A. thaliana	AT3G56260	hypothetical protein	GO:0008150 biological_process
AT2G15970	2.2871	816092	ensembl_gene_id	A. thaliana	816092	A. thaliana	COR413-PM1	cold regulated 413 plasma membrane 1	GO:0042631 cellular response to water deprivation;GO:0071462 cellular response to water stimulus;GO:0009631 cold acclimation
AT5G37260	2.28688	833700	ensembl_gene_id	A. thaliana	833700	A. thaliana	RVE2	Homeodomain-like superfamily protein	GO:0009845 seed germination;GO:0007623 circadian rhythm;GO:0048511 rhythmic process
AT1G09180	2.28635	837438	ensembl_gene_id	A. thaliana	837438	A. thaliana	SARA1A	secretion-associated RAS super family 1	GO:0070861 regulation of protein exit from endoplasmic reticulum;GO:0070863 positive regulation of protein exit from endoplasmic reticulum;GO:0003400 regulation of COPII vesicle coating
AT1G17950	2.28457	838374	ensembl_gene_id	A. thaliana	838374	A. thaliana	MYB52	myb domain protein 52	GO:1901347 negative regulation of secondary cell wall biogenesis;GO:1903339 negative regulation of cell wall organization or biogenesis;GO:1901348 positive regulation of secondary cell wall biogenesis
AT3G59720	2.27358	3769740	ensembl_gene_id	A. thaliana	3769740	A. thaliana	AT3G59720	hypothetical protein
AT3G22700	2.27348	821841	ensembl_gene_id	A. thaliana	821841	A. thaliana	AT3G22700	F-box and associated interaction domains-containing protein	GO:0008150 biological_process
AT5G12030	2.27132	831076	ensembl_gene_id	A. thaliana	831076	A. thaliana	HSP17.6A	heat shock protein 17.6A	GO:0051259 protein complex oligomerization;GO:0006972 hyperosmotic response;GO:0042542 response to hydrogen peroxide
AT2G04350	2.27009	814974	ensembl_gene_id	A. thaliana	814974	A. thaliana	LACS8	AMP-dependent synthetase and ligase family protein	GO:0006631 fatty acid metabolic process;GO:0032787 monocarboxylic acid metabolic process;GO:0044255 cellular lipid metabolic process
AT5G55970	2.26912	835695	ensembl_gene_id	A. thaliana	835695	A. thaliana	AT5G55970	RING/U-box superfamily protein
AT1G29330	2.26544	839807	ensembl_gene_id	A. thaliana	839807	A. thaliana	ERD2	ER lumen protein retaining receptor family protein	GO:0006621 protein retention in ER lumen;GO:0035437 maintenance of protein localization in endoplasmic reticulum;GO:0072595 maintenance of protein localization in organelle
AT1G51140	2.26092	841537	ensembl_gene_id	A. thaliana	841537	A. thaliana	FBH3	basic helix-loop-helix (bHLH) DNA-binding superfamily protein	GO:0042335 cuticle development;GO:0048573 photoperiodism, flowering;GO:0009648 photoperiodism
AT3G62260	2.26055	825399	ensembl_gene_id	A. thaliana	825399	A. thaliana	AT3G62260	Protein phosphatase 2C family protein	GO:0006470 protein dephosphorylation;GO:0016311 dephosphorylation;GO:0009651 response to salt stress
AT3G44860	2.25855	823620	ensembl_gene_id	A. thaliana	823620	A. thaliana	FAMT	farnesoic acid carboxyl-O-methyltransferase	GO:0080027 response to herbivore;GO:0002238 response to molecule of fungal origin;GO:0009751 response to salicylic acid
AT1G80240	2.25716	844364	ensembl_gene_id	A. thaliana	844364	A. thaliana	DGR1	choice-of-anchor C domain protein, putative (Protein of unknown function, DUF642)	GO:0008150 biological_process
AT1G43650	2.25557	840949	ensembl_gene_id	A. thaliana	840949	A. thaliana	UMAMIT22	nodulin MtN21 /EamA-like transporter family protein
AT2G20670	2.25145	816595	ensembl_gene_id	A. thaliana	816595	A. thaliana	AT2G20670	sugar phosphate exchanger, putative (DUF506)
AT1G59740	2.24988	842267	ensembl_gene_id	A. thaliana	842267	A. thaliana	AT1G59740	Major facilitator superfamily protein	GO:0006857 oligopeptide transport;GO:0015833 peptide transport;GO:0042886 amide transport
AT5G06865	2.24498	5008203	ensembl_gene_id	A. thaliana	5008203	A. thaliana	AT5G06865	ncRNA	GO:0008150 biological_process
AT1G52565	2.24455	841688	ensembl_gene_id	A. thaliana	841688	A. thaliana	AT1G52565	cytochrome P450 family protein	GO:0008150 biological_process
AT3G01420	2.2441	821135	ensembl_gene_id	A. thaliana	821135	A. thaliana	DOX1	Peroxidase superfamily protein	GO:1902609 (R)-2-hydroxy-alpha-linolenic acid biosynthetic process;GO:0001561 fatty acid alpha-oxidation;GO:0071732 cellular response to nitric oxide
AT4G25480	2.24154	828652	ensembl_gene_id	A. thaliana	828652	A. thaliana	DREB1A	dehydration response element B1A	GO:0009631 cold acclimation;GO:0010628 positive regulation of gene expression;GO:0009414 response to water deprivation
AT1G05183	2.2395	28716263	ensembl_gene_id	A. thaliana	28716263	A. thaliana	AT1G05183	ncRNA
AT1G15040	2.23576	838069	ensembl_gene_id	A. thaliana	838069	A. thaliana	GAT1_2.1	Class I glutamine amidotransferase-like superfamily protein	GO:0060688 regulation of morphogenesis of a branching structure;GO:2000032 regulation of secondary shoot formation;GO:1905428 regulation of plant organ formation
AT1G04180	2.23251	837024	ensembl_gene_id	A. thaliana	837024	A. thaliana	YUC9	YUCCA 9	GO:0009635 response to herbicide;GO:0009851 auxin biosynthetic process;GO:0009850 auxin metabolic process
AT5G04760	2.22586	830354	ensembl_gene_id	A. thaliana	830354	A. thaliana	AT5G04760	Duplicated homeodomain-like superfamily protein	GO:0090359 negative regulation of abscisic acid biosynthetic process;GO:1902931 negative regulation of alcohol biosynthetic process;GO:0045827 negative regulation of isoprenoid metabolic process
AT1G58360	2.22531	842205	ensembl_gene_id	A. thaliana	842205	A. thaliana	AAP1	amino acid permease 1	GO:0015808 L-alanine transport;GO:0032328 alanine transport;GO:0051938 L-glutamate import
AT3G17000	2.22459	820956	ensembl_gene_id	A. thaliana	820956	A. thaliana	UBC32	ubiquitin-conjugating enzyme 32	GO:1902457 negative regulation of stomatal opening;GO:1902456 regulation of stomatal opening;GO:0042631 cellular response to water deprivation
AT1G72240	2.22015	843556	ensembl_gene_id	A. thaliana	843556	A. thaliana	AT1G72240	hypothetical protein	GO:0008150 biological_process
AT2G42790	2.21938	818879	ensembl_gene_id	A. thaliana	818879	A. thaliana	CSY3	citrate synthase 3	GO:0006635 fatty acid beta-oxidation;GO:0019395 fatty acid oxidation;GO:0009062 fatty acid catabolic process
AT5G65110	2.21887	836635	ensembl_gene_id	A. thaliana	836635	A. thaliana	ACX2	acyl-CoA oxidase 2	GO:0033540 fatty acid beta-oxidation using acyl-CoA oxidase;GO:0001676 long-chain fatty acid metabolic process;GO:0006635 fatty acid beta-oxidation
AT1G17020	2.21752	838272	ensembl_gene_id	A. thaliana	838272	A. thaliana	SRG1	senescence-related gene 1	GO:0010150 leaf senescence;GO:0090693 plant organ senescence;GO:0007568 aging
AT5G60630	2.21469	836184	ensembl_gene_id	A. thaliana	836184	A. thaliana	AT5G60630	transmembrane protein	GO:0008150 biological_process
AT4G31380	2.2136	28720195	ensembl_gene_id	A. thaliana	28720195	A. thaliana	FLP1	flowering-promoting factor-like protein	GO:0009909 regulation of flower development;GO:0048831 regulation of shoot system development;GO:0010228 vegetative to reproductive phase transition of meristem
AT4G22680	2.21234	828364	ensembl_gene_id	A. thaliana	828364	A. thaliana	MYB85	myb domain protein 85	GO:0009094 L-phenylalanine biosynthetic process;GO:1902223 erythrose 4-phosphate/phosphoenolpyruvate family amino acid biosynthetic process;GO:0009095 aromatic amino acid family biosynthetic process, prephenate pathway
AT1G74458	2.20964	5007848	ensembl_gene_id	A. thaliana	5007848	A. thaliana	AT1G74458	transmembrane protein
AT1G20790	2.20698	838669	ensembl_gene_id	A. thaliana	838669	A. thaliana	AT1G20790	F-box family protein
AT3G02990	2.20601	821162	ensembl_gene_id	A. thaliana	821162	A. thaliana	HSFA1E	heat shock transcription factor A1E	GO:0034605 cellular response to heat;GO:0009408 response to heat;GO:0006357 regulation of transcription by RNA polymerase II
AT4G15990	2.20569	827283	ensembl_gene_id	A. thaliana	827283	A. thaliana	AT4G15990	hypothetical protein	GO:0008150 biological_process
AT1G68020	2.20447	843130	ensembl_gene_id	A. thaliana	843130	A. thaliana	ATTPS6	UDP-Glycosyltransferase / trehalose-phosphatase family protein	GO:0005992 trehalose biosynthetic process;GO:0005991 trehalose metabolic process;GO:0046351 disaccharide biosynthetic process
AT5G12340	2.20249	831109	ensembl_gene_id	A. thaliana	831109	A. thaliana	AT5G12340	DUF4228 domain protein	GO:0009620 response to fungus;GO:0043207 response to external biotic stimulus;GO:0051707 response to other organism
AT2G09400	2.20217	28718142	ensembl_gene_id	A. thaliana	28718142	A. thaliana	AT2G09400	ncRNA
AT5G49690	2.20162	835032	ensembl_gene_id	A. thaliana	835032	A. thaliana	AT5G49690	UDP-Glycosyltransferase superfamily protein
AT1G68850	2.20114	843218	ensembl_gene_id	A. thaliana	843218	A. thaliana	AT1G68850	Peroxidase superfamily protein	GO:0006979 response to oxidative stress;GO:0006950 response to stress;GO:0050896 response to stimulus
AT5G63790	2.19886	836499	ensembl_gene_id	A. thaliana	836499	A. thaliana	NAC102	NAC domain containing protein 102	GO:0016143 S-glycoside metabolic process;GO:0019757 glycosinolate metabolic process;GO:0019760 glucosinolate metabolic process
AT5G47635	2.19865	834814	ensembl_gene_id	A. thaliana	834814	A. thaliana	AT5G47635	Pollen Ole e 1 allergen and extensin family protein	GO:0008150 biological_process
AT5G46350	2.19755	834678	ensembl_gene_id	A. thaliana	834678	A. thaliana	WRKY8	WRKY DNA-binding protein 8	GO:1901002 positive regulation of response to salt stress;GO:0070301 cellular response to hydrogen peroxide;GO:0034614 cellular response to reactive oxygen species
AT5G13820	2.19624	831227	ensembl_gene_id	A. thaliana	831227	A. thaliana	TBP1	telomeric DNA binding protein 1	GO:0000723 telomere maintenance;GO:0032200 telomere organization;GO:0051276 chromosome organization
AT3G06095	2.19447	28718890	ensembl_gene_id	A. thaliana	28718890	A. thaliana	AT3G06095	ncRNA
AT1G75770	2.19429	843910	ensembl_gene_id	A. thaliana	843910	A. thaliana	AT1G75770	hypothetical protein	GO:0008150 biological_process
AT5G59340	2.19019	836053	ensembl_gene_id	A. thaliana	836053	A. thaliana	WOX2	WUSCHEL related homeobox 2	GO:0010654 apical cell fate commitment;GO:0090451 cotyledon boundary formation;GO:0009942 longitudinal axis specification
AT5G03235	2.19002	28720543	ensembl_gene_id	A. thaliana	28720543	A. thaliana	AT5G03235	ncRNA
AT5G52570	2.18446	835334	ensembl_gene_id	A. thaliana	835334	A. thaliana	BETA-OHASE 2	beta-carotene hydroxylase 2	GO:0016123 xanthophyll biosynthetic process;GO:0016122 xanthophyll metabolic process;GO:0016119 carotene metabolic process
AT4G17280	2.18408	827442	ensembl_gene_id	A. thaliana	827442	A. thaliana	AT4G17280	Auxin-responsive family protein
AT2G19320	2.18243	816449	ensembl_gene_id	A. thaliana	816449	A. thaliana	AT2G19320	hypothetical protein	GO:0008150 biological_process
AT4G27290	2.18132	828837	ensembl_gene_id	A. thaliana	828837	A. thaliana	AT4G27290	S-locus lectin protein kinase family protein	GO:0048544 recognition of pollen;GO:0008037 cell recognition;GO:0009875 pollen-pistil interaction
AT5G02230	2.17843	831784	ensembl_gene_id	A. thaliana	831784	A. thaliana	AT5G02230	Haloacid dehalogenase-like hydrolase (HAD) superfamily protein
AT4G09030	2.17709	826482	ensembl_gene_id	A. thaliana	826482	A. thaliana	AGP10	arabinogalactan protein 10
AT2G02710	2.17486	814800	ensembl_gene_id	A. thaliana	814800	A. thaliana	PLPB	PAS/LOV protein B
AT5G66460	2.1747	836778	ensembl_gene_id	A. thaliana	836778	A. thaliana	MAN7	Glycosyl hydrolase superfamily protein	GO:1990059 fruit valve development;GO:0010047 fruit dehiscence;GO:0009900 dehiscence
AT5G57910	2.17465	835902	ensembl_gene_id	A. thaliana	835902	A. thaliana	AT5G57910	ribosomal RNA small subunit methyltransferase G
AT1G17380	2.17039	838310	ensembl_gene_id	A. thaliana	838310	A. thaliana	JAZ5	jasmonate-zim-domain protein 5	GO:2000022 regulation of jasmonic acid mediated signaling pathway;GO:0009753 response to jasmonic acid;GO:0070542 response to fatty acid
AT5G37540	2.16884	833732	ensembl_gene_id	A. thaliana	833732	A. thaliana	AT5G37540	Eukaryotic aspartyl protease family protein
AT2G32140	2.16701	817773	ensembl_gene_id	A. thaliana	817773	A. thaliana	AT2G32140	transmembrane receptor	GO:0007165 signal transduction;GO:0023052 signaling;GO:0007154 cell communication
AT2G29110	2.16503	817459	ensembl_gene_id	A. thaliana	817459	A. thaliana	GLR2.8	glutamate receptor 2.8	GO:0071230 cellular response to amino acid stimulus;GO:0043200 response to amino acid;GO:0071417 cellular response to organonitrogen compound
AT1G70500	2.16387	843386	ensembl_gene_id	A. thaliana	843386	A. thaliana	AT1G70500	Pectin lyase-like superfamily protein	GO:0005975 carbohydrate metabolic process;GO:0044238 primary metabolic process;GO:0071704 organic substance metabolic process
AT3G50800	2.16309	824244	ensembl_gene_id	A. thaliana	824244	A. thaliana	AT3G50800	hypothetical protein
AT1G19180	2.15808	838501	ensembl_gene_id	A. thaliana	838501	A. thaliana	JAZ1	jasmonate-zim-domain protein 1	GO:1900067 regulation of cellular response to alkaline pH;GO:2000022 regulation of jasmonic acid mediated signaling pathway;GO:0009867 jasmonic acid mediated signaling pathway
AT2G02990	2.15586	814828	ensembl_gene_id	A. thaliana	814828	A. thaliana	RNS1	ribonuclease 1	GO:0009718 anthocyanin-containing compound biosynthetic process;GO:0046283 anthocyanin-containing compound metabolic process;GO:0009813 flavonoid biosynthetic process
AT5G24120	2.15547	832477	ensembl_gene_id	A. thaliana	832477	A. thaliana	SIGE	sigma factor E	GO:0010207 photosystem II assembly;GO:0071483 cellular response to blue light;GO:0071472 cellular response to salt stress
AT2G25090	2.1547	817047	ensembl_gene_id	A. thaliana	817047	A. thaliana	CIPK16	CBL-interacting protein kinase 16	GO:0006814 sodium ion transport;GO:0042538 hyperosmotic salinity response;GO:0006972 hyperosmotic response
AT1G01570	2.15335	837183	ensembl_gene_id	A. thaliana	837183	A. thaliana	AT1G01570	transferring glycosyl group transferase (DUF604)	GO:0008150 biological_process
AT4G36950	2.14793	3770588	ensembl_gene_id	A. thaliana	3770588	A. thaliana	MAPKKK21	mitogen-activated protein kinase kinase kinase 21	GO:0006468 protein phosphorylation;GO:0016310 phosphorylation;GO:0006796 phosphate-containing compound metabolic process
AT1G17870	2.14675	838366	ensembl_gene_id	A. thaliana	838366	A. thaliana	EGY3	ethylene-dependent gravitropism-deficient and yellow-green-like 3	GO:0009651 response to salt stress;GO:0006970 response to osmotic stress;GO:0009628 response to abiotic stimulus
AT4G27520	2.14602	828861	ensembl_gene_id	A. thaliana	828861	A. thaliana	ENODL2	early nodulin-like protein 2
AT2G23240	2.14497	816856	ensembl_gene_id	A. thaliana	816856	A. thaliana	AtMT4b	Plant EC metallothionein-like protein, family 15	GO:0006829 zinc ion transport;GO:0000041 transition metal ion transport;GO:0030001 metal ion transport
AT1G06180	2.14436	837127	ensembl_gene_id	A. thaliana	837127	A. thaliana	MYB13	myb domain protein 13	GO:0009909 regulation of flower development;GO:0048831 regulation of shoot system development;GO:2000241 regulation of reproductive process
AT1G62420	2.14079	842540	ensembl_gene_id	A. thaliana	842540	A. thaliana	AT1G62420	DUF506 family protein (DUF506)	GO:0008150 biological_process
AT1G53170	2.13624	841751	ensembl_gene_id	A. thaliana	841751	A. thaliana	ERF8	ethylene response factor 8	GO:0009873 ethylene-activated signaling pathway;GO:0071369 cellular response to ethylene stimulus;GO:0000160 phosphorelay signal transduction system
AT5G03190	2.12885	831909	ensembl_gene_id	A. thaliana	831909	A. thaliana	CPUORF47	peptide upstream protein
AT3G26120	2.12876	822211	ensembl_gene_id	A. thaliana	822211	A. thaliana	TEL1	terminal EAR1-like 1
AT5G41590	2.1264	834161	ensembl_gene_id	A. thaliana	834161	A. thaliana	AT5G41590	LURP-one-like protein (DUF567)
AT3G02465	2.12456	28718574	ensembl_gene_id	A. thaliana	28718574	A. thaliana	AT3G02465	ncRNA
AT5G54000	2.12358	835483	ensembl_gene_id	A. thaliana	835483	A. thaliana	AT5G54000	2-oxoglutarate (2OG) and Fe(II)-dependent oxygenase superfamily protein
AT2G45660	2.12301	819174	ensembl_gene_id	A. thaliana	819174	A. thaliana	AGL20	AGAMOUS-like 20	GO:0010077 maintenance of inflorescence meristem identity;GO:0009911 positive regulation of flower development;GO:2000243 positive regulation of reproductive process
AT1G11260	2.12183	837667	ensembl_gene_id	A. thaliana	837667	A. thaliana	STP1	sugar transporter 1	GO:0015749 monosaccharide transmembrane transport;GO:0034219 carbohydrate transmembrane transport;GO:0008643 carbohydrate transport
AT5G64430	2.12077	836564	ensembl_gene_id	A. thaliana	836564	A. thaliana	AT5G64430	Octicosapeptide/Phox/Bem1p family protein	GO:0008150 biological_process
AT2G17880	2.11768	816298	ensembl_gene_id	A. thaliana	816298	A. thaliana	AT2G17880	Chaperone DnaJ-domain superfamily protein
AT1G53560	2.11464	841791	ensembl_gene_id	A. thaliana	841791	A. thaliana	AT1G53560	Ribosomal protein L18ae family
AT5G43150	2.11396	834332	ensembl_gene_id	A. thaliana	834332	A. thaliana	AT5G43150	elongation factor
AT1G03010	2.10938	839556	ensembl_gene_id	A. thaliana	839556	A. thaliana	AT1G03010	Phototropic-responsive NPH3 family protein	GO:0009860 pollen tube growth;GO:0009932 cell tip growth;GO:0048588 developmental cell growth
AT1G07720	2.10627	837286	ensembl_gene_id	A. thaliana	837286	A. thaliana	KCS3	3-ketoacyl-CoA synthase 3	GO:0006633 fatty acid biosynthetic process;GO:0072330 monocarboxylic acid biosynthetic process;GO:0006631 fatty acid metabolic process
AT2G35730	2.1062	818143	ensembl_gene_id	A. thaliana	818143	A. thaliana	AT2G35730	Heavy metal transport/detoxification superfamily protein
AT1G14530	2.10523	838015	ensembl_gene_id	A. thaliana	838015	A. thaliana	THH1	tobamovirus multiplication-like protein (DUF1084)	GO:0008150 biological_process
AT3G14990	2.10521	820728	ensembl_gene_id	A. thaliana	820728	A. thaliana	DJ1A	Class I glutamine amidotransferase-like superfamily protein	GO:1900409 positive regulation of cellular response to oxidative stress;GO:0009441 glycolate metabolic process;GO:0036525 protein deglycation
AT1G72680	2.10344	843600	ensembl_gene_id	A. thaliana	843600	A. thaliana	CAD1	cinnamyl-alcohol dehydrogenase	GO:0009809 lignin biosynthetic process;GO:0009808 lignin metabolic process;GO:0009699 phenylpropanoid biosynthetic process
AT1G62510	2.10243	842548	ensembl_gene_id	A. thaliana	842548	A. thaliana	AT1G62510	Bifunctional inhibitor/lipid-transfer protein/seed storage 2S albumin superfamily protein	GO:0008150 biological_process
AT1G54740	2.10155	841915	ensembl_gene_id	A. thaliana	841915	A. thaliana	AT1G54740	FANTASTIC four-like protein (DUF3049)	GO:0008150 biological_process
AT2G29950	2.10127	817545	ensembl_gene_id	A. thaliana	817545	A. thaliana	ELF4-L1	ELF4-like 1	GO:0042753 positive regulation of circadian rhythm;GO:0009649 entrainment of circadian clock;GO:0042752 regulation of circadian rhythm
AT3G21090	2.1008	821661	ensembl_gene_id	A. thaliana	821661	A. thaliana	ABCG15	ABC-2 type transporter family protein
AT4G23630	2.10006	828463	ensembl_gene_id	A. thaliana	828463	A. thaliana	BTI1	VIRB2-interacting protein 1	GO:0071786 endoplasmic reticulum tubular network organization;GO:0007029 endoplasmic reticulum organization;GO:0010256 endomembrane system organization
AT3G19615	2.0993	5008014	ensembl_gene_id	A. thaliana	5008014	A. thaliana	AT3G19615	beta-1,4-xylosidase	GO:0008150 biological_process
AT2G38250	2.09534	818404	ensembl_gene_id	A. thaliana	818404	A. thaliana	AT2G38250	Homeodomain-like superfamily protein	GO:0006355 regulation of transcription, DNA-templated;GO:1903506 regulation of nucleic acid-templated transcription;GO:2001141 regulation of RNA biosynthetic process
AT3G43110	2.0926	823370	ensembl_gene_id	A. thaliana	823370	A. thaliana	AT3G43110	transmembrane protein	GO:0008150 biological_process
AT1G63440	2.09198	842650	ensembl_gene_id	A. thaliana	842650	A. thaliana	HMA5	heavy metal atpase 5	GO:0010273 detoxification of copper ion;GO:1990169 stress response to copper ion;GO:0061687 detoxification of inorganic compound
AT5G05270	2.08977	830409	ensembl_gene_id	A. thaliana	830409	A. thaliana	CHIL	Chalcone-flavanone isomerase family protein	GO:0009813 flavonoid biosynthetic process;GO:0009812 flavonoid metabolic process;GO:1901576 organic substance biosynthetic process
AT5G14780	2.08953	831330	ensembl_gene_id	A. thaliana	831330	A. thaliana	FDH	formate dehydrogenase	GO:0009611 response to wounding;GO:0006950 response to stress;GO:0050896 response to stimulus
AT2G25530	2.08765	817091	ensembl_gene_id	A. thaliana	817091	A. thaliana	AT2G25530	AFG1-like ATPase family protein	GO:0008150 biological_process
AT3G55580	2.08348	824723	ensembl_gene_id	A. thaliana	824723	A. thaliana	AT3G55580	Regulator of chromosome condensation (RCC1) family protein	GO:0071497 cellular response to freezing;GO:1901141 regulation of lignin biosynthetic process;GO:0050826 response to freezing
AT5G49525	2.08314	835013	ensembl_gene_id	A. thaliana	835013	A. thaliana	AT5G49525	transmembrane protein	GO:0008150 biological_process
AT5G17460	2.0817	831612	ensembl_gene_id	A. thaliana	831612	A. thaliana	AT5G17460	glutamyl-tRNA (Gln) amidotransferase subunit C	GO:2000214 regulation of proline metabolic process;GO:0000820 regulation of glutamine family amino acid metabolic process;GO:0006521 regulation of cellular amino acid metabolic process
AT5G67488	2.07908	5008335	ensembl_gene_id	A. thaliana	5008335	A. thaliana	AT5G67488	ncRNA	GO:0008150 biological_process
AT2G08650	2.07764	28717998	ensembl_gene_id	A. thaliana	28717998	A. thaliana	AT2G08650	ncRNA
AT5G19410	2.07746	832061	ensembl_gene_id	A. thaliana	832061	A. thaliana	ABCG23	ABC-2 type transporter family protein	GO:0055085 transmembrane transport;GO:0006810 transport;GO:0051234 establishment of localization
AT5G04080	2.07407	830287	ensembl_gene_id	A. thaliana	830287	A. thaliana	AT5G04080	cysteine-rich TM module stress tolerance protein	GO:0008150 biological_process
AT4G25380	2.07288	828641	ensembl_gene_id	A. thaliana	828641	A. thaliana	SAP10	stress-associated protein 10	GO:0010045 response to nickel cation;GO:0010042 response to manganese ion;GO:0070417 cellular response to cold
AT1G67920	2.07226	843120	ensembl_gene_id	A. thaliana	843120	A. thaliana	AT1G67920	hypothetical protein	GO:0008150 biological_process
AT3G14595	2.07202	820686	ensembl_gene_id	A. thaliana	820686	A. thaliana	AT3G14595	Ribosomal protein L18ae family	GO:0008150 biological_process
AT3G25250	2.07197	822119	ensembl_gene_id	A. thaliana	822119	A. thaliana	AGC2-1	AGC (cAMP-dependent, cGMP-dependent and protein kinase C) kinase family protein	GO:0043065 positive regulation of apoptotic process;GO:0042981 regulation of apoptotic process;GO:0043068 positive regulation of programmed cell death
AT1G15580	2.06996	838128	ensembl_gene_id	A. thaliana	838128	A. thaliana	IAA5	indole-3-acetic acid inducible 5	GO:0009733 response to auxin;GO:0009725 response to hormone;GO:0009719 response to endogenous stimulus
AT4G03725	2.06932	28719515	ensembl_gene_id	A. thaliana	28719515	A. thaliana	AT4G03725	ncRNA
AT1G10070	2.06918	837543	ensembl_gene_id	A. thaliana	837543	A. thaliana	BCAT-2	branched-chain amino acid transaminase 2	GO:0009099 valine biosynthetic process;GO:0006549 isoleucine metabolic process;GO:0009097 isoleucine biosynthetic process
AT2G39450	2.06804	818530	ensembl_gene_id	A. thaliana	818530	A. thaliana	MTP11	Cation efflux family protein	GO:0010042 response to manganese ion;GO:0030026 cellular manganese ion homeostasis;GO:0055071 manganese ion homeostasis
AT2G40670	2.06158	818662	ensembl_gene_id	A. thaliana	818662	A. thaliana	RR16	response regulator 16	GO:0009736 cytokinin-activated signaling pathway;GO:0071368 cellular response to cytokinin stimulus;GO:0000160 phosphorelay signal transduction system
AT3G56970	2.05866	824864	ensembl_gene_id	A. thaliana	824864	A. thaliana	bHLH38	basic helix-loop-helix (bHLH) DNA-binding superfamily protein	GO:0010106 cellular response to iron ion starvation;GO:0006879 cellular iron ion homeostasis;GO:0055072 iron ion homeostasis
AT2G18193	2.05308	816333	ensembl_gene_id	A. thaliana	816333	A. thaliana	AT2G18193	P-loop containing nucleoside triphosphate hydrolases superfamily protein
AT3G27870	2.05276	822407	ensembl_gene_id	A. thaliana	822407	A. thaliana	AT3G27870	ATPase E1-E2 type family protein / haloacid dehalogenase-like hydrolase family protein	GO:0045332 phospholipid translocation;GO:0034204 lipid translocation;GO:0097035 regulation of membrane lipid distribution
AT1G53680	2.0524	841805	ensembl_gene_id	A. thaliana	841805	A. thaliana	GSTU28	glutathione S-transferase TAU 28	GO:0009407 toxin catabolic process;GO:0009404 toxin metabolic process;GO:0006749 glutathione metabolic process
AT3G13061	2.0517	6241065	ensembl_gene_id	A. thaliana	6241065	A. thaliana	AT3G13061	ncRNA	GO:0008150 biological_process
AT1G32170	2.0503	840109	ensembl_gene_id	A. thaliana	840109	A. thaliana	XTH30	xyloglucan endotransglucosylase/hydrolase 30	GO:0010411 xyloglucan metabolic process;GO:0010410 hemicellulose metabolic process;GO:0010383 cell wall polysaccharide metabolic process
AT5G47590	2.04645	834809	ensembl_gene_id	A. thaliana	834809	A. thaliana	AT5G47590	Heat shock protein HSP20/alpha crystallin family
AT4G37225	2.04511	5008187	ensembl_gene_id	A. thaliana	5008187	A. thaliana	AT4G37225	ncRNA	GO:0008150 biological_process
AT3G56080	2.04274	824774	ensembl_gene_id	A. thaliana	824774	A. thaliana	AT3G56080	S-adenosyl-L-methionine-dependent methyltransferases superfamily protein
AT2G37760	2.04227	818353	ensembl_gene_id	A. thaliana	818353	A. thaliana	AKR4C8	NAD(P)-linked oxidoreductase superfamily protein	GO:0009414 response to water deprivation;GO:0009415 response to water;GO:0009409 response to cold
AT3G17860	2.04195	821055	ensembl_gene_id	A. thaliana	821055	A. thaliana	JAZ3	jasmonate-zim-domain protein 3	GO:2000022 regulation of jasmonic acid mediated signaling pathway;GO:0009867 jasmonic acid mediated signaling pathway;GO:0071395 cellular response to jasmonic acid stimulus
AT3G02800	2.04123	821239	ensembl_gene_id	A. thaliana	821239	A. thaliana	PFA-DSP3	Tyrosine phosphatase family protein
AT3G20300	2.03802	821574	ensembl_gene_id	A. thaliana	821574	A. thaliana	AT3G20300	extracellular ligand-gated ion channel protein (DUF3537)
AT3G60670	2.0374	825238	ensembl_gene_id	A. thaliana	825238	A. thaliana	AT3G60670	PLATZ transcription factor family protein	GO:0008150 biological_process
AT1G04310	2.03668	839549	ensembl_gene_id	A. thaliana	839549	A. thaliana	ERS2	ethylene response sensor 2	GO:0010105 negative regulation of ethylene-activated signaling pathway;GO:0070298 negative regulation of phosphorelay signal transduction system;GO:1902532 negative regulation of intracellular signal transduction
AT2G15810	2.03578	3768573	ensembl_gene_id	A. thaliana	3768573	A. thaliana	AT2G15810	hypothetical protein
AT1G15415	2.03563	838112	ensembl_gene_id	A. thaliana	838112	A. thaliana	AT1G15415	late embryogenesis abundant-like protein	GO:0008150 biological_process
AT4G04020	2.03461	825714	ensembl_gene_id	A. thaliana	825714	A. thaliana	FIB	fibrillin	GO:0010205 photoinhibition;GO:0043155 negative regulation of photosynthesis, light reaction;GO:1905156 negative regulation of photosynthesis
AT2G14160	2.03389	815902	ensembl_gene_id	A. thaliana	815902	A. thaliana	AT2G14160	RNA-binding (RRM/RBD/RNP motifs) family protein
AT5G62130	2.03213	836333	ensembl_gene_id	A. thaliana	836333	A. thaliana	AT5G62130	Per1-like family protein	GO:0006505 GPI anchor metabolic process;GO:0006506 GPI anchor biosynthetic process;GO:0009247 glycolipid biosynthetic process
AT1G09350	2.03192	837457	ensembl_gene_id	A. thaliana	837457	A. thaliana	GolS3	galactinol synthase 3	GO:0006012 galactose metabolic process;GO:0019318 hexose metabolic process;GO:0005996 monosaccharide metabolic process
AT5G41550	2.0312	834157	ensembl_gene_id	A. thaliana	834157	A. thaliana	AT5G41550	Disease resistance protein (TIR-NBS-LRR class) family	GO:0007165 signal transduction;GO:0023052 signaling;GO:0007154 cell communication
AT3G21510	2.03103	821705	ensembl_gene_id	A. thaliana	821705	A. thaliana	AHP1	histidine-containing phosphotransmitter 1	GO:0051781 positive regulation of cell division;GO:0080036 regulation of cytokinin-activated signaling pathway;GO:0009825 multidimensional cell growth
AT5G49280	2.03098	834988	ensembl_gene_id	A. thaliana	834988	A. thaliana	AT5G49280	hydroxyproline-rich glycoprotein family protein	GO:0008150 biological_process
AT5G55180	2.02774	835611	ensembl_gene_id	A. thaliana	835611	A. thaliana	AT5G55180	O-Glycosyl hydrolases family 17 protein	GO:0005975 carbohydrate metabolic process;GO:0044238 primary metabolic process;GO:0071704 organic substance metabolic process
AT4G17970	2.02412	827522	ensembl_gene_id	A. thaliana	827522	A. thaliana	ALMT12	aluminum-activated, malate transporter 12	GO:0015743 malate transport;GO:0015740 C4-dicarboxylate transport;GO:0006835 dicarboxylic acid transport
AT1G33102	2.02282	6241127	ensembl_gene_id	A. thaliana	6241127	A. thaliana	AT1G33102	hypothetical protein	GO:0008150 biological_process
AT1G19968	2.02113	6240971	ensembl_gene_id	A. thaliana	6240971	A. thaliana	AT1G19968	ncRNA	GO:0008150 biological_process
AT4G05010	2.02055	825843	ensembl_gene_id	A. thaliana	825843	A. thaliana	FBS3	F-box family protein	GO:0008150 biological_process
AT1G58180	2.02009	842185	ensembl_gene_id	A. thaliana	842185	A. thaliana	BCA6	beta carbonic anhydrase 6	GO:0015976 carbon utilization;GO:0008150 biological_process
AT5G12020	2.01894	831075	ensembl_gene_id	A. thaliana	831075	A. thaliana	HSP17.6II	17.6 kDa class II heat shock protein	GO:0051259 protein complex oligomerization;GO:0042542 response to hydrogen peroxide;GO:0000302 response to reactive oxygen species
AT2G18690	2.01876	816384	ensembl_gene_id	A. thaliana	816384	A. thaliana	AT2G18690	transmembrane protein	GO:0008150 biological_process
AT2G04805	2.01844	28717600	ensembl_gene_id	A. thaliana	28717600	A. thaliana	AT2G04805	ncRNA
AT1G56570	2.01718	842111	ensembl_gene_id	A. thaliana	842111	A. thaliana	PGN	Tetratricopeptide repeat (TPR)-like superfamily protein	GO:0009749 response to glucose;GO:0009746 response to hexose;GO:0034284 response to monosaccharide
AT3G02940	2.01649	821178	ensembl_gene_id	A. thaliana	821178	A. thaliana	MYB107	myb domain protein 107
AT2G31570	2.01643	817715	ensembl_gene_id	A. thaliana	817715	A. thaliana	GPX2	glutathione peroxidase 2	GO:0006979 response to oxidative stress;GO:0006950 response to stress;GO:0050896 response to stimulus
AT3G18570	2.01449	821388	ensembl_gene_id	A. thaliana	821388	A. thaliana	AT3G18570	Oleosin family protein	GO:0019915 lipid storage;GO:0051235 maintenance of location;GO:0010876 lipid localization
AT1G18460	2.01434	838426	ensembl_gene_id	A. thaliana	838426	A. thaliana	AT1G18460	alpha/beta-Hydrolases superfamily protein	GO:0006629 lipid metabolic process;GO:0044238 primary metabolic process;GO:0071704 organic substance metabolic process
AT2G19960	2.01272	28718288	ensembl_gene_id	A. thaliana	28718288	A. thaliana	AT2G19960	hAT family dimerization domain-containing protein	GO:0008150 biological_process
AT1G15740	2.01167	838143	ensembl_gene_id	A. thaliana	838143	A. thaliana	AT1G15740	Leucine-rich repeat family protein	GO:0031146 SCF-dependent proteasomal ubiquitin-dependent protein catabolic process;GO:0043161 proteasome-mediated ubiquitin-dependent protein catabolic process;GO:0010498 proteasomal protein catabolic process
AT1G19200	2.01137	838503	ensembl_gene_id	A. thaliana	838503	A. thaliana	AT1G19200	cyclin-dependent kinase, putative (DUF581)	GO:1905582 response to mannose;GO:0071368 cellular response to cytokinin stimulus;GO:0009749 response to glucose
AT2G47180	2.00987	819331	ensembl_gene_id	A. thaliana	819331	A. thaliana	GolS1	galactinol synthase 1	GO:0006012 galactose metabolic process;GO:0019318 hexose metabolic process;GO:0005996 monosaccharide metabolic process
AT2G01430	2.00981	814671	ensembl_gene_id	A. thaliana	814671	A. thaliana	HB17	homeobox-leucine zipper protein 17	GO:0009651 response to salt stress;GO:0006970 response to osmotic stress;GO:0009628 response to abiotic stimulus
AT5G11210	2.00828	830991	ensembl_gene_id	A. thaliana	830991	A. thaliana	GLR2.5	glutamate receptor 2.5	GO:0071230 cellular response to amino acid stimulus;GO:0007186 G protein-coupled receptor signaling pathway;GO:0043200 response to amino acid
AT2G45610	2.00658	819169	ensembl_gene_id	A. thaliana	819169	A. thaliana	AT2G45610	alpha/beta-Hydrolases superfamily protein
AT3G28420	2.00249	822472	ensembl_gene_id	A. thaliana	822472	A. thaliana	AT3G28420	Putative membrane lipoprotein	GO:0008150 biological_process
AT2G21180	2.00049	816653	ensembl_gene_id	A. thaliana	816653	A. thaliana	AT2G21180	transmembrane protein	GO:0008150 biological_process
AT3G15356	1.99981	820768	ensembl_gene_id	A. thaliana	820768	A. thaliana	AT3G15356	Legume lectin family protein	GO:0071323 cellular response to chitin;GO:0010200 response to chitin;GO:0071417 cellular response to organonitrogen compound
AT3G17810	1.99904	821049	ensembl_gene_id	A. thaliana	821049	A. thaliana	PYD1	pyrimidine 1	GO:0006210 thymine catabolic process;GO:0019859 thymine metabolic process;GO:0006212 uracil catabolic process
AT5G22390	1.99841	832300	ensembl_gene_id	A. thaliana	832300	A. thaliana	AT5G22390	FANTASTIC four-like protein (DUF3049)
AT5G05600	1.9981	830443	ensembl_gene_id	A. thaliana	830443	A. thaliana	AT5G05600	2-oxoglutarate (2OG) and Fe(II)-dependent oxygenase superfamily protein	GO:1900366 negative regulation of defense response to insect;GO:2000068 regulation of defense response to insect;GO:1900150 regulation of defense response to fungus
AT4G23870	1.99793	828486	ensembl_gene_id	A. thaliana	828486	A. thaliana	AT4G23870	hypothetical protein	GO:0008150 biological_process
AT5G10946	1.99693	6241503	ensembl_gene_id	A. thaliana	6241503	A. thaliana	AT5G10946	hypothetical protein	GO:0008150 biological_process
AT1G05937	1.99646	28716402	ensembl_gene_id	A. thaliana	28716402	A. thaliana	AT1G05937	ncRNA
AT1G17550	1.99236	838330	ensembl_gene_id	A. thaliana	838330	A. thaliana	HAB2	homology to ABI2
AT4G27450	1.99059	828854	ensembl_gene_id	A. thaliana	828854	A. thaliana	AT4G27450	aluminum induced protein with YGL and LRDR motifs	GO:0071456 cellular response to hypoxia;GO:0036294 cellular response to decreased oxygen levels;GO:0071453 cellular response to oxygen levels
AT5G25610	1.98843	832636	ensembl_gene_id	A. thaliana	832636	A. thaliana	RD22	BURP domain-containing protein	GO:0009269 response to desiccation;GO:0009414 response to water deprivation;GO:0009415 response to water
AT2G25880	1.98784	817129	ensembl_gene_id	A. thaliana	817129	A. thaliana	AUR2	ataurora2	GO:0035404 histone-serine phosphorylation;GO:0043987 histone H3-S10 phosphorylation;GO:0032465 regulation of cytokinesis
AT1G01560	1.98778	839523	ensembl_gene_id	A. thaliana	839523	A. thaliana	MPK11	MAP kinase 11	GO:0035556 intracellular signal transduction;GO:0009737 response to abscisic acid;GO:0097305 response to alcohol
AT4G17098	1.98763	5008147	ensembl_gene_id	A. thaliana	5008147	A. thaliana	AT4G17098	ncRNA	GO:0008150 biological_process
AT2G39855	1.98576	818573	ensembl_gene_id	A. thaliana	818573	A. thaliana	AT2G39855	plant/protein	GO:0008150 biological_process
AT3G06500	1.98542	819828	ensembl_gene_id	A. thaliana	819828	A. thaliana	A/N-InvC	Plant neutral invertase family protein	GO:0005987 sucrose catabolic process;GO:0046352 disaccharide catabolic process;GO:0009313 oligosaccharide catabolic process
AT1G30640	1.98123	839944	ensembl_gene_id	A. thaliana	839944	A. thaliana	AT1G30640	Protein kinase family protein	GO:0018105 peptidyl-serine phosphorylation;GO:0018209 peptidyl-serine modification;GO:0018193 peptidyl-amino acid modification
AT3G50760	1.97928	824240	ensembl_gene_id	A. thaliana	824240	A. thaliana	GATL2	galacturonosyltransferase-like 2	GO:0045489 pectin biosynthetic process;GO:0045488 pectin metabolic process;GO:0010393 galacturonan metabolic process
AT2G32150	1.97718	817774	ensembl_gene_id	A. thaliana	817774	A. thaliana	AT2G32150	Haloacid dehalogenase-like hydrolase (HAD) superfamily protein
AT2G45600	1.97463	819168	ensembl_gene_id	A. thaliana	819168	A. thaliana	AT2G45600	alpha/beta-Hydrolases superfamily protein
AT1G67100	1.97205	843030	ensembl_gene_id	A. thaliana	843030	A. thaliana	LBD40	LOB domain-containing protein 40	GO:0009739 response to gibberellin;GO:0033993 response to lipid;GO:0009725 response to hormone
AT5G10945	1.96926	28721147	ensembl_gene_id	A. thaliana	28721147	A. thaliana	MIR156d	ncRNA	GO:0035195 gene silencing by miRNA;GO:0016036 cellular response to phosphate starvation;GO:0035194 post-transcriptional gene silencing by RNA
AT2G05380	1.96777	815086	ensembl_gene_id	A. thaliana	815086	A. thaliana	GRP3S	glycine-rich protein 3 short	GO:0008150 biological_process
AT3G16360	1.96724	820883	ensembl_gene_id	A. thaliana	820883	A. thaliana	AHP4	HPT phosphotransmitter 4	GO:0080036 regulation of cytokinin-activated signaling pathway;GO:0009736 cytokinin-activated signaling pathway;GO:0071368 cellular response to cytokinin stimulus
AT3G16120	1.96533	820857	ensembl_gene_id	A. thaliana	820857	A. thaliana	AT3G16120	Dynein light chain type 1 family protein	GO:0007017 microtubule-based process;GO:0009987 cellular process;GO:0008150 biological_process
AT2G32870	1.96482	817848	ensembl_gene_id	A. thaliana	817848	A. thaliana	AT2G32870	TRAF-like family protein	GO:0008150 biological_process
AT2G39050	1.96255	818491	ensembl_gene_id	A. thaliana	818491	A. thaliana	EULS3	hydroxyproline-rich glycoprotein family protein	GO:0090332 stomatal closure;GO:0010118 stomatal movement;GO:0042742 defense response to bacterium
AT4G14746	1.96071	827129	ensembl_gene_id	A. thaliana	827129	A. thaliana	AT4G14746	neurogenic locus notch-like protein	GO:0008150 biological_process
AT5G14470	1.96071	831298	ensembl_gene_id	A. thaliana	831298	A. thaliana	AT5G14470	GHMP kinase family protein	GO:0008299 isoprenoid biosynthetic process;GO:0006720 isoprenoid metabolic process;GO:0008610 lipid biosynthetic process
AT3G15200	1.96049	820751	ensembl_gene_id	A. thaliana	820751	A. thaliana	AT3G15200	Tetratricopeptide repeat (TPR)-like superfamily protein	GO:0008150 biological_process
AT5G44255	1.95724	3771424	ensembl_gene_id	A. thaliana	3771424	A. thaliana	AT5G44255	hypothetical protein
AT3G24500	1.95445	822041	ensembl_gene_id	A. thaliana	822041	A. thaliana	MBF1C	multiprotein bridging factor 1C	GO:0009873 ethylene-activated signaling pathway;GO:0071369 cellular response to ethylene stimulus;GO:0000160 phosphorelay signal transduction system
AT1G67365	1.95294	5007838	ensembl_gene_id	A. thaliana	5007838	A. thaliana	AT1G67365	ncRNA	GO:0008150 biological_process
AT4G11890	1.95053	826796	ensembl_gene_id	A. thaliana	826796	A. thaliana	ARCK1	Protein kinase superfamily protein	GO:0002239 response to oomycetes;GO:0031349 positive regulation of defense response;GO:0009787 regulation of abscisic acid-activated signaling pathway
AT4G37790	1.94992	829935	ensembl_gene_id	A. thaliana	829935	A. thaliana	HAT22	Homeobox-leucine zipper protein family	GO:0009735 response to cytokinin;GO:0009738 abscisic acid-activated signaling pathway;GO:0071215 cellular response to abscisic acid stimulus
AT1G62660	1.94757	842563	ensembl_gene_id	A. thaliana	842563	A. thaliana	AT1G62660	Glycosyl hydrolases family 32 protein	GO:0005985 sucrose metabolic process;GO:0071370 cellular response to gibberellin stimulus;GO:0005984 disaccharide metabolic process
AT5G53590	1.94696	835441	ensembl_gene_id	A. thaliana	835441	A. thaliana	AT5G53590	SAUR-like auxin-responsive protein family	GO:0009733 response to auxin;GO:0009725 response to hormone;GO:0009719 response to endogenous stimulus
AT1G06473	1.94229	28716502	ensembl_gene_id	A. thaliana	28716502	A. thaliana	AT1G06473	ncRNA
AT5G66170	1.9409	836749	ensembl_gene_id	A. thaliana	836749	A. thaliana	STR18	sulfurtransferase 18
AT5G38710	1.94081	833862	ensembl_gene_id	A. thaliana	833862	A. thaliana	AT5G38710	Methylenetetrahydrofolate reductase family protein	GO:0006562 proline catabolic process;GO:0010133 proline catabolic process to glutamate;GO:0006560 proline metabolic process
AT2G36080	1.93841	818181	ensembl_gene_id	A. thaliana	818181	A. thaliana	ABS2	AP2/B3-like transcriptional factor family protein	GO:0045892 negative regulation of transcription, DNA-templated;GO:1902679 negative regulation of RNA biosynthetic process;GO:1903507 negative regulation of nucleic acid-templated transcription
AT5G23190	1.93672	832383	ensembl_gene_id	A. thaliana	832383	A. thaliana	CYP86B1	cytochrome P450, family 86, subfamily B, polypeptide 1	GO:0010345 suberin biosynthetic process;GO:0042761 very long-chain fatty acid biosynthetic process;GO:0000038 very long-chain fatty acid metabolic process
AT5G09980	1.9359	830859	ensembl_gene_id	A. thaliana	830859	A. thaliana	PROPEP4	elicitor peptide 4 precursor	GO:0045087 innate immune response;GO:0006955 immune response;GO:0009753 response to jasmonic acid
AT2G16367	1.93495	28718279	ensembl_gene_id	A. thaliana	28718279	A. thaliana	AT2G16367	miscRNA
AT1G73920	1.93488	843729	ensembl_gene_id	A. thaliana	843729	A. thaliana	AT1G73920	alpha/beta-Hydrolases superfamily protein	GO:0006629 lipid metabolic process;GO:0044238 primary metabolic process;GO:0071704 organic substance metabolic process
AT5G24770	1.93475	832546	ensembl_gene_id	A. thaliana	832546	A. thaliana	VSP2	vegetative storage protein 2	GO:0046688 response to copper ion;GO:0002213 defense response to insect;GO:0009625 response to insect
AT1G24735	1.93347	839082	ensembl_gene_id	A. thaliana	839082	A. thaliana	AT1G24735	S-adenosyl-L-methionine-dependent methyltransferases superfamily protein
AT1G04570	1.93296	839486	ensembl_gene_id	A. thaliana	839486	A. thaliana	AT1G04570	Major facilitator superfamily protein	GO:0008150 biological_process
AT1G07400	1.93234	837252	ensembl_gene_id	A. thaliana	837252	A. thaliana	AT1G07400	HSP20-like chaperones superfamily protein	GO:0051259 protein complex oligomerization;GO:0042542 response to hydrogen peroxide;GO:0000302 response to reactive oxygen species
AT2G30550	1.93184	817604	ensembl_gene_id	A. thaliana	817604	A. thaliana	AT2G30550	alpha/beta-Hydrolases superfamily protein	GO:0006629 lipid metabolic process;GO:0044238 primary metabolic process;GO:0071704 organic substance metabolic process
AT5G25130	1.9317	832584	ensembl_gene_id	A. thaliana	832584	A. thaliana	CYP71B12	cytochrome P450, family 71, subfamily B, polypeptide 12
AT1G23800	1.93051	838991	ensembl_gene_id	A. thaliana	838991	A. thaliana	ALDH2B7	aldehyde dehydrogenase 2B7
AT2G29450	1.93011	817494	ensembl_gene_id	A. thaliana	817494	A. thaliana	GSTU5	glutathione S-transferase tau 5	GO:0009407 toxin catabolic process;GO:0009404 toxin metabolic process;GO:0006749 glutathione metabolic process
AT1G19160	1.92983	838499	ensembl_gene_id	A. thaliana	838499	A. thaliana	AT1G19160	F-box family protein	GO:0008150 biological_process
AT2G16140	1.92941	28718278	ensembl_gene_id	A. thaliana	28718278	A. thaliana	AT2G16140	pseudo
AT1G56660	1.92876	842121	ensembl_gene_id	A. thaliana	842121	A. thaliana	AT1G56660	MAEBL domain protein	GO:0008150 biological_process
AT4G01870	1.92825	828228	ensembl_gene_id	A. thaliana	828228	A. thaliana	AT4G01870	tolB protein-like protein	GO:0006508 proteolysis;GO:0019538 protein metabolic process;GO:1901564 organonitrogen compound metabolic process
AT4G22920	1.92717	828391	ensembl_gene_id	A. thaliana	828391	A. thaliana	NYE1	non-yellowing 1	GO:0015996 chlorophyll catabolic process;GO:0046149 pigment catabolic process;GO:0006787 porphyrin-containing compound catabolic process
AT4G07995	1.92523	28719957	ensembl_gene_id	A. thaliana	28719957	A. thaliana	AT4G07995	hypothetical protein
AT3G18360	1.92364	821365	ensembl_gene_id	A. thaliana	821365	A. thaliana	AT3G18360	VQ motif-containing protein	GO:0080092 regulation of pollen tube growth;GO:0010769 regulation of cell morphogenesis involved in differentiation;GO:0051510 regulation of unidimensional cell growth
AT2G39980	1.92305	818586	ensembl_gene_id	A. thaliana	818586	A. thaliana	AT2G39980	HXXXD-type acyl-transferase family protein
AT5G02640	1.92221	831166	ensembl_gene_id	A. thaliana	831166	A. thaliana	AT5G02640	hypothetical protein	GO:0008150 biological_process
AT3G14780	1.92109	820706	ensembl_gene_id	A. thaliana	820706	A. thaliana	AT3G14780	callose synthase	GO:0008150 biological_process
AT5G07440	1.92085	830635	ensembl_gene_id	A. thaliana	830635	A. thaliana	GDH2	glutamate dehydrogenase 2	GO:0006538 glutamate catabolic process;GO:0043649 dicarboxylic acid catabolic process;GO:0009065 glutamine family amino acid catabolic process
AT5G58160	1.92008	835928	ensembl_gene_id	A. thaliana	835928	A. thaliana	AT5G58160	actin binding protein
AT3G07360	1.91968	819924	ensembl_gene_id	A. thaliana	819924	A. thaliana	PUB9	plant U-box 9	GO:0048527 lateral root development;GO:0048528 post-embryonic root development;GO:0071215 cellular response to abscisic acid stimulus
AT4G06410	1.9167	28719787	ensembl_gene_id	A. thaliana	28719787	A. thaliana	AT4G06410	ncRNA
AT4G34380	1.91669	829588	ensembl_gene_id	A. thaliana	829588	A. thaliana	AT4G34380	Transducin/WD40 repeat-like superfamily protein	GO:0008150 biological_process
AT5G57340	1.91639	835839	ensembl_gene_id	A. thaliana	835839	A. thaliana	AT5G57340	ras guanine nucleotide exchange factor Q-like protein	GO:0008150 biological_process
AT3G52820	1.91608	824448	ensembl_gene_id	A. thaliana	824448	A. thaliana	PAP22	purple acid phosphatase 22	GO:0016311 dephosphorylation;GO:0006796 phosphate-containing compound metabolic process;GO:0006793 phosphorus metabolic process
AT3G15450	1.91537	820784	ensembl_gene_id	A. thaliana	820784	A. thaliana	AT3G15450	aluminum induced protein with YGL and LRDR motifs
AT5G06870	1.91182	830578	ensembl_gene_id	A. thaliana	830578	A. thaliana	PGIP2	polygalacturonase inhibiting protein 2	GO:0007165 signal transduction;GO:0023052 signaling;GO:0007154 cell communication
AT3G59930	1.91084	825163	ensembl_gene_id	A. thaliana	825163	A. thaliana	AT3G59930	defensin-like protein
AT5G17490	1.90945	831615	ensembl_gene_id	A. thaliana	831615	A. thaliana	RGL3	RGA-like protein 3	GO:2000693 positive regulation of seed maturation;GO:0009938 negative regulation of gibberellic acid mediated signaling pathway;GO:2000033 regulation of seed dormancy process
AT2G21560	1.90942	816695	ensembl_gene_id	A. thaliana	816695	A. thaliana	AT2G21560	nucleolar-like protein	GO:0008150 biological_process
AT4G25690	1.90884	828674	ensembl_gene_id	A. thaliana	828674	A. thaliana	AT4G25690	stress response NST1-like protein
AT5G42570	1.9074	834264	ensembl_gene_id	A. thaliana	834264	A. thaliana	AT5G42570	B-cell receptor-associated 31-like protein	GO:0070973 protein localization to endoplasmic reticulum exit site;GO:0070972 protein localization to endoplasmic reticulum;GO:0006888 endoplasmic reticulum to Golgi vesicle-mediated transport
AT3G13950	1.90629	820608	ensembl_gene_id	A. thaliana	820608	A. thaliana	AT3G13950	ankyrin
AT4G15530	1.90583	827226	ensembl_gene_id	A. thaliana	827226	A. thaliana	PPDK	pyruvate orthophosphate dikinase	GO:0006090 pyruvate metabolic process;GO:0032787 monocarboxylic acid metabolic process;GO:0019752 carboxylic acid metabolic process
AT2G22200	1.90327	816754	ensembl_gene_id	A. thaliana	816754	A. thaliana	AT2G22200	Integrase-type DNA-binding superfamily protein	GO:0006355 regulation of transcription, DNA-templated;GO:1903506 regulation of nucleic acid-templated transcription;GO:2001141 regulation of RNA biosynthetic process
AT1G14520	1.90295	838014	ensembl_gene_id	A. thaliana	838014	A. thaliana	MIOX1	myo-inositol oxygenase 1	GO:0019310 inositol catabolic process;GO:0006949 syncytium formation;GO:0006020 inositol metabolic process
AT1G67070	1.9022	843027	ensembl_gene_id	A. thaliana	843027	A. thaliana	DIN9	Mannose-6-phosphate isomerase, type I	GO:0017085 response to insecticide;GO:0046680 response to DDT;GO:0033591 response to L-ascorbic acid
AT5G12840	1.89834	831124	ensembl_gene_id	A. thaliana	831124	A. thaliana	NF-YA1	nuclear factor Y, subunit A1	GO:0010262 somatic embryogenesis;GO:0031099 regeneration;GO:0048506 regulation of timing of meristematic phase transition
AT4G34320	1.89657	829582	ensembl_gene_id	A. thaliana	829582	A. thaliana	AT4G34320	transmembrane protein, putative (DUF677)
AT4G01026	1.89578	827923	ensembl_gene_id	A. thaliana	827923	A. thaliana	PYL7	PYR1-like 7	GO:0080163 regulation of protein serine/threonine phosphatase activity;GO:0043666 regulation of phosphoprotein phosphatase activity;GO:0010921 regulation of phosphatase activity
AT2G28110	1.89569	817357	ensembl_gene_id	A. thaliana	817357	A. thaliana	FRA8	Exostosin family protein	GO:0010413 glucuronoxylan metabolic process;GO:0010417 glucuronoxylan biosynthetic process;GO:0045492 xylan biosynthetic process
AT5G66620	1.89483	836794	ensembl_gene_id	A. thaliana	836794	A. thaliana	DAR6	DA1-related protein 6
AT3G48850	1.8948	824046	ensembl_gene_id	A. thaliana	824046	A. thaliana	PHT3;2	phosphate transporter 3;2	GO:1990547 mitochondrial phosphate ion transmembrane transport;GO:0035435 phosphate ion transmembrane transport;GO:0098661 inorganic anion transmembrane transport
AT2G41380	1.89464	818736	ensembl_gene_id	A. thaliana	818736	A. thaliana	AT2G41380	S-adenosyl-L-methionine-dependent methyltransferases superfamily protein
AT5G65140	1.89406	836638	ensembl_gene_id	A. thaliana	836638	A. thaliana	TPPJ	Haloacid dehalogenase-like hydrolase (HAD) superfamily protein	GO:0005992 trehalose biosynthetic process;GO:0005991 trehalose metabolic process;GO:0046351 disaccharide biosynthetic process
AT3G10985	1.89401	2745879	ensembl_gene_id	A. thaliana	2745879	A. thaliana	SAG20	senescence associated gene 20	GO:0002238 response to molecule of fungal origin;GO:0010193 response to ozone;GO:0009624 response to nematode
AT2G26690	1.89195	817210	ensembl_gene_id	A. thaliana	817210	A. thaliana	AT2G26690	Major facilitator superfamily protein	GO:0006857 oligopeptide transport;GO:0015833 peptide transport;GO:0042886 amide transport
AT1G08170	1.89194	837338	ensembl_gene_id	A. thaliana	837338	A. thaliana	AT1G08170	Histone superfamily protein	GO:0006334 nucleosome assembly;GO:0034728 nucleosome organization;GO:0065004 protein-DNA complex assembly
AT3G51540	1.89186	824317	ensembl_gene_id	A. thaliana	824317	A. thaliana	AT3G51540	mucin-5AC-like protein	GO:0043622 cortical microtubule organization;GO:0031122 cytoplasmic microtubule organization;GO:0030865 cortical cytoskeleton organization
AT5G57790	1.89179	835888	ensembl_gene_id	A. thaliana	835888	A. thaliana	AT5G57790	hypothetical protein	GO:0009556 microsporogenesis;GO:0034293 sexual sporulation;GO:0043934 sporulation
AT4G39675	1.89109	830122	ensembl_gene_id	A. thaliana	830122	A. thaliana	AT4G39675	hypothetical protein	GO:0008150 biological_process
AT1G23870	1.89085	838998	ensembl_gene_id	A. thaliana	838998	A. thaliana	TPS9	trehalose-phosphatase/synthase 9
AT1G70300	1.88847	843366	ensembl_gene_id	A. thaliana	843366	A. thaliana	KUP6	K+ uptake permease 6	GO:0071805 potassium ion transmembrane transport;GO:0006813 potassium ion transport;GO:0030001 metal ion transport
AT3G48530	1.88763	824012	ensembl_gene_id	A. thaliana	824012	A. thaliana	KING1	SNF1-related protein kinase regulatory subunit gamma 1
AT5G23170	1.88747	832381	ensembl_gene_id	A. thaliana	832381	A. thaliana	AT5G23170	Protein kinase superfamily protein	GO:0006468 protein phosphorylation;GO:0016310 phosphorylation;GO:0006796 phosphate-containing compound metabolic process
AT2G43330	1.88413	818934	ensembl_gene_id	A. thaliana	818934	A. thaliana	INT1	inositol transporter 1	GO:0015791 polyol transport;GO:0015798 myo-inositol transport;GO:0015850 organic hydroxy compound transport
AT4G02690	1.88234	828203	ensembl_gene_id	A. thaliana	828203	A. thaliana	AT4G02690	Bax inhibitor-1 family protein	GO:0006986 response to unfolded protein;GO:0034620 cellular response to unfolded protein;GO:0035967 cellular response to topologically incorrect protein
AT5G43850	1.88181	834407	ensembl_gene_id	A. thaliana	834407	A. thaliana	ARD4	RmlC-like cupins superfamily protein	GO:0019509 L-methionine salvage from methylthioadenosine;GO:0043102 amino acid salvage;GO:0071267 L-methionine salvage
AT5G49450	1.88174	835005	ensembl_gene_id	A. thaliana	835005	A. thaliana	bZIP1	basic leucine-zipper 1	GO:0006521 regulation of cellular amino acid metabolic process;GO:0033238 regulation of cellular amine metabolic process;GO:0071333 cellular response to glucose stimulus
AT1G76600	1.88107	843993	ensembl_gene_id	A. thaliana	843993	A. thaliana	AT1G76600	poly polymerase	GO:0071456 cellular response to hypoxia;GO:0036294 cellular response to decreased oxygen levels;GO:0071453 cellular response to oxygen levels
AT1G68530	1.87764	843182	ensembl_gene_id	A. thaliana	843182	A. thaliana	KCS6	3-ketoacyl-CoA synthase 6	GO:0010025 wax biosynthetic process;GO:0010166 wax metabolic process;GO:1901570 fatty acid derivative biosynthetic process
AT2G40000	1.87628	818588	ensembl_gene_id	A. thaliana	818588	A. thaliana	HSPRO2	ortholog of sugar beet HS1 PRO-1 2	GO:0019441 tryptophan catabolic process to kynurenine;GO:0070189 kynurenine metabolic process;GO:0006569 tryptophan catabolic process
AT3G27025	1.87444	822320	ensembl_gene_id	A. thaliana	822320	A. thaliana	AT3G27025	hypothetical protein	GO:2000012 regulation of auxin polar transport;GO:0009630 gravitropism;GO:0009629 response to gravity
AT3G21600	1.8726	821714	ensembl_gene_id	A. thaliana	821714	A. thaliana	AT3G21600	Senescence/dehydration-associated protein-like protein	GO:0008150 biological_process
AT3G25870	1.87145	822182	ensembl_gene_id	A. thaliana	822182	A. thaliana	AT3G25870	hypothetical protein	GO:0008150 biological_process
AT1G05557	1.86777	28716333	ensembl_gene_id	A. thaliana	28716333	A. thaliana	AT1G05557	ncRNA
AT5G39570	1.86759	833953	ensembl_gene_id	A. thaliana	833953	A. thaliana	AT5G39570	transmembrane protein	GO:0008150 biological_process
AT1G66040	1.86637	842917	ensembl_gene_id	A. thaliana	842917	A. thaliana	VIM4	Zinc finger (C3HC4-type RING finger) family protein	GO:0010424 DNA methylation on cytosine within a CG sequence;GO:0010216 maintenance of DNA methylation;GO:0032776 DNA methylation on cytosine
AT4G37390	1.86587	829893	ensembl_gene_id	A. thaliana	829893	A. thaliana	BRU6	Auxin-responsive GH3 family protein	GO:0010252 auxin homeostasis;GO:0009733 response to auxin;GO:0048878 chemical homeostasis
AT2G38060	1.86433	818384	ensembl_gene_id	A. thaliana	818384	A. thaliana	PHT4;2	phosphate transporter 4;2	GO:0055085 transmembrane transport;GO:0006810 transport;GO:0051234 establishment of localization
AT1G71000	1.8634	843439	ensembl_gene_id	A. thaliana	843439	A. thaliana	AT1G71000	Chaperone DnaJ-domain superfamily protein
AT3G45730	1.8627	823715	ensembl_gene_id	A. thaliana	823715	A. thaliana	AT3G45730	hypothetical protein	GO:0008150 biological_process
AT3G53420	1.86173	824510	ensembl_gene_id	A. thaliana	824510	A. thaliana	PIP2A	plasma membrane intrinsic protein 2A	GO:0080170 hydrogen peroxide transmembrane transport;GO:0006833 water transport;GO:0042044 fluid transport
AT1G34630	1.86147	840367	ensembl_gene_id	A. thaliana	840367	A. thaliana	AT1G34630	transmembrane protein	GO:0008150 biological_process
AT1G64020	1.86097	842705	ensembl_gene_id	A. thaliana	842705	A. thaliana	AT1G64020	Serine protease inhibitor (SERPIN) family protein
AT4G22950	1.85922	828394	ensembl_gene_id	A. thaliana	828394	A. thaliana	AGL19	AGAMOUS-like 19	GO:0010048 vernalization response;GO:0048506 regulation of timing of meristematic phase transition;GO:0048510 regulation of timing of transition from vegetative to reproductive phase
AT3G15270	1.8583	820758	ensembl_gene_id	A. thaliana	820758	A. thaliana	SPL5	squamosa promoter binding protein-like 5	GO:0010321 regulation of vegetative phase change;GO:0048580 regulation of post-embryonic development;GO:2000026 regulation of multicellular organismal development
AT4G38730	1.85584	830028	ensembl_gene_id	A. thaliana	830028	A. thaliana	AT4G38730	magnesium transporter, putative (DUF803)	GO:0015693 magnesium ion transport;GO:0030001 metal ion transport;GO:0006812 cation transport
AT1G10260	1.85436	3766691	ensembl_gene_id	A. thaliana	3766691	A. thaliana	AT1G10260	hypothetical protein
AT5G63190	1.85243	836440	ensembl_gene_id	A. thaliana	836440	A. thaliana	AT5G63190	MA3 domain-containing protein	GO:0090549 response to carbon starvation;GO:0009646 response to absence of light;GO:0009642 response to light intensity
AT3G07705	1.85235	28719019	ensembl_gene_id	A. thaliana	28719019	A. thaliana	AT3G07705	ncRNA
AT5G54470	1.85222	835535	ensembl_gene_id	A. thaliana	835535	A. thaliana	BBX29	B-box type zinc finger family protein	GO:0071456 cellular response to hypoxia;GO:0036294 cellular response to decreased oxygen levels;GO:0071453 cellular response to oxygen levels
AT4G34990	1.85159	829651	ensembl_gene_id	A. thaliana	829651	A. thaliana	MYB32	myb domain protein 32
AT2G46300	1.85149	819238	ensembl_gene_id	A. thaliana	819238	A. thaliana	AT2G46300	Late embryogenesis abundant (LEA) hydroxyproline-rich glycoprotein family	GO:0008150 biological_process
AT4G06534	1.85146	826005	ensembl_gene_id	A. thaliana	826005	A. thaliana	AT4G06534	transmembrane protein	GO:0008150 biological_process
AT1G69270	1.85053	843258	ensembl_gene_id	A. thaliana	843258	A. thaliana	RPK1	receptor-like protein kinase 1	GO:0009945 radial axis specification;GO:0009942 longitudinal axis specification;GO:0000578 embryonic axis specification
AT5G48400	1.84937	834895	ensembl_gene_id	A. thaliana	834895	A. thaliana	ATGLR1.2	Glutamate receptor family protein	GO:0071230 cellular response to amino acid stimulus;GO:0043200 response to amino acid;GO:0071417 cellular response to organonitrogen compound
AT3G51810	1.84863	824344	ensembl_gene_id	A. thaliana	824344	A. thaliana	EM1	Stress induced protein	GO:0009737 response to abscisic acid;GO:0097305 response to alcohol;GO:0009793 embryo development ending in seed dormancy
AT5G13880	1.84844	831235	ensembl_gene_id	A. thaliana	831235	A. thaliana	AT5G13880	cotton fiber protein	GO:0008150 biological_process
AT3G45060	1.84744	823641	ensembl_gene_id	A. thaliana	823641	A. thaliana	NRT2.6	high affinity nitrate transporter 2.6	GO:0071249 cellular response to nitrate;GO:1902170 cellular response to reactive nitrogen species;GO:0010167 response to nitrate
AT3G29631	1.84619	28719339	ensembl_gene_id	A. thaliana	28719339	A. thaliana	AT3G29631	nuclease
AT1G75490	1.84556	843885	ensembl_gene_id	A. thaliana	843885	A. thaliana	AT1G75490	Integrase-type DNA-binding superfamily protein	GO:0045893 positive regulation of transcription, DNA-templated;GO:1902680 positive regulation of RNA biosynthetic process;GO:1903508 positive regulation of nucleic acid-templated transcription
AT5G06990	1.84534	830590	ensembl_gene_id	A. thaliana	830590	A. thaliana	AT5G06990	MIZU-KUSSEI-like protein (Protein of unknown function, DUF617)	GO:0010274 hydrotropism;GO:0009606 tropism;GO:0009605 response to external stimulus
AT4G23220	1.84317	828421	ensembl_gene_id	A. thaliana	828421	A. thaliana	CRK14	cysteine-rich RECEPTOR-like kinase
AT5G36100	1.84304	833606	ensembl_gene_id	A. thaliana	833606	A. thaliana	AT5G36100	transmembrane protein	GO:0008150 biological_process
AT4G13290	1.84279	826959	ensembl_gene_id	A. thaliana	826959	A. thaliana	CYP71A19	cytochrome P450, family 71, subfamily A, polypeptide 19
AT4G23880	1.84222	828487	ensembl_gene_id	A. thaliana	828487	A. thaliana	AT4G23880	hypothetical protein	GO:0008150 biological_process
AT3G18485	1.84214	821378	ensembl_gene_id	A. thaliana	821378	A. thaliana	ILR2	iaa-leucine resistant 2	GO:0010249 auxin conjugate metabolic process;GO:0009850 auxin metabolic process;GO:0010102 lateral root morphogenesis
AT2G46800	1.84201	819293	ensembl_gene_id	A. thaliana	819293	A. thaliana	ZAT	zinc transporter	GO:0006882 cellular zinc ion homeostasis;GO:0055069 zinc ion homeostasis;GO:0071577 zinc ion transmembrane transport
AT1G03800	1.84132	839173	ensembl_gene_id	A. thaliana	839173	A. thaliana	ERF10	ERF domain protein 10	GO:0009873 ethylene-activated signaling pathway;GO:0071369 cellular response to ethylene stimulus;GO:0000160 phosphorelay signal transduction system
AT5G02950	1.84044	831728	ensembl_gene_id	A. thaliana	831728	A. thaliana	AT5G02950	Tudor/PWWP/MBT superfamily protein	GO:0098532 histone H3-K27 trimethylation;GO:0070734 histone H3-K27 methylation;GO:0034968 histone lysine methylation
AT3G04070	1.83959	819562	ensembl_gene_id	A. thaliana	819562	A. thaliana	NAC047	NAC domain containing protein 47	GO:0010365 positive regulation of ethylene biosynthetic process;GO:0031337 positive regulation of sulfur amino acid metabolic process;GO:1900910 positive regulation of olefin metabolic process
AT3G22200	1.83955	821784	ensembl_gene_id	A. thaliana	821784	A. thaliana	POP2	Pyridoxal phosphate (PLP)-dependent transferases superfamily protein	GO:0006105 succinate metabolic process;GO:0019484 beta-alanine catabolic process;GO:0006540 glutamate decarboxylation to succinate
AT1G56220	1.83814	842075	ensembl_gene_id	A. thaliana	842075	A. thaliana	AT1G56220	Dormancy/auxin associated family protein
AT5G03230	1.83754	831900	ensembl_gene_id	A. thaliana	831900	A. thaliana	AT5G03230	senescence regulator (Protein of unknown function, DUF584)	GO:0008150 biological_process
AT1G62045	1.83613	842500	ensembl_gene_id	A. thaliana	842500	A. thaliana	AT1G62045	ankyrin repeat protein	GO:0008150 biological_process
AT1G25450	1.83516	839131	ensembl_gene_id	A. thaliana	839131	A. thaliana	KCS5	3-ketoacyl-CoA synthase 5	GO:0042335 cuticle development;GO:0000038 very long-chain fatty acid metabolic process;GO:0006633 fatty acid biosynthetic process
AT1G64065	1.83291	2745848	ensembl_gene_id	A. thaliana	2745848	A. thaliana	AT1G64065	Late embryogenesis abundant (LEA) hydroxyproline-rich glycoprotein family	GO:0008150 biological_process
AT1G01060	1.83111	839341	ensembl_gene_id	A. thaliana	839341	A. thaliana	LHY	Homeodomain-like superfamily protein	GO:0042754 negative regulation of circadian rhythm;GO:0043433 negative regulation of DNA-binding transcription factor activity;GO:0051090 regulation of DNA-binding transcription factor activity
AT4G18280	1.83085	827554	ensembl_gene_id	A. thaliana	827554	A. thaliana	AT4G18280	glycine-rich cell wall protein-like protein	GO:0006950 response to stress;GO:0050896 response to stimulus;GO:0008150 biological_process
AT1G20860	1.83078	838678	ensembl_gene_id	A. thaliana	838678	A. thaliana	PHT1;8	phosphate transporter 1;8	GO:0055085 transmembrane transport;GO:0006810 transport;GO:0051234 establishment of localization
AT5G59960	1.82678	836118	ensembl_gene_id	A. thaliana	836118	A. thaliana	AT5G59960	K-stimulated pyrophosphate-energized sodium pump protein	GO:0008150 biological_process
AT3G49760	1.82654	824138	ensembl_gene_id	A. thaliana	824138	A. thaliana	bZIP5	basic leucine-zipper 5	GO:0045893 positive regulation of transcription, DNA-templated;GO:1902680 positive regulation of RNA biosynthetic process;GO:1903508 positive regulation of nucleic acid-templated transcription
AT5G54840	1.82617	835574	ensembl_gene_id	A. thaliana	835574	A. thaliana	SGP1	Ras-related small GTP-binding family protein
AT1G66280	1.82592	842945	ensembl_gene_id	A. thaliana	842945	A. thaliana	BGLU22	Glycosyl hydrolase superfamily protein	GO:0070417 cellular response to cold;GO:0016145 S-glycoside catabolic process;GO:0019759 glycosinolate catabolic process
AT2G42150	1.82587	818815	ensembl_gene_id	A. thaliana	818815	A. thaliana	AT2G42150	DNA-binding bromodomain-containing protein
AT5G38480	1.82468	833836	ensembl_gene_id	A. thaliana	833836	A. thaliana	GRF3	general regulatory factor 3	GO:0051365 cellular response to potassium ion starvation;GO:0050826 response to freezing;GO:0006995 cellular response to nitrogen starvation
AT1G79450	1.82377	844283	ensembl_gene_id	A. thaliana	844283	A. thaliana	ALIS5	ALA-interacting subunit 5
AT1G64000	1.82143	842703	ensembl_gene_id	A. thaliana	842703	A. thaliana	WRKY56	WRKY DNA-binding protein 56	GO:0006355 regulation of transcription, DNA-templated;GO:1903506 regulation of nucleic acid-templated transcription;GO:2001141 regulation of RNA biosynthetic process
AT4G29905	1.8213	829113	ensembl_gene_id	A. thaliana	829113	A. thaliana	AT4G29905	hypothetical protein
AT5G01760	1.81833	831682	ensembl_gene_id	A. thaliana	831682	A. thaliana	AT5G01760	ENTH/VHS/GAT family protein	GO:0043328 protein transport to vacuole involved in ubiquitin-dependent protein catabolic process via the multivesicular body sorting pathway;GO:0043162 ubiquitin-dependent protein catabolic process via the multivesicular body sorting pathway;GO:0032511 late endosome to vacuole transport via multivesicular body sorting pathway
AT5G60680	1.81689	836189	ensembl_gene_id	A. thaliana	836189	A. thaliana	AT5G60680	transcription initiation factor TFIID subunit (Protein of unknown function, DUF584)	GO:0008150 biological_process
AT4G23600	1.8167	828460	ensembl_gene_id	A. thaliana	828460	A. thaliana	CORI3	Tyrosine transaminase family protein	GO:0010188 response to microbial phytotoxin;GO:0042538 hyperosmotic salinity response;GO:0006972 hyperosmotic response
AT1G51090	1.81635	841532	ensembl_gene_id	A. thaliana	841532	A. thaliana	AT1G51090	Heavy metal transport/detoxification superfamily protein	GO:1900425 negative regulation of defense response to bacterium;GO:1900150 regulation of defense response to fungus;GO:0002832 negative regulation of response to biotic stimulus
AT4G36850	1.81461	829838	ensembl_gene_id	A. thaliana	829838	A. thaliana	AT4G36850	PQ-loop repeat family protein / transmembrane family protein	GO:0008150 biological_process
AT1G07040	1.81255	837215	ensembl_gene_id	A. thaliana	837215	A. thaliana	AT1G07040	plant/protein	GO:0008150 biological_process
AT3G28210	1.81146	822447	ensembl_gene_id	A. thaliana	822447	A. thaliana	PMZ	zinc finger (AN1-like) family protein	GO:0009737 response to abscisic acid;GO:0097305 response to alcohol;GO:0033993 response to lipid
AT5G43770	1.81141	834399	ensembl_gene_id	A. thaliana	834399	A. thaliana	AT5G43770	proline-rich family protein	GO:0008150 biological_process
AT3G25620	1.80991	822149	ensembl_gene_id	A. thaliana	822149	A. thaliana	ABCG21	ABC-2 type transporter family protein	GO:0055085 transmembrane transport;GO:0006810 transport;GO:0051234 establishment of localization
AT4G34860	1.80853	829638	ensembl_gene_id	A. thaliana	829638	A. thaliana	A/N-InvB	Plant neutral invertase family protein	GO:0005987 sucrose catabolic process;GO:0046352 disaccharide catabolic process;GO:0009313 oligosaccharide catabolic process
AT5G42200	1.80573	834225	ensembl_gene_id	A. thaliana	834225	A. thaliana	AT5G42200	RING/U-box superfamily protein	GO:0071456 cellular response to hypoxia;GO:0036294 cellular response to decreased oxygen levels;GO:0071453 cellular response to oxygen levels
AT2G21780	1.80527	816714	ensembl_gene_id	A. thaliana	816714	A. thaliana	AT2G21780	hypothetical protein	GO:0008150 biological_process
AT3G15210	1.80171	820752	ensembl_gene_id	A. thaliana	820752	A. thaliana	ERF4	ethylene responsive element binding factor 4	GO:0009864 induced systemic resistance, jasmonic acid mediated signaling pathway;GO:0002252 immune effector process;GO:0010105 negative regulation of ethylene-activated signaling pathway
AT1G21525	1.80122	3766777	ensembl_gene_id	A. thaliana	3766777	A. thaliana	AT1G21525	miscRNA	GO:0051607 defense response to virus;GO:0140546 defense response to symbiont;GO:0009615 response to virus
AT5G59590	1.79849	836078	ensembl_gene_id	A. thaliana	836078	A. thaliana	UGT76E2	UDP-glucosyl transferase 76E2
AT1G73500	1.79813	843685	ensembl_gene_id	A. thaliana	843685	A. thaliana	MKK9	MAP kinase kinase 9	GO:0010120 camalexin biosynthetic process;GO:0052317 camalexin metabolic process;GO:0009403 toxin biosynthetic process
AT3G10500	1.79746	820214	ensembl_gene_id	A. thaliana	820214	A. thaliana	NAC053	NAC domain containing protein 53	GO:0009819 drought recovery;GO:2000377 regulation of reactive oxygen species metabolic process;GO:0010150 leaf senescence
AT1G77000	1.79714	844036	ensembl_gene_id	A. thaliana	844036	A. thaliana	SKP2B	RNI-like superfamily protein	GO:1901332 negative regulation of lateral root development;GO:2000023 regulation of lateral root development;GO:2000069 regulation of post-embryonic root development
AT1G28010	1.79679	839694	ensembl_gene_id	A. thaliana	839694	A. thaliana	ABCB14	P-glycoprotein 14	GO:0055085 transmembrane transport;GO:0006810 transport;GO:0051234 establishment of localization
AT1G46554	1.79444	6241141	ensembl_gene_id	A. thaliana	6241141	A. thaliana	AT1G46554	ncRNA	GO:0008150 biological_process
AT5G19040	1.79444	832023	ensembl_gene_id	A. thaliana	832023	A. thaliana	IPT5	isopentenyltransferase 5	GO:0009691 cytokinin biosynthetic process;GO:0009690 cytokinin metabolic process;GO:0034754 cellular hormone metabolic process
AT5G39660	1.79392	833962	ensembl_gene_id	A. thaliana	833962	A. thaliana	CDF2	cycling DOF factor 2	GO:0006355 regulation of transcription, DNA-templated;GO:1903506 regulation of nucleic acid-templated transcription;GO:2001141 regulation of RNA biosynthetic process
AT5G03080	1.79199	831801	ensembl_gene_id	A. thaliana	831801	A. thaliana	LPPgamma	Phosphatidic acid phosphatase (PAP2) family protein	GO:0006651 diacylglycerol biosynthetic process;GO:0046339 diacylglycerol metabolic process;GO:0046460 neutral lipid biosynthetic process
AT3G46450	1.79176	823795	ensembl_gene_id	A. thaliana	823795	A. thaliana	AT3G46450	SEC14 cytosolic factor family protein / phosphoglyceride transfer family protein
AT2G01860	1.78907	814717	ensembl_gene_id	A. thaliana	814717	A. thaliana	EMB975	Tetratricopeptide repeat (TPR)-like superfamily protein
AT5G02330	1.78895	831755	ensembl_gene_id	A. thaliana	831755	A. thaliana	AT5G02330	Cysteine/Histidine-rich C1 domain family protein
AT1G10140	1.78828	837551	ensembl_gene_id	A. thaliana	837551	A. thaliana	AT1G10140	Uncharacterized conserved protein UCP031279	GO:0071456 cellular response to hypoxia;GO:0036294 cellular response to decreased oxygen levels;GO:0071453 cellular response to oxygen levels
AT4G30850	1.78792	829209	ensembl_gene_id	A. thaliana	829209	A. thaliana	HHP2	heptahelical transmembrane protein2	GO:0009744 response to sucrose;GO:0034285 response to disaccharide;GO:0009743 response to carbohydrate
AT1G76640	1.7874	843997	ensembl_gene_id	A. thaliana	843997	A. thaliana	AT1G76640	Calcium-binding EF-hand family protein	GO:0071456 cellular response to hypoxia;GO:0036294 cellular response to decreased oxygen levels;GO:0071453 cellular response to oxygen levels
AT5G65300	1.78668	836655	ensembl_gene_id	A. thaliana	836655	A. thaliana	AT5G65300	hypothetical protein	GO:0006950 response to stress;GO:0050896 response to stimulus;GO:0008150 biological_process
AT5G17780	1.78662	831646	ensembl_gene_id	A. thaliana	831646	A. thaliana	AT5G17780	alpha/beta-Hydrolases superfamily protein	GO:0010224 response to UV-B;GO:0009411 response to UV;GO:0009416 response to light stimulus
AT5G09530	1.78425	830812	ensembl_gene_id	A. thaliana	830812	A. thaliana	PELPK1	hydroxyproline-rich glycoprotein family protein	GO:0010030 positive regulation of seed germination;GO:2000028 regulation of photoperiodism, flowering;GO:0048582 positive regulation of post-embryonic development
AT4G26095	1.78387	5008164	ensembl_gene_id	A. thaliana	5008164	A. thaliana	AT4G26095	ncRNA	GO:0008150 biological_process
AT5G65207	1.7836	836645	ensembl_gene_id	A. thaliana	836645	A. thaliana	AT5G65207	hypothetical protein	GO:0071456 cellular response to hypoxia;GO:0036294 cellular response to decreased oxygen levels;GO:0071453 cellular response to oxygen levels
AT5G07475	1.78344	830639	ensembl_gene_id	A. thaliana	830639	A. thaliana	AT5G07475	Cupredoxin superfamily protein
AT5G41570	1.78325	834159	ensembl_gene_id	A. thaliana	834159	A. thaliana	WRKY24	WRKY DNA-binding protein 24	GO:0006355 regulation of transcription, DNA-templated;GO:1903506 regulation of nucleic acid-templated transcription;GO:2001141 regulation of RNA biosynthetic process
AT4G01430	1.78113	826685	ensembl_gene_id	A. thaliana	826685	A. thaliana	UMAMIT29	nodulin MtN21 /EamA-like transporter family protein	GO:0048316 seed development;GO:0010154 fruit development;GO:0048608 reproductive structure development
AT2G45820	1.77998	819190	ensembl_gene_id	A. thaliana	819190	A. thaliana	AT2G45820	Remorin family protein	GO:0051665 membrane raft localization;GO:0051607 defense response to virus;GO:0140546 defense response to symbiont
AT5G64170	1.77924	836538	ensembl_gene_id	A. thaliana	836538	A. thaliana	AT5G64170	dentin sialophosphoprotein-like protein	GO:0032922 circadian regulation of gene expression;GO:0006354 DNA-templated transcription, elongation;GO:0009649 entrainment of circadian clock
AT1G11785	1.77841	5007687	ensembl_gene_id	A. thaliana	5007687	A. thaliana	AT1G11785	transmembrane protein	GO:0008150 biological_process
AT1G16120	1.77782	838181	ensembl_gene_id	A. thaliana	838181	A. thaliana	WAKL1	wall associated kinase-like 1	GO:0007166 cell surface receptor signaling pathway;GO:0007165 signal transduction;GO:0023052 signaling
AT4G29950	1.7775	829118	ensembl_gene_id	A. thaliana	829118	A. thaliana	AT4G29950	Ypt/Rab-GAP domain of gyp1p superfamily protein	GO:0090630 activation of GTPase activity;GO:0043547 positive regulation of GTPase activity;GO:0043087 regulation of GTPase activity
AT1G24260	1.77621	839040	ensembl_gene_id	A. thaliana	839040	A. thaliana	SEP3	K-box region and MADS-box transcription factor family protein	GO:0048832 specification of plant organ number;GO:0048833 specification of floral organ number;GO:0010093 specification of floral organ identity
AT4G24040	1.77332	828504	ensembl_gene_id	A. thaliana	828504	A. thaliana	TRE1	trehalase 1	GO:0005993 trehalose catabolic process;GO:0046352 disaccharide catabolic process;GO:0009313 oligosaccharide catabolic process
AT1G04157	1.77044	28716063	ensembl_gene_id	A. thaliana	28716063	A. thaliana	AT1G04157	ncRNA
AT3G24518	1.7694	5008028	ensembl_gene_id	A. thaliana	5008028	A. thaliana	AT3G24518	ncRNA
AT5G41080	1.76851	834110	ensembl_gene_id	A. thaliana	834110	A. thaliana	GDPD2	PLC-like phosphodiesterases superfamily protein	GO:0046475 glycerophospholipid catabolic process;GO:0046503 glycerolipid catabolic process;GO:0009395 phospholipid catabolic process
AT1G04027	1.76516	28716037	ensembl_gene_id	A. thaliana	28716037	A. thaliana	MIR2112	ncRNA
AT1G09530	1.76317	837479	ensembl_gene_id	A. thaliana	837479	A. thaliana	PIF3	phytochrome interacting factor 3	GO:0031539 positive regulation of anthocyanin metabolic process;GO:0009704 de-etiolation;GO:0042548 regulation of photosynthesis, light reaction
AT1G79900	1.76302	844329	ensembl_gene_id	A. thaliana	844329	A. thaliana	BAC2	Mitochondrial substrate carrier family protein	GO:0006844 acyl carnitine transport;GO:1903826 L-arginine transmembrane transport;GO:1990822 basic amino acid transmembrane transport
AT2G23150	1.76287	816847	ensembl_gene_id	A. thaliana	816847	A. thaliana	NRAMP3	natural resistance-associated macrophage protein 3	GO:0015692 lead ion transport;GO:0015691 cadmium ion transport;GO:2000379 positive regulation of reactive oxygen species metabolic process
AT1G08920	1.76247	837413	ensembl_gene_id	A. thaliana	837413	A. thaliana	ESL1	ERD (early response to dehydration) six-like 1	GO:0015749 monosaccharide transmembrane transport;GO:0034219 carbohydrate transmembrane transport;GO:0008643 carbohydrate transport
AT4G27260	1.7597	828834	ensembl_gene_id	A. thaliana	828834	A. thaliana	WES1	Auxin-responsive GH3 family protein	GO:0052318 regulation of phytoalexin metabolic process;GO:0052319 regulation of phytoalexin biosynthetic process;GO:0052320 positive regulation of phytoalexin metabolic process
AT5G16960	1.75902	831559	ensembl_gene_id	A. thaliana	831559	A. thaliana	AT5G16960	Zinc-binding dehydrogenase family protein	GO:0006979 response to oxidative stress;GO:0006950 response to stress;GO:0050896 response to stimulus
AT3G54680	1.75774	824633	ensembl_gene_id	A. thaliana	824633	A. thaliana	AT3G54680	proteophosphoglycan-like protein	GO:0008150 biological_process
AT4G25670	1.75703	828672	ensembl_gene_id	A. thaliana	828672	A. thaliana	AT4G25670	stress response NST1-like protein	GO:0008150 biological_process
AT2G33590	1.75622	817925	ensembl_gene_id	A. thaliana	817925	A. thaliana	CRL1	NAD(P)-binding Rossmann-fold superfamily protein	GO:0071456 cellular response to hypoxia;GO:0036294 cellular response to decreased oxygen levels;GO:0071453 cellular response to oxygen levels
AT4G21323	1.75524	827881	ensembl_gene_id	A. thaliana	827881	A. thaliana	AT4G21323	Subtilase family protein	GO:0009860 pollen tube growth;GO:0009932 cell tip growth;GO:0048588 developmental cell growth
AT2G37030	1.75404	818278	ensembl_gene_id	A. thaliana	818278	A. thaliana	AT2G37030	SAUR-like auxin-responsive protein family	GO:0009733 response to auxin;GO:0009725 response to hormone;GO:0009719 response to endogenous stimulus
AT4G01060	1.75402	827917	ensembl_gene_id	A. thaliana	827917	A. thaliana	CPL3	CAPRICE-like MYB3	GO:0010026 trichome differentiation;GO:0048764 trichoblast maturation;GO:0048765 root hair cell differentiation
AT4G01980	1.75362	828178	ensembl_gene_id	A. thaliana	828178	A. thaliana	AT4G01980	hypothetical protein
AT1G11210	1.75319	837662	ensembl_gene_id	A. thaliana	837662	A. thaliana	AT1G11210	cotton fiber protein, putative (DUF761)	GO:0006979 response to oxidative stress;GO:0006950 response to stress;GO:0050896 response to stimulus
AT1G06080	1.75237	837117	ensembl_gene_id	A. thaliana	837117	A. thaliana	ADS1	delta 9 desaturase 1	GO:0042761 very long-chain fatty acid biosynthetic process;GO:0006636 unsaturated fatty acid biosynthetic process;GO:0033559 unsaturated fatty acid metabolic process
AT3G59220	1.75021	825091	ensembl_gene_id	A. thaliana	825091	A. thaliana	PRN	pirin	GO:0010244 response to low fluence blue light stimulus by blue low-fluence system;GO:0009645 response to low light intensity stimulus;GO:0009785 blue light signaling pathway
AT1G73880	1.74799	843725	ensembl_gene_id	A. thaliana	843725	A. thaliana	UGT89B1	UDP-glucosyl transferase 89B1
AT5G26770	1.7456	832735	ensembl_gene_id	A. thaliana	832735	A. thaliana	AT5G26770	myosin heavy chain, cardiac protein	GO:0008150 biological_process
AT5G13750	1.74458	831220	ensembl_gene_id	A. thaliana	831220	A. thaliana	ZIFL1	zinc induced facilitator-like 1	GO:0010540 basipetal auxin transport;GO:0090333 regulation of stomatal closure;GO:0009926 auxin polar transport
AT1G10220	1.74444	28717228	ensembl_gene_id	A. thaliana	28717228	A. thaliana	AT1G10220	ZCF37	GO:0008150 biological_process
AT2G18050	1.74426	816317	ensembl_gene_id	A. thaliana	816317	A. thaliana	HIS1-3	histone H1-3	GO:0016584 nucleosome positioning;GO:0030261 chromosome condensation;GO:0045910 negative regulation of DNA recombination
AT1G71910	1.74404	843522	ensembl_gene_id	A. thaliana	843522	A. thaliana	AT1G71910	hypothetical protein	GO:0008150 biological_process
AT3G55940	1.74313	824760	ensembl_gene_id	A. thaliana	824760	A. thaliana	AT3G55940	Phosphoinositide-specific phospholipase C family protein	GO:0048015 phosphatidylinositol-mediated signaling;GO:0048017 inositol lipid-mediated signaling;GO:0035556 intracellular signal transduction
AT1G56150	1.74254	842068	ensembl_gene_id	A. thaliana	842068	A. thaliana	AT1G56150	SAUR-like auxin-responsive protein family
AT5G11650	1.74113	831037	ensembl_gene_id	A. thaliana	831037	A. thaliana	AT5G11650	alpha/beta-Hydrolases superfamily protein
AT5G54080	1.74088	835494	ensembl_gene_id	A. thaliana	835494	A. thaliana	HGO	homogentisate 1,2-dioxygenase	GO:1901999 homogentisate metabolic process;GO:1902000 homogentisate catabolic process;GO:0006572 tyrosine catabolic process
AT5G47560	1.7395	834806	ensembl_gene_id	A. thaliana	834806	A. thaliana	TDT	tonoplast dicarboxylate transporter	GO:0015743 malate transport;GO:0015740 C4-dicarboxylate transport;GO:0030641 regulation of cellular pH
AT5G50800	1.73946	835152	ensembl_gene_id	A. thaliana	835152	A. thaliana	SWEET13	Nodulin MtN3 family protein	GO:1905200 gibberellic acid transmembrane transport;GO:0080112 seed growth;GO:0046864 isoprenoid transport
AT3G13450	1.73765	820547	ensembl_gene_id	A. thaliana	820547	A. thaliana	DIN4	Transketolase family protein	GO:0043617 cellular response to sucrose starvation;GO:0007584 response to nutrient;GO:0009083 branched-chain amino acid catabolic process
AT1G02850	1.73425	839435	ensembl_gene_id	A. thaliana	839435	A. thaliana	BGLU11	beta glucosidase 11	GO:0005975 carbohydrate metabolic process;GO:0044238 primary metabolic process;GO:0071704 organic substance metabolic process
AT3G14770	1.73269	820705	ensembl_gene_id	A. thaliana	820705	A. thaliana	SWEET2	Nodulin MtN3 family protein	GO:0008643 carbohydrate transport;GO:0071702 organic substance transport;GO:0006810 transport
AT4G26140	1.73236	828720	ensembl_gene_id	A. thaliana	828720	A. thaliana	BGAL12	beta-galactosidase 12	GO:0005975 carbohydrate metabolic process;GO:0044238 primary metabolic process;GO:0071704 organic substance metabolic process
AT5G44110	1.73022	834434	ensembl_gene_id	A. thaliana	834434	A. thaliana	ABCI21	P-loop containing nucleoside triphosphate hydrolases superfamily protein	GO:0071329 cellular response to sucrose stimulus;GO:0071324 cellular response to disaccharide stimulus;GO:0010218 response to far red light
AT1G09897	1.72964	28717200	ensembl_gene_id	A. thaliana	28717200	A. thaliana	AT1G09897	ncRNA
AT1G02705	1.72803	28716024	ensembl_gene_id	A. thaliana	28716024	A. thaliana	AT1G02705	hypothetical protein	GO:0008150 biological_process
AT1G66890	1.72703	843007	ensembl_gene_id	A. thaliana	843007	A. thaliana	AT1G66890	50S ribosomal-like protein	GO:0008150 biological_process
AT2G19800	1.7269	816499	ensembl_gene_id	A. thaliana	816499	A. thaliana	MIOX2	myo-inositol oxygenase 2	GO:0019310 inositol catabolic process;GO:0006949 syncytium formation;GO:0006020 inositol metabolic process
AT3G01350	1.7263	819616	ensembl_gene_id	A. thaliana	819616	A. thaliana	AT3G01350	Major facilitator superfamily protein	GO:0055085 transmembrane transport;GO:0006810 transport;GO:0051234 establishment of localization
AT1G05870	1.72558	837097	ensembl_gene_id	A. thaliana	837097	A. thaliana	AT1G05870	hypothetical protein (DUF1685)
AT3G06850	1.72544	819869	ensembl_gene_id	A. thaliana	819869	A. thaliana	BCE2	2-oxoacid dehydrogenases acyltransferase family protein	GO:0043617 cellular response to sucrose starvation;GO:0009646 response to absence of light;GO:0009744 response to sucrose
AT3G08115	1.72405	28719065	ensembl_gene_id	A. thaliana	28719065	A. thaliana	AT3G08115	ncRNA
AT5G15600	1.72353	831412	ensembl_gene_id	A. thaliana	831412	A. thaliana	SP1L4	SPIRAL1-like4	GO:0043622 cortical microtubule organization;GO:0031122 cytoplasmic microtubule organization;GO:0030865 cortical cytoskeleton organization
AT1G19530	1.72208	838540	ensembl_gene_id	A. thaliana	838540	A. thaliana	AT1G19530	DNA polymerase epsilon catalytic subunit A	GO:0009061 anaerobic respiration;GO:0045333 cellular respiration;GO:0015980 energy derivation by oxidation of organic compounds
AT3G10815	1.72124	2745878	ensembl_gene_id	A. thaliana	2745878	A. thaliana	AT3G10815	RING/U-box superfamily protein	GO:0008150 biological_process
AT3G43850	1.72114	823498	ensembl_gene_id	A. thaliana	823498	A. thaliana	AT3G43850	hypothetical protein	GO:0008150 biological_process
AT4G30450	1.72083	829168	ensembl_gene_id	A. thaliana	829168	A. thaliana	AT4G30450	glycine-rich protein	GO:0008150 biological_process
AT3G55880	1.7182	824754	ensembl_gene_id	A. thaliana	824754	A. thaliana	SUE4	Alpha/beta hydrolase related protein	GO:0009970 cellular response to sulfate starvation;GO:0009267 cellular response to starvation;GO:0031669 cellular response to nutrient levels
AT3G50330	1.71537	824195	ensembl_gene_id	A. thaliana	824195	A. thaliana	HEC2	basic helix-loop-helix (bHLH) DNA-binding superfamily protein	GO:0080126 ovary septum development;GO:1905328 plant septum development;GO:0010500 transmitting tissue development
AT4G26580	1.71368	828765	ensembl_gene_id	A. thaliana	828765	A. thaliana	AT4G26580	RING/U-box superfamily protein
AT1G69485	1.71341	843281	ensembl_gene_id	A. thaliana	843281	A. thaliana	AT1G69485	Ribosomal L32p protein family	GO:0006412 translation;GO:0043043 peptide biosynthetic process;GO:0043604 amide biosynthetic process
AT1G05770	1.71188	837085	ensembl_gene_id	A. thaliana	837085	A. thaliana	AT1G05770	Mannose-binding lectin superfamily protein
AT3G06420	1.71179	819816	ensembl_gene_id	A. thaliana	819816	A. thaliana	ATG8H	Ubiquitin-like superfamily protein	GO:0006995 cellular response to nitrogen starvation;GO:0043562 cellular response to nitrogen levels;GO:0009267 cellular response to starvation
AT4G34030	1.71132	829549	ensembl_gene_id	A. thaliana	829549	A. thaliana	MCCB	3-methylcrotonyl-CoA carboxylase	GO:0006552 leucine catabolic process;GO:0006551 leucine metabolic process;GO:0009083 branched-chain amino acid catabolic process
AT3G48350	1.70949	823993	ensembl_gene_id	A. thaliana	823993	A. thaliana	CEP3	Cysteine proteinases superfamily protein	GO:0031667 response to nutrient levels;GO:0009991 response to extracellular stimulus;GO:0051603 proteolysis involved in cellular protein catabolic process
AT5G08285	1.70728	28720964	ensembl_gene_id	A. thaliana	28720964	A. thaliana	AT5G08285	ncRNA
AT5G67480	1.70514	836884	ensembl_gene_id	A. thaliana	836884	A. thaliana	BT4	BTB and TAZ domain protein 4	GO:0042542 response to hydrogen peroxide;GO:0009739 response to gibberellin;GO:0009751 response to salicylic acid
AT1G18280	1.70243	838408	ensembl_gene_id	A. thaliana	838408	A. thaliana	AT1G18280	Bifunctional inhibitor/lipid-transfer protein/seed storage 2S albumin superfamily protein
AT4G38470	1.70229	830003	ensembl_gene_id	A. thaliana	830003	A. thaliana	STY46	ACT-like protein tyrosine kinase family protein	GO:0009658 chloroplast organization;GO:0071456 cellular response to hypoxia;GO:0036294 cellular response to decreased oxygen levels
AT3G04040	1.70126	819559	ensembl_gene_id	A. thaliana	819559	A. thaliana	AT3G04040	transmembrane protein	GO:0008150 biological_process
AT1G16130	1.69886	838182	ensembl_gene_id	A. thaliana	838182	A. thaliana	WAKL2	wall associated kinase-like 2	GO:0007166 cell surface receptor signaling pathway;GO:0046777 protein autophosphorylation;GO:0006468 protein phosphorylation
AT1G10480	1.69864	837588	ensembl_gene_id	A. thaliana	837588	A. thaliana	ZFP5	zinc finger protein 5	GO:0048766 root hair initiation;GO:0048506 regulation of timing of meristematic phase transition;GO:0048510 regulation of timing of transition from vegetative to reproductive phase
AT1G02340	1.69859	839300	ensembl_gene_id	A. thaliana	839300	A. thaliana	HFR1	basic helix-loop-helix (bHLH) DNA-binding superfamily protein	GO:0007602 phototransduction;GO:0009585 red, far-red light phototransduction;GO:0009785 blue light signaling pathway
AT5G17360	1.69846	831602	ensembl_gene_id	A. thaliana	831602	A. thaliana	AT5G17360	DNA ligase
AT4G21320	1.69821	827880	ensembl_gene_id	A. thaliana	827880	A. thaliana	HSA32	Aldolase-type TIM barrel family protein	GO:0010286 heat acclimation;GO:0009408 response to heat;GO:0010608 posttranscriptional regulation of gene expression
AT1G58420	1.69782	842211	ensembl_gene_id	A. thaliana	842211	A. thaliana	AT1G58420	Uncharacterized conserved protein UCP031279	GO:0006952 defense response;GO:0006950 response to stress;GO:0050896 response to stimulus
AT3G13600	1.69596	820562	ensembl_gene_id	A. thaliana	820562	A. thaliana	AT3G13600	calmodulin-binding family protein	GO:0008150 biological_process
AT4G06744	1.69432	826147	ensembl_gene_id	A. thaliana	826147	A. thaliana	AT4G06744	Leucine-rich repeat (LRR) family protein
AT3G16800	1.69398	820933	ensembl_gene_id	A. thaliana	820933	A. thaliana	AT3G16800	Protein phosphatase 2C family protein	GO:0009819 drought recovery;GO:0045926 negative regulation of growth;GO:0006470 protein dephosphorylation
AT2G20080	1.69319	816527	ensembl_gene_id	A. thaliana	816527	A. thaliana	AT2G20080	hypothetical protein	GO:0045892 negative regulation of transcription, DNA-templated;GO:1902679 negative regulation of RNA biosynthetic process;GO:1903507 negative regulation of nucleic acid-templated transcription
AT2G03760	1.6926	814903	ensembl_gene_id	A. thaliana	814903	A. thaliana	SOT12	sulfotransferase 12	GO:0051923 sulfation;GO:0016128 phytosteroid metabolic process;GO:0016131 brassinosteroid metabolic process
AT2G22860	1.69197	816817	ensembl_gene_id	A. thaliana	816817	A. thaliana	PSK2	phytosulfokine 2 precursor	GO:0008283 cell population proliferation;GO:1905392 plant organ morphogenesis;GO:0030154 cell differentiation
AT3G14280	1.69075	820648	ensembl_gene_id	A. thaliana	820648	A. thaliana	AT3G14280	LL-diaminopimelate aminotransferase	GO:0008150 biological_process
AT5G67030	1.69025	836838	ensembl_gene_id	A. thaliana	836838	A. thaliana	ABA1	zeaxanthin epoxidase (ZEP) (ABA1)	GO:0016123 xanthophyll biosynthetic process;GO:0009688 abscisic acid biosynthetic process;GO:0043289 apocarotenoid biosynthetic process
AT3G52105	1.68909	2745960	ensembl_gene_id	A. thaliana	2745960	A. thaliana	AT3G52105	DIS3-exonuclease-like protein	GO:0008150 biological_process
AT3G55430	1.68608	824709	ensembl_gene_id	A. thaliana	824709	A. thaliana	AT3G55430	O-Glycosyl hydrolases family 17 protein	GO:0005975 carbohydrate metabolic process;GO:0044238 primary metabolic process;GO:0071704 organic substance metabolic process
AT1G55240	1.68597	841967	ensembl_gene_id	A. thaliana	841967	A. thaliana	AT1G55240	proteinase inhibitor I4, serpin (DUF716)	GO:0008150 biological_process
AT3G12955	1.68486	820481	ensembl_gene_id	A. thaliana	820481	A. thaliana	AT3G12955	SAUR-like auxin-responsive protein family	GO:0009733 response to auxin;GO:0009725 response to hormone;GO:0009719 response to endogenous stimulus
AT3G61390	1.68127	825311	ensembl_gene_id	A. thaliana	825311	A. thaliana	AT3G61390	RING/U-box superfamily protein	GO:0016567 protein ubiquitination;GO:0032446 protein modification by small protein conjugation;GO:0070647 protein modification by small protein conjugation or removal
AT3G21330	1.67709	821687	ensembl_gene_id	A. thaliana	821687	A. thaliana	AT3G21330	basic helix-loop-helix (bHLH) DNA-binding superfamily protein	GO:0006355 regulation of transcription, DNA-templated;GO:1903506 regulation of nucleic acid-templated transcription;GO:2001141 regulation of RNA biosynthetic process
AT5G49360	1.67571	834996	ensembl_gene_id	A. thaliana	834996	A. thaliana	BXL1	beta-xylosidase 1	GO:0031222 arabinan catabolic process;GO:0031221 arabinan metabolic process;GO:0045493 xylan catabolic process
AT5G40960	1.67158	834098	ensembl_gene_id	A. thaliana	834098	A. thaliana	AT5G40960	transmembrane protein, putative (DUF 3339)	GO:0008150 biological_process
AT5G50770	1.67051	835149	ensembl_gene_id	A. thaliana	835149	A. thaliana	HSD6	hydroxysteroid dehydrogenase 6
AT5G18270	1.66839	831945	ensembl_gene_id	A. thaliana	831945	A. thaliana	ANAC087	NAC domain containing protein 87	GO:0006355 regulation of transcription, DNA-templated;GO:1903506 regulation of nucleic acid-templated transcription;GO:2001141 regulation of RNA biosynthetic process
AT5G54020	1.66788	835485	ensembl_gene_id	A. thaliana	835485	A. thaliana	AT5G54020	Cysteine/Histidine-rich C1 domain family protein	GO:0035556 intracellular signal transduction;GO:0007165 signal transduction;GO:0023052 signaling
AT4G28490	1.66635	828967	ensembl_gene_id	A. thaliana	828967	A. thaliana	HAE	Leucine-rich receptor-like protein kinase family protein	GO:0060866 leaf abscission;GO:0050829 defense response to Gram-negative bacterium;GO:0010227 floral organ abscission
AT5G25220	1.66628	832593	ensembl_gene_id	A. thaliana	832593	A. thaliana	KNAT3	homeobox protein knotted-1-like 3	GO:0009722 detection of cytokinin stimulus;GO:0034097 response to cytokine;GO:0071345 cellular response to cytokine stimulus
AT1G02400	1.66555	839508	ensembl_gene_id	A. thaliana	839508	A. thaliana	GA2OX6	gibberellin 2-oxidase 6	GO:0016103 diterpenoid catabolic process;GO:0045487 gibberellin catabolic process;GO:0016115 terpenoid catabolic process
AT5G21280	1.66487	832258	ensembl_gene_id	A. thaliana	832258	A. thaliana	AT5G21280	hydroxyproline-rich glycoprotein family protein	GO:0006979 response to oxidative stress;GO:0006950 response to stress;GO:0050896 response to stimulus
AT4G16750	1.66375	827379	ensembl_gene_id	A. thaliana	827379	A. thaliana	AT4G16750	Integrase-type DNA-binding superfamily protein	GO:0006355 regulation of transcription, DNA-templated;GO:1903506 regulation of nucleic acid-templated transcription;GO:2001141 regulation of RNA biosynthetic process
AT3G14440	1.66337	820667	ensembl_gene_id	A. thaliana	820667	A. thaliana	NCED3	nine-cis-epoxycarotenoid dioxygenase 3	GO:0016121 carotene catabolic process;GO:0046247 terpene catabolic process;GO:0009688 abscisic acid biosynthetic process
AT2G26290	1.66254	817169	ensembl_gene_id	A. thaliana	817169	A. thaliana	ARSK1	root-specific kinase 1	GO:0006468 protein phosphorylation;GO:0016310 phosphorylation;GO:0006796 phosphate-containing compound metabolic process
AT4G27460	1.65911	828855	ensembl_gene_id	A. thaliana	828855	A. thaliana	CBSX5	Cystathionine beta-synthase (CBS) family protein	GO:0042149 cellular response to glucose starvation;GO:0009267 cellular response to starvation;GO:0031669 cellular response to nutrient levels
AT3G02150	1.65884	821061	ensembl_gene_id	A. thaliana	821061	A. thaliana	PTF1	plastid transcription factor 1	GO:0045962 positive regulation of development, heterochronic;GO:0060688 regulation of morphogenesis of a branching structure;GO:2000032 regulation of secondary shoot formation
AT4G34650	1.6585	829617	ensembl_gene_id	A. thaliana	829617	A. thaliana	SQS2	squalene synthase 2	GO:0045338 farnesyl diphosphate metabolic process;GO:0016126 sterol biosynthetic process;GO:0006694 steroid biosynthetic process
AT2G30395	1.65575	817590	ensembl_gene_id	A. thaliana	817590	A. thaliana	OFP17	ovate family protein 17	GO:0045892 negative regulation of transcription, DNA-templated;GO:1902679 negative regulation of RNA biosynthetic process;GO:1903507 negative regulation of nucleic acid-templated transcription
AT5G55470	1.65531	835640	ensembl_gene_id	A. thaliana	835640	A. thaliana	NHX3	Na+/H+ (sodium hydrogen) exchanger 3	GO:0035725 sodium ion transmembrane transport;GO:0098719 sodium ion import across plasma membrane;GO:0006814 sodium ion transport
AT1G28260	1.65502	839720	ensembl_gene_id	A. thaliana	839720	A. thaliana	AT1G28260	Telomerase activating protein Est1	GO:0000184 nuclear-transcribed mRNA catabolic process, nonsense-mediated decay;GO:0000956 nuclear-transcribed mRNA catabolic process;GO:0006402 mRNA catabolic process
AT1G04295	1.65464	5007661	ensembl_gene_id	A. thaliana	5007661	A. thaliana	AT1G04295	ncRNA	GO:0008150 biological_process
AT5G56980	1.6544	835800	ensembl_gene_id	A. thaliana	835800	A. thaliana	AT5G56980	cotton fiber protein	GO:0009753 response to jasmonic acid;GO:0070542 response to fatty acid;GO:0009611 response to wounding
AT2G17120	1.65344	816217	ensembl_gene_id	A. thaliana	816217	A. thaliana	LYM2	lysm domain GPI-anchored protein 2 precursor
AT5G06800	1.6532	830570	ensembl_gene_id	A. thaliana	830570	A. thaliana	AT5G06800	myb-like HTH transcriptional regulator family protein	GO:0006355 regulation of transcription, DNA-templated;GO:1903506 regulation of nucleic acid-templated transcription;GO:2001141 regulation of RNA biosynthetic process
AT2G31990	1.6531	817758	ensembl_gene_id	A. thaliana	817758	A. thaliana	AT2G31990	Exostosin family protein	GO:0006486 protein glycosylation;GO:0043413 macromolecule glycosylation;GO:0009101 glycoprotein biosynthetic process
AT5G22500	1.6517	832311	ensembl_gene_id	A. thaliana	832311	A. thaliana	FAR1	fatty acid reductase 1	GO:0035336 long-chain fatty-acyl-CoA metabolic process;GO:0035337 fatty-acyl-CoA metabolic process;GO:0010345 suberin biosynthetic process
AT5G11520	1.65117	831024	ensembl_gene_id	A. thaliana	831024	A. thaliana	ASP3	aspartate aminotransferase 3	GO:0006103 2-oxoglutarate metabolic process;GO:0006531 aspartate metabolic process;GO:0006536 glutamate metabolic process
AT2G48130	1.64923	819425	ensembl_gene_id	A. thaliana	819425	A. thaliana	AT2G48130	Bifunctional inhibitor/lipid-transfer protein/seed storage 2S albumin superfamily protein	GO:0015908 fatty acid transport;GO:0010214 seed coat development;GO:0009845 seed germination
AT3G05880	1.64718	819757	ensembl_gene_id	A. thaliana	819757	A. thaliana	RCI2A	Low temperature and salt responsive protein family	GO:0042538 hyperosmotic salinity response;GO:0006972 hyperosmotic response;GO:0009409 response to cold
AT5G67090	1.64681	836844	ensembl_gene_id	A. thaliana	836844	A. thaliana	AT5G67090	Subtilisin-like serine endopeptidase family protein	GO:0006508 proteolysis;GO:0019538 protein metabolic process;GO:1901564 organonitrogen compound metabolic process
AT5G59570	1.6458	836076	ensembl_gene_id	A. thaliana	836076	A. thaliana	BOA	Homeodomain-like superfamily protein	GO:0007623 circadian rhythm;GO:0048511 rhythmic process;GO:0009909 regulation of flower development
AT2G14170	1.64503	815903	ensembl_gene_id	A. thaliana	815903	A. thaliana	ALDH6B2	aldehyde dehydrogenase 6B2	GO:0006210 thymine catabolic process;GO:0019859 thymine metabolic process;GO:0006208 pyrimidine nucleobase catabolic process
AT1G64360	1.64468	842743	ensembl_gene_id	A. thaliana	842743	A. thaliana	AT1G64360	hypothetical protein	GO:0010150 leaf senescence;GO:0090693 plant organ senescence;GO:0007568 aging
AT3G01795	1.64366	28718517	ensembl_gene_id	A. thaliana	28718517	A. thaliana	AT3G01795	ncRNA
AT3G51890	1.64322	824352	ensembl_gene_id	A. thaliana	824352	A. thaliana	AT3G51890	Clathrin light chain protein	GO:0048268 clathrin coat assembly;GO:0072583 clathrin-dependent endocytosis;GO:0006898 receptor-mediated endocytosis
AT1G75900	1.64093	843923	ensembl_gene_id	A. thaliana	843923	A. thaliana	AT1G75900	GDSL-like Lipase/Acylhydrolase superfamily protein
AT3G11020	1.63956	820273	ensembl_gene_id	A. thaliana	820273	A. thaliana	DREB2B	DRE/CRT-binding protein 2B	GO:0010286 heat acclimation;GO:0009408 response to heat;GO:0009555 pollen development
AT1G07373	1.63945	28716644	ensembl_gene_id	A. thaliana	28716644	A. thaliana	AT1G07373	ncRNA	GO:0034758 positive regulation of iron ion transport;GO:0034756 regulation of iron ion transport;GO:0043270 positive regulation of ion transport
AT5G64240	1.63719	836545	ensembl_gene_id	A. thaliana	836545	A. thaliana	MC3	metacaspase 3
AT5G57785	1.63694	28721276	ensembl_gene_id	A. thaliana	28721276	A. thaliana	AT5G57785	hypothetical protein
AT5G51810	1.635	835256	ensembl_gene_id	A. thaliana	835256	A. thaliana	GA20OX2	gibberellin 20 oxidase 2	GO:0009686 gibberellin biosynthetic process;GO:0009685 gibberellin metabolic process;GO:0016102 diterpenoid biosynthetic process
AT2G36500	1.63439	818225	ensembl_gene_id	A. thaliana	818225	A. thaliana	AT2G36500	CBS / octicosapeptide/Phox/Bemp1 (PB1) domains-containing protein
AT3G57460	1.63397	824913	ensembl_gene_id	A. thaliana	824913	A. thaliana	AT3G57460	catalytic/ metal ion binding / metalloendopeptidase/ zinc ion binding protein
AT1G73120	1.63321	843643	ensembl_gene_id	A. thaliana	843643	A. thaliana	AT1G73120	F-box/RNI superfamily protein	GO:0006979 response to oxidative stress;GO:0006950 response to stress;GO:0050896 response to stimulus
AT5G18130	1.63108	831931	ensembl_gene_id	A. thaliana	831931	A. thaliana	AT5G18130	transmembrane protein	GO:0008150 biological_process
AT1G60140	1.63054	842309	ensembl_gene_id	A. thaliana	842309	A. thaliana	TPS10	trehalose phosphate synthase	GO:0005992 trehalose biosynthetic process;GO:0005991 trehalose metabolic process;GO:0046351 disaccharide biosynthetic process
AT5G02420	1.63043	831836	ensembl_gene_id	A. thaliana	831836	A. thaliana	AT5G02420	cyclin-dependent kinase inhibitor SMR3-like protein	GO:0045839 negative regulation of mitotic nuclear division;GO:0051784 negative regulation of nuclear division;GO:0007088 regulation of mitotic nuclear division
AT4G35780	1.62778	829731	ensembl_gene_id	A. thaliana	829731	A. thaliana	STY17	ACT-like protein tyrosine kinase family protein	GO:0009658 chloroplast organization;GO:0009657 plastid organization;GO:0006468 protein phosphorylation
AT1G24140	1.62528	839026	ensembl_gene_id	A. thaliana	839026	A. thaliana	AT1G24140	Matrixin family protein	GO:0030574 collagen catabolic process;GO:0032963 collagen metabolic process;GO:0030198 extracellular matrix organization
AT1G76590	1.62527	843992	ensembl_gene_id	A. thaliana	843992	A. thaliana	AT1G76590	PLATZ transcription factor family protein	GO:0008150 biological_process
AT2G36780	1.62399	818250	ensembl_gene_id	A. thaliana	818250	A. thaliana	AT2G36780	UDP-Glycosyltransferase superfamily protein
AT3G30775	1.62328	822833	ensembl_gene_id	A. thaliana	822833	A. thaliana	ERD5	Methylenetetrahydrofolate reductase family protein	GO:0006562 proline catabolic process;GO:0010133 proline catabolic process to glutamate;GO:0006560 proline metabolic process
AT5G50240	1.62323	835089	ensembl_gene_id	A. thaliana	835089	A. thaliana	PIMT2	protein-l-isoaspartate methyltransferase 2	GO:0030091 protein repair;GO:0044267 cellular protein metabolic process;GO:0019538 protein metabolic process
AT4G09110	1.61966	826489	ensembl_gene_id	A. thaliana	826489	A. thaliana	AT4G09110	RING/U-box superfamily protein	GO:0016567 protein ubiquitination;GO:0032446 protein modification by small protein conjugation;GO:0070647 protein modification by small protein conjugation or removal
AT3G10250	1.61955	820187	ensembl_gene_id	A. thaliana	820187	A. thaliana	AT3G10250	histidine-tRNA ligase	GO:0008150 biological_process
AT2G23170	1.61871	816849	ensembl_gene_id	A. thaliana	816849	A. thaliana	GH3.3	Auxin-responsive GH3 family protein	GO:0010252 auxin homeostasis;GO:0048878 chemical homeostasis;GO:0042592 homeostatic process
AT5G40420	1.61823	834040	ensembl_gene_id	A. thaliana	834040	A. thaliana	OLEO2	oleosin 2	GO:0010344 seed oilbody biogenesis;GO:0019915 lipid storage;GO:0050826 response to freezing
AT4G27940	1.6164	828907	ensembl_gene_id	A. thaliana	828907	A. thaliana	MTM1	manganese tracking factor for mitochondrial SOD2	GO:1901562 response to paraquat;GO:0010033 response to organic substance;GO:0042221 response to chemical
AT4G05071	1.61639	6240722	ensembl_gene_id	A. thaliana	6240722	A. thaliana	AT4G05071	hypothetical protein	GO:0008150 biological_process
AT1G70290	1.61502	843365	ensembl_gene_id	A. thaliana	843365	A. thaliana	TPS8	trehalose-6-phosphatase synthase S8	GO:0005992 trehalose biosynthetic process;GO:0005991 trehalose metabolic process;GO:0046351 disaccharide biosynthetic process
AT5G04390	1.61329	830318	ensembl_gene_id	A. thaliana	830318	A. thaliana	AT5G04390	C2H2-type zinc finger family protein	GO:0008150 biological_process
AT2G23910	1.61128	816923	ensembl_gene_id	A. thaliana	816923	A. thaliana	AT2G23910	NAD(P)-binding Rossmann-fold superfamily protein
AT4G06265	1.61045	28719762	ensembl_gene_id	A. thaliana	28719762	A. thaliana	AT4G06265	ncRNA
AT3G58000	1.61021	824969	ensembl_gene_id	A. thaliana	824969	A. thaliana	AT3G58000	VQ motif-containing protein
AT3G16340	1.60894	820881	ensembl_gene_id	A. thaliana	820881	A. thaliana	ABCG29	pleiotropic drug resistance 1	GO:1901140 p-coumaryl alcohol transport;GO:1901141 regulation of lignin biosynthetic process;GO:0015850 organic hydroxy compound transport
AT4G18140	1.60847	827539	ensembl_gene_id	A. thaliana	827539	A. thaliana	SSP4b	SCP1-like small phosphatase 4b	GO:0006470 protein dephosphorylation;GO:0016311 dephosphorylation;GO:0006796 phosphate-containing compound metabolic process
AT5G56100	1.60311	835709	ensembl_gene_id	A. thaliana	835709	A. thaliana	AT5G56100	glycine-rich protein / oleosin	GO:0019915 lipid storage;GO:0051235 maintenance of location;GO:0010876 lipid localization
AT5G08810	1.60224	28721002	ensembl_gene_id	A. thaliana	28721002	A. thaliana	U2.16	ncRNA
AT3G61190	1.60098	825291	ensembl_gene_id	A. thaliana	825291	A. thaliana	BAP1	BON association protein 1	GO:0031348 negative regulation of defense response;GO:0009751 response to salicylic acid;GO:0048585 negative regulation of response to stimulus
AT4G39330	1.60018	830088	ensembl_gene_id	A. thaliana	830088	A. thaliana	CAD9	cinnamyl alcohol dehydrogenase 9	GO:0009809 lignin biosynthetic process;GO:0009808 lignin metabolic process;GO:0009699 phenylpropanoid biosynthetic process
AT1G30250	1.59928	839905	ensembl_gene_id	A. thaliana	839905	A. thaliana	AT1G30250	hypothetical protein	GO:0008150 biological_process
AT1G72800	1.5991	843611	ensembl_gene_id	A. thaliana	843611	A. thaliana	AT1G72800	RNA-binding (RRM/RBD/RNP motifs) family protein	GO:0008150 biological_process
AT5G17165	1.59861	5008216	ensembl_gene_id	A. thaliana	5008216	A. thaliana	AT5G17165	hypothetical protein	GO:0008150 biological_process
AT4G21970	1.59854	828286	ensembl_gene_id	A. thaliana	828286	A. thaliana	AT4G21970	senescence regulator (Protein of unknown function, DUF584)	GO:0008150 biological_process
AT5G03285	1.5976	6241161	ensembl_gene_id	A. thaliana	6241161	A. thaliana	AT5G03285	ncRNA	GO:0008150 biological_process
AT3G18560	1.59743	821387	ensembl_gene_id	A. thaliana	821387	A. thaliana	AT3G18560	hypothetical protein	GO:0008150 biological_process
AT1G22710	1.5968	838877	ensembl_gene_id	A. thaliana	838877	A. thaliana	SUC2	sucrose-proton symporter 2	GO:0009915 phloem sucrose loading;GO:0110126 phloem loading;GO:0015766 disaccharide transport
AT1G19400	1.59605	838523	ensembl_gene_id	A. thaliana	838523	A. thaliana	AT1G19400	Erythronate-4-phosphate dehydrogenase family protein
AT3G56880	1.59442	824855	ensembl_gene_id	A. thaliana	824855	A. thaliana	AT3G56880	VQ motif-containing protein	GO:0071456 cellular response to hypoxia;GO:0036294 cellular response to decreased oxygen levels;GO:0071453 cellular response to oxygen levels
AT3G14067	1.59263	820621	ensembl_gene_id	A. thaliana	820621	A. thaliana	AT3G14067	Subtilase family protein	GO:0010223 secondary shoot formation;GO:0010346 shoot axis formation;GO:0001763 morphogenesis of a branching structure
AT1G52880	1.59125	841721	ensembl_gene_id	A. thaliana	841721	A. thaliana	NAM	NAC (No Apical Meristem) domain transcriptional regulator superfamily protein	GO:0048317 seed morphogenesis;GO:0080060 integument development;GO:0045995 regulation of embryonic development
AT5G56210	1.5912	835720	ensembl_gene_id	A. thaliana	835720	A. thaliana	WIP2	WPP domain interacting protein 2	GO:0006997 nucleus organization;GO:0006996 organelle organization;GO:0016043 cellular component organization
AT1G20310	1.58878	838619	ensembl_gene_id	A. thaliana	838619	A. thaliana	AT1G20310	syringolide-induced protein	GO:0008150 biological_process
AT1G80920	1.58835	844432	ensembl_gene_id	A. thaliana	844432	A. thaliana	J8	Chaperone DnaJ-domain superfamily protein	GO:0009416 response to light stimulus;GO:0009314 response to radiation;GO:0009628 response to abiotic stimulus
AT5G16770	1.58695	831540	ensembl_gene_id	A. thaliana	831540	A. thaliana	MYB9	myb domain protein 9
AT3G13750	1.5851	820584	ensembl_gene_id	A. thaliana	820584	A. thaliana	BGAL1	beta galactosidase 1	GO:0005975 carbohydrate metabolic process;GO:0044238 primary metabolic process;GO:0071704 organic substance metabolic process
AT1G72660	1.58504	843598	ensembl_gene_id	A. thaliana	843598	A. thaliana	AT1G72660	P-loop containing nucleoside triphosphate hydrolases superfamily protein	GO:0002181 cytoplasmic translation;GO:0006412 translation;GO:0043043 peptide biosynthetic process
AT1G19230	1.58312	838506	ensembl_gene_id	A. thaliana	838506	A. thaliana	AT1G19230	Riboflavin synthase-like superfamily protein	GO:0006952 defense response;GO:0006950 response to stress;GO:0050896 response to stimulus
AT4G28500	1.58213	828968	ensembl_gene_id	A. thaliana	828968	A. thaliana	NAC073	NAC domain containing protein 73	GO:2000652 regulation of secondary cell wall biogenesis;GO:1903338 regulation of cell wall organization or biogenesis;GO:0044087 regulation of cellular component biogenesis
AT3G06490	1.58005	819827	ensembl_gene_id	A. thaliana	819827	A. thaliana	MYB108	myb domain protein 108	GO:0120195 positive regulation of anther dehiscence;GO:0120194 regulation of anther dehiscence;GO:2000243 positive regulation of reproductive process
AT3G53230	1.57991	824489	ensembl_gene_id	A. thaliana	824489	A. thaliana	AtCDC48B	ATPase, AAA-type, CDC48 protein	GO:0051228 mitotic spindle disassembly;GO:0051230 spindle disassembly;GO:0097352 autophagosome maturation
AT3G30460	1.5799	822758	ensembl_gene_id	A. thaliana	822758	A. thaliana	AT3G30460	RING/U-box superfamily protein
AT3G21781	1.5793	28719298	ensembl_gene_id	A. thaliana	28719298	A. thaliana	AT3G21781	ncRNA	GO:0008150 biological_process
AT4G03320	1.57928	827972	ensembl_gene_id	A. thaliana	827972	A. thaliana	Tic20-IV	translocon at the inner envelope membrane of chloroplasts 20-IV	GO:0045037 protein import into chloroplast stroma;GO:0045036 protein targeting to chloroplast;GO:0072596 establishment of protein localization to chloroplast
AT5G67620	1.57924	836898	ensembl_gene_id	A. thaliana	836898	A. thaliana	AT5G67620	DUF4228 domain protein	GO:0009620 response to fungus;GO:0043207 response to external biotic stimulus;GO:0051707 response to other organism
AT4G22240	1.57729	828319	ensembl_gene_id	A. thaliana	828319	A. thaliana	AT4G22240	Plastid-lipid associated protein PAP / fibrillin family protein	GO:0008150 biological_process
AT5G37500	1.57376	833728	ensembl_gene_id	A. thaliana	833728	A. thaliana	GORK	gated outwardly-rectifying K+ channel	GO:0051592 response to calcium ion;GO:0009753 response to jasmonic acid;GO:0070542 response to fatty acid
AT2G20560	1.57351	816578	ensembl_gene_id	A. thaliana	816578	A. thaliana	AT2G20560	DNAJ heat shock family protein	GO:0051084 'de novo' posttranslational protein folding;GO:0051085 chaperone cofactor-dependent protein refolding;GO:0006458 'de novo' protein folding
AT5G17860	1.57213	831654	ensembl_gene_id	A. thaliana	831654	A. thaliana	CAX7	calcium exchanger 7	GO:0010150 leaf senescence;GO:0090693 plant organ senescence;GO:0007568 aging
AT5G63160	1.56795	836437	ensembl_gene_id	A. thaliana	836437	A. thaliana	BT1	BTB and TAZ domain protein 1	GO:0042542 response to hydrogen peroxide;GO:0009553 embryo sac development;GO:0009751 response to salicylic acid
AT2G41200	1.56679	818719	ensembl_gene_id	A. thaliana	818719	A. thaliana	AT2G41200	transmembrane protein	GO:0008150 biological_process
AT1G17170	1.56637	838288	ensembl_gene_id	A. thaliana	838288	A. thaliana	GSTU24	glutathione S-transferase TAU 24	GO:0018973 trinitrotoluene metabolic process;GO:0018974 2,4,6-trinitrotoluene metabolic process;GO:0019326 nitrotoluene metabolic process
AT4G15490	1.56527	827221	ensembl_gene_id	A. thaliana	827221	A. thaliana	UGT84A3	UDP-Glycosyltransferase superfamily protein
AT2G13547	1.56183	28718260	ensembl_gene_id	A. thaliana	28718260	A. thaliana	AT2G13547	hypothetical protein
AT1G50630	1.5611	841485	ensembl_gene_id	A. thaliana	841485	A. thaliana	AT1G50630	extracellular ligand-gated ion channel protein (DUF3537)
AT4G18700	1.56071	827604	ensembl_gene_id	A. thaliana	827604	A. thaliana	CIPK12	CBL-interacting protein kinase 12	GO:0006468 protein phosphorylation;GO:0016310 phosphorylation;GO:0007165 signal transduction
AT1G31040	1.55993	839990	ensembl_gene_id	A. thaliana	839990	A. thaliana	AT1G31040	PLATZ transcription factor family protein	GO:0010150 leaf senescence;GO:0090693 plant organ senescence;GO:0007568 aging
AT4G09130	1.55947	826491	ensembl_gene_id	A. thaliana	826491	A. thaliana	AT4G09130	RING/U-box superfamily protein	GO:0016567 protein ubiquitination;GO:0032446 protein modification by small protein conjugation;GO:0070647 protein modification by small protein conjugation or removal
AT5G56160	1.55813	835715	ensembl_gene_id	A. thaliana	835715	A. thaliana	AT5G56160	Sec14p-like phosphatidylinositol transfer family protein
AT4G35770	1.55722	829730	ensembl_gene_id	A. thaliana	829730	A. thaliana	SEN1	Rhodanese/Cell cycle control phosphatase superfamily protein	GO:0007568 aging;GO:0009753 response to jasmonic acid;GO:0070542 response to fatty acid
AT1G48745	1.5543	5007786	ensembl_gene_id	A. thaliana	5007786	A. thaliana	AT1G48745	hypothetical protein
AT1G16030	1.55418	838174	ensembl_gene_id	A. thaliana	838174	A. thaliana	Hsp70b	heat shock protein 70B	GO:0042026 protein refolding;GO:0006986 response to unfolded protein;GO:0034620 cellular response to unfolded protein
AT2G44970	1.55363	819105	ensembl_gene_id	A. thaliana	819105	A. thaliana	AT2G44970	alpha/beta-Hydrolases superfamily protein
AT3G50060	1.55362	824168	ensembl_gene_id	A. thaliana	824168	A. thaliana	MYB77	myb domain protein 77	GO:0010929 positive regulation of auxin mediated signaling pathway;GO:0010928 regulation of auxin mediated signaling pathway;GO:0009967 positive regulation of signal transduction
AT3G16330	1.55328	820880	ensembl_gene_id	A. thaliana	820880	A. thaliana	AT3G16330	Avr9/Cf-9 rapidly elicited protein	GO:0008150 biological_process
AT4G13110	1.55326	826925	ensembl_gene_id	A. thaliana	826925	A. thaliana	AT4G13110	BSD domain-containing protein	GO:0008150 biological_process
AT3G49790	1.55203	824141	ensembl_gene_id	A. thaliana	824141	A. thaliana	AT3G49790	Carbohydrate-binding protein	GO:0008150 biological_process
AT4G16110	1.55096	827297	ensembl_gene_id	A. thaliana	827297	A. thaliana	RR2	response regulator 2	GO:0080113 regulation of seed growth;GO:0010082 regulation of root meristem growth;GO:0009736 cytokinin-activated signaling pathway
AT4G09500	1.55036	826534	ensembl_gene_id	A. thaliana	826534	A. thaliana	AT4G09500	UDP-Glycosyltransferase superfamily protein
AT3G12960	1.54999	820482	ensembl_gene_id	A. thaliana	820482	A. thaliana	SMP1	seed maturation protein	GO:0010231 maintenance of seed dormancy;GO:0097437 maintenance of dormancy;GO:0010162 seed dormancy process
AT5G64190	1.54945	836540	ensembl_gene_id	A. thaliana	836540	A. thaliana	AT5G64190	neuronal PAS domain protein	GO:0008150 biological_process
AT1G47990	1.5491	841217	ensembl_gene_id	A. thaliana	841217	A. thaliana	GA2OX4	gibberellin 2-oxidase 4	GO:0016103 diterpenoid catabolic process;GO:0045487 gibberellin catabolic process;GO:0016115 terpenoid catabolic process
AT3G12910	1.54866	820475	ensembl_gene_id	A. thaliana	820475	A. thaliana	AT3G12910	NAC (No Apical Meristem) domain transcriptional regulator superfamily protein	GO:0006355 regulation of transcription, DNA-templated;GO:1903506 regulation of nucleic acid-templated transcription;GO:2001141 regulation of RNA biosynthetic process
AT1G56060	1.54825	842057	ensembl_gene_id	A. thaliana	842057	A. thaliana	AT1G56060	cysteine-rich/transmembrane domain protein B	GO:1901000 regulation of response to salt stress;GO:0047484 regulation of response to osmotic stress;GO:0080134 regulation of response to stress
AT5G42710	1.54765	834280	ensembl_gene_id	A. thaliana	834280	A. thaliana	TRM30	hypothetical protein	GO:0008150 biological_process
AT2G29480	1.54561	817497	ensembl_gene_id	A. thaliana	817497	A. thaliana	GSTU2	glutathione S-transferase tau 2	GO:0009407 toxin catabolic process;GO:0009404 toxin metabolic process;GO:0006749 glutathione metabolic process
AT3G49330	1.5419	824095	ensembl_gene_id	A. thaliana	824095	A. thaliana	AT3G49330	Plant invertase/pectin methylesterase inhibitor superfamily protein	GO:0043086 negative regulation of catalytic activity;GO:0044092 negative regulation of molecular function;GO:0050790 regulation of catalytic activity
AT5G10480	1.54119	830912	ensembl_gene_id	A. thaliana	830912	A. thaliana	PAS2	Protein-tyrosine phosphatase-like, PTPLA	GO:0050730 regulation of peptidyl-tyrosine phosphorylation;GO:0050732 negative regulation of peptidyl-tyrosine phosphorylation;GO:0001933 negative regulation of protein phosphorylation
AT3G08860	1.53962	820034	ensembl_gene_id	A. thaliana	820034	A. thaliana	PYD4	PYRIMIDINE 4	GO:0043562 cellular response to nitrogen levels;GO:0031669 cellular response to nutrient levels;GO:0031668 cellular response to extracellular stimulus
AT1G26820	1.53916	839225	ensembl_gene_id	A. thaliana	839225	A. thaliana	RNS3	ribonuclease 3	GO:0006401 RNA catabolic process;GO:0034655 nucleobase-containing compound catabolic process;GO:0007568 aging
AT1G28370	1.53902	839733	ensembl_gene_id	A. thaliana	839733	A. thaliana	ERF11	ERF domain protein 11	GO:0009873 ethylene-activated signaling pathway;GO:0071369 cellular response to ethylene stimulus;GO:0000160 phosphorelay signal transduction system
AT4G35560	1.53871	829708	ensembl_gene_id	A. thaliana	829708	A. thaliana	DAW1	Transducin/WD40 repeat-like superfamily protein	GO:0017157 regulation of exocytosis;GO:0051046 regulation of secretion;GO:1903530 regulation of secretion by cell
AT5G45830	1.5385	834623	ensembl_gene_id	A. thaliana	834623	A. thaliana	DOG1	delay of germination 1	GO:2000033 regulation of seed dormancy process;GO:2000034 regulation of seed maturation;GO:0080050 regulation of seed development
AT2G35940	1.53617	818167	ensembl_gene_id	A. thaliana	818167	A. thaliana	BLH1	BEL1-like homeodomain 1	GO:0010201 response to continuous far red light stimulus by the high-irradiance response system;GO:0009610 response to symbiotic fungus;GO:0009608 response to symbiont
AT5G47180	1.53577	834764	ensembl_gene_id	A. thaliana	834764	A. thaliana	AT5G47180	Plant VAMP (vesicle-associated membrane protein) family protein	GO:0051643 endoplasmic reticulum localization;GO:0061817 endoplasmic reticulum-plasma membrane tethering;GO:0090158 endoplasmic reticulum membrane organization
AT4G24510	1.5339	828553	ensembl_gene_id	A. thaliana	828553	A. thaliana	CER2	HXXXD-type acyl-transferase family protein	GO:0042761 very long-chain fatty acid biosynthetic process;GO:0010025 wax biosynthetic process;GO:0010166 wax metabolic process
AT1G33480	1.53382	840242	ensembl_gene_id	A. thaliana	840242	A. thaliana	AT1G33480	RING/U-box superfamily protein	GO:0006511 ubiquitin-dependent protein catabolic process;GO:0019941 modification-dependent protein catabolic process;GO:0043632 modification-dependent macromolecule catabolic process
AT3G45638	1.5337	5008069	ensembl_gene_id	A. thaliana	5008069	A. thaliana	AT3G45638	ncRNA	GO:0008150 biological_process
AT4G34250	1.53311	829574	ensembl_gene_id	A. thaliana	829574	A. thaliana	KCS16	3-ketoacyl-CoA synthase 16	GO:0030497 fatty acid elongation;GO:0000038 very long-chain fatty acid metabolic process;GO:0006633 fatty acid biosynthetic process
AT2G23790	1.5323	816911	ensembl_gene_id	A. thaliana	816911	A. thaliana	AT2G23790	calcium uniporter (DUF607)	GO:0006851 mitochondrial calcium ion transmembrane transport;GO:0036444 calcium import into the mitochondrion;GO:0060401 cytosolic calcium ion transport
AT1G56550	1.53194	842108	ensembl_gene_id	A. thaliana	842108	A. thaliana	RGXT3	RhamnoGalacturonan specific Xylosyltransferase 1	GO:0010306 rhamnogalacturonan II biosynthetic process;GO:0010396 rhamnogalacturonan II metabolic process;GO:0052325 cell wall pectin biosynthetic process
AT5G15860	1.53109	831443	ensembl_gene_id	A. thaliana	831443	A. thaliana	PCME	prenylcysteine methylesterase
AT2G47730	1.5309	819386	ensembl_gene_id	A. thaliana	819386	A. thaliana	GSTF8	glutathione S-transferase phi 8	GO:0009407 toxin catabolic process;GO:0009404 toxin metabolic process;GO:0006749 glutathione metabolic process
AT3G20660	1.52939	821613	ensembl_gene_id	A. thaliana	821613	A. thaliana	OCT4	organic cation/carnitine transporter4	GO:0042631 cellular response to water deprivation;GO:0071462 cellular response to water stimulus;GO:0071229 cellular response to acid chemical
AT5G24800	1.52859	832549	ensembl_gene_id	A. thaliana	832549	A. thaliana	BZIP9	basic leucine zipper 9	GO:0071333 cellular response to glucose stimulus;GO:0071326 cellular response to monosaccharide stimulus;GO:0071331 cellular response to hexose stimulus
AT1G10682	1.52826	6241126	ensembl_gene_id	A. thaliana	6241126	A. thaliana	AT1G10682	ncRNA	GO:0008150 biological_process
AT1G58520	1.52801	842218	ensembl_gene_id	A. thaliana	842218	A. thaliana	RXW8	GDSL-like lipase/acylhydrolase superfamily protein
AT2G29440	1.52732	817493	ensembl_gene_id	A. thaliana	817493	A. thaliana	GSTU6	glutathione S-transferase tau 6	GO:0009407 toxin catabolic process;GO:0009404 toxin metabolic process;GO:0006749 glutathione metabolic process
AT5G18636	1.52605	2745990	ensembl_gene_id	A. thaliana	2745990	A. thaliana	AT5G18636	Ta11-like non-LTR retrotransposon	GO:0008150 biological_process
AT2G18010	1.52459	28718283	ensembl_gene_id	A. thaliana	28718283	A. thaliana	AT2G18010	SAUR-like auxin-responsive protein family	GO:0010202 response to low fluence red light stimulus;GO:0009641 shade avoidance;GO:0009645 response to low light intensity stimulus
AT3G24420	1.52414	822032	ensembl_gene_id	A. thaliana	822032	A. thaliana	AT3G24420	alpha/beta-Hydrolases superfamily protein
AT5G24640	1.5235	832535	ensembl_gene_id	A. thaliana	832535	A. thaliana	AT5G24640	hypothetical protein	GO:0008150 biological_process
AT5G18633	1.52321	3770606	ensembl_gene_id	A. thaliana	3770606	A. thaliana	AT5G18633	hypothetical protein
AT1G01650	1.52277	839499	ensembl_gene_id	A. thaliana	839499	A. thaliana	SPPL4	SIGNAL PEPTIDE PEPTIDASE-LIKE 4	GO:0033619 membrane protein proteolysis;GO:0006508 proteolysis;GO:0019538 protein metabolic process
AT1G27300	1.52264	839619	ensembl_gene_id	A. thaliana	839619	A. thaliana	AT1G27300	transmembrane protein	GO:0008150 biological_process
AT1G14860	1.51908	838051	ensembl_gene_id	A. thaliana	838051	A. thaliana	NUDT18	nudix hydrolase homolog 18
AT5G57010	1.5154	835803	ensembl_gene_id	A. thaliana	835803	A. thaliana	AT5G57010	calmodulin-binding family protein	GO:0008150 biological_process
AT1G21550	1.51489	838756	ensembl_gene_id	A. thaliana	838756	A. thaliana	AT1G21550	Calcium-binding EF-hand family protein	GO:0071456 cellular response to hypoxia;GO:0036294 cellular response to decreased oxygen levels;GO:0071453 cellular response to oxygen levels
AT4G28290	1.51393	828944	ensembl_gene_id	A. thaliana	828944	A. thaliana	AT4G28290	hypothetical protein	GO:0008150 biological_process
AT1G23760	1.51131	838987	ensembl_gene_id	A. thaliana	838987	A. thaliana	JP630	BURP domain-containing protein	GO:0008150 biological_process
AT2G40370	1.51087	818630	ensembl_gene_id	A. thaliana	818630	A. thaliana	LAC5	laccase 5	GO:0046688 response to copper ion;GO:0010038 response to metal ion;GO:0010035 response to inorganic substance
AT2G18170	1.51069	816330	ensembl_gene_id	A. thaliana	816330	A. thaliana	MPK7	MAP kinase 7	GO:0000165 MAPK cascade;GO:0042542 response to hydrogen peroxide;GO:0007623 circadian rhythm
AT5G57800	1.50843	835889	ensembl_gene_id	A. thaliana	835889	A. thaliana	CER3	Fatty acid hydroxylase superfamily	GO:0043447 alkane biosynthetic process;GO:0006723 cuticle hydrocarbon biosynthetic process;GO:0043446 cellular alkane metabolic process
AT4G27840	1.50679	828897	ensembl_gene_id	A. thaliana	828897	A. thaliana	AT4G27840	SNARE-like superfamily protein
AT5G57760	1.5067	835884	ensembl_gene_id	A. thaliana	835884	A. thaliana	AT5G57760	hypothetical protein	GO:0006355 regulation of transcription, DNA-templated;GO:1903506 regulation of nucleic acid-templated transcription;GO:2001141 regulation of RNA biosynthetic process
AT4G39700	1.50543	830125	ensembl_gene_id	A. thaliana	830125	A. thaliana	AT4G39700	Heavy metal transport/detoxification superfamily protein
AT4G36260	1.50489	829783	ensembl_gene_id	A. thaliana	829783	A. thaliana	STY2	Lateral root primordium (LRP) protein-like protein	GO:0048479 style development;GO:0048480 stigma development;GO:0009938 negative regulation of gibberellic acid mediated signaling pathway
AT4G37370	1.5048	829891	ensembl_gene_id	A. thaliana	829891	A. thaliana	CYP81D8	cytochrome P450, family 81, subfamily D, polypeptide 8
AT2G45420	1.5041	819150	ensembl_gene_id	A. thaliana	819150	A. thaliana	LBD18	LOB domain-containing protein 18	GO:1990110 callus formation;GO:0042060 wound healing;GO:0010089 xylem development
AT2G24430	1.50331	816979	ensembl_gene_id	A. thaliana	816979	A. thaliana	NAC038	NAC domain containing protein 38	GO:0006355 regulation of transcription, DNA-templated;GO:1903506 regulation of nucleic acid-templated transcription;GO:2001141 regulation of RNA biosynthetic process
AT5G01850	1.50331	831760	ensembl_gene_id	A. thaliana	831760	A. thaliana	AT5G01850	Protein kinase superfamily protein	GO:0006468 protein phosphorylation;GO:0016310 phosphorylation;GO:0006796 phosphate-containing compound metabolic process
AT1G67265	1.50172	5007837	ensembl_gene_id	A. thaliana	5007837	A. thaliana	RTFL21	ROTUNDIFOLIA like 21	GO:0008285 negative regulation of cell population proliferation;GO:0042127 regulation of cell population proliferation;GO:0048523 negative regulation of cellular process
AT2G37750	1.50114	818352	ensembl_gene_id	A. thaliana	818352	A. thaliana	AT2G37750	hypothetical protein	GO:0008150 biological_process
AT1G79700	1.50089	844309	ensembl_gene_id	A. thaliana	844309	A. thaliana	WRI4	Integrase-type DNA-binding superfamily protein	GO:1901959 positive regulation of cutin biosynthetic process;GO:1901957 regulation of cutin biosynthetic process;GO:0045723 positive regulation of fatty acid biosynthetic process
AT4G13992	1.50075	6240793	ensembl_gene_id	A. thaliana	6240793	A. thaliana	AT4G13992	Cysteine/Histidine-rich C1 domain family protein	GO:0035556 intracellular signal transduction;GO:0007165 signal transduction;GO:0023052 signaling
AT1G27730	1.4988	839666	ensembl_gene_id	A. thaliana	839666	A. thaliana	STZ	salt tolerance zinc finger	GO:0035264 multicellular organism growth;GO:0010117 photoprotection;GO:0010200 response to chitin
AT3G56790	1.49635	824846	ensembl_gene_id	A. thaliana	824846	A. thaliana	AT3G56790	RNA splicing factor-like protein	GO:0000398 mRNA splicing, via spliceosome;GO:0000375 RNA splicing, via transesterification reactions;GO:0000377 RNA splicing, via transesterification reactions with bulged adenosine as nucleophile
AT5G36920	1.496	833660	ensembl_gene_id	A. thaliana	833660	A. thaliana	AT5G36920	transmembrane protein	GO:0009617 response to bacterium;GO:0098542 defense response to other organism;GO:0006952 defense response
AT5G48180	1.49542	834871	ensembl_gene_id	A. thaliana	834871	A. thaliana	NSP5	nitrile specifier protein 5	GO:0050898 nitrile metabolic process;GO:0080028 nitrile biosynthetic process;GO:0016145 S-glycoside catabolic process
AT4G15690	1.49531	827246	ensembl_gene_id	A. thaliana	827246	A. thaliana	AT4G15690	Thioredoxin superfamily protein	GO:0010167 response to nitrate;GO:0000122 negative regulation of transcription by RNA polymerase II;GO:1901698 response to nitrogen compound
AT4G37070	1.49211	829861	ensembl_gene_id	A. thaliana	829861	A. thaliana	PLP1	Acyl transferase/acyl hydrolase/lysophospholipase superfamily protein	GO:0010311 lateral root formation;GO:0010102 lateral root morphogenesis;GO:0010101 post-embryonic root morphogenesis
AT2G28500	1.48958	817398	ensembl_gene_id	A. thaliana	817398	A. thaliana	LBD11	LOB domain-containing protein 11	GO:0008150 biological_process
AT3G52800	1.48941	824446	ensembl_gene_id	A. thaliana	824446	A. thaliana	AT3G52800	A20/AN1-like zinc finger family protein	GO:0071456 cellular response to hypoxia;GO:0036294 cellular response to decreased oxygen levels;GO:0071453 cellular response to oxygen levels
AT2G45170	1.48937	819125	ensembl_gene_id	A. thaliana	819125	A. thaliana	ATG8E	AUTOPHAGY 8E	GO:0045471 response to ethanol;GO:0006995 cellular response to nitrogen starvation;GO:0043562 cellular response to nitrogen levels
AT1G19190	1.48404	838502	ensembl_gene_id	A. thaliana	838502	A. thaliana	AT1G19190	alpha/beta-Hydrolases superfamily protein
AT1G55510	1.48378	841998	ensembl_gene_id	A. thaliana	841998	A. thaliana	BCDH BETA1	branched-chain alpha-keto acid decarboxylase E1 beta subunit	GO:0007584 response to nutrient;GO:0009083 branched-chain amino acid catabolic process;GO:0009081 branched-chain amino acid metabolic process
AT3G23180	1.48366	821896	ensembl_gene_id	A. thaliana	821896	A. thaliana	AT3G23180	HR-like lesion-inducing protein-like protein
AT5G10230	1.48263	830887	ensembl_gene_id	A. thaliana	830887	A. thaliana	ANNAT7	annexin 7	GO:0009408 response to heat;GO:0009414 response to water deprivation;GO:0009415 response to water
AT5G65500	1.4817	836676	ensembl_gene_id	A. thaliana	836676	A. thaliana	AT5G65500	U-box domain-containing protein kinase family protein	GO:0016567 protein ubiquitination;GO:0032446 protein modification by small protein conjugation;GO:0070647 protein modification by small protein conjugation or removal
AT4G26200	1.48088	828726	ensembl_gene_id	A. thaliana	828726	A. thaliana	ACS7	1-amino-cyclopropane-1-carboxylate synthase 7	GO:0009692 ethylene metabolic process;GO:0009693 ethylene biosynthetic process;GO:0043449 cellular alkene metabolic process
AT1G73680	1.48023	843703	ensembl_gene_id	A. thaliana	843703	A. thaliana	ALPHA DOX2	alpha dioxygenase	GO:0001676 long-chain fatty acid metabolic process;GO:0010150 leaf senescence;GO:0090693 plant organ senescence
AT2G32880	1.47886	817849	ensembl_gene_id	A. thaliana	817849	A. thaliana	AT2G32880	TRAF-like family protein	GO:0008150 biological_process
AT3G56270	1.47839	824793	ensembl_gene_id	A. thaliana	824793	A. thaliana	AT3G56270	WEB family protein (DUF827)	GO:0009904 chloroplast accumulation movement;GO:0009903 chloroplast avoidance movement;GO:0009902 chloroplast relocation
AT1G22370	1.47795	838844	ensembl_gene_id	A. thaliana	838844	A. thaliana	UGT85A5	UDP-glucosyl transferase 85A5
AT5G62020	1.4777	836322	ensembl_gene_id	A. thaliana	836322	A. thaliana	HSFB2A	heat shock transcription factor B2A	GO:0006357 regulation of transcription by RNA polymerase II;GO:0006355 regulation of transcription, DNA-templated;GO:1903506 regulation of nucleic acid-templated transcription
AT5G01870	1.47696	831705	ensembl_gene_id	A. thaliana	831705	A. thaliana	AT5G01870	Bifunctional inhibitor/lipid-transfer protein/seed storage 2S albumin superfamily protein	GO:0006869 lipid transport;GO:0010876 lipid localization;GO:0033036 macromolecule localization
AT5G46410	1.47682	834684	ensembl_gene_id	A. thaliana	834684	A. thaliana	SSP4	SCP1-like small phosphatase 4	GO:0006470 protein dephosphorylation;GO:0016311 dephosphorylation;GO:0006796 phosphate-containing compound metabolic process
AT3G11840	1.4758	820357	ensembl_gene_id	A. thaliana	820357	A. thaliana	PUB24	E3 ubiquitin-protein ligase PUB24-like protein	GO:0002679 respiratory burst involved in defense response;GO:0045730 respiratory burst;GO:0051865 protein autoubiquitination
AT2G16760	1.47538	816177	ensembl_gene_id	A. thaliana	816177	A. thaliana	AT2G16760	Calcium-dependent phosphotriesterase superfamily protein
AT5G02970	1.47477	831719	ensembl_gene_id	A. thaliana	831719	A. thaliana	AT5G02970	alpha/beta-Hydrolases superfamily protein
AT3G19100	1.47349	821445	ensembl_gene_id	A. thaliana	821445	A. thaliana	AT3G19100	Protein kinase superfamily protein	GO:0009939 positive regulation of gibberellic acid mediated signaling pathway;GO:0009937 regulation of gibberellic acid mediated signaling pathway;GO:0018105 peptidyl-serine phosphorylation
AT2G36650	1.47212	818237	ensembl_gene_id	A. thaliana	818237	A. thaliana	AT2G36650	CHUP1-like protein	GO:0009658 chloroplast organization;GO:0009657 plastid organization;GO:0006996 organelle organization
AT5G00990	1.47034	28720349	ensembl_gene_id	A. thaliana	28720349	A. thaliana	AT5G00990	ncRNA
AT2G41280	1.46722	818727	ensembl_gene_id	A. thaliana	818727	A. thaliana	M10	late embryogenesis abundant protein (M10) / LEA protein M10	GO:0010162 seed dormancy process;GO:0022611 dormancy process;GO:0010431 seed maturation
AT3G10740	1.46573	820243	ensembl_gene_id	A. thaliana	820243	A. thaliana	ASD1	alpha-L-arabinofuranosidase 1	GO:0046373 L-arabinose metabolic process;GO:0019566 arabinose metabolic process;GO:0045493 xylan catabolic process
AT1G21980	1.46468	838801	ensembl_gene_id	A. thaliana	838801	A. thaliana	PIP5K1	phosphatidylinositol-4-phosphate 5-kinase 1	GO:0046854 phosphatidylinositol phosphate biosynthetic process;GO:0006661 phosphatidylinositol biosynthetic process;GO:0046488 phosphatidylinositol metabolic process
AT5G25240	1.46346	832595	ensembl_gene_id	A. thaliana	832595	A. thaliana	AT5G25240	stress induced protein	GO:0008150 biological_process
AT5G47550	1.46298	834805	ensembl_gene_id	A. thaliana	834805	A. thaliana	AT5G47550	Cystatin/monellin superfamily protein	GO:0010030 positive regulation of seed germination;GO:0034605 cellular response to heat;GO:0048582 positive regulation of post-embryonic development
AT1G67730	1.46263	843098	ensembl_gene_id	A. thaliana	843098	A. thaliana	KCR1	beta-ketoacyl reductase 1	GO:0042761 very long-chain fatty acid biosynthetic process;GO:0000038 very long-chain fatty acid metabolic process;GO:0006633 fatty acid biosynthetic process
AT1G23120	1.46178	838920	ensembl_gene_id	A. thaliana	838920	A. thaliana	AT1G23120	Polyketide cyclase/dehydrase and lipid transport superfamily protein	GO:0006952 defense response;GO:0006950 response to stress;GO:0050896 response to stimulus
AT5G27920	1.46153	832858	ensembl_gene_id	A. thaliana	832858	A. thaliana	AT5G27920	F-box family protein	GO:0010044 response to aluminum ion;GO:0031146 SCF-dependent proteasomal ubiquitin-dependent protein catabolic process;GO:0010038 response to metal ion
AT3G28770	1.46085	822509	ensembl_gene_id	A. thaliana	822509	A. thaliana	AT3G28770	transmembrane protein, putative (DUF1216)	GO:0008150 biological_process
AT2G15960	1.4606	816091	ensembl_gene_id	A. thaliana	816091	A. thaliana	AT2G15960	stress-induced protein	GO:0008150 biological_process
AT1G68460	1.46035	843175	ensembl_gene_id	A. thaliana	843175	A. thaliana	IPT1	isopentenyltransferase 1	GO:0080117 secondary growth;GO:0080190 lateral growth;GO:0009691 cytokinin biosynthetic process
AT1G66173	1.45978	6240872	ensembl_gene_id	A. thaliana	6240872	A. thaliana	AT1G66173	ncRNA	GO:0008150 biological_process
AT5G35160	1.45909	833470	ensembl_gene_id	A. thaliana	833470	A. thaliana	AT5G35160	Endomembrane protein 70 protein family	GO:0072657 protein localization to membrane;GO:0051668 localization within membrane;GO:0034613 cellular protein localization
AT3G10910	1.459	820261	ensembl_gene_id	A. thaliana	820261	A. thaliana	AT3G10910	RING/U-box superfamily protein	GO:0016567 protein ubiquitination;GO:0032446 protein modification by small protein conjugation;GO:0070647 protein modification by small protein conjugation or removal
AT2G04490	1.45848	3768047	ensembl_gene_id	A. thaliana	3768047	A. thaliana	AT2G04490	hypothetical protein
AT4G29190	1.45675	829040	ensembl_gene_id	A. thaliana	829040	A. thaliana	OZF2	Zinc finger C-x8-C-x5-C-x3-H type family protein	GO:0006355 regulation of transcription, DNA-templated;GO:1903506 regulation of nucleic acid-templated transcription;GO:2001141 regulation of RNA biosynthetic process
AT1G66725	1.45532	3767649	ensembl_gene_id	A. thaliana	3767649	A. thaliana	MIR163	ncRNA	GO:0035195 gene silencing by miRNA;GO:0035194 post-transcriptional gene silencing by RNA;GO:0016441 posttranscriptional gene silencing
AT5G52660	1.45507	835343	ensembl_gene_id	A. thaliana	835343	A. thaliana	AT5G52660	Homeodomain-like superfamily protein	GO:0042752 regulation of circadian rhythm;GO:0050789 regulation of biological process;GO:0065007 biological regulation
AT5G41830	1.45427	834188	ensembl_gene_id	A. thaliana	834188	A. thaliana	AT5G41830	RNI-like superfamily protein	GO:0008150 biological_process
AT2G29350	1.45289	817484	ensembl_gene_id	A. thaliana	817484	A. thaliana	SAG13	senescence-associated gene 13	GO:0002213 defense response to insect;GO:0007568 aging;GO:0031347 regulation of defense response
AT2G29080	1.45041	817456	ensembl_gene_id	A. thaliana	817456	A. thaliana	ftsh3	FTSH protease 3	GO:0034982 mitochondrial protein processing;GO:0016485 protein processing;GO:0051604 protein maturation
AT5G25190	1.45036	832590	ensembl_gene_id	A. thaliana	832590	A. thaliana	ESE3	Integrase-type DNA-binding superfamily protein	GO:0009873 ethylene-activated signaling pathway;GO:0071369 cellular response to ethylene stimulus;GO:0000160 phosphorelay signal transduction system
AT4G26050	1.45021	828711	ensembl_gene_id	A. thaliana	828711	A. thaliana	PIRL8	plant intracellular ras group-related LRR 8	GO:0008150 biological_process
AT4G12330	1.44853	826842	ensembl_gene_id	A. thaliana	826842	A. thaliana	CYP706A7	cytochrome P450, family 706, subfamily A, polypeptide 7
AT5G43830	1.44803	834405	ensembl_gene_id	A. thaliana	834405	A. thaliana	AT5G43830	aluminum induced protein with YGL and LRDR motifs
AT4G33540	1.44769	829493	ensembl_gene_id	A. thaliana	829493	A. thaliana	AT4G33540	metallo-beta-lactamase family protein	GO:0046685 response to arsenic-containing substance;GO:0042221 response to chemical;GO:0050896 response to stimulus
AT3G01590	1.44763	821108	ensembl_gene_id	A. thaliana	821108	A. thaliana	AT3G01590	Galactose mutarotase-like superfamily protein	GO:0005975 carbohydrate metabolic process;GO:0044238 primary metabolic process;GO:0071704 organic substance metabolic process
AT5G26340	1.44733	832703	ensembl_gene_id	A. thaliana	832703	A. thaliana	MSS1	Major facilitator superfamily protein	GO:0015749 monosaccharide transmembrane transport;GO:0034219 carbohydrate transmembrane transport;GO:0008643 carbohydrate transport
AT1G08990	1.44694	837420	ensembl_gene_id	A. thaliana	837420	A. thaliana	PGSIP5	plant glycogenin-like starch initiation protein 5	GO:0045492 xylan biosynthetic process;GO:0045491 xylan metabolic process;GO:0070592 cell wall polysaccharide biosynthetic process
AT3G18950	1.44642	821427	ensembl_gene_id	A. thaliana	821427	A. thaliana	AT3G18950	Transducin/WD40 repeat-like superfamily protein	GO:0008150 biological_process
AT4G17245	1.44547	827437	ensembl_gene_id	A. thaliana	827437	A. thaliana	AT4G17245	RING/U-box superfamily protein	GO:0016567 protein ubiquitination;GO:0032446 protein modification by small protein conjugation;GO:0070647 protein modification by small protein conjugation or removal
AT5G20900	1.44415	832214	ensembl_gene_id	A. thaliana	832214	A. thaliana	JAZ12	jasmonate-zim-domain protein 12	GO:2000022 regulation of jasmonic acid mediated signaling pathway;GO:0009611 response to wounding;GO:0031347 regulation of defense response
AT5G21170	1.44316	832243	ensembl_gene_id	A. thaliana	832243	A. thaliana	AKINBETA1	5'-AMP-activated protein kinase beta-2 subunit protein	GO:0043562 cellular response to nitrogen levels;GO:0031669 cellular response to nutrient levels;GO:0031668 cellular response to extracellular stimulus
AT3G49160	1.44168	824077	ensembl_gene_id	A. thaliana	824077	A. thaliana	AT3G49160	pyruvate kinase family protein	GO:0006096 glycolytic process;GO:0006757 ATP generation from ADP;GO:0009135 purine nucleoside diphosphate metabolic process
AT4G35790	1.44104	829733	ensembl_gene_id	A. thaliana	829733	A. thaliana	PLDDELTA	phospholipase D delta	GO:0046473 phosphatidic acid metabolic process;GO:0009395 phospholipid catabolic process;GO:0046470 phosphatidylcholine metabolic process
AT5G44260	1.43828	834449	ensembl_gene_id	A. thaliana	834449	A. thaliana	AT5G44260	Zinc finger C-x8-C-x5-C-x3-H type family protein
AT1G59700	1.43584	842261	ensembl_gene_id	A. thaliana	842261	A. thaliana	GSTU16	glutathione S-transferase TAU 16	GO:0009407 toxin catabolic process;GO:0009404 toxin metabolic process;GO:0006749 glutathione metabolic process
AT5G45920	1.43281	834632	ensembl_gene_id	A. thaliana	834632	A. thaliana	AT5G45920	SGNH hydrolase-type esterase superfamily protein
AT2G02180	1.42992	814749	ensembl_gene_id	A. thaliana	814749	A. thaliana	TOM3	tobamovirus multiplication protein 3	GO:0046786 viral replication complex formation and maintenance;GO:0019079 viral genome replication;GO:0019058 viral life cycle
AT5G15290	1.42945	831381	ensembl_gene_id	A. thaliana	831381	A. thaliana	CASP5	Uncharacterized protein family (UPF0497)	GO:0007043 cell-cell junction assembly;GO:0034329 cell junction assembly;GO:0045216 cell-cell junction organization
AT2G27690	1.42921	817315	ensembl_gene_id	A. thaliana	817315	A. thaliana	CYP94C1	cytochrome P450, family 94, subfamily C, polypeptide 1	GO:0009611 response to wounding;GO:0006950 response to stress;GO:0050896 response to stimulus
AT1G69610	1.42911	843297	ensembl_gene_id	A. thaliana	843297	A. thaliana	AT1G69610	zinc finger FYVE domain protein, putative (DUF1666)
AT3G61260	1.42719	825298	ensembl_gene_id	A. thaliana	825298	A. thaliana	AT3G61260	Remorin family protein	GO:0051665 membrane raft localization;GO:0051607 defense response to virus;GO:0140546 defense response to symbiont
AT3G24170	1.42705	822003	ensembl_gene_id	A. thaliana	822003	A. thaliana	GR1	glutathione-disulfide reductase	GO:0045454 cell redox homeostasis;GO:0006749 glutathione metabolic process;GO:0006575 cellular modified amino acid metabolic process
AT5G60360	1.42594	836158	ensembl_gene_id	A. thaliana	836158	A. thaliana	ALP	aleurain-like protease	GO:0007568 aging;GO:0009723 response to ethylene;GO:0006508 proteolysis
AT4G35480	1.42501	829700	ensembl_gene_id	A. thaliana	829700	A. thaliana	RHA3B	RING-H2 finger A3B
AT1G36160	1.4244	840521	ensembl_gene_id	A. thaliana	840521	A. thaliana	ACC1	acetyl-CoA carboxylase 1	GO:2001295 malonyl-CoA biosynthetic process;GO:2001293 malonyl-CoA metabolic process;GO:0030497 fatty acid elongation
AT5G02170	1.42316	831896	ensembl_gene_id	A. thaliana	831896	A. thaliana	AT5G02170	Transmembrane amino acid transporter family protein
AT2G23985	1.42308	816932	ensembl_gene_id	A. thaliana	816932	A. thaliana	AT2G23985	hypothetical protein	GO:0008150 biological_process
AT1G62300	1.42201	842527	ensembl_gene_id	A. thaliana	842527	A. thaliana	WRKY6	WRKY family transcription factor	GO:0080169 cellular response to boron-containing substance deprivation;GO:0010036 response to boron-containing substance;GO:0080029 cellular response to boron-containing substance levels
AT5G54585	1.42183	835547	ensembl_gene_id	A. thaliana	835547	A. thaliana	AT5G54585	hypothetical protein	GO:0008150 biological_process
AT5G52550	1.42072	835332	ensembl_gene_id	A. thaliana	835332	A. thaliana	AT5G52550	stress response NST1-like protein
AT1G27150	1.41969	839604	ensembl_gene_id	A. thaliana	839604	A. thaliana	AT1G27150	Tetratricopeptide repeat (TPR)-like superfamily protein	GO:0008150 biological_process
AT3G02470	1.41877	821214	ensembl_gene_id	A. thaliana	821214	A. thaliana	SAMDC	S-adenosylmethionine decarboxylase	GO:0006557 S-adenosylmethioninamine biosynthetic process;GO:0046499 S-adenosylmethioninamine metabolic process;GO:0019079 viral genome replication
AT4G34480	1.4177	829599	ensembl_gene_id	A. thaliana	829599	A. thaliana	AT4G34480	O-Glycosyl hydrolases family 17 protein	GO:0005975 carbohydrate metabolic process;GO:0044238 primary metabolic process;GO:0071704 organic substance metabolic process
AT1G76650	1.41636	843998	ensembl_gene_id	A. thaliana	843998	A. thaliana	CML38	calmodulin-like 38	GO:0071456 cellular response to hypoxia;GO:0036294 cellular response to decreased oxygen levels;GO:0009611 response to wounding
AT3G18660	1.41491	821397	ensembl_gene_id	A. thaliana	821397	A. thaliana	PGSIP1	plant glycogenin-like starch initiation protein 1	GO:0010413 glucuronoxylan metabolic process;GO:0010417 glucuronoxylan biosynthetic process;GO:0045492 xylan biosynthetic process
AT3G21310	1.41413	821685	ensembl_gene_id	A. thaliana	821685	A. thaliana	AT3G21310	Core-2/I-branching beta-1,6-N-acetylglucosaminyltransferase family protein
AT3G61430	1.41383	825316	ensembl_gene_id	A. thaliana	825316	A. thaliana	PIP1A	plasma membrane intrinsic protein 1A	GO:0006833 water transport;GO:0042044 fluid transport;GO:0009414 response to water deprivation
AT5G08150	1.41352	830711	ensembl_gene_id	A. thaliana	830711	A. thaliana	SOB5	suppressor of phytochrome b 5	GO:0009690 cytokinin metabolic process;GO:0034754 cellular hormone metabolic process;GO:0009736 cytokinin-activated signaling pathway
AT3G15790	1.41308	820822	ensembl_gene_id	A. thaliana	820822	A. thaliana	MBD11	methyl-CPG-binding domain 11
AT5G56180	1.41189	835717	ensembl_gene_id	A. thaliana	835717	A. thaliana	ARP8	actin-related protein 8	GO:0030029 actin filament-based process;GO:0009653 anatomical structure morphogenesis;GO:0048856 anatomical structure development
AT5G43450	1.41169	834365	ensembl_gene_id	A. thaliana	834365	A. thaliana	AT5G43450	2-oxoglutarate (2OG) and Fe(II)-dependent oxygenase superfamily protein
AT3G55840	1.4111	824750	ensembl_gene_id	A. thaliana	824750	A. thaliana	AT3G55840	Hs1pro-1 protein	GO:0019441 tryptophan catabolic process to kynurenine;GO:0070189 kynurenine metabolic process;GO:0006569 tryptophan catabolic process
AT3G51130	1.40977	824277	ensembl_gene_id	A. thaliana	824277	A. thaliana	AT3G51130	transmembrane protein
AT4G28703	1.40953	828989	ensembl_gene_id	A. thaliana	828989	A. thaliana	AT4G28703	RmlC-like cupins superfamily protein
AT2G38530	1.40718	818435	ensembl_gene_id	A. thaliana	818435	A. thaliana	LTP2	lipid transfer protein 2	GO:0006649 phospholipid transfer to membrane;GO:1901957 regulation of cutin biosynthetic process;GO:0015914 phospholipid transport
AT1G15190	1.40574	838085	ensembl_gene_id	A. thaliana	838085	A. thaliana	AT1G15190	Fasciclin-like arabinogalactan family protein
AT5G16120	1.40568	831469	ensembl_gene_id	A. thaliana	831469	A. thaliana	AT5G16120	alpha/beta-Hydrolases superfamily protein
AT5G40690	1.40547	834069	ensembl_gene_id	A. thaliana	834069	A. thaliana	AT5G40690	histone-lysine N-methyltransferase trithorax-like protein
AT1G54790	1.40516	841920	ensembl_gene_id	A. thaliana	841920	A. thaliana	AT1G54790	GDSL-like Lipase/Acylhydrolase superfamily protein
AT1G50260	1.40482	841448	ensembl_gene_id	A. thaliana	841448	A. thaliana	NTMC2T5.1	N-terminal-transmembrane-C2 domain type 5.1
AT4G18425	1.40478	827573	ensembl_gene_id	A. thaliana	827573	A. thaliana	AT4G18425	transmembrane protein, putative (DUF679)	GO:0009838 abscission;GO:0010256 endomembrane system organization;GO:0090693 plant organ senescence
AT4G26470	1.40395	828753	ensembl_gene_id	A. thaliana	828753	A. thaliana	AT4G26470	Calcium-binding EF-hand family protein
AT3G53620	1.40352	824530	ensembl_gene_id	A. thaliana	824530	A. thaliana	PPa4	pyrophosphorylase 4	GO:0006796 phosphate-containing compound metabolic process;GO:0006793 phosphorus metabolic process;GO:0044237 cellular metabolic process
AT1G75060	1.40352	843844	ensembl_gene_id	A. thaliana	843844	A. thaliana	AT1G75060	histone deacetylase complex subunit	GO:0042752 regulation of circadian rhythm;GO:0006355 regulation of transcription, DNA-templated;GO:1903506 regulation of nucleic acid-templated transcription
AT2G37180	1.40328	818294	ensembl_gene_id	A. thaliana	818294	A. thaliana	RD28	Aquaporin-like superfamily protein	GO:0009269 response to desiccation;GO:0006833 water transport;GO:0042044 fluid transport
AT5G67140	1.40212	836849	ensembl_gene_id	A. thaliana	836849	A. thaliana	AT5G67140	F-box/RNI-like superfamily protein	GO:0031146 SCF-dependent proteasomal ubiquitin-dependent protein catabolic process;GO:0043161 proteasome-mediated ubiquitin-dependent protein catabolic process;GO:0010498 proteasomal protein catabolic process
AT5G20270	1.40183	832149	ensembl_gene_id	A. thaliana	832149	A. thaliana	HHP1	heptahelical transmembrane protein1	GO:0009788 negative regulation of abscisic acid-activated signaling pathway;GO:1901420 negative regulation of response to alcohol;GO:1905958 negative regulation of cellular response to alcohol
AT5G09440	1.40153	830803	ensembl_gene_id	A. thaliana	830803	A. thaliana	EXL4	EXORDIUM like 4	GO:0002239 response to oomycetes;GO:0043207 response to external biotic stimulus;GO:0051707 response to other organism
AT1G10060	1.40082	837542	ensembl_gene_id	A. thaliana	837542	A. thaliana	BCAT-1	branched-chain amino acid transaminase 1	GO:0006552 leucine catabolic process;GO:0006574 valine catabolic process;GO:0006573 valine metabolic process
AT4G04415	1.39913	28719560	ensembl_gene_id	A. thaliana	28719560	A. thaliana	AT4G04415	hypothetical protein
AT1G20610	1.39577	838650	ensembl_gene_id	A. thaliana	838650	A. thaliana	CYCB2;3	Cyclin B2;3	GO:0044772 mitotic cell cycle phase transition;GO:0044770 cell cycle phase transition;GO:0000079 regulation of cyclin-dependent protein serine/threonine kinase activity
AT2G43120	1.39548	818914	ensembl_gene_id	A. thaliana	818914	A. thaliana	AT2G43120	RmlC-like cupins superfamily protein	GO:0042742 defense response to bacterium;GO:0009617 response to bacterium;GO:0098542 defense response to other organism
AT5G41170	1.3924	834119	ensembl_gene_id	A. thaliana	834119	A. thaliana	AT5G41170	Pentatricopeptide repeat (PPR-like) superfamily protein	GO:0008150 biological_process
AT2G26570	1.39069	817198	ensembl_gene_id	A. thaliana	817198	A. thaliana	WEB1	WEAK CHLOROPLAST MOVEMENT UNDER BLUE LIGHT-like protein (DUF827)	GO:0009904 chloroplast accumulation movement;GO:0009903 chloroplast avoidance movement;GO:0009902 chloroplast relocation
AT3G48920	1.38967	824053	ensembl_gene_id	A. thaliana	824053	A. thaliana	MYB45	myb domain protein 45
AT5G57610	1.38868	835865	ensembl_gene_id	A. thaliana	835865	A. thaliana	AT5G57610	kinase superfamily with octicosapeptide/Phox/Bem1p domain-containing protein	GO:0006468 protein phosphorylation;GO:0016310 phosphorylation;GO:0007165 signal transduction
AT4G16000	1.38678	827284	ensembl_gene_id	A. thaliana	827284	A. thaliana	AT4G16000	hypothetical protein	GO:0008150 biological_process
AT3G13720	1.3866	820581	ensembl_gene_id	A. thaliana	820581	A. thaliana	PRA8	PRA1 (Prenylated rab acceptor) family protein	GO:0016192 vesicle-mediated transport;GO:0006810 transport;GO:0051234 establishment of localization
AT3G47080	1.38415	823861	ensembl_gene_id	A. thaliana	823861	A. thaliana	AT3G47080	Tetratricopeptide repeat (TPR)-like superfamily protein
AT4G05110	1.38405	825856	ensembl_gene_id	A. thaliana	825856	A. thaliana	ENT6	equilibrative nucleoside transporter 6	GO:0015858 nucleoside transport;GO:1901642 nucleoside transmembrane transport;GO:1901264 carbohydrate derivative transport
AT4G37150	1.3835	829869	ensembl_gene_id	A. thaliana	829869	A. thaliana	MES9	methyl esterase 9	GO:0009696 salicylic acid metabolic process;GO:0018958 phenol-containing compound metabolic process;GO:0009694 jasmonic acid metabolic process
AT1G42990	1.38306	840897	ensembl_gene_id	A. thaliana	840897	A. thaliana	BZIP60	basic region/leucine zipper motif 60	GO:0030968 endoplasmic reticulum unfolded protein response;GO:0006986 response to unfolded protein;GO:0034620 cellular response to unfolded protein
AT4G38400	1.38303	829997	ensembl_gene_id	A. thaliana	829997	A. thaliana	EXLA2	expansin-like A2	GO:0009828 plant-type cell wall loosening;GO:0009827 plant-type cell wall modification;GO:0009664 plant-type cell wall organization
AT5G01740	1.38293	831686	ensembl_gene_id	A. thaliana	831686	A. thaliana	AT5G01740	Nuclear transport factor 2 (NTF2) family protein	GO:0008150 biological_process
AT4G36730	1.38137	829826	ensembl_gene_id	A. thaliana	829826	A. thaliana	GBF1	G-box binding factor 1	GO:0090342 regulation of cell aging;GO:0010310 regulation of hydrogen peroxide metabolic process;GO:2000377 regulation of reactive oxygen species metabolic process
AT3G62020	1.37634	825375	ensembl_gene_id	A. thaliana	825375	A. thaliana	GLP10	germin-like protein 10	GO:0010497 plasmodesmata-mediated intercellular transport;GO:0010496 intercellular transport;GO:2000280 regulation of root development
AT1G62030	1.37529	842498	ensembl_gene_id	A. thaliana	842498	A. thaliana	AT1G62030	Cysteine/Histidine-rich C1 domain family protein
AT5G03180	1.37525	831897	ensembl_gene_id	A. thaliana	831897	A. thaliana	AT5G03180	RING/U-box superfamily protein	GO:0008150 biological_process
AT4G14130	1.37498	827051	ensembl_gene_id	A. thaliana	827051	A. thaliana	XTH15	xyloglucan endotransglucosylase/hydrolase 15	GO:0010218 response to far red light;GO:0010411 xyloglucan metabolic process;GO:0010410 hemicellulose metabolic process
AT3G07105	1.37148	28718971	ensembl_gene_id	A. thaliana	28718971	A. thaliana	AT3G07105	ncRNA
AT4G39340	1.37128	830089	ensembl_gene_id	A. thaliana	830089	A. thaliana	EC1.4	Egg cell-secreted-like protein (DUF1278)	GO:2000008 regulation of protein localization to cell surface;GO:0080154 regulation of fertilization;GO:0080155 regulation of double fertilization forming a zygote and endosperm
AT2G32030	1.36889	817763	ensembl_gene_id	A. thaliana	817763	A. thaliana	AT2G32030	Acyl-CoA N-acyltransferases (NAT) superfamily protein
AT5G20360	1.36808	832158	ensembl_gene_id	A. thaliana	832158	A. thaliana	Phox3	Octicosapeptide/Phox/Bem1p (PB1) domain-containing protein / tetratricopeptide repeat (TPR)-containing protein	GO:0008150 biological_process
AT4G14930	1.36781	827151	ensembl_gene_id	A. thaliana	827151	A. thaliana	AT4G14930	Survival protein SurE-like phosphatase/nucleotidase
AT1G22640	1.36605	838870	ensembl_gene_id	A. thaliana	838870	A. thaliana	MYB3	myb domain protein 3	GO:0009800 cinnamic acid biosynthetic process;GO:0009803 cinnamic acid metabolic process;GO:0120255 olefinic compound biosynthetic process
AT1G16510	1.36555	838221	ensembl_gene_id	A. thaliana	838221	A. thaliana	AT1G16510	SAUR-like auxin-responsive protein family	GO:0090057 root radial pattern formation;GO:0009956 radial pattern formation;GO:0009958 positive gravitropism
AT4G16680	1.36548	827370	ensembl_gene_id	A. thaliana	827370	A. thaliana	AT4G16680	P-loop containing nucleoside triphosphate hydrolases superfamily protein
AT3G25780	1.36362	822169	ensembl_gene_id	A. thaliana	822169	A. thaliana	AOC3	allene oxide cyclase 3	GO:0009695 jasmonic acid biosynthetic process;GO:0009694 jasmonic acid metabolic process;GO:0072330 monocarboxylic acid biosynthetic process
AT2G35060	1.36354	818071	ensembl_gene_id	A. thaliana	818071	A. thaliana	KUP11	K+ uptake permease 11	GO:0071805 potassium ion transmembrane transport;GO:0006813 potassium ion transport;GO:0030001 metal ion transport
AT5G05880	1.36298	830473	ensembl_gene_id	A. thaliana	830473	A. thaliana	AT5G05880	UDP-Glycosyltransferase superfamily protein
AT3G60520	1.36197	825223	ensembl_gene_id	A. thaliana	825223	A. thaliana	AT3G60520	zinc ion-binding protein	GO:0071456 cellular response to hypoxia;GO:0036294 cellular response to decreased oxygen levels;GO:0071453 cellular response to oxygen levels
AT1G53270	1.36065	841761	ensembl_gene_id	A. thaliana	841761	A. thaliana	ABCG10	ABC-2 type transporter family protein	GO:0055085 transmembrane transport;GO:0006810 transport;GO:0051234 establishment of localization
AT3G23840	1.35992	821967	ensembl_gene_id	A. thaliana	821967	A. thaliana	AT3G23840	HXXXD-type acyl-transferase family protein	GO:0042761 very long-chain fatty acid biosynthetic process;GO:0000038 very long-chain fatty acid metabolic process;GO:0006633 fatty acid biosynthetic process
AT5G12940	1.35859	831134	ensembl_gene_id	A. thaliana	831134	A. thaliana	AT5G12940	Leucine-rich repeat (LRR) family protein	GO:0007165 signal transduction;GO:0023052 signaling;GO:0007154 cell communication
AT3G15440	1.3578	820783	ensembl_gene_id	A. thaliana	820783	A. thaliana	AT3G15440	RING/U-box protein	GO:0008150 biological_process
AT5G37485	1.35677	5008281	ensembl_gene_id	A. thaliana	5008281	A. thaliana	AT5G37485	ncRNA	GO:0008150 biological_process
AT3G56350	1.35631	824802	ensembl_gene_id	A. thaliana	824802	A. thaliana	AT3G56350	Iron/manganese superoxide dismutase family protein	GO:0010227 floral organ abscission;GO:0009838 abscission;GO:0048437 floral organ development
AT5G40010	1.35623	833998	ensembl_gene_id	A. thaliana	833998	A. thaliana	AATP1	AAA-ATPase 1	GO:0010431 seed maturation;GO:0048609 multicellular organismal reproductive process;GO:0071695 anatomical structure maturation
AT4G23920	1.35586	828492	ensembl_gene_id	A. thaliana	828492	A. thaliana	UGE2	UDP-D-glucose/UDP-D-galactose 4-epimerase 2	GO:0006012 galactose metabolic process;GO:0019318 hexose metabolic process;GO:0005996 monosaccharide metabolic process
AT1G35230	1.35557	840412	ensembl_gene_id	A. thaliana	840412	A. thaliana	AGP5	arabinogalactan protein 5
AT1G27920	1.35452	839685	ensembl_gene_id	A. thaliana	839685	A. thaliana	MAP65-8	microtubule-associated protein 65-8	GO:0000226 microtubule cytoskeleton organization;GO:0007017 microtubule-based process;GO:0007010 cytoskeleton organization
AT2G27150	1.35378	817257	ensembl_gene_id	A. thaliana	817257	A. thaliana	AAO3	abscisic aldehyde oxidase 3	GO:0009688 abscisic acid biosynthetic process;GO:0043289 apocarotenoid biosynthetic process;GO:1902645 tertiary alcohol biosynthetic process
AT1G02860	1.35339	839559	ensembl_gene_id	A. thaliana	839559	A. thaliana	NLA	SPX (SYG1/Pho81/XPR1) domain-containing protein	GO:0080021 response to benzoic acid;GO:0009697 salicylic acid biosynthetic process;GO:0046189 phenol-containing compound biosynthetic process
AT4G11590	1.35334	826764	ensembl_gene_id	A. thaliana	826764	A. thaliana	AT4G11590	F-box associated ubiquitination effector family protein	GO:0016567 protein ubiquitination;GO:0032446 protein modification by small protein conjugation;GO:0070647 protein modification by small protein conjugation or removal
AT1G19660	1.35235	838553	ensembl_gene_id	A. thaliana	838553	A. thaliana	AT1G19660	Wound-responsive family protein
AT3G03310	1.35186	821286	ensembl_gene_id	A. thaliana	821286	A. thaliana	LCAT3	lecithin:cholesterol acyltransferase 3	GO:0006629 lipid metabolic process;GO:0044238 primary metabolic process;GO:0071704 organic substance metabolic process
AT5G57350	1.35027	835841	ensembl_gene_id	A. thaliana	835841	A. thaliana	HA3	H[+]-ATPase 3	GO:0120029 proton export across plasma membrane;GO:0030641 regulation of cellular pH;GO:0051453 regulation of intracellular pH
AT4G10250	1.35009	826616	ensembl_gene_id	A. thaliana	826616	A. thaliana	ATHSP22.0	HSP20-like chaperones superfamily protein	GO:0051259 protein complex oligomerization;GO:0042542 response to hydrogen peroxide;GO:0000302 response to reactive oxygen species
AT3G12580	1.34991	820438	ensembl_gene_id	A. thaliana	820438	A. thaliana	HSP70	heat shock protein 70	GO:0042026 protein refolding;GO:0006986 response to unfolded protein;GO:0034620 cellular response to unfolded protein
AT5G27520	1.34972	832812	ensembl_gene_id	A. thaliana	832812	A. thaliana	PNC2	peroxisomal adenine nucleotide carrier 2	GO:0080024 indolebutyric acid metabolic process;GO:0015866 ADP transport;GO:0015867 ATP transport
AT4G17030	1.34927	827411	ensembl_gene_id	A. thaliana	827411	A. thaliana	EXLB1	expansin-like B1	GO:0019953 sexual reproduction;GO:0044703 multi-organism reproductive process;GO:0022414 reproductive process
AT5G16830	1.34777	831546	ensembl_gene_id	A. thaliana	831546	A. thaliana	SYP21	syntaxin of plants 21	GO:0006896 Golgi to vacuole transport;GO:0048278 vesicle docking;GO:0006623 protein targeting to vacuole
AT5G56520	1.34693	835753	ensembl_gene_id	A. thaliana	835753	A. thaliana	AT5G56520	hypothetical protein	GO:0008150 biological_process
AT1G80120	1.34688	844352	ensembl_gene_id	A. thaliana	844352	A. thaliana	AT1G80120	LURP-one-like protein (DUF567)
AT1G62305	1.3444	842528	ensembl_gene_id	A. thaliana	842528	A. thaliana	AT1G62305	Core-2/I-branching beta-1,6-N-acetylglucosaminyltransferase family protein
AT2G38600	1.3442	818442	ensembl_gene_id	A. thaliana	818442	A. thaliana	AT2G38600	HAD superfamily, subfamily IIIB acid phosphatase	GO:0016311 dephosphorylation;GO:0006796 phosphate-containing compound metabolic process;GO:0006793 phosphorus metabolic process
AT3G24535	1.34328	822049	ensembl_gene_id	A. thaliana	822049	A. thaliana	AT3G24535	hypothetical protein	GO:0008150 biological_process
AT2G16720	1.34123	816173	ensembl_gene_id	A. thaliana	816173	A. thaliana	MYB7	myb domain protein 7	GO:1900384 regulation of flavonol biosynthetic process;GO:0009962 regulation of flavonoid biosynthetic process;GO:0009889 regulation of biosynthetic process
AT2G15490	1.34068	816041	ensembl_gene_id	A. thaliana	816041	A. thaliana	UGT73B4	UDP-glycosyltransferase 73B4	GO:0043207 response to external biotic stimulus;GO:0051707 response to other organism;GO:0009607 response to biotic stimulus
AT5G23050	1.33958	832369	ensembl_gene_id	A. thaliana	832369	A. thaliana	AAE17	acyl-activating enzyme 17
AT1G58340	1.33875	842203	ensembl_gene_id	A. thaliana	842203	A. thaliana	ZF14	MATE efflux family protein	GO:1905428 regulation of plant organ formation;GO:0006826 iron ion transport;GO:0009646 response to absence of light
AT5G18180	1.33845	831936	ensembl_gene_id	A. thaliana	831936	A. thaliana	AT5G18180	H/ACA ribonucleoprotein complex, subunit Gar1/Naf1 protein	GO:0000454 snoRNA guided rRNA pseudouridine synthesis;GO:0031118 rRNA pseudouridine synthesis;GO:0001522 pseudouridine synthesis
AT3G54030	1.33747	824570	ensembl_gene_id	A. thaliana	824570	A. thaliana	BSK6	kinase with tetratricopeptide repeat domain-containing protein	GO:0009742 brassinosteroid mediated signaling pathway;GO:0043401 steroid hormone mediated signaling pathway;GO:0048545 response to steroid hormone
AT1G54160	1.33666	841856	ensembl_gene_id	A. thaliana	841856	A. thaliana	NF-YA5	nuclear factor Y, subunit A5	GO:0010262 somatic embryogenesis;GO:0031099 regeneration;GO:0009785 blue light signaling pathway
AT1G20160	1.33658	838606	ensembl_gene_id	A. thaliana	838606	A. thaliana	ATSBT5.2	Subtilisin-like serine endopeptidase family protein	GO:2000122 negative regulation of stomatal complex development;GO:2000038 regulation of stomatal complex development;GO:0010037 response to carbon dioxide
AT3G43270	1.33637	823402	ensembl_gene_id	A. thaliana	823402	A. thaliana	AT3G43270	Plant invertase/pectin methylesterase inhibitor superfamily	GO:0045490 pectin catabolic process;GO:0000272 polysaccharide catabolic process;GO:0045488 pectin metabolic process
AT1G13990	1.33622	837959	ensembl_gene_id	A. thaliana	837959	A. thaliana	AT1G13990	plant/protein	GO:0008150 biological_process
AT1G73190	1.33608	843653	ensembl_gene_id	A. thaliana	843653	A. thaliana	TIP3;1	Aquaporin-like superfamily protein	GO:0006914 autophagy;GO:0061919 process utilizing autophagic mechanism;GO:0055085 transmembrane transport
AT4G14490	1.3338	827096	ensembl_gene_id	A. thaliana	827096	A. thaliana	AT4G14490	SMAD/FHA domain-containing protein	GO:0008150 biological_process
AT5G51680	1.33224	835242	ensembl_gene_id	A. thaliana	835242	A. thaliana	AT5G51680	hydroxyproline-rich glycoprotein family protein	GO:0008150 biological_process
AT1G09520	1.33081	837478	ensembl_gene_id	A. thaliana	837478	A. thaliana	AT1G09520	hypothetical protein
AT1G71080	1.33065	843448	ensembl_gene_id	A. thaliana	843448	A. thaliana	AT1G71080	RNA polymerase II transcription elongation factor	GO:0034243 regulation of transcription elongation from RNA polymerase II promoter;GO:0032784 regulation of DNA-templated transcription, elongation;GO:0045893 positive regulation of transcription, DNA-templated
AT5G09620	1.32976	830821	ensembl_gene_id	A. thaliana	830821	A. thaliana	AT5G09620	Octicosapeptide/Phox/Bem1p family protein	GO:0008150 biological_process
AT1G76130	1.32958	843945	ensembl_gene_id	A. thaliana	843945	A. thaliana	AMY2	alpha-amylase-like 2
AT3G11210	1.32902	820291	ensembl_gene_id	A. thaliana	820291	A. thaliana	AT3G11210	SGNH hydrolase-type esterase superfamily protein
AT2G24100	1.32777	816944	ensembl_gene_id	A. thaliana	816944	A. thaliana	ASG1	ATP-dependent DNA helicase
AT5G56190	1.32736	835718	ensembl_gene_id	A. thaliana	835718	A. thaliana	AT5G56190	Transducin/WD40 repeat-like superfamily protein	GO:0008150 biological_process
AT4G18550	1.32681	827587	ensembl_gene_id	A. thaliana	827587	A. thaliana	DSEL	alpha/beta-Hydrolases superfamily protein	GO:0046340 diacylglycerol catabolic process;GO:0046462 monoacylglycerol metabolic process;GO:0052651 monoacylglycerol catabolic process
AT1G23340	1.32642	838943	ensembl_gene_id	A. thaliana	838943	A. thaliana	AT1G23340	carboxyl-terminal proteinase, putative (DUF239)	GO:0008150 biological_process
AT1G29670	1.3263	839844	ensembl_gene_id	A. thaliana	839844	A. thaliana	AT1G29670	GDSL-like Lipase/Acylhydrolase superfamily protein
AT4G03420	1.32613	827928	ensembl_gene_id	A. thaliana	827928	A. thaliana	AT4G03420	hypothetical protein (DUF789)	GO:0008150 biological_process
AT3G21865	1.32571	821741	ensembl_gene_id	A. thaliana	821741	A. thaliana	PEX22	peroxin 22	GO:0007031 peroxisome organization;GO:0006996 organelle organization;GO:0016043 cellular component organization
AT3G21720	1.32515	821726	ensembl_gene_id	A. thaliana	821726	A. thaliana	ICL	isocitrate lyase	GO:0006097 glyoxylate cycle;GO:0046487 glyoxylate metabolic process;GO:0006081 cellular aldehyde metabolic process
AT1G22890	1.32412	838896	ensembl_gene_id	A. thaliana	838896	A. thaliana	AT1G22890	transmembrane protein	GO:0042742 defense response to bacterium;GO:0009414 response to water deprivation;GO:0009415 response to water
AT1G15800	1.32411	838149	ensembl_gene_id	A. thaliana	838149	A. thaliana	AT1G15800	hypothetical protein	GO:0008150 biological_process
AT2G41330	1.32339	818731	ensembl_gene_id	A. thaliana	818731	A. thaliana	AT2G41330	Glutaredoxin family protein
AT3G61420	1.32338	825315	ensembl_gene_id	A. thaliana	825315	A. thaliana	AT3G61420	BSD domain (BTF2-like transcription factors, Synapse-associated proteins and DOS2-like proteins)	GO:0006360 transcription by RNA polymerase I;GO:0070816 phosphorylation of RNA polymerase II C-terminal domain;GO:0006289 nucleotide-excision repair
AT2G37060	1.32164	818282	ensembl_gene_id	A. thaliana	818282	A. thaliana	NF-YB8	nuclear factor Y, subunit B8	GO:0006357 regulation of transcription by RNA polymerase II;GO:0006355 regulation of transcription, DNA-templated;GO:1903506 regulation of nucleic acid-templated transcription
AT5G18630	1.32009	831981	ensembl_gene_id	A. thaliana	831981	A. thaliana	AT5G18630	alpha/beta-Hydrolases superfamily protein	GO:0006629 lipid metabolic process;GO:0044238 primary metabolic process;GO:0071704 organic substance metabolic process
AT5G22630	1.3189	832326	ensembl_gene_id	A. thaliana	832326	A. thaliana	ADT5	arogenate dehydratase 5	GO:0009094 L-phenylalanine biosynthetic process;GO:1902223 erythrose 4-phosphate/phosphoenolpyruvate family amino acid biosynthetic process;GO:0009095 aromatic amino acid family biosynthetic process, prephenate pathway
AT5G63195	1.31885	5008329	ensembl_gene_id	A. thaliana	5008329	A. thaliana	AT5G63195	ncRNA	GO:0008150 biological_process
AT4G24430	1.31821	828545	ensembl_gene_id	A. thaliana	828545	A. thaliana	AT4G24430	Rhamnogalacturonate lyase family protein	GO:0005975 carbohydrate metabolic process;GO:0044238 primary metabolic process;GO:0071704 organic substance metabolic process
AT4G03820	1.31687	825687	ensembl_gene_id	A. thaliana	825687	A. thaliana	AT4G03820	transmembrane protein, putative (DUF3537)	GO:0008150 biological_process
AT5G49700	1.31665	835033	ensembl_gene_id	A. thaliana	835033	A. thaliana	AT5G49700	Putative AT-hook DNA-binding family protein
AT3G51325	1.31492	2745959	ensembl_gene_id	A. thaliana	2745959	A. thaliana	AT3G51325	RING/U-box superfamily protein
AT5G19097	1.31487	3770690	ensembl_gene_id	A. thaliana	3770690	A. thaliana	AT5G19097	hypothetical protein
AT2G22510	1.31461	816784	ensembl_gene_id	A. thaliana	816784	A. thaliana	AT2G22510	hydroxyproline-rich glycoprotein family protein
AT1G22930	1.31278	838900	ensembl_gene_id	A. thaliana	838900	A. thaliana	AT1G22930	T-complex protein 11	GO:0007165 signal transduction;GO:0023052 signaling;GO:0007154 cell communication
AT2G41900	1.31247	818790	ensembl_gene_id	A. thaliana	818790	A. thaliana	OXS2	CCCH-type zinc finger protein with ARM repeat domain-containing protein	GO:1902074 response to salt;GO:0006355 regulation of transcription, DNA-templated;GO:1903506 regulation of nucleic acid-templated transcription
AT2G34080	1.31213	817969	ensembl_gene_id	A. thaliana	817969	A. thaliana	AT2G34080	Cysteine proteinases superfamily protein	GO:0051603 proteolysis involved in cellular protein catabolic process;GO:0044257 cellular protein catabolic process;GO:0030163 protein catabolic process
ATCG01280	1.31173	844715	ensembl_gene_id	A. thaliana	844715	A. thaliana	ycf2	Ycf2
AT2G21130	1.31167	816648	ensembl_gene_id	A. thaliana	816648	A. thaliana	AT2G21130	Cyclophilin-like peptidyl-prolyl cis-trans isomerase family protein	GO:0000413 protein peptidyl-prolyl isomerization;GO:0018208 peptidyl-proline modification;GO:0006457 protein folding
AT4G20830	1.31113	827831	ensembl_gene_id	A. thaliana	827831	A. thaliana	AT4G20830	FAD-binding Berberine family protein	GO:0050832 defense response to fungus;GO:0009620 response to fungus;GO:0006979 response to oxidative stress
AT1G69360	1.31083	843268	ensembl_gene_id	A. thaliana	843268	A. thaliana	AT1G69360	T-box transcription factor, putative (DUF863)	GO:0008150 biological_process
AT2G28490	1.31042	817397	ensembl_gene_id	A. thaliana	817397	A. thaliana	AT2G28490	RmlC-like cupins superfamily protein	GO:0008150 biological_process
AT4G11330	1.31001	826735	ensembl_gene_id	A. thaliana	826735	A. thaliana	MPK5	MAP kinase 5	GO:0000165 MAPK cascade;GO:0035556 intracellular signal transduction;GO:0006468 protein phosphorylation
AT1G65690	1.30919	842880	ensembl_gene_id	A. thaliana	842880	A. thaliana	AT1G65690	Late embryogenesis abundant (LEA) hydroxyproline-rich glycoprotein family	GO:0010116 positive regulation of abscisic acid biosynthetic process;GO:1902932 positive regulation of alcohol biosynthetic process;GO:0010115 regulation of abscisic acid biosynthetic process
AT3G53830	1.30855	824550	ensembl_gene_id	A. thaliana	824550	A. thaliana	AT3G53830	Regulator of chromosome condensation (RCC1) family protein	GO:0008150 biological_process
AT4G28085	1.30775	828924	ensembl_gene_id	A. thaliana	828924	A. thaliana	AT4G28085	transmembrane protein	GO:0008150 biological_process
AT1G78680	1.3063	844204	ensembl_gene_id	A. thaliana	844204	A. thaliana	GGH2	gamma-glutamyl hydrolase 2	GO:0046900 tetrahydrofolylpolyglutamate metabolic process;GO:0006760 folic acid-containing compound metabolic process;GO:0042558 pteridine-containing compound metabolic process
AT4G04895	1.30581	28719593	ensembl_gene_id	A. thaliana	28719593	A. thaliana	AT4G04895	ncRNA
AT5G64310	1.30547	836552	ensembl_gene_id	A. thaliana	836552	A. thaliana	AGP1	arabinogalactan protein 1
AT3G14360	1.30497	820657	ensembl_gene_id	A. thaliana	820657	A. thaliana	AT3G14360	alpha/beta-Hydrolases superfamily protein
AT1G01900	1.30472	839318	ensembl_gene_id	A. thaliana	839318	A. thaliana	SBTI1.1	subtilase family protein	GO:0006508 proteolysis;GO:0019538 protein metabolic process;GO:1901564 organonitrogen compound metabolic process
AT1G06400	1.30468	837151	ensembl_gene_id	A. thaliana	837151	A. thaliana	ARA-2	Ras-related small GTP-binding family protein	GO:0042546 cell wall biogenesis;GO:0009733 response to auxin;GO:0071554 cell wall organization or biogenesis
AT3G48580	1.30461	824018	ensembl_gene_id	A. thaliana	824018	A. thaliana	XTH11	xyloglucan endotransglucosylase/hydrolase 11	GO:0010411 xyloglucan metabolic process;GO:0010410 hemicellulose metabolic process;GO:0010383 cell wall polysaccharide metabolic process
AT1G62620	1.30385	842559	ensembl_gene_id	A. thaliana	842559	A. thaliana	AT1G62620	Flavin-binding monooxygenase family protein
AT5G45340	1.30377	834570	ensembl_gene_id	A. thaliana	834570	A. thaliana	CYP707A3	cytochrome P450, family 707, subfamily A, polypeptide 3	GO:0016107 sesquiterpenoid catabolic process;GO:0043290 apocarotenoid catabolic process;GO:0046345 abscisic acid catabolic process
AT1G24470	1.30353	839063	ensembl_gene_id	A. thaliana	839063	A. thaliana	KCR2	beta-ketoacyl reductase 2
AT5G03260	1.30349	831887	ensembl_gene_id	A. thaliana	831887	A. thaliana	LAC11	laccase 11	GO:0009809 lignin biosynthetic process;GO:0009808 lignin metabolic process;GO:0009699 phenylpropanoid biosynthetic process
AT2G18240	1.30251	816339	ensembl_gene_id	A. thaliana	816339	A. thaliana	AT2G18240	Rer1 family protein	GO:0006621 protein retention in ER lumen;GO:0035437 maintenance of protein localization in endoplasmic reticulum;GO:0072595 maintenance of protein localization in organelle
AT1G64950	1.30236	842803	ensembl_gene_id	A. thaliana	842803	A. thaliana	CYP89A5	cytochrome P450, family 89, subfamily A, polypeptide 5
AT1G07180	1.30197	837229	ensembl_gene_id	A. thaliana	837229	A. thaliana	NDA1	alternative NAD(P)H dehydrogenase 1	GO:0006116 NADH oxidation;GO:0019674 NAD metabolic process;GO:0006734 NADH metabolic process
AT4G37260	1.30068	829880	ensembl_gene_id	A. thaliana	829880	A. thaliana	MYB73	myb domain protein 73	GO:0010929 positive regulation of auxin mediated signaling pathway;GO:1901001 negative regulation of response to salt stress;GO:1901000 regulation of response to salt stress
AT1G04280	1.29989	839555	ensembl_gene_id	A. thaliana	839555	A. thaliana	AT1G04280	P-loop containing nucleoside triphosphate hydrolases superfamily protein	GO:0006741 NADP biosynthetic process;GO:0019359 nicotinamide nucleotide biosynthetic process;GO:0019363 pyridine nucleotide biosynthetic process
AT5G66300	1.29952	836762	ensembl_gene_id	A. thaliana	836762	A. thaliana	NAC105	NAC domain containing protein 105	GO:1901348 positive regulation of secondary cell wall biogenesis;GO:1903340 positive regulation of cell wall organization or biogenesis;GO:0048759 xylem vessel member cell differentiation
AT2G41230	1.29915	818722	ensembl_gene_id	A. thaliana	818722	A. thaliana	ORS1	ORGAN SIZE-like protein	GO:0046622 positive regulation of organ growth;GO:0048639 positive regulation of developmental growth;GO:0046620 regulation of organ growth
AT4G01110	1.29913	827897	ensembl_gene_id	A. thaliana	827897	A. thaliana	AT4G01110	late embryogenesis abundant hydroxyproline-rich glycoprotein family protein	GO:0008150 biological_process
AT4G11220	1.2988	826724	ensembl_gene_id	A. thaliana	826724	A. thaliana	BTI2	VIRB2-interacting protein 2	GO:0071786 endoplasmic reticulum tubular network organization;GO:0007029 endoplasmic reticulum organization;GO:0010256 endomembrane system organization
AT2G02390	1.29667	814770	ensembl_gene_id	A. thaliana	814770	A. thaliana	GSTZ1	glutathione S-transferase zeta 1	GO:1901999 homogentisate metabolic process;GO:1902000 homogentisate catabolic process;GO:0019336 phenol-containing compound catabolic process
AT1G71697	1.29655	843500	ensembl_gene_id	A. thaliana	843500	A. thaliana	CK1	choline kinase 1	GO:0006646 phosphatidylethanolamine biosynthetic process;GO:0046337 phosphatidylethanolamine metabolic process;GO:0006656 phosphatidylcholine biosynthetic process
AT1G58190	1.29589	842186	ensembl_gene_id	A. thaliana	842186	A. thaliana	RLP9	receptor like protein 9	GO:0007165 signal transduction;GO:0023052 signaling;GO:0007154 cell communication
AT3G47510	1.29558	823905	ensembl_gene_id	A. thaliana	823905	A. thaliana	AT3G47510	transmembrane protein	GO:0008150 biological_process
AT4G21580	1.29536	828243	ensembl_gene_id	A. thaliana	828243	A. thaliana	AT4G21580	oxidoreductase, zinc-binding dehydrogenase family protein
AT1G06780	1.29516	837189	ensembl_gene_id	A. thaliana	837189	A. thaliana	GAUT6	galacturonosyltransferase 6	GO:0045489 pectin biosynthetic process;GO:0045488 pectin metabolic process;GO:0010393 galacturonan metabolic process
AT5G08130	1.2951	830708	ensembl_gene_id	A. thaliana	830708	A. thaliana	BIM1	basic helix-loop-helix (bHLH) DNA-binding superfamily protein	GO:1902448 positive regulation of shade avoidance;GO:1902446 regulation of shade avoidance;GO:2000030 regulation of response to red or far red light
AT4G22513	1.29476	5008158	ensembl_gene_id	A. thaliana	5008158	A. thaliana	AT4G22513	Bifunctional inhibitor/lipid-transfer protein/seed storage 2S albumin superfamily protein
AT1G33700	1.29468	840261	ensembl_gene_id	A. thaliana	840261	A. thaliana	AT1G33700	Beta-glucosidase, GBA2 type family protein	GO:0006680 glucosylceramide catabolic process;GO:0019377 glycolipid catabolic process;GO:0046477 glycosylceramide catabolic process
AT5G01550	1.29301	831700	ensembl_gene_id	A. thaliana	831700	A. thaliana	LECRKA4.2	lectin receptor kinase a4.1	GO:0002229 defense response to oomycetes;GO:0002239 response to oomycetes;GO:0009845 seed germination
AT5G12050	1.29255	831078	ensembl_gene_id	A. thaliana	831078	A. thaliana	AT5G12050	rho GTPase-activating protein	GO:0010929 positive regulation of auxin mediated signaling pathway;GO:0010928 regulation of auxin mediated signaling pathway;GO:0009967 positive regulation of signal transduction
AT4G10830	1.29228	3770201	ensembl_gene_id	A. thaliana	3770201	A. thaliana	AT4G10830	hypothetical protein
AT5G50100	1.29227	835074	ensembl_gene_id	A. thaliana	835074	A. thaliana	AT5G50100	Putative thiol-disulfide oxidoreductase DCC	GO:0042246 tissue regeneration;GO:0031099 regeneration;GO:0048589 developmental growth
AT1G08500	1.29201	837371	ensembl_gene_id	A. thaliana	837371	A. thaliana	ENODL18	early nodulin-like protein 18
AT5G02090	1.28914	831871	ensembl_gene_id	A. thaliana	831871	A. thaliana	AT5G02090	hypothetical protein	GO:0008150 biological_process
AT2G20680	1.28912	816596	ensembl_gene_id	A. thaliana	816596	A. thaliana	MAN2	Glycosyl hydrolase superfamily protein	GO:0010412 mannan metabolic process;GO:0010383 cell wall polysaccharide metabolic process;GO:0044036 cell wall macromolecule metabolic process
AT3G06780	1.28898	819863	ensembl_gene_id	A. thaliana	819863	A. thaliana	AT3G06780	glycine-rich protein	GO:0008150 biological_process
AT5G04205	1.28727	28720617	ensembl_gene_id	A. thaliana	28720617	A. thaliana	AT5G04205	ncRNA
AT3G18260	1.28719	821354	ensembl_gene_id	A. thaliana	821354	A. thaliana	AT3G18260	Reticulon family protein	GO:0009617 response to bacterium;GO:0043207 response to external biotic stimulus;GO:0051707 response to other organism
AT2G44670	1.28694	819075	ensembl_gene_id	A. thaliana	819075	A. thaliana	AT2G44670	senescence-associated family protein (DUF581)	GO:0042594 response to starvation;GO:0031667 response to nutrient levels;GO:0009991 response to extracellular stimulus
AT3G03640	1.28649	821201	ensembl_gene_id	A. thaliana	821201	A. thaliana	BGLU25	beta glucosidase 25	GO:0016145 S-glycoside catabolic process;GO:0019759 glycosinolate catabolic process;GO:0019762 glucosinolate catabolic process
AT3G26290	1.2861	822232	ensembl_gene_id	A. thaliana	822232	A. thaliana	CYP71B26	cytochrome P450, family 71, subfamily B, polypeptide 26
AT1G64561	1.28541	6240702	ensembl_gene_id	A. thaliana	6240702	A. thaliana	AT1G64561	hypothetical protein	GO:0008150 biological_process
AT3G56110	1.28479	824777	ensembl_gene_id	A. thaliana	824777	A. thaliana	PRA1.B1	prenylated RAB acceptor 1.B1	GO:0016192 vesicle-mediated transport;GO:0006810 transport;GO:0051234 establishment of localization
AT3G60415	1.28388	28719419	ensembl_gene_id	A. thaliana	28719419	A. thaliana	AT3G60415	phosphoglycerate mutase family protein	GO:0008150 biological_process
AT2G24260	1.28253	816961	ensembl_gene_id	A. thaliana	816961	A. thaliana	LRL1	LJRHL1-like 1	GO:0048235 pollen sperm cell differentiation;GO:0055046 microgametogenesis;GO:0022412 cellular process involved in reproduction in multicellular organism
AT3G17070	1.28243	820964	ensembl_gene_id	A. thaliana	820964	A. thaliana	AT3G17070	Peroxidase family protein	GO:0042744 hydrogen peroxide catabolic process;GO:0042743 hydrogen peroxide metabolic process;GO:0072593 reactive oxygen species metabolic process
AT4G15260	1.28212	827192	ensembl_gene_id	A. thaliana	827192	A. thaliana	AT4G15260	UDP-Glycosyltransferase superfamily protein
AT5G12140	1.28094	831087	ensembl_gene_id	A. thaliana	831087	A. thaliana	CYS1	cystatin-1	GO:0070417 cellular response to cold;GO:0042631 cellular response to water deprivation;GO:0071462 cellular response to water stimulus
AT4G01280	1.28092	827903	ensembl_gene_id	A. thaliana	827903	A. thaliana	AT4G01280	Homeodomain-like superfamily protein
AT1G22985	1.28061	838906	ensembl_gene_id	A. thaliana	838906	A. thaliana	CRF7	Integrase-type DNA-binding superfamily protein	GO:0006355 regulation of transcription, DNA-templated;GO:1903506 regulation of nucleic acid-templated transcription;GO:2001141 regulation of RNA biosynthetic process
AT4G00750	1.28021	825923	ensembl_gene_id	A. thaliana	825923	A. thaliana	AT4G00750	S-adenosyl-L-methionine-dependent methyltransferases superfamily protein
AT5G60580	1.28013	836179	ensembl_gene_id	A. thaliana	836179	A. thaliana	AT5G60580	RING/U-box superfamily protein	GO:0008150 biological_process
AT1G62770	1.28001	842576	ensembl_gene_id	A. thaliana	842576	A. thaliana	AT1G62770	Plant invertase/pectin methylesterase inhibitor superfamily protein	GO:0043086 negative regulation of catalytic activity;GO:0044092 negative regulation of molecular function;GO:0050790 regulation of catalytic activity
AT5G03615	1.27665	28720572	ensembl_gene_id	A. thaliana	28720572	A. thaliana	AT5G03615	ncRNA
AT1G28360	1.27631	839732	ensembl_gene_id	A. thaliana	839732	A. thaliana	ERF12	ERF domain protein 12	GO:0009873 ethylene-activated signaling pathway;GO:0071369 cellular response to ethylene stimulus;GO:0000160 phosphorelay signal transduction system
AT2G37670	1.27626	818344	ensembl_gene_id	A. thaliana	818344	A. thaliana	AT2G37670	Transducin/WD40 repeat-like superfamily protein
AT1G65090	1.27577	842817	ensembl_gene_id	A. thaliana	842817	A. thaliana	AT1G65090	nucleolin	GO:0008150 biological_process
AT3G27170	1.27528	822336	ensembl_gene_id	A. thaliana	822336	A. thaliana	CLC-B	chloride channel B
AT3G05580	1.27471	819724	ensembl_gene_id	A. thaliana	819724	A. thaliana	TOPP9	Calcineurin-like metallo-phosphoesterase superfamily protein	GO:0048768 root hair cell tip growth;GO:0048767 root hair elongation;GO:0006470 protein dephosphorylation
AT4G26288	1.27367	5008166	ensembl_gene_id	A. thaliana	5008166	A. thaliana	AT4G26288	hypothetical protein
AT1G24440	1.27362	839060	ensembl_gene_id	A. thaliana	839060	A. thaliana	AT1G24440	RING/U-box superfamily protein	GO:0016567 protein ubiquitination;GO:0032446 protein modification by small protein conjugation;GO:0070647 protein modification by small protein conjugation or removal
AT5G60020	1.27343	836124	ensembl_gene_id	A. thaliana	836124	A. thaliana	LAC17	laccase 17	GO:0009809 lignin biosynthetic process;GO:0009808 lignin metabolic process;GO:0009699 phenylpropanoid biosynthetic process
AT2G05075	1.27311	28717622	ensembl_gene_id	A. thaliana	28717622	A. thaliana	AT2G05075	ncRNA
AT2G26150	1.27235	817155	ensembl_gene_id	A. thaliana	817155	A. thaliana	HSFA2	heat shock transcription factor A2	GO:0006986 response to unfolded protein;GO:0034620 cellular response to unfolded protein;GO:0010286 heat acclimation
AT2G37970	1.27069	818374	ensembl_gene_id	A. thaliana	818374	A. thaliana	SOUL-1	SOUL heme-binding family protein	GO:0010017 red or far-red light signaling pathway;GO:0071489 cellular response to red or far red light;GO:0071482 cellular response to light stimulus
AT1G54830	1.26914	841922	ensembl_gene_id	A. thaliana	841922	A. thaliana	NF-YC3	nuclear factor Y, subunit C3	GO:2000306 positive regulation of photomorphogenesis;GO:0048574 long-day photoperiodism, flowering;GO:0048571 long-day photoperiodism
AT5G28080	1.26856	832881	ensembl_gene_id	A. thaliana	832881	A. thaliana	WNK9	Protein kinase superfamily protein	GO:0035556 intracellular signal transduction;GO:0006468 protein phosphorylation;GO:0016310 phosphorylation
AT1G66270	1.26844	842944	ensembl_gene_id	A. thaliana	842944	A. thaliana	BGLU21	Glycosyl hydrolase superfamily protein	GO:0009804 coumarin metabolic process;GO:0070417 cellular response to cold;GO:0016145 S-glycoside catabolic process
AT3G27210	1.26783	822340	ensembl_gene_id	A. thaliana	822340	A. thaliana	AT3G27210	hypothetical protein
AT4G34550	1.26672	829606	ensembl_gene_id	A. thaliana	829606	A. thaliana	AT4G34550	F-box protein	GO:0010099 regulation of photomorphogenesis;GO:2000030 regulation of response to red or far red light;GO:0048580 regulation of post-embryonic development
AT3G25400	1.26533	822124	ensembl_gene_id	A. thaliana	822124	A. thaliana	AT3G25400	dCTP pyrophosphatase-like protein
AT1G16150	1.26511	838184	ensembl_gene_id	A. thaliana	838184	A. thaliana	WAKL4	wall associated kinase-like 4	GO:0010045 response to nickel cation;GO:0010043 response to zinc ion;GO:0046686 response to cadmium ion
AT3G03150	1.26393	821070	ensembl_gene_id	A. thaliana	821070	A. thaliana	AT3G03150	hypothetical protein	GO:0008150 biological_process
AT1G72060	1.26349	843537	ensembl_gene_id	A. thaliana	843537	A. thaliana	AT1G72060	serine-type endopeptidase inhibitor	GO:0006979 response to oxidative stress;GO:0006950 response to stress;GO:0050896 response to stimulus
AT1G77765	1.26315	844113	ensembl_gene_id	A. thaliana	844113	A. thaliana	AT1G77765	transmembrane protein	GO:0008150 biological_process
AT4G31860	1.26291	829315	ensembl_gene_id	A. thaliana	829315	A. thaliana	AT4G31860	Protein phosphatase 2C family protein	GO:0006470 protein dephosphorylation;GO:0016311 dephosphorylation;GO:0006796 phosphate-containing compound metabolic process
AT5G13220	1.26105	831162	ensembl_gene_id	A. thaliana	831162	A. thaliana	JAZ10	jasmonate-zim-domain protein 10	GO:0010112 regulation of systemic acquired resistance;GO:2000022 regulation of jasmonic acid mediated signaling pathway;GO:0009753 response to jasmonic acid
AT1G18270	1.26072	838407	ensembl_gene_id	A. thaliana	838407	A. thaliana	AT1G18270	ketose-bisphosphate aldolase class-II family protein
AT5G58070	1.26057	835919	ensembl_gene_id	A. thaliana	835919	A. thaliana	TIL	temperature-induced lipocalin	GO:0030320 cellular monovalent inorganic anion homeostasis;GO:0030644 cellular chloride ion homeostasis;GO:0055064 chloride ion homeostasis
AT5G60720	1.25969	836193	ensembl_gene_id	A. thaliana	836193	A. thaliana	AT5G60720	electron transporter, putative (Protein of unknown function, DUF547)	GO:0008150 biological_process
AT3G43210	1.25947	823396	ensembl_gene_id	A. thaliana	823396	A. thaliana	TES	ATP binding microtubule motor family protein	GO:0010245 radial microtubular system formation;GO:0009558 embryo sac cellularization;GO:0007112 male meiosis cytokinesis
AT1G32460	1.25917	840140	ensembl_gene_id	A. thaliana	840140	A. thaliana	AT1G32460	hypothetical protein	GO:0008150 biological_process
AT3G03470	1.25822	821250	ensembl_gene_id	A. thaliana	821250	A. thaliana	CYP89A9	cytochrome P450, family 87, subfamily A, polypeptide 9	GO:0033304 chlorophyll a metabolic process;GO:0033310 chlorophyll a catabolic process;GO:0015996 chlorophyll catabolic process
AT3G16570	1.25791	820907	ensembl_gene_id	A. thaliana	820907	A. thaliana	RALF23	rapid alkalinization factor 23	GO:0045926 negative regulation of growth;GO:0019722 calcium-mediated signaling;GO:0019932 second-messenger-mediated signaling
AT4G28530	1.2575	828971	ensembl_gene_id	A. thaliana	828971	A. thaliana	NAC074	NAC domain containing protein 74	GO:0080187 floral organ senescence;GO:0043068 positive regulation of programmed cell death;GO:0010942 positive regulation of cell death
AT1G11175	1.25739	6241237	ensembl_gene_id	A. thaliana	6241237	A. thaliana	AT1G11175	ncRNA	GO:0008150 biological_process
AT1G03106	1.25655	2745740	ensembl_gene_id	A. thaliana	2745740	A. thaliana	AT1G03106	hypothetical protein	GO:0008150 biological_process
AT3G11773	1.25639	3768829	ensembl_gene_id	A. thaliana	3768829	A. thaliana	AT3G11773	Thioredoxin superfamily protein
AT3G54200	1.25561	824587	ensembl_gene_id	A. thaliana	824587	A. thaliana	AT3G54200	Late embryogenesis abundant (LEA) hydroxyproline-rich glycoprotein family	GO:0008150 biological_process
AT4G00850	1.25555	827995	ensembl_gene_id	A. thaliana	827995	A. thaliana	GIF3	GRF1-interacting factor 3	GO:0008283 cell population proliferation;GO:0045944 positive regulation of transcription by RNA polymerase II;GO:0051301 cell division
AT3G63050	1.25527	825480	ensembl_gene_id	A. thaliana	825480	A. thaliana	AT3G63050	hypothetical protein	GO:0008150 biological_process
AT1G64500	1.25325	842758	ensembl_gene_id	A. thaliana	842758	A. thaliana	AT1G64500	Glutaredoxin family protein	GO:0051017 actin filament bundle assembly;GO:0061572 actin filament bundle organization;GO:0009902 chloroplast relocation
AT4G13900	1.25271	3770199	ensembl_gene_id	A. thaliana	3770199	A. thaliana	RLP49	miscRNA
AT5G52760	1.25254	835353	ensembl_gene_id	A. thaliana	835353	A. thaliana	AT5G52760	Copper transport protein family
AT1G18710	1.25248	838453	ensembl_gene_id	A. thaliana	838453	A. thaliana	MYB47	myb domain protein 47	GO:0140547 acquisition of seed longevity;GO:0010214 seed coat development;GO:0048316 seed development
AT4G23680	1.2509	828468	ensembl_gene_id	A. thaliana	828468	A. thaliana	AT4G23680	Polyketide cyclase/dehydrase and lipid transport superfamily protein	GO:0006952 defense response;GO:0006950 response to stress;GO:0050896 response to stimulus
AT1G14290	1.24858	837990	ensembl_gene_id	A. thaliana	837990	A. thaliana	SBH2	sphingoid base hydroxylase 2	GO:0046520 sphingoid biosynthetic process;GO:0046519 sphingoid metabolic process;GO:0030148 sphingolipid biosynthetic process
AT4G25200	1.24736	828623	ensembl_gene_id	A. thaliana	828623	A. thaliana	HSP23.6-MITO	mitochondrion-localized small heat shock protein 23.6
AT3G56730	1.2465	824840	ensembl_gene_id	A. thaliana	824840	A. thaliana	AT3G56730	Putative endonuclease or glycosyl hydrolase	GO:0010468 regulation of gene expression;GO:0060255 regulation of macromolecule metabolic process;GO:0019222 regulation of metabolic process
AT2G43500	1.24605	818951	ensembl_gene_id	A. thaliana	818951	A. thaliana	AT2G43500	Plant regulator RWP-RK family protein	GO:0006355 regulation of transcription, DNA-templated;GO:1903506 regulation of nucleic acid-templated transcription;GO:2001141 regulation of RNA biosynthetic process
AT5G05140	1.24573	830396	ensembl_gene_id	A. thaliana	830396	A. thaliana	AT5G05140	Transcription elongation factor (TFIIS) family protein
AT4G15610	1.24558	827238	ensembl_gene_id	A. thaliana	827238	A. thaliana	AT4G15610	Uncharacterized protein family (UPF0497)
AT1G77290	1.24499	844065	ensembl_gene_id	A. thaliana	844065	A. thaliana	AT1G77290	Glutathione S-transferase family protein	GO:0006749 glutathione metabolic process;GO:0006575 cellular modified amino acid metabolic process;GO:0006790 sulfur compound metabolic process
AT1G35670	1.24412	840471	ensembl_gene_id	A. thaliana	840471	A. thaliana	CDPK2	calcium-dependent protein kinase 2	GO:1901979 regulation of inward rectifier potassium channel activity;GO:2001257 regulation of cation channel activity;GO:1901016 regulation of potassium ion transmembrane transporter activity
AT5G20070	1.24353	832129	ensembl_gene_id	A. thaliana	832129	A. thaliana	NUDX19	nudix hydrolase homolog 19	GO:0006742 NADP catabolic process;GO:0019364 pyridine nucleotide catabolic process;GO:0019677 NAD catabolic process
AT4G09375	1.24351	28720066	ensembl_gene_id	A. thaliana	28720066	A. thaliana	AT4G09375	ncRNA
AT4G17220	1.24299	827434	ensembl_gene_id	A. thaliana	827434	A. thaliana	MAP70-5	microtubule-associated proteins 70-5	GO:0010051 xylem and phloem pattern formation;GO:0009832 plant-type cell wall biogenesis;GO:0003002 regionalization
AT5G09220	1.2429	830781	ensembl_gene_id	A. thaliana	830781	A. thaliana	AAP2	amino acid permease 2	GO:0015800 acidic amino acid transport;GO:0110126 phloem loading;GO:0015804 neutral amino acid transport
AT5G19100	1.24241	832030	ensembl_gene_id	A. thaliana	832030	A. thaliana	AT5G19100	Eukaryotic aspartyl protease family protein
AT1G69310	1.24238	843262	ensembl_gene_id	A. thaliana	843262	A. thaliana	WRKY57	WRKY DNA-binding protein 57	GO:0009414 response to water deprivation;GO:0009415 response to water;GO:0001101 response to acid chemical
AT2G25620	1.24193	817102	ensembl_gene_id	A. thaliana	817102	A. thaliana	DBP1	DNA-binding protein phosphatase 1	GO:0050688 regulation of defense response to virus;GO:0006470 protein dephosphorylation;GO:0016311 dephosphorylation
AT4G00360	1.24156	828019	ensembl_gene_id	A. thaliana	828019	A. thaliana	CYP86A2	cytochrome P450, family 86, subfamily A, polypeptide 2	GO:0006631 fatty acid metabolic process;GO:0032787 monocarboxylic acid metabolic process;GO:0044255 cellular lipid metabolic process
AT1G33800	1.24154	840272	ensembl_gene_id	A. thaliana	840272	A. thaliana	GXMT1	glucuronoxylan 4-O-methyltransferase-like protein (DUF579)	GO:0045492 xylan biosynthetic process;GO:0009808 lignin metabolic process;GO:0045491 xylan metabolic process
AT1G72120	1.23968	843543	ensembl_gene_id	A. thaliana	843543	A. thaliana	AT1G72120	Major facilitator superfamily protein
AT1G53090	1.23949	841743	ensembl_gene_id	A. thaliana	841743	A. thaliana	SPA4	SPA1-related 4	GO:0009640 photomorphogenesis;GO:0009637 response to blue light;GO:0009639 response to red or far red light
AT3G29000	1.23878	822540	ensembl_gene_id	A. thaliana	822540	A. thaliana	AT3G29000	Calcium-binding EF-hand family protein
AT1G26560	1.23851	839196	ensembl_gene_id	A. thaliana	839196	A. thaliana	BGLU40	beta glucosidase 40	GO:0005975 carbohydrate metabolic process;GO:0044238 primary metabolic process;GO:0071704 organic substance metabolic process
AT3G02550	1.23754	821112	ensembl_gene_id	A. thaliana	821112	A. thaliana	LBD41	LOB domain-containing protein 41	GO:0071456 cellular response to hypoxia;GO:0036294 cellular response to decreased oxygen levels;GO:0071453 cellular response to oxygen levels
AT5G15630	1.23748	831417	ensembl_gene_id	A. thaliana	831417	A. thaliana	IRX6	COBRA-like extracellular glycosyl-phosphatidyl inositol-anchored protein family	GO:0034410 cell wall beta-glucan biosynthetic process;GO:0052324 plant-type cell wall cellulose biosynthetic process;GO:0034406 cell wall beta-glucan metabolic process
AT2G43400	1.23746	818941	ensembl_gene_id	A. thaliana	818941	A. thaliana	ETFQO	electron-transfer flavoprotein:ubiquinone oxidoreductase	GO:0006552 leucine catabolic process;GO:0006551 leucine metabolic process;GO:0009083 branched-chain amino acid catabolic process
AT1G72760	1.23654	843608	ensembl_gene_id	A. thaliana	843608	A. thaliana	AT1G72760	Protein kinase superfamily protein	GO:0006468 protein phosphorylation;GO:0016310 phosphorylation;GO:0006796 phosphate-containing compound metabolic process
AT5G61810	1.23579	836303	ensembl_gene_id	A. thaliana	836303	A. thaliana	APC1	Mitochondrial substrate carrier family protein	GO:0080121 AMP transport;GO:0006855 xenobiotic transmembrane transport;GO:0015866 ADP transport
AT1G15175	1.23574	5007696	ensembl_gene_id	A. thaliana	5007696	A. thaliana	AT1G15175	ncRNA	GO:0008150 biological_process
AT2G06950	1.23529	3768536	ensembl_gene_id	A. thaliana	3768536	A. thaliana	AT2G06950	hypothetical protein
AT1G64940	1.23446	842802	ensembl_gene_id	A. thaliana	842802	A. thaliana	CYP89A6	cytochrome P450, family 87, subfamily A, polypeptide 6
AT3G01970	1.23335	821270	ensembl_gene_id	A. thaliana	821270	A. thaliana	WRKY45	WRKY DNA-binding protein 45	GO:0006817 phosphate ion transport;GO:0015698 inorganic anion transport;GO:0006820 anion transport
AT4G17340	1.2327	827446	ensembl_gene_id	A. thaliana	827446	A. thaliana	TIP2;2	tonoplast intrinsic protein 2;2	GO:0055085 transmembrane transport;GO:0006810 transport;GO:0051234 establishment of localization
AT1G03020	1.23251	839505	ensembl_gene_id	A. thaliana	839505	A. thaliana	AT1G03020	Thioredoxin superfamily protein	GO:0010167 response to nitrate;GO:1901698 response to nitrogen compound;GO:0010035 response to inorganic substance
AT1G69295	1.23216	843261	ensembl_gene_id	A. thaliana	843261	A. thaliana	PDCB4	plasmodesmata callose-binding protein 4	GO:0008150 biological_process
AT4G25390	1.23186	828642	ensembl_gene_id	A. thaliana	828642	A. thaliana	AT4G25390	Protein kinase superfamily protein	GO:0006468 protein phosphorylation;GO:0016310 phosphorylation;GO:0006796 phosphate-containing compound metabolic process
AT3G17800	1.23069	821048	ensembl_gene_id	A. thaliana	821048	A. thaliana	AT3G17800	alanine-tRNA ligase, putative (DUF760)	GO:0010193 response to ozone;GO:0010224 response to UV-B;GO:0009411 response to UV
AT1G07160	1.23066	837227	ensembl_gene_id	A. thaliana	837227	A. thaliana	AT1G07160	Protein phosphatase 2C family protein	GO:0006470 protein dephosphorylation;GO:0016311 dephosphorylation;GO:0006796 phosphate-containing compound metabolic process
AT2G30140	1.23039	817566	ensembl_gene_id	A. thaliana	817566	A. thaliana	UGT87A2	UDP-Glycosyltransferase superfamily protein	GO:0009909 regulation of flower development;GO:0048831 regulation of shoot system development;GO:2000241 regulation of reproductive process
AT5G50120	1.23037	835077	ensembl_gene_id	A. thaliana	835077	A. thaliana	AT5G50120	Transducin/WD40 repeat-like superfamily protein	GO:0008150 biological_process
AT1G01360	1.22998	838452	ensembl_gene_id	A. thaliana	838452	A. thaliana	RCAR1	regulatory component of ABA receptor 1	GO:0080163 regulation of protein serine/threonine phosphatase activity;GO:0043666 regulation of phosphoprotein phosphatase activity;GO:0010921 regulation of phosphatase activity
AT1G68570	1.22995	843186	ensembl_gene_id	A. thaliana	843186	A. thaliana	AT1G68570	Major facilitator superfamily protein	GO:0010336 gibberellic acid homeostasis;GO:0055088 lipid homeostasis;GO:0048878 chemical homeostasis
AT3G55610	1.22903	824727	ensembl_gene_id	A. thaliana	824727	A. thaliana	P5CS2	delta 1-pyrroline-5-carboxylate synthase 2	GO:0055129 L-proline biosynthetic process;GO:0006561 proline biosynthetic process;GO:0006560 proline metabolic process
AT3G05937	1.22808	2745871	ensembl_gene_id	A. thaliana	2745871	A. thaliana	AT3G05937	hypothetical protein	GO:0008150 biological_process
AT1G69570	1.22731	843293	ensembl_gene_id	A. thaliana	843293	A. thaliana	AT1G69570	Dof-type zinc finger DNA-binding family protein	GO:0048577 negative regulation of short-day photoperiodism, flowering;GO:0048579 negative regulation of long-day photoperiodism, flowering;GO:0048587 regulation of short-day photoperiodism, flowering
AT1G01620	1.22681	839235	ensembl_gene_id	A. thaliana	839235	A. thaliana	PIP1C	plasma membrane intrinsic protein 1C	GO:0006833 water transport;GO:0042044 fluid transport;GO:0009414 response to water deprivation
AT2G35680	1.22675	818137	ensembl_gene_id	A. thaliana	818137	A. thaliana	AT2G35680	Phosphotyrosine protein phosphatases superfamily protein	GO:0006655 phosphatidylglycerol biosynthetic process;GO:0046471 phosphatidylglycerol metabolic process;GO:0006470 protein dephosphorylation
AT4G16190	1.22608	827311	ensembl_gene_id	A. thaliana	827311	A. thaliana	AT4G16190	Papain family cysteine protease	GO:0051603 proteolysis involved in cellular protein catabolic process;GO:0044257 cellular protein catabolic process;GO:0030163 protein catabolic process
AT4G24400	1.22568	828542	ensembl_gene_id	A. thaliana	828542	A. thaliana	CIPK8	CBL-interacting protein kinase 8	GO:0010167 response to nitrate;GO:0009749 response to glucose;GO:0009746 response to hexose
AT4G36160	1.22555	829773	ensembl_gene_id	A. thaliana	829773	A. thaliana	NAC076	NAC domain containing protein 76	GO:1901348 positive regulation of secondary cell wall biogenesis;GO:1903340 positive regulation of cell wall organization or biogenesis;GO:0048759 xylem vessel member cell differentiation
AT5G25110	1.22521	832582	ensembl_gene_id	A. thaliana	832582	A. thaliana	CIPK25	CBL-interacting protein kinase 25	GO:0030007 cellular potassium ion homeostasis;GO:0055075 potassium ion homeostasis;GO:0030004 cellular monovalent inorganic cation homeostasis
AT3G16175	1.22494	820863	ensembl_gene_id	A. thaliana	820863	A. thaliana	AT3G16175	Thioesterase superfamily protein	GO:0008150 biological_process
AT1G44350	1.22494	841026	ensembl_gene_id	A. thaliana	841026	A. thaliana	ILL6	IAA-amino acid hydrolase ILR1-like 6	GO:0010112 regulation of systemic acquired resistance;GO:0009694 jasmonic acid metabolic process;GO:0009850 auxin metabolic process
AT2G32200	1.22408	817779	ensembl_gene_id	A. thaliana	817779	A. thaliana	AT2G32200	cysteine-rich/transmembrane domain A-like protein	GO:0071456 cellular response to hypoxia;GO:0036294 cellular response to decreased oxygen levels;GO:0071453 cellular response to oxygen levels
AT1G79660	1.2238	844305	ensembl_gene_id	A. thaliana	844305	A. thaliana	AT1G79660	ephrin-A3 protein	GO:0008150 biological_process
AT4G01550	1.2236	828144	ensembl_gene_id	A. thaliana	828144	A. thaliana	NAC069	NAC domain containing protein 69	GO:0045893 positive regulation of transcription, DNA-templated;GO:1902680 positive regulation of RNA biosynthetic process;GO:1903508 positive regulation of nucleic acid-templated transcription
AT3G03270	1.22337	821303	ensembl_gene_id	A. thaliana	821303	A. thaliana	AT3G03270	Adenine nucleotide alpha hydrolases-like superfamily protein	GO:0071456 cellular response to hypoxia;GO:0036294 cellular response to decreased oxygen levels;GO:0071453 cellular response to oxygen levels
AT3G48460	1.2233	824005	ensembl_gene_id	A. thaliana	824005	A. thaliana	AT3G48460	GDSL-like Lipase/Acylhydrolase superfamily protein	GO:0006631 fatty acid metabolic process;GO:0032787 monocarboxylic acid metabolic process;GO:0044255 cellular lipid metabolic process
AT5G41600	1.2223	834162	ensembl_gene_id	A. thaliana	834162	A. thaliana	BTI3	VIRB2-interacting protein 3	GO:0071786 endoplasmic reticulum tubular network organization;GO:0007029 endoplasmic reticulum organization;GO:0010256 endomembrane system organization
AT3G04030	1.22061	819558	ensembl_gene_id	A. thaliana	819558	A. thaliana	MYR2	Homeodomain-like superfamily protein	GO:0006355 regulation of transcription, DNA-templated;GO:1903506 regulation of nucleic acid-templated transcription;GO:2001141 regulation of RNA biosynthetic process
AT5G35460	1.22009	833509	ensembl_gene_id	A. thaliana	833509	A. thaliana	AT5G35460	membrane protein	GO:0006656 phosphatidylcholine biosynthetic process;GO:0046470 phosphatidylcholine metabolic process;GO:0046474 glycerophospholipid biosynthetic process
AT4G32070	1.21896	829338	ensembl_gene_id	A. thaliana	829338	A. thaliana	Phox4	Octicosapeptide/Phox/Bem1p (PB1) domain-containing protein / tetratricopeptide repeat (TPR)-containing protein	GO:0008150 biological_process
AT1G19540	1.21876	838541	ensembl_gene_id	A. thaliana	838541	A. thaliana	AT1G19540	NmrA-like negative transcriptional regulator family protein
AT5G62460	1.21798	836366	ensembl_gene_id	A. thaliana	836366	A. thaliana	AT5G62460	RING/FYVE/PHD zinc finger superfamily protein	GO:0071472 cellular response to salt stress;GO:0071470 cellular response to osmotic stress;GO:0062197 cellular response to chemical stress
AT3G56320	1.21772	824799	ensembl_gene_id	A. thaliana	824799	A. thaliana	AT3G56320	PAP/OAS1 substrate-binding domain superfamily
AT5G40380	1.21581	834036	ensembl_gene_id	A. thaliana	834036	A. thaliana	CRK42	cysteine-rich RLK (RECEPTOR-like protein kinase) 42	GO:0006468 protein phosphorylation;GO:0016310 phosphorylation;GO:0006796 phosphate-containing compound metabolic process
AT1G67310	1.21579	843051	ensembl_gene_id	A. thaliana	843051	A. thaliana	AT1G67310	Calmodulin-binding transcription activator protein with CG-1 and Ankyrin domain	GO:0006357 regulation of transcription by RNA polymerase II;GO:0006355 regulation of transcription, DNA-templated;GO:1903506 regulation of nucleic acid-templated transcription
AT2G21620	1.21563	816700	ensembl_gene_id	A. thaliana	816700	A. thaliana	RD2	Adenine nucleotide alpha hydrolases-like superfamily protein	GO:0009269 response to desiccation;GO:0009414 response to water deprivation;GO:0009415 response to water
AT5G55010	1.21418	835592	ensembl_gene_id	A. thaliana	835592	A. thaliana	AT5G55010	hypothetical protein	GO:0008150 biological_process
AT5G46295	1.21332	834672	ensembl_gene_id	A. thaliana	834672	A. thaliana	AT5G46295	transmembrane protein	GO:0008150 biological_process
AT3G58350	1.213	825004	ensembl_gene_id	A. thaliana	825004	A. thaliana	RTM3	RESTRICTED TEV MOVEMENT 3	GO:0046741 transport of virus in host, tissue to tissue;GO:0044000 movement in host;GO:0046739 transport of virus in multicellular host
AT5G37180	1.21278	833692	ensembl_gene_id	A. thaliana	833692	A. thaliana	SUS5	sucrose synthase 5	GO:0080165 callose deposition in phloem sieve plate;GO:0052545 callose localization;GO:0033037 polysaccharide localization
AT3G16920	1.21193	820947	ensembl_gene_id	A. thaliana	820947	A. thaliana	CTL2	chitinase-like protein	GO:0006026 aminoglycan catabolic process;GO:0006030 chitin metabolic process;GO:0006032 chitin catabolic process
AT4G39955	1.2117	830156	ensembl_gene_id	A. thaliana	830156	A. thaliana	AT4G39955	alpha/beta-Hydrolases superfamily protein
AT3G55120	1.21134	824678	ensembl_gene_id	A. thaliana	824678	A. thaliana	TT5	Chalcone-flavanone isomerase family protein	GO:0009813 flavonoid biosynthetic process;GO:0009812 flavonoid metabolic process;GO:0010224 response to UV-B
AT1G52830	1.21044	841717	ensembl_gene_id	A. thaliana	841717	A. thaliana	IAA6	indole-3-acetic acid 6	GO:0009704 de-etiolation;GO:0009640 photomorphogenesis;GO:0009639 response to red or far red light
AT2G24550	1.21038	816991	ensembl_gene_id	A. thaliana	816991	A. thaliana	AT2G24550	major centromere autoantigen B-like protein	GO:0008150 biological_process
AT5G58380	1.21015	835951	ensembl_gene_id	A. thaliana	835951	A. thaliana	SIP1	SOS3-interacting protein 1	GO:0006468 protein phosphorylation;GO:0016310 phosphorylation;GO:0007165 signal transduction
AT3G61630	1.2101	825336	ensembl_gene_id	A. thaliana	825336	A. thaliana	CRF6	cytokinin response factor 6	GO:0048825 cotyledon development;GO:0048366 leaf development;GO:0048827 phyllome development
AT3G13438	1.2099	5007998	ensembl_gene_id	A. thaliana	5007998	A. thaliana	SADHU7-1	hypothetical protein
AT1G07470	1.20944	837259	ensembl_gene_id	A. thaliana	837259	A. thaliana	AT1G07470	Transcription factor IIA, alpha/beta subunit	GO:0006367 transcription initiation from RNA polymerase II promoter;GO:0006366 transcription by RNA polymerase II;GO:0006352 DNA-templated transcription, initiation
AT1G55740	1.20912	842023	ensembl_gene_id	A. thaliana	842023	A. thaliana	SIP1	seed imbibition 1
AT5G52420	1.20774	835318	ensembl_gene_id	A. thaliana	835318	A. thaliana	AT5G52420	transmembrane protein	GO:0008150 biological_process
AT4G10080	1.20763	826599	ensembl_gene_id	A. thaliana	826599	A. thaliana	AT4G10080	transmembrane protein
AT2G47490	1.20698	819362	ensembl_gene_id	A. thaliana	819362	A. thaliana	NDT1	NAD+ transporter 1	GO:0035352 NAD transmembrane transport;GO:0043132 NAD transport;GO:1901679 nucleotide transmembrane transport
AT4G04220	1.20686	825737	ensembl_gene_id	A. thaliana	825737	A. thaliana	RLP46	receptor like protein 46	GO:0007165 signal transduction;GO:0023052 signaling;GO:0007154 cell communication
AT1G04240	1.20678	839570	ensembl_gene_id	A. thaliana	839570	A. thaliana	SHY2	AUX/IAA transcriptional regulator family protein	GO:0009733 response to auxin;GO:0009725 response to hormone;GO:0009719 response to endogenous stimulus
AT3G50830	1.20666	824247	ensembl_gene_id	A. thaliana	824247	A. thaliana	COR413-PM2	cold-regulated 413-plasma membrane 2
AT3G22490	1.20665	821820	ensembl_gene_id	A. thaliana	821820	A. thaliana	AT3G22490	Seed maturation protein	GO:0010226 response to lithium ion;GO:0009845 seed germination;GO:0090351 seedling development
AT5G06370	1.20653	830525	ensembl_gene_id	A. thaliana	830525	A. thaliana	AT5G06370	NC domain-containing protein-like protein	GO:0071284 cellular response to lead ion;GO:0046937 phytochelatin metabolic process;GO:0046938 phytochelatin biosynthetic process
AT4G11950	1.20649	826802	ensembl_gene_id	A. thaliana	826802	A. thaliana	AT4G11950	transmembrane protein, putative (DUF1191)	GO:0008150 biological_process
AT4G36780	1.20641	829831	ensembl_gene_id	A. thaliana	829831	A. thaliana	BEH2	BES1/BZR1 homolog 2	GO:0006355 regulation of transcription, DNA-templated;GO:1903506 regulation of nucleic acid-templated transcription;GO:2001141 regulation of RNA biosynthetic process
AT5G16370	1.20563	831498	ensembl_gene_id	A. thaliana	831498	A. thaliana	AAE5	acyl activating enzyme 5
AT1G03520	1.20476	839471	ensembl_gene_id	A. thaliana	839471	A. thaliana	AT1G03520	Core-2/I-branching beta-1,6-N-acetylglucosaminyltransferase family protein
AT5G38850	1.20433	833876	ensembl_gene_id	A. thaliana	833876	A. thaliana	AT5G38850	Disease resistance protein (TIR-NBS-LRR class)	GO:0007165 signal transduction;GO:0023052 signaling;GO:0007154 cell communication
AT4G05755	1.2041	28719670	ensembl_gene_id	A. thaliana	28719670	A. thaliana	AT4G05755	ncRNA
AT1G11362	1.20404	6240451	ensembl_gene_id	A. thaliana	6240451	A. thaliana	AT1G11362	Plant invertase/pectin methylesterase inhibitor superfamily protein	GO:0043086 negative regulation of catalytic activity;GO:0044092 negative regulation of molecular function;GO:0050790 regulation of catalytic activity
AT1G12880	1.20398	837845	ensembl_gene_id	A. thaliana	837845	A. thaliana	NUDT12	nudix hydrolase homolog 12
AT3G22440	1.20272	821815	ensembl_gene_id	A. thaliana	821815	A. thaliana	AT3G22440	FRIGIDA-like protein
AT1G10090	1.20213	837544	ensembl_gene_id	A. thaliana	837544	A. thaliana	AT1G10090	Early-responsive to dehydration stress protein (ERD4)
AT5G55400	1.20149	835633	ensembl_gene_id	A. thaliana	835633	A. thaliana	AT5G55400	Actin binding Calponin homology (CH) domain-containing protein	GO:0051639 actin filament network formation;GO:0051017 actin filament bundle assembly;GO:0061572 actin filament bundle organization
AT2G44060	1.20129	819011	ensembl_gene_id	A. thaliana	819011	A. thaliana	AT2G44060	Late embryogenesis abundant protein, group 2	GO:0009269 response to desiccation;GO:0009414 response to water deprivation;GO:0009415 response to water
AT1G54110	1.20089	841850	ensembl_gene_id	A. thaliana	841850	A. thaliana	AT1G54110	Membrane fusion protein Use1	GO:0006812 cation transport;GO:0006811 ion transport;GO:0006810 transport
AT3G14690	1.19971	820697	ensembl_gene_id	A. thaliana	820697	A. thaliana	CYP72A15	cytochrome P450, family 72, subfamily A, polypeptide 15
AT2G18680	1.19962	816383	ensembl_gene_id	A. thaliana	816383	A. thaliana	AT2G18680	transmembrane protein	GO:0008150 biological_process
AT1G25230	1.19937	839105	ensembl_gene_id	A. thaliana	839105	A. thaliana	AT1G25230	Calcineurin-like metallo-phosphoesterase superfamily protein
AT4G17530	1.19796	827468	ensembl_gene_id	A. thaliana	827468	A. thaliana	RAB1C	RAB GTPase homolog 1C	GO:0009860 pollen tube growth;GO:0009932 cell tip growth;GO:0048588 developmental cell growth
AT1G69290	1.19754	843260	ensembl_gene_id	A. thaliana	843260	A. thaliana	AT1G69290	Pentatricopeptide repeat (PPR) superfamily protein	GO:0008150 biological_process
AT5G51890	1.19746	835264	ensembl_gene_id	A. thaliana	835264	A. thaliana	AT5G51890	Peroxidase superfamily protein	GO:0098869 cellular oxidant detoxification;GO:1990748 cellular detoxification;GO:0097237 cellular response to toxic substance
AT1G74450	1.19701	843786	ensembl_gene_id	A. thaliana	843786	A. thaliana	AT1G74450	BPS1-like protein (DUF793)	GO:0009555 pollen development;GO:0048229 gametophyte development;GO:0007275 multicellular organism development
AT5G40020	1.19701	833999	ensembl_gene_id	A. thaliana	833999	A. thaliana	AT5G40020	Pathogenesis-related thaumatin superfamily protein	GO:0006952 defense response;GO:0006950 response to stress;GO:0050896 response to stimulus
AT1G78850	1.19616	844222	ensembl_gene_id	A. thaliana	844222	A. thaliana	AT1G78850	D-mannose binding lectin protein with Apple-like carbohydrate-binding domain-containing protein	GO:1904383 response to sodium phosphate;GO:1902074 response to salt;GO:0071456 cellular response to hypoxia
AT3G59480	1.19607	825117	ensembl_gene_id	A. thaliana	825117	A. thaliana	AT3G59480	pfkB-like carbohydrate kinase family protein	GO:0006000 fructose metabolic process;GO:0019252 starch biosynthetic process;GO:0005982 starch metabolic process
AT5G22470	1.19409	832308	ensembl_gene_id	A. thaliana	832308	A. thaliana	AT5G22470	poly ADP-ribose polymerase 3	GO:0006471 protein ADP-ribosylation;GO:0070212 protein poly-ADP-ribosylation;GO:0006302 double-strand break repair
AT4G27560	1.19352	828865	ensembl_gene_id	A. thaliana	828865	A. thaliana	AT4G27560	UDP-Glycosyltransferase superfamily protein	GO:0046283 anthocyanin-containing compound metabolic process;GO:0009812 flavonoid metabolic process;GO:0042440 pigment metabolic process
AT1G09960	1.19308	837530	ensembl_gene_id	A. thaliana	837530	A. thaliana	SUT4	sucrose transporter 4	GO:0015766 disaccharide transport;GO:0015770 sucrose transport;GO:0015772 oligosaccharide transport
AT3G44880	1.19221	823622	ensembl_gene_id	A. thaliana	823622	A. thaliana	ACD1	Pheophorbide a oxygenase family protein with Rieske 2Fe-2S domain-containing protein	GO:0015996 chlorophyll catabolic process;GO:0046149 pigment catabolic process;GO:0006787 porphyrin-containing compound catabolic process
AT2G16790	1.18973	816180	ensembl_gene_id	A. thaliana	816180	A. thaliana	AT2G16790	P-loop containing nucleoside triphosphate hydrolases superfamily protein	GO:0019520 aldonic acid metabolic process;GO:0019521 D-gluconate metabolic process;GO:0046176 aldonic acid catabolic process
AT2G31585	1.18885	5007916	ensembl_gene_id	A. thaliana	5007916	A. thaliana	AT2G31585	ncRNA	GO:0008150 biological_process
AT3G04000	1.1871	819555	ensembl_gene_id	A. thaliana	819555	A. thaliana	AT3G04000	NAD(P)-binding Rossmann-fold superfamily protein
AT1G02610	1.187	837915	ensembl_gene_id	A. thaliana	837915	A. thaliana	AT1G02610	RING/FYVE/PHD zinc finger superfamily protein	GO:0016567 protein ubiquitination;GO:0032446 protein modification by small protein conjugation;GO:0070647 protein modification by small protein conjugation or removal
AT4G28240	1.18517	828939	ensembl_gene_id	A. thaliana	828939	A. thaliana	AT4G28240	Wound-responsive family protein	GO:0008150 biological_process
AT2G46070	1.18511	819215	ensembl_gene_id	A. thaliana	819215	A. thaliana	MPK12	mitogen-activated protein kinase 12	GO:0080026 response to indolebutyric acid;GO:0071244 cellular response to carbon dioxide;GO:0010037 response to carbon dioxide
AT1G08230	1.18473	837344	ensembl_gene_id	A. thaliana	837344	A. thaliana	AT1G08230	Transmembrane amino acid transporter family protein	GO:0015812 gamma-aminobutyric acid transport;GO:0006865 amino acid transport;GO:0046942 carboxylic acid transport
AT3G05630	1.1833	819730	ensembl_gene_id	A. thaliana	819730	A. thaliana	PLDP2	phospholipase D P2	GO:0006654 phosphatidic acid biosynthetic process;GO:0046473 phosphatidic acid metabolic process;GO:0019375 galactolipid biosynthetic process
AT4G39090	1.18316	830064	ensembl_gene_id	A. thaliana	830064	A. thaliana	RD19	Papain family cysteine protease	GO:0009269 response to desiccation;GO:0042742 defense response to bacterium;GO:0009414 response to water deprivation
AT3G58750	1.18298	825044	ensembl_gene_id	A. thaliana	825044	A. thaliana	CSY2	citrate synthase 2	GO:0006635 fatty acid beta-oxidation;GO:0019395 fatty acid oxidation;GO:0009062 fatty acid catabolic process
AT1G26800	1.18275	839223	ensembl_gene_id	A. thaliana	839223	A. thaliana	AT1G26800	RING/U-box superfamily protein	GO:0061635 regulation of protein complex stability;GO:0071629 cytoplasm protein quality control by the ubiquitin-proteasome system;GO:0140455 cytoplasm protein quality control
AT3G53400	1.18205	824508	ensembl_gene_id	A. thaliana	824508	A. thaliana	AT3G53400	peptide upstream protein
AT1G26450	1.18077	839186	ensembl_gene_id	A. thaliana	839186	A. thaliana	AT1G26450	Carbohydrate-binding X8 domain superfamily protein	GO:0008150 biological_process
AT5G34850	1.17935	833406	ensembl_gene_id	A. thaliana	833406	A. thaliana	PAP26	purple acid phosphatase 26	GO:0055062 phosphate ion homeostasis;GO:0072506 trivalent inorganic anion homeostasis;GO:0055081 anion homeostasis
AT3G51830	1.17935	824346	ensembl_gene_id	A. thaliana	824346	A. thaliana	SAC8	SAC domain-containing protein 8	GO:0046856 phosphatidylinositol dephosphorylation;GO:0046839 phospholipid dephosphorylation;GO:0046488 phosphatidylinositol metabolic process
AT4G38810	1.17856	830036	ensembl_gene_id	A. thaliana	830036	A. thaliana	AT4G38810	Calcium-binding EF-hand family protein
AT4G21980	1.17839	828287	ensembl_gene_id	A. thaliana	828287	A. thaliana	APG8A	Ubiquitin-like superfamily protein	GO:0006914 autophagy;GO:0061919 process utilizing autophagic mechanism;GO:0050832 defense response to fungus
AT1G30370	1.17759	839917	ensembl_gene_id	A. thaliana	839917	A. thaliana	DLAH	alpha/beta-Hydrolases superfamily protein	GO:0010214 seed coat development;GO:0048316 seed development;GO:0010154 fruit development
AT4G04630	1.17669	825795	ensembl_gene_id	A. thaliana	825795	A. thaliana	AT4G04630	senescence regulator (Protein of unknown function, DUF584)	GO:0008150 biological_process
AT4G18780	1.17643	827612	ensembl_gene_id	A. thaliana	827612	A. thaliana	IRX1	cellulose synthase family protein	GO:0010116 positive regulation of abscisic acid biosynthetic process;GO:1902932 positive regulation of alcohol biosynthetic process;GO:0010115 regulation of abscisic acid biosynthetic process
AT2G18196	1.17622	816334	ensembl_gene_id	A. thaliana	816334	A. thaliana	AT2G18196	Heavy metal transport/detoxification superfamily protein
AT2G15480	1.17574	816040	ensembl_gene_id	A. thaliana	816040	A. thaliana	UGT73B5	UDP-glucosyl transferase 73B5	GO:0043207 response to external biotic stimulus;GO:0051707 response to other organism;GO:0009607 response to biotic stimulus
AT4G30140	1.17569	829137	ensembl_gene_id	A. thaliana	829137	A. thaliana	CDEF1	GDSL-like Lipase/Acylhydrolase superfamily protein
AT1G12260	1.17538	837780	ensembl_gene_id	A. thaliana	837780	A. thaliana	NAC007	NAC 007	GO:1901348 positive regulation of secondary cell wall biogenesis;GO:1903340 positive regulation of cell wall organization or biogenesis;GO:0048759 xylem vessel member cell differentiation
AT1G22740	1.17514	838880	ensembl_gene_id	A. thaliana	838880	A. thaliana	RABG3B	RAB GTPase homolog G3B	GO:0010508 positive regulation of autophagy;GO:0010623 programmed cell death involved in cell development;GO:1905177 tracheary element differentiation
AT3G29240	1.17502	822579	ensembl_gene_id	A. thaliana	822579	A. thaliana	AT3G29240	PPR containing protein (DUF179)	GO:0008150 biological_process
AT2G40420	1.17124	818635	ensembl_gene_id	A. thaliana	818635	A. thaliana	AT2G40420	Transmembrane amino acid transporter family protein	GO:0003333 amino acid transmembrane transport;GO:0006865 amino acid transport;GO:1905039 carboxylic acid transmembrane transport
AT5G49900	1.17085	835053	ensembl_gene_id	A. thaliana	835053	A. thaliana	AT5G49900	Beta-glucosidase, GBA2 type family protein	GO:0006680 glucosylceramide catabolic process;GO:0019377 glycolipid catabolic process;GO:0046477 glycosylceramide catabolic process
AT1G31820	1.1698	840072	ensembl_gene_id	A. thaliana	840072	A. thaliana	PUT1	Amino acid permease family protein	GO:0015846 polyamine transport;GO:0071705 nitrogen compound transport;GO:0071702 organic substance transport
AT1G49430	1.16874	841367	ensembl_gene_id	A. thaliana	841367	A. thaliana	LACS2	long-chain acyl-CoA synthetase 2	GO:0010143 cutin biosynthetic process;GO:0010025 wax biosynthetic process;GO:0010166 wax metabolic process
AT3G49690	1.16834	824131	ensembl_gene_id	A. thaliana	824131	A. thaliana	MYB84	myb domain protein 84
AT3G18350	1.16802	821364	ensembl_gene_id	A. thaliana	821364	A. thaliana	AT3G18350	heat-inducible transcription repressor (DUF639)	GO:0008150 biological_process
AT2G37150	1.16538	818291	ensembl_gene_id	A. thaliana	818291	A. thaliana	AT2G37150	RING/U-box superfamily protein
AT3G51840	1.16365	824347	ensembl_gene_id	A. thaliana	824347	A. thaliana	ACX4	acyl-CoA oxidase 4	GO:0046459 short-chain fatty acid metabolic process;GO:0006635 fatty acid beta-oxidation;GO:0019395 fatty acid oxidation
AT4G23700	1.16173	828470	ensembl_gene_id	A. thaliana	828470	A. thaliana	CHX17	cation/H+ exchanger 17	GO:0006623 protein targeting to vacuole;GO:0072665 protein localization to vacuole;GO:0072666 establishment of protein localization to vacuole
AT5G62670	1.16165	836388	ensembl_gene_id	A. thaliana	836388	A. thaliana	HA11	H[+]-ATPase 11	GO:0120029 proton export across plasma membrane;GO:0030641 regulation of cellular pH;GO:0051453 regulation of intracellular pH
AT5G01810	1.16093	830556	ensembl_gene_id	A. thaliana	830556	A. thaliana	CIPK15	CBL-interacting protein kinase 15	GO:0009788 negative regulation of abscisic acid-activated signaling pathway;GO:1901420 negative regulation of response to alcohol;GO:1905958 negative regulation of cellular response to alcohol
AT1G32100	1.16085	840102	ensembl_gene_id	A. thaliana	840102	A. thaliana	PRR1	pinoresinol reductase 1	GO:0009806 lignan metabolic process;GO:0009807 lignan biosynthetic process;GO:0009699 phenylpropanoid biosynthetic process
AT1G31935	1.1606	6241487	ensembl_gene_id	A. thaliana	6241487	A. thaliana	AT1G31935	ncRNA	GO:0008150 biological_process
AT4G32870	1.16037	829423	ensembl_gene_id	A. thaliana	829423	A. thaliana	AT4G32870	Polyketide cyclase/dehydrase and lipid transport superfamily protein	GO:0080163 regulation of protein serine/threonine phosphatase activity;GO:0043666 regulation of phosphoprotein phosphatase activity;GO:0010921 regulation of phosphatase activity
AT2G07080	1.15982	3767913	ensembl_gene_id	A. thaliana	3767913	A. thaliana	AT2G07080	hypothetical protein
AT5G44610	1.15899	834489	ensembl_gene_id	A. thaliana	834489	A. thaliana	MAP18	microtubule-associated protein 18	GO:0031115 negative regulation of microtubule polymerization;GO:0031111 negative regulation of microtubule polymerization or depolymerization;GO:0031113 regulation of microtubule polymerization
AT1G03470	1.1585	839494	ensembl_gene_id	A. thaliana	839494	A. thaliana	NET3A	Kinase interacting (KIP1-like) family protein
AT3G53180	1.15771	824484	ensembl_gene_id	A. thaliana	824484	A. thaliana	NodGS	nodulin/glutamine synthase-like protein	GO:0006542 glutamine biosynthetic process;GO:0048829 root cap development;GO:0006541 glutamine metabolic process
AT4G10040	1.1576	826595	ensembl_gene_id	A. thaliana	826595	A. thaliana	CYTC-2	cytochrome c-2	GO:0006123 mitochondrial electron transport, cytochrome c to oxygen;GO:0010336 gibberellic acid homeostasis;GO:0006122 mitochondrial electron transport, ubiquinol to cytochrome c
AT5G45280	1.15676	834564	ensembl_gene_id	A. thaliana	834564	A. thaliana	AT5G45280	Pectinacetylesterase family protein	GO:0071555 cell wall organization;GO:0045229 external encapsulating structure organization;GO:0071554 cell wall organization or biogenesis
AT3G54510	1.1559	824616	ensembl_gene_id	A. thaliana	824616	A. thaliana	AT3G54510	Early-responsive to dehydration stress protein (ERD4)
AT1G78210	1.15505	844157	ensembl_gene_id	A. thaliana	844157	A. thaliana	AT1G78210	alpha/beta-Hydrolases superfamily protein
AT5G26146	1.15477	6241476	ensembl_gene_id	A. thaliana	6241476	A. thaliana	AT5G26146	ncRNA	GO:0008150 biological_process
AT5G57510	1.15457	835855	ensembl_gene_id	A. thaliana	835855	A. thaliana	AT5G57510	cotton fiber protein	GO:0071456 cellular response to hypoxia;GO:0036294 cellular response to decreased oxygen levels;GO:0071453 cellular response to oxygen levels
AT4G12130	1.15424	826821	ensembl_gene_id	A. thaliana	826821	A. thaliana	AT4G12130	Glycine cleavage T-protein family	GO:0016226 iron-sulfur cluster assembly;GO:0031163 metallo-sulfur cluster assembly;GO:0006790 sulfur compound metabolic process
AT1G23730	1.15295	838983	ensembl_gene_id	A. thaliana	838983	A. thaliana	BCA3	beta carbonic anhydrase 3	GO:0015976 carbon utilization;GO:0008150 biological_process
AT1G73040	1.15277	843635	ensembl_gene_id	A. thaliana	843635	A. thaliana	AT1G73040	Mannose-binding lectin superfamily protein
AT4G15910	1.15277	827273	ensembl_gene_id	A. thaliana	827273	A. thaliana	DI21	drought-induced 21	GO:0009631 cold acclimation;GO:0009414 response to water deprivation;GO:0009415 response to water
AT2G28420	1.15274	817390	ensembl_gene_id	A. thaliana	817390	A. thaliana	GLYI8	Lactoylglutathione lyase / glyoxalase I family protein
AT2G21430	1.15189	816682	ensembl_gene_id	A. thaliana	816682	A. thaliana	AT2G21430	Papain family cysteine protease	GO:0051603 proteolysis involved in cellular protein catabolic process;GO:0044257 cellular protein catabolic process;GO:0030163 protein catabolic process
AT4G21200	1.1515	827868	ensembl_gene_id	A. thaliana	827868	A. thaliana	GA2OX8	gibberellin 2-oxidase 8	GO:0009686 gibberellin biosynthetic process;GO:0009685 gibberellin metabolic process;GO:0016102 diterpenoid biosynthetic process
AT4G31340	1.15145	829261	ensembl_gene_id	A. thaliana	829261	A. thaliana	AT4G31340	myosin heavy chain-like protein
AT5G66800	1.15135	836813	ensembl_gene_id	A. thaliana	836813	A. thaliana	AT5G66800	membrane-associated kinase regulator-like protein
AT1G62490	1.15098	842546	ensembl_gene_id	A. thaliana	842546	A. thaliana	AT1G62490	Mitochondrial transcription termination factor family protein	GO:0009658 chloroplast organization;GO:0009657 plastid organization;GO:0006996 organelle organization
AT3G07310	1.15081	819919	ensembl_gene_id	A. thaliana	819919	A. thaliana	AT3G07310	phosphoserine aminotransferase, putative (DUF760)	GO:0008150 biological_process
AT1G04830	1.15037	839404	ensembl_gene_id	A. thaliana	839404	A. thaliana	AT1G04830	Ypt/Rab-GAP domain of gyp1p superfamily protein	GO:0090630 activation of GTPase activity;GO:0043547 positive regulation of GTPase activity;GO:0043087 regulation of GTPase activity
AT5G24850	1.15018	832554	ensembl_gene_id	A. thaliana	832554	A. thaliana	CRY3	cryptochrome 3	GO:0000719 photoreactive repair;GO:0006290 pyrimidine dimer repair;GO:0006281 DNA repair
AT5G05300	1.14683	28720712	ensembl_gene_id	A. thaliana	28720712	A. thaliana	AT5G05300	hypothetical protein	GO:0042542 response to hydrogen peroxide;GO:0045088 regulation of innate immune response;GO:0002682 regulation of immune system process
AT1G61255	1.14632	842419	ensembl_gene_id	A. thaliana	842419	A. thaliana	AT1G61255	hypothetical protein	GO:0008150 biological_process
AT1G28960	1.1462	839773	ensembl_gene_id	A. thaliana	839773	A. thaliana	NUDX15	nudix hydrolase homolog 15	GO:0006104 succinyl-CoA metabolic process;GO:0015938 coenzyme A catabolic process;GO:0009154 purine ribonucleotide catabolic process
AT2G21187	1.14606	5007893	ensembl_gene_id	A. thaliana	5007893	A. thaliana	AT2G21187	ncRNA	GO:0008150 biological_process
AT2G41210	1.14591	818720	ensembl_gene_id	A. thaliana	818720	A. thaliana	PIP5K5	phosphatidylinositol- 4-phosphate 5-kinase 5	GO:0046854 phosphatidylinositol phosphate biosynthetic process;GO:0006661 phosphatidylinositol biosynthetic process;GO:0009827 plant-type cell wall modification
AT3G52790	1.14554	824445	ensembl_gene_id	A. thaliana	824445	A. thaliana	AT3G52790	peptidoglycan-binding LysM domain-containing protein
AT4G27745	1.14478	3770406	ensembl_gene_id	A. thaliana	3770406	A. thaliana	AT4G27745	Yippee family putative zinc-binding protein	GO:0008150 biological_process
AT3G04060	1.14409	819561	ensembl_gene_id	A. thaliana	819561	A. thaliana	NAC046	NAC domain containing protein 46	GO:1901406 positive regulation of tetrapyrrole catabolic process;GO:1903648 positive regulation of chlorophyll catabolic process;GO:0010271 regulation of chlorophyll catabolic process
AT5G06970	1.14346	830588	ensembl_gene_id	A. thaliana	830588	A. thaliana	AT5G06970	plant/protein (DUF810)	GO:0072659 protein localization to plasma membrane;GO:1990778 protein localization to cell periphery;GO:0010118 stomatal movement
AT1G21670	1.14331	838769	ensembl_gene_id	A. thaliana	838769	A. thaliana	AT1G21670	DPP6 amino-terminal domain protein
AT5G41471	1.14285	3771391	ensembl_gene_id	A. thaliana	3771391	A. thaliana	SNOR108	ncRNA	GO:0042254 ribosome biogenesis;GO:0022613 ribonucleoprotein complex biogenesis;GO:0044085 cellular component biogenesis
AT2G32190	1.14243	817778	ensembl_gene_id	A. thaliana	817778	A. thaliana	AT2G32190	cysteine-rich/transmembrane domain A-like protein	GO:0008150 biological_process
AT3G27884	1.14238	5008039	ensembl_gene_id	A. thaliana	5008039	A. thaliana	AT3G27884	ncRNA	GO:0008150 biological_process
AT1G29890	1.14172	839867	ensembl_gene_id	A. thaliana	839867	A. thaliana	RWA4	O-acetyltransferase family protein	GO:1990937 xylan acetylation;GO:0045492 xylan biosynthetic process;GO:0010411 xyloglucan metabolic process
AT2G42820	1.14148	818882	ensembl_gene_id	A. thaliana	818882	A. thaliana	HVA22F	HVA22-like protein F	GO:0008150 biological_process
AT2G47460	1.14146	819359	ensembl_gene_id	A. thaliana	819359	A. thaliana	MYB12	myb domain protein 12	GO:1900386 positive regulation of flavonol biosynthetic process;GO:1900384 regulation of flavonol biosynthetic process;GO:0009963 positive regulation of flavonoid biosynthetic process
AT5G67340	1.14105	836869	ensembl_gene_id	A. thaliana	836869	A. thaliana	AT5G67340	ARM repeat superfamily protein	GO:0016567 protein ubiquitination;GO:0032446 protein modification by small protein conjugation;GO:0070647 protein modification by small protein conjugation or removal
AT5G62150	1.14098	836335	ensembl_gene_id	A. thaliana	836335	A. thaliana	AT5G62150	peptidoglycan-binding LysM domain-containing protein
AT3G48690	1.14054	824030	ensembl_gene_id	A. thaliana	824030	A. thaliana	CXE12	alpha/beta-Hydrolases superfamily protein
AT3G20250	1.14049	821569	ensembl_gene_id	A. thaliana	821569	A. thaliana	PUM5	pumilio 5	GO:0061158 3'-UTR-mediated mRNA destabilization;GO:0009819 drought recovery;GO:0050779 RNA destabilization
AT1G76800	1.13872	844014	ensembl_gene_id	A. thaliana	844014	A. thaliana	AT1G76800	Vacuolar iron transporter (VIT) family protein	GO:0006880 intracellular sequestering of iron ion;GO:0030026 cellular manganese ion homeostasis;GO:0097577 sequestering of iron ion
AT5G01670	1.1379	831701	ensembl_gene_id	A. thaliana	831701	A. thaliana	AT5G01670	NAD(P)-linked oxidoreductase superfamily protein
AT5G67060	1.13763	836841	ensembl_gene_id	A. thaliana	836841	A. thaliana	HEC1	basic helix-loop-helix (bHLH) DNA-binding superfamily protein	GO:0010500 transmitting tissue development;GO:0048462 carpel formation;GO:0048445 carpel morphogenesis
AT3G47500	1.13756	823904	ensembl_gene_id	A. thaliana	823904	A. thaliana	CDF3	cycling DOF factor 3	GO:0006355 regulation of transcription, DNA-templated;GO:1903506 regulation of nucleic acid-templated transcription;GO:2001141 regulation of RNA biosynthetic process
AT2G22010	1.13732	816737	ensembl_gene_id	A. thaliana	816737	A. thaliana	RKP	related to KPC1	GO:2000060 positive regulation of ubiquitin-dependent protein catabolic process;GO:2000058 regulation of ubiquitin-dependent protein catabolic process;GO:1903052 positive regulation of proteolysis involved in cellular protein catabolic process
AT3G49590	1.13539	824121	ensembl_gene_id	A. thaliana	824121	A. thaliana	ATG13	Autophagy-related protein 13	GO:0000045 autophagosome assembly;GO:1905037 autophagosome organization;GO:0016236 macroautophagy
AT1G71692	1.13518	843497	ensembl_gene_id	A. thaliana	843497	A. thaliana	AGL12	AGAMOUS-like 12	GO:0045944 positive regulation of transcription by RNA polymerase II;GO:0010228 vegetative to reproductive phase transition of meristem;GO:0045893 positive regulation of transcription, DNA-templated
AT1G71890	1.1345	843520	ensembl_gene_id	A. thaliana	843520	A. thaliana	SUC5	Major facilitator superfamily protein	GO:0015766 disaccharide transport;GO:0015770 sucrose transport;GO:0015772 oligosaccharide transport
AT5G57040	1.13388	835808	ensembl_gene_id	A. thaliana	835808	A. thaliana	AT5G57040	Lactoylglutathione lyase / glyoxalase I family protein	GO:0009628 response to abiotic stimulus;GO:0050896 response to stimulus;GO:0008150 biological_process
AT5G64080	1.13192	836529	ensembl_gene_id	A. thaliana	836529	A. thaliana	XYP1	Bifunctional inhibitor/lipid-transfer protein/seed storage 2S albumin superfamily protein	GO:0010089 xylem development;GO:0010087 phloem or xylem histogenesis;GO:0006869 lipid transport
AT2G01890	1.13134	814720	ensembl_gene_id	A. thaliana	814720	A. thaliana	PAP8	purple acid phosphatase 8	GO:0016311 dephosphorylation;GO:0006796 phosphate-containing compound metabolic process;GO:0006793 phosphorus metabolic process
AT5G57390	1.13086	835845	ensembl_gene_id	A. thaliana	835845	A. thaliana	AIL5	AINTEGUMENTA-like 5	GO:0040019 positive regulation of embryonic development;GO:0060774 auxin mediated signaling pathway involved in phyllotactic patterning;GO:0060772 leaf phyllotactic patterning
AT2G01490	1.13044	814677	ensembl_gene_id	A. thaliana	814677	A. thaliana	PAHX	phytanoyl-CoA dioxygenase (PhyH) family protein	GO:0006631 fatty acid metabolic process;GO:0032787 monocarboxylic acid metabolic process;GO:0044255 cellular lipid metabolic process
AT4G06746	1.12942	826148	ensembl_gene_id	A. thaliana	826148	A. thaliana	RAP2.9	related to AP2 9	GO:0006355 regulation of transcription, DNA-templated;GO:1903506 regulation of nucleic acid-templated transcription;GO:2001141 regulation of RNA biosynthetic process
AT5G62090	1.12894	836329	ensembl_gene_id	A. thaliana	836329	A. thaliana	SLK2	SEUSS-like 2	GO:1901001 negative regulation of response to salt stress;GO:0010044 response to aluminum ion;GO:1901000 regulation of response to salt stress
[truncated: 1,921 more rows]
