# Supplementary material for: Histone Deacetylases HD2A and HD2B Undergo Feedback Regulation by ABA and Modulate Drought Tolerance via Mediating ABA-Induced Transcriptional Repression
Source: Genes (Basel). 2023 May 30;14(6):1199. doi: 10.3390/genes14061199 (PMC10298649; doi:10.3390/genes14061199)
Supplement: Supplementary file 1 [file genes-14-01199-s001.zip › Supplemental data set 10. primers used in this artical.xlsx]

## Sheet: Tabelle1
primers list
name	seq.	used for
HD2A-LP	CGGCTTCGTATTAAAACCCTC	Genotyping HD2A
HD2A-RP	GCCTTTGGTTTAGCTACAGCC	Genotyping HD2A
HD2B-LP	TCTTCTTCTCCTCCCGATAGC	Genotyping HD2B
HD2B-RP	AACAAGTTTAGCCCCACCAAC	Genotyping HD2B
nYFP-HD2A-attb3	GGGGACAACTTTGTATAATAAAGTTGTAATGGAGTTCTGGGGAATTGAAG	BIFC
nYFP-HD2A-attb2	GGGGACCACTTTGTACAAGAAAGCTGGGTCTCACTTGGCAGCAGCGTGCT	BIFC
nYFP-HD2B-attb3	GGGGACAACTTTGTATAATAAAGTTGTAATGGAGTTCTGGGGAGTTGCG	BIFC
nYFP-HD2B-attb2	GGGGACCACTTTGTACAAGAAAGCTGGGTCTTAAGCTCTACCCTTTCCCTTG	BIFC
cYFP-FIB2-attb1	GGGGACAAGTTTGTACAAAAAAGCAGGCTTAATGAGACCTCCTCT	BIFC
cYFP-FIB2-attb4	GGGGACAACTTTGTATAGAAAAGTTGGGTGCTAAGCAGCAGTAGC	BIFC
cYFP-NOP56-attb1	GGGGACAAGTTTGTACAAAAAAGCAGGCTTAATGGCGATGTATGT	BIFC
cYFP-NOP56-attb4	GGGGACAACTTTGTATAGAAAAGTTGGGTGCTATTCAGCGCTCTT	BIFC
ABI3-F	CAGCCTCTTCTTCTTCGGCA	qPCR
ABI3-R	GCACCAGAAGAGTCGTCACA	qPCR
ABI4-F	CGATTCCACCACCGACTCAT	qPCR
ABI4-R	CAGCTTCTTTGTCGAACGCC	qPCR
LTP4-F	GCACAGTGGCAAGTAGCTTG	qPCR
LTP4-R	CTTTCCAGGAAGGCCAGAGG	qPCR
Em1-F	ACTGAGCAGAGAAGAGCTTGA	qPCR
Em1-R	CTCCTTCCTTCAGCAAGATGC	qPCR
AHG1-F	AAACCGAATTTGTGCAAACC	qPCR
AHG1-R	CCATTTCCTCTCCACGACAT	qPCR
RAB18-F	ATGGCGTCTTACCAGAACCG	qPCR
RAB18-R	CCGTATCCTCCTCCTCCCAT	qPCR
XERO1-F	ATCCATTTCCAGCCACCACC	qPCR
XERO1-R	AGAGCTACTCCCAGAACGGT	qPCR
BCH1-F	TGGCGGAGAAATTGGAGAGG	qPCR
BCH1-R	CAGCACCAACAGAGAGAGCA	qPCR
AAO3-F	ATGAGAAGGGGCTTGTGGTG	qPCR
AAO3-R	ACGCTTTGGAGGAGAGAACG	qPCR
ABA1-F	GGCATTTGGTCTAAGGTGAGAA	qPCR
ABA1-R	CAGACTCGATATCCGCTGGTA	qPCR
NCED9-F	GCCTTCTGTCCCAAGATGCT	qPCR
NCED9-R	GTTCGGTCGAGGAATTGGGT	qPCR
NCED3-F	CCGGAGAAGGAGGAGAGGAA	qPCR
NCED3-R	CTGCTTCGCCAAATCATCGG	qPCR
DREB2A	ATCGAGGTAGCAGGCTTTGG	qPCR
DREB2A	CGCATCAGACCGAGGGAAAT	qPCR
RD29A	GAACACTCCGGTCTCTCTGC	qPCR
RD29A	CCGACTCTTCCTCCAACGTT	qPCR
RD22	TTGGAAAGGGAGGTGTACGC	qPCR
RD22	CCGCCTTTACCGACTCCTAC	qPCR
HD2A-F	TGAGCCACAAGGCTATTCTGAGG	qPCR
HD2A-R	AGCTACAGCCTTGGCAGCATTC	qPCR
HD2B-F	TGTTCCTGAAGCTGTTCCTGCTC	qPCR
HD2B-R	AACAGCTGCTCCAGCATTTCCG	qPCR
UBQ5-F	GGTGCTAAGAAGAGGAGGAAT	qPCR
UBQ5-R	CTCCTTCTTCTGGTAAACGT	qPCR
S16-F	TTTACGCCATCCGTCAGAGTAT	qPCR
S16-R	TCTGGTAACGAGAACGAGCAC	qPCR
negative control-CHIP QPCR-F	CAGTCTCTGCGAAGGGGATC	Chip-qPCR
negative control-CHIP QPCR-R	GCTTCACAAGACACGGTTCG	Chip-qPCR
chip-ABA1-F	TGTTTGGCCGTAGTGAAGCT	Chip-qPCR
chip-ABA1-R	TCCCAAGAAAACCCGGTAGC	Chip-qPCR
chip-NCED9-F	ggttcgataacggctcggtt	Chip-qPCR
chip-NCED9-R	ccgtgaagctctccaattgc	Chip-qPCR
chip-ABI3-F	ccaatgggctccaagaaggt	Chip-qPCR
chip-ABI3-R	acccctcgtatcaactgtca	Chip-qPCR
chip-ABI4-F	AGTGGCTTGGTACTTTCGCA	Chip-qPCR
chip-ABI4-R	AGGAAGGAGACGAAGGGGTT	Chip-qPCR
chip-LTP4-F	tatggctcaaaccacacccg	Chip-qPCR
chip-LTP4-R	cgtggagatgggatagggga	Chip-qPCR
chip-Em1-F	TGCGGAGGAAGAAGGGATTG	Chip-qPCR
chip-Em1-R	AAATCCACGCTGCCAAACAC	Chip-qPCR
chip-AHG1-F	ggatagaccagacgagcgtg	Chip-qPCR
chip-AHG1-R	cctatggctctggacgtgg	Chip-qPCR
chip-RAB18-F	ACACGAAGAGACACGTTCACA	Chip-qPCR
chip-RAB18-R	AGGACGGAGAGACGAGATGA	Chip-qPCR
chip-XERO1-F	ATCCATTTCCAGCCACCACC	Chip-qPCR
chip-XERO1-R	AGAGCTACTCCCAGAACGGT	Chip-qPCR
