# Supplementary material for: Histone Deacetylases HD2A and HD2B Undergo Feedback Regulation by ABA and Modulate Drought Tolerance via Mediating ABA-Induced Transcriptional Repression
Source: Genes (Basel). 2023 May 30;14(6):1199. doi: 10.3390/genes14061199 (PMC10298649; doi:10.3390/genes14061199)
Supplement: Supplementary file 1 [file genes-14-01199-s001.zip › Supplemental data set 2. overlap of differentlly regulated genes in hd2ahd2b compared with WT under control condition with ABA regulated genes in WT.xlsx]

## Sheet: Annotation
Figure 2A, The overlapped genes of hd2ahd2b (control) Vs wt(control) and wt(ABA) Vs wt(control)
	log2Fold Changes in hd2ahd2b (control) vs. wt (control)	log2Fold Changes in wt(ABA) Vs wt(control)		Type	Tax ID	Homologene Gene ID	Homologene Gene Tax ID	Gene Symbol	Description	Biological Process (GO)	GO:0010035 response to inorganic substanc	GO:0071456 cellular response to hypoxia	GO:0009266 response to temperature stimul	GO:0009636 response to toxic substance	GO:0006979 response to oxidative stress	GO:0019748 secondary metabolic process	GO:0009267 cellular response to starvatio	GO:0009611 response to wounding	GO:0010438 cellular response to sulfur st	ath00940 Phenylpropanoid biosynthesis -	GO:0010431 seed maturation	GO:2000143 negative regulation of DNA-tem	GO:0009664 plant-type cell wall organizat	GO:0090696 post-embryonic plant organ dev	GO:0019419 sulfate reduction	GO:0043617 cellular response to sucrose s	ath00910 Nitrogen metabolism - Arabidop	GO:0006949 syncytium formation	GO:0010876 lipid localization	GO:0097237 cellular response to toxic sub
AT5G42092	26.6538	26.6469	28721242	ensembl_gene_id	A. thaliana	28721242	A. thaliana	AT5G42092	ncRNA		0.0	0.0	0.0	0.0	0.0	0.0	0.0	0.0	0.0	0.0	0.0	0.0	0.0	0.0	0.0	0.0	0.0	0.0	0.0	0.0
AT1G66820	26.1967	25.5286	843000	ensembl_gene_id	A. thaliana	843000	A. thaliana	AT1G66820	glycine-rich protein		0.0	0.0	0.0	0.0	0.0	0.0	0.0	0.0	0.0	0.0	0.0	0.0	0.0	0.0	0.0	0.0	0.0	0.0	0.0	0.0
AT3G10120	24.4953	24.5372	820175	ensembl_gene_id	A. thaliana	820175	A. thaliana	AT3G10120	hypothetical protein	GO:0009620 response to fungus;GO:0043207 response to external biotic stimulus;GO:0051707 response to other organism	0.0	0.0	0.0	0.0	0.0	0.0	0.0	0.0	0.0	0.0	0.0	0.0	0.0	0.0	0.0	0.0	0.0	0.0	0.0	0.0
AT5G01815	22.9938	22.6728	28720416	ensembl_gene_id	A. thaliana	28720416	A. thaliana	AT5G01815	ncRNA		0.0	0.0	0.0	0.0	0.0	0.0	0.0	0.0	0.0	0.0	0.0	0.0	0.0	0.0	0.0	0.0	0.0	0.0	0.0	0.0
AT1G09053	20.0469	22.3302	28716982	ensembl_gene_id	A. thaliana	28716982	A. thaliana	AT1G09053	ncRNA		0.0	0.0	0.0	0.0	0.0	0.0	0.0	0.0	0.0	0.0	0.0	0.0	0.0	0.0	0.0	0.0	0.0	0.0	0.0	0.0
AT4G29200	9.05561	10.2549	829041	ensembl_gene_id	A. thaliana	829041	A. thaliana	AT4G29200	Beta-galactosidase related protein	GO:0009651 response to salt stress;GO:0006970 response to osmotic stress;GO:0009628 response to abiotic stimulus	1.0	0.0	0.0	0.0	0.0	0.0	0.0	0.0	0.0	0.0	0.0	0.0	0.0	0.0	0.0	0.0	0.0	0.0	0.0	0.0
AT1G47540	8.89754	7.94563	841163	ensembl_gene_id	A. thaliana	841163	A. thaliana	AT1G47540	Scorpion toxin-like knottin superfamily protein		0.0	0.0	0.0	0.0	0.0	0.0	0.0	0.0	0.0	0.0	0.0	0.0	0.0	0.0	0.0	0.0	0.0	0.0	0.0	0.0
AT2G40220	8.82187	7.81488	818614	ensembl_gene_id	A. thaliana	818614	A. thaliana	ABI4	Integrase-type DNA-binding superfamily protein	GO:0009747 hexokinase-dependent signaling;GO:0010896 regulation of triglyceride catabolic process;GO:0010353 response to trehalose	1.0	0.0	0.0	0.0	0.0	0.0	0.0	0.0	0.0	0.0	0.0	0.0	0.0	1.0	0.0	0.0	0.0	0.0	0.0	0.0
AT5G16460	8.10082	7.79863	831507	ensembl_gene_id	A. thaliana	831507	A. thaliana	AT5G16460	Putative adipose-regulatory protein (Seipin)	GO:0140042 lipid droplet formation;GO:0010344 seed oilbody biogenesis;GO:0034389 lipid droplet organization	0.0	0.0	0.0	0.0	0.0	0.0	0.0	0.0	0.0	0.0	1.0	0.0	0.0	0.0	0.0	0.0	0.0	0.0	1.0	0.0
AT5G62800	8.07821	7.75135	836401	ensembl_gene_id	A. thaliana	836401	A. thaliana	AT5G62800	Protein with RING/U-box and TRAF-like domain	GO:0006511 ubiquitin-dependent protein catabolic process;GO:0019941 modification-dependent protein catabolic process;GO:0043632 modification-dependent macromolecule catabolic process	0.0	0.0	0.0	0.0	0.0	0.0	0.0	0.0	0.0	0.0	0.0	0.0	0.0	0.0	0.0	0.0	0.0	0.0	0.0	0.0
AT2G34315	7.44947	7.39082	817993	ensembl_gene_id	A. thaliana	817993	A. thaliana	AT2G34315	avirulence induced family protein	GO:0008150 biological_process	0.0	0.0	0.0	0.0	0.0	0.0	0.0	0.0	0.0	0.0	0.0	0.0	0.0	0.0	0.0	0.0	0.0	0.0	0.0	0.0
AT5G09640	7.23657	7.24179	830823	ensembl_gene_id	A. thaliana	830823	A. thaliana	SCPL19	serine carboxypeptidase-like 19	GO:0019748 secondary metabolic process;GO:0006508 proteolysis;GO:0019538 protein metabolic process	0.0	0.0	0.0	0.0	0.0	1.0	0.0	0.0	0.0	1.0	0.0	0.0	0.0	0.0	0.0	0.0	0.0	0.0	0.0	0.0
AT4G18920	7.2308	7.18906	827627	ensembl_gene_id	A. thaliana	827627	A. thaliana	AT4G18920	histone acetyltransferase (DUF1264)	GO:0008150 biological_process	0.0	0.0	0.0	0.0	0.0	0.0	0.0	0.0	0.0	0.0	0.0	0.0	0.0	0.0	0.0	0.0	0.0	0.0	0.0	0.0
AT1G18100	6.92692	7.11522	838390	ensembl_gene_id	A. thaliana	838390	A. thaliana	E12A11	PEBP (phosphatidylethanolamine-binding protein) family protein	GO:0010030 positive regulation of seed germination;GO:0048582 positive regulation of post-embryonic development;GO:0010029 regulation of seed germination	1.0	0.0	0.0	0.0	0.0	0.0	0.0	0.0	0.0	0.0	0.0	0.0	0.0	0.0	0.0	0.0	0.0	0.0	0.0	0.0
AT1G74540	6.67665	7.11373	843795	ensembl_gene_id	A. thaliana	843795	A. thaliana	CYP98A8	cytochrome P450, family 98, subfamily A, polypeptide 8	GO:0080088 spermidine hydroxycinnamate conjugate biosynthetic process;GO:0008216 spermidine metabolic process;GO:0006595 polyamine metabolic process	0.0	0.0	0.0	0.0	0.0	0.0	0.0	0.0	0.0	1.0	0.0	0.0	0.0	0.0	0.0	0.0	0.0	0.0	0.0	0.0
AT5G53270	6.58145	7.0778	835408	ensembl_gene_id	A. thaliana	835408	A. thaliana	AT5G53270	Seed maturation protein		0.0	0.0	0.0	0.0	0.0	0.0	0.0	0.0	0.0	0.0	0.0	0.0	0.0	0.0	0.0	0.0	0.0	0.0	0.0	0.0
AT3G24210	6.49947	7.02422	822007	ensembl_gene_id	A. thaliana	822007	A. thaliana	AT3G24210	Ankyrin repeat family protein	GO:0008150 biological_process	0.0	0.0	0.0	0.0	0.0	0.0	0.0	0.0	0.0	0.0	0.0	0.0	0.0	0.0	0.0	0.0	0.0	0.0	0.0	0.0
AT4G11040	6.42933	6.90369	826705	ensembl_gene_id	A. thaliana	826705	A. thaliana	AT4G11040	Protein phosphatase 2C family protein	GO:1902040 positive regulation of seed dormancy process;GO:2000033 regulation of seed dormancy process;GO:2000034 regulation of seed maturation	0.0	0.0	0.0	0.0	0.0	0.0	0.0	0.0	0.0	0.0	1.0	0.0	0.0	0.0	0.0	0.0	0.0	0.0	0.0	0.0
AT2G22710	6.42613	6.87548	816801	ensembl_gene_id	A. thaliana	816801	A. thaliana	AT2G22710	hypothetical protein		0.0	0.0	0.0	0.0	0.0	0.0	0.0	0.0	0.0	0.0	0.0	0.0	0.0	0.0	0.0	0.0	0.0	0.0	0.0	0.0
AT3G13433	6.40662	6.86795	7922438	ensembl_gene_id	A. thaliana	7922438	A. thaliana	AT3G13433	transmembrane protein	GO:0008150 biological_process	0.0	0.0	0.0	0.0	0.0	0.0	0.0	0.0	0.0	0.0	0.0	0.0	0.0	0.0	0.0	0.0	0.0	0.0	0.0	0.0
AT5G54560	6.27739	6.85353	835544	ensembl_gene_id	A. thaliana	835544	A. thaliana	AT5G54560	hypothetical protein (DUF295)	GO:0008150 biological_process	0.0	0.0	0.0	0.0	0.0	0.0	0.0	0.0	0.0	0.0	0.0	0.0	0.0	0.0	0.0	0.0	0.0	0.0	0.0	0.0
AT4G36700	6.26157	6.82634	829823	ensembl_gene_id	A. thaliana	829823	A. thaliana	AT4G36700	RmlC-like cupins superfamily protein	GO:0008150 biological_process	0.0	0.0	0.0	0.0	0.0	0.0	0.0	0.0	0.0	0.0	0.0	0.0	0.0	0.0	0.0	0.0	0.0	0.0	0.0	0.0
AT4G39130	6.2049	6.82177	830068	ensembl_gene_id	A. thaliana	830068	A. thaliana	AT4G39130	Dehydrin family protein	GO:0009631 cold acclimation;GO:0009414 response to water deprivation;GO:0009415 response to water	1.0	0.0	1.0	0.0	0.0	0.0	0.0	0.0	0.0	0.0	0.0	0.0	0.0	0.0	0.0	0.0	0.0	0.0	0.0	0.0
AT4G18150	6.14719	6.81986	827540	ensembl_gene_id	A. thaliana	827540	A. thaliana	AT4G18150	Serine/Threonine-kinase, putative (DUF1296)	GO:0008150 biological_process	0.0	0.0	0.0	0.0	0.0	0.0	0.0	0.0	0.0	0.0	0.0	0.0	0.0	0.0	0.0	0.0	0.0	0.0	0.0	0.0
AT3G46660	6.14033	6.8089	823819	ensembl_gene_id	A. thaliana	823819	A. thaliana	UGT76E12	UDP-glucosyl transferase 76E12		0.0	0.0	0.0	0.0	0.0	0.0	0.0	0.0	0.0	0.0	0.0	0.0	0.0	0.0	0.0	0.0	0.0	0.0	0.0	0.0
AT3G51810	6.10339	6.7802	824344	ensembl_gene_id	A. thaliana	824344	A. thaliana	EM1	Stress induced protein	GO:0009737 response to abscisic acid;GO:0097305 response to alcohol;GO:0009793 embryo development ending in seed dormancy	1.0	0.0	0.0	0.0	0.0	0.0	0.0	0.0	0.0	0.0	0.0	0.0	0.0	0.0	0.0	0.0	0.0	0.0	0.0	0.0
AT2G05370	6.08184	6.75741	815085	ensembl_gene_id	A. thaliana	815085	A. thaliana	AT2G05370	RNA-dependent RNA polymerase-like protein	GO:0070919 production of siRNA involved in gene silencing by small RNA;GO:0031048 heterochromatin assembly by small RNA;GO:0030422 production of siRNA involved in RNA interference	0.0	0.0	0.0	0.0	0.0	0.0	0.0	0.0	0.0	0.0	0.0	0.0	0.0	0.0	0.0	0.0	0.0	0.0	0.0	0.0
AT2G25340	6.0181	6.72192	817072	ensembl_gene_id	A. thaliana	817072	A. thaliana	VAMP712	vesicle-associated membrane protein 712	GO:0016192 vesicle-mediated transport;GO:0006810 transport;GO:0051234 establishment of localization	0.0	0.0	0.0	0.0	0.0	0.0	0.0	0.0	0.0	0.0	0.0	0.0	0.0	0.0	0.0	0.0	0.0	0.0	0.0	0.0
AT1G27990	5.95803	6.57977	839692	ensembl_gene_id	A. thaliana	839692	A. thaliana	AT1G27990	transmembrane protein	GO:0008150 biological_process	0.0	0.0	0.0	0.0	0.0	0.0	0.0	0.0	0.0	0.0	0.0	0.0	0.0	0.0	0.0	0.0	0.0	0.0	0.0	0.0
AT5G59310	5.85049	6.52235	836050	ensembl_gene_id	A. thaliana	836050	A. thaliana	LTP4	lipid transfer protein 4	GO:0006869 lipid transport;GO:0010876 lipid localization;GO:0009414 response to water deprivation	1.0	0.0	0.0	0.0	0.0	0.0	0.0	0.0	0.0	0.0	0.0	0.0	0.0	0.0	0.0	0.0	0.0	0.0	1.0	0.0
AT2G36640	5.80758	6.51676	818236	ensembl_gene_id	A. thaliana	818236	A. thaliana	ECP63	embryonic cell protein 63		0.0	0.0	0.0	0.0	0.0	0.0	0.0	0.0	0.0	0.0	0.0	0.0	0.0	0.0	0.0	0.0	0.0	0.0	0.0	0.0
AT2G28490	5.78962	6.47257	817397	ensembl_gene_id	A. thaliana	817397	A. thaliana	AT2G28490	RmlC-like cupins superfamily protein	GO:0008150 biological_process	0.0	0.0	0.0	0.0	0.0	0.0	0.0	0.0	0.0	0.0	0.0	0.0	0.0	0.0	0.0	0.0	0.0	0.0	0.0	0.0
AT3G26790	5.76676	6.46063	822293	ensembl_gene_id	A. thaliana	822293	A. thaliana	FUS3	AP2/B3-like transcriptional factor family protein	GO:0010373 negative regulation of gibberellin biosynthetic process;GO:0045827 negative regulation of isoprenoid metabolic process;GO:0010116 positive regulation of abscisic acid biosynthetic process	0.0	0.0	0.0	0.0	0.0	0.0	0.0	0.0	0.0	0.0	0.0	0.0	0.0	0.0	0.0	0.0	0.0	0.0	0.0	0.0
AT1G67100	5.75242	6.44905	843030	ensembl_gene_id	A. thaliana	843030	A. thaliana	LBD40	LOB domain-containing protein 40	GO:0009739 response to gibberellin;GO:0033993 response to lipid;GO:0009725 response to hormone	1.0	0.0	0.0	0.0	0.0	0.0	0.0	0.0	0.0	0.0	0.0	0.0	0.0	0.0	0.0	0.0	0.0	0.0	0.0	0.0
AT5G44360	5.74398	6.42801	834462	ensembl_gene_id	A. thaliana	834462	A. thaliana	AT5G44360	FAD-binding Berberine family protein		0.0	0.0	0.0	0.0	0.0	0.0	0.0	0.0	0.0	0.0	0.0	0.0	0.0	0.0	0.0	0.0	0.0	0.0	0.0	0.0
AT1G65090	5.71755	6.42692	842817	ensembl_gene_id	A. thaliana	842817	A. thaliana	AT1G65090	nucleolin	GO:0008150 biological_process	0.0	0.0	0.0	0.0	0.0	0.0	0.0	0.0	0.0	0.0	0.0	0.0	0.0	0.0	0.0	0.0	0.0	0.0	0.0	0.0
AT5G40420	5.70178	6.41236	834040	ensembl_gene_id	A. thaliana	834040	A. thaliana	OLEO2	oleosin 2	GO:0010344 seed oilbody biogenesis;GO:0019915 lipid storage;GO:0050826 response to freezing	0.0	0.0	1.0	0.0	0.0	0.0	0.0	0.0	0.0	0.0	0.0	0.0	0.0	0.0	0.0	0.0	0.0	0.0	1.0	0.0
AT5G17390	5.67219	6.41149	831605	ensembl_gene_id	A. thaliana	831605	A. thaliana	AT5G17390	Adenine nucleotide alpha hydrolases-like superfamily protein		0.0	0.0	0.0	0.0	0.0	0.0	0.0	0.0	0.0	0.0	0.0	0.0	0.0	0.0	0.0	0.0	0.0	0.0	0.0	0.0
AT2G27300	5.67037	6.40656	817273	ensembl_gene_id	A. thaliana	817273	A. thaliana	NTL8	NTM1-like 8	GO:2000039 regulation of trichome morphogenesis;GO:0033619 membrane protein proteolysis;GO:0009938 negative regulation of gibberellic acid mediated signaling pathway	1.0	0.0	0.0	0.0	0.0	0.0	0.0	0.0	0.0	0.0	0.0	0.0	0.0	0.0	0.0	0.0	0.0	0.0	0.0	0.0
AT5G53260	5.6213	6.34768	835407	ensembl_gene_id	A. thaliana	835407	A. thaliana	AT5G53260	Seed maturation protein		0.0	0.0	0.0	0.0	0.0	0.0	0.0	0.0	0.0	0.0	0.0	0.0	0.0	0.0	0.0	0.0	0.0	0.0	0.0	0.0
AT3G20710	5.59651	6.32883	821619	ensembl_gene_id	A. thaliana	821619	A. thaliana	AT3G20710	F-box family protein	GO:0008150 biological_process	0.0	0.0	0.0	0.0	0.0	0.0	0.0	0.0	0.0	0.0	0.0	0.0	0.0	0.0	0.0	0.0	0.0	0.0	0.0	0.0
AT3G03620	5.59519	6.29921	821204	ensembl_gene_id	A. thaliana	821204	A. thaliana	AT3G03620	MATE efflux family protein	GO:0046618 xenobiotic export;GO:1990961 xenobiotic detoxification by transmembrane export across the plasma membrane;GO:0042908 xenobiotic transport	0.0	0.0	0.0	1.0	0.0	0.0	0.0	0.0	0.0	0.0	0.0	0.0	0.0	0.0	0.0	0.0	0.0	0.0	0.0	0.0
AT4G18650	5.58546	6.25749	827599	ensembl_gene_id	A. thaliana	827599	A. thaliana	AT4G18650	transcription factor-like protein	GO:0006351 transcription, DNA-templated;GO:0097659 nucleic acid-templated transcription;GO:0032774 RNA biosynthetic process	0.0	0.0	0.0	0.0	0.0	0.0	0.0	0.0	0.0	0.0	0.0	0.0	0.0	0.0	0.0	0.0	0.0	0.0	0.0	0.0
AT4G09600	5.52843	6.22984	826545	ensembl_gene_id	A. thaliana	826545	A. thaliana	GASA3	GAST1 protein homolog 3	GO:0009739 response to gibberellin;GO:0033993 response to lipid;GO:0009725 response to hormone	1.0	0.0	0.0	0.0	0.0	0.0	0.0	0.0	0.0	0.0	0.0	0.0	0.0	0.0	0.0	0.0	0.0	0.0	0.0	0.0
AT5G51760	5.49442	6.22221	835250	ensembl_gene_id	A. thaliana	835250	A. thaliana	AHG1	Protein phosphatase 2C family protein	GO:0009737 response to abscisic acid;GO:0097305 response to alcohol;GO:0033993 response to lipid	1.0	0.0	0.0	0.0	0.0	0.0	0.0	0.0	0.0	0.0	0.0	0.0	0.0	0.0	0.0	0.0	0.0	0.0	0.0	0.0
AT1G73190	5.47648	6.20967	843653	ensembl_gene_id	A. thaliana	843653	A. thaliana	TIP3;1	Aquaporin-like superfamily protein	GO:0006914 autophagy;GO:0061919 process utilizing autophagic mechanism;GO:0055085 transmembrane transport	0.0	0.0	0.0	0.0	0.0	0.0	0.0	0.0	0.0	0.0	0.0	0.0	0.0	0.0	0.0	0.0	0.0	0.0	0.0	0.0
AT5G66780	5.46045	6.16171	836811	ensembl_gene_id	A. thaliana	836811	A. thaliana	AT5G66780	late embryogenesis abundant protein	GO:0008150 biological_process	0.0	0.0	0.0	0.0	0.0	0.0	0.0	0.0	0.0	0.0	0.0	0.0	0.0	0.0	0.0	0.0	0.0	0.0	0.0	0.0
AT3G21720	5.45611	6.12563	821726	ensembl_gene_id	A. thaliana	821726	A. thaliana	ICL	isocitrate lyase	GO:0006097 glyoxylate cycle;GO:0046487 glyoxylate metabolic process;GO:0006081 cellular aldehyde metabolic process	0.0	0.0	0.0	0.0	0.0	0.0	0.0	0.0	0.0	0.0	0.0	0.0	0.0	0.0	0.0	0.0	0.0	0.0	0.0	0.0
AT3G02480	5.44341	6.10907	821185	ensembl_gene_id	A. thaliana	821185	A. thaliana	AT3G02480	Late embryogenesis abundant protein (LEA) family protein	GO:0009414 response to water deprivation;GO:0009415 response to water;GO:0001101 response to acid chemical	1.0	0.0	0.0	0.0	0.0	0.0	0.0	0.0	0.0	0.0	0.0	0.0	0.0	0.0	0.0	0.0	0.0	0.0	0.0	0.0
AT1G80090	5.42145	6.05061	844349	ensembl_gene_id	A. thaliana	844349	A. thaliana	CBSX4	Cystathionine beta-synthase (CBS) family protein	GO:0006935 chemotaxis;GO:0010183 pollen tube guidance;GO:0042330 taxis	0.0	0.0	0.0	0.0	0.0	0.0	0.0	0.0	0.0	0.0	0.0	0.0	0.0	0.0	0.0	0.0	0.0	0.0	0.0	0.0
AT5G62490	5.37384	6.04909	836369	ensembl_gene_id	A. thaliana	836369	A. thaliana	HVA22B	HVA22 homologue B	GO:0042538 hyperosmotic salinity response;GO:0006972 hyperosmotic response;GO:0009651 response to salt stress	1.0	0.0	0.0	0.0	0.0	0.0	0.0	0.0	0.0	0.0	0.0	0.0	0.0	0.0	0.0	0.0	0.0	0.0	0.0	0.0
AT2G23640	5.36148	6.03286	816896	ensembl_gene_id	A. thaliana	816896	A. thaliana	RTNLB13	Reticulan like protein B13	GO:0071786 endoplasmic reticulum tubular network organization;GO:0007029 endoplasmic reticulum organization;GO:0010256 endomembrane system organization	0.0	0.0	0.0	0.0	0.0	0.0	0.0	0.0	0.0	0.0	0.0	0.0	0.0	0.0	0.0	0.0	0.0	0.0	0.0	0.0
AT4G16160	5.34949	6.01879	827308	ensembl_gene_id	A. thaliana	827308	A. thaliana	ATOEP16-2	Mitochondrial import inner membrane translocase subunit Tim17/Tim22/Tim23 family protein		0.0	0.0	0.0	0.0	0.0	0.0	0.0	0.0	0.0	0.0	0.0	0.0	0.0	0.0	0.0	0.0	0.0	0.0	0.0	0.0
AT3G63350	5.34088	5.96237	825510	ensembl_gene_id	A. thaliana	825510	A. thaliana	AT-HSFA7B	winged-helix DNA-binding transcription factor family protein	GO:0034605 cellular response to heat;GO:0009408 response to heat;GO:0006357 regulation of transcription by RNA polymerase II	0.0	0.0	1.0	0.0	1.0	0.0	0.0	0.0	0.0	0.0	0.0	0.0	0.0	0.0	0.0	0.0	0.0	0.0	0.0	0.0
AT1G03106	5.318	5.94842	2745740	ensembl_gene_id	A. thaliana	2745740	A. thaliana	AT1G03106	hypothetical protein	GO:0008150 biological_process	0.0	0.0	0.0	0.0	0.0	0.0	0.0	0.0	0.0	0.0	0.0	0.0	0.0	0.0	0.0	0.0	0.0	0.0	0.0	0.0
AT3G18570	5.31518	5.91445	821388	ensembl_gene_id	A. thaliana	821388	A. thaliana	AT3G18570	Oleosin family protein	GO:0019915 lipid storage;GO:0051235 maintenance of location;GO:0010876 lipid localization	0.0	0.0	0.0	0.0	0.0	0.0	0.0	0.0	0.0	0.0	0.0	0.0	0.0	0.0	0.0	0.0	0.0	0.0	1.0	0.0
AT4G05715	5.30726	5.89354	28719663	ensembl_gene_id	A. thaliana	28719663	A. thaliana	AT4G05715	ncRNA		0.0	0.0	0.0	0.0	0.0	0.0	0.0	0.0	0.0	0.0	0.0	0.0	0.0	0.0	0.0	0.0	0.0	0.0	0.0	0.0
AT3G22490	5.29518	5.88042	821820	ensembl_gene_id	A. thaliana	821820	A. thaliana	AT3G22490	Seed maturation protein	GO:0010226 response to lithium ion;GO:0009845 seed germination;GO:0090351 seedling development	1.0	0.0	0.0	0.0	0.0	0.0	0.0	0.0	0.0	0.0	0.0	0.0	0.0	0.0	0.0	0.0	0.0	0.0	0.0	0.0
AT5G27765	5.27363	5.86454	28721204	ensembl_gene_id	A. thaliana	28721204	A. thaliana	AT5G27765	transmembrane protein		0.0	0.0	0.0	0.0	0.0	0.0	0.0	0.0	0.0	0.0	0.0	0.0	0.0	0.0	0.0	0.0	0.0	0.0	0.0	0.0
AT5G10120	5.26077	5.85362	830876	ensembl_gene_id	A. thaliana	830876	A. thaliana	AT5G10120	Ethylene insensitive 3 family protein	GO:0006355 regulation of transcription, DNA-templated;GO:1903506 regulation of nucleic acid-templated transcription;GO:2001141 regulation of RNA biosynthetic process	0.0	0.0	0.0	0.0	0.0	0.0	0.0	0.0	0.0	0.0	0.0	0.0	0.0	0.0	0.0	0.0	0.0	0.0	0.0	0.0
AT5G13170	5.25445	5.85084	831156	ensembl_gene_id	A. thaliana	831156	A. thaliana	SAG29	senescence-associated gene 29	GO:0015766 disaccharide transport;GO:0015770 sucrose transport;GO:0015772 oligosaccharide transport	1.0	0.0	0.0	0.0	0.0	0.0	0.0	0.0	0.0	0.0	1.0	0.0	0.0	0.0	0.0	0.0	0.0	0.0	0.0	0.0
AT3G15670	5.22241	5.7922	820810	ensembl_gene_id	A. thaliana	820810	A. thaliana	AT3G15670	Late embryogenesis abundant protein (LEA) family protein		0.0	0.0	0.0	0.0	0.0	0.0	0.0	0.0	0.0	0.0	0.0	0.0	0.0	0.0	0.0	0.0	0.0	0.0	0.0	0.0
AT4G01985	5.21758	5.74083	2745601	ensembl_gene_id	A. thaliana	2745601	A. thaliana	AT4G01985	hypothetical protein	GO:0008150 biological_process	0.0	0.0	0.0	0.0	0.0	0.0	0.0	0.0	0.0	0.0	0.0	0.0	0.0	0.0	0.0	0.0	0.0	0.0	0.0	0.0
AT1G72490	5.21652	5.73295	843581	ensembl_gene_id	A. thaliana	843581	A. thaliana	AT1G72490	hypothetical protein	GO:0080181 lateral root branching;GO:0001763 morphogenesis of a branching structure;GO:0010102 lateral root morphogenesis	0.0	0.0	0.0	0.0	0.0	0.0	0.0	0.0	0.0	0.0	0.0	0.0	0.0	1.0	0.0	0.0	0.0	0.0	0.0	0.0
AT2G41280	5.20194	5.65216	818727	ensembl_gene_id	A. thaliana	818727	A. thaliana	M10	late embryogenesis abundant protein (M10) / LEA protein M10	GO:0010162 seed dormancy process;GO:0022611 dormancy process;GO:0010431 seed maturation	0.0	0.0	0.0	0.0	0.0	0.0	0.0	0.0	0.0	0.0	1.0	0.0	0.0	0.0	0.0	0.0	0.0	0.0	0.0	0.0
AT3G44215	5.18037	5.60608	3769625	ensembl_gene_id	A. thaliana	3769625	A. thaliana	AT3G44215	hypothetical protein		0.0	0.0	0.0	0.0	0.0	0.0	0.0	0.0	0.0	0.0	0.0	0.0	0.0	0.0	0.0	0.0	0.0	0.0	0.0	0.0
AT1G48130	5.17467	5.5616	841231	ensembl_gene_id	A. thaliana	841231	A. thaliana	PER1	1-cysteine peroxiredoxin 1	GO:0010231 maintenance of seed dormancy;GO:0097437 maintenance of dormancy;GO:0009269 response to desiccation	1.0	0.0	0.0	1.0	0.0	0.0	0.0	0.0	0.0	1.0	1.0	0.0	0.0	0.0	0.0	0.0	0.0	0.0	0.0	1.0
AT2G34655	5.17068	5.48857	2745581	ensembl_gene_id	A. thaliana	2745581	A. thaliana	AT2G34655	hypothetical protein	GO:0008150 biological_process	0.0	0.0	0.0	0.0	0.0	0.0	0.0	0.0	0.0	0.0	0.0	0.0	0.0	0.0	0.0	0.0	0.0	0.0	0.0	0.0
AT5G24130	5.15373	5.44764	832478	ensembl_gene_id	A. thaliana	832478	A. thaliana	AT5G24130	polypyrimidine tract-binding-like protein	GO:0008150 biological_process	0.0	0.0	0.0	0.0	0.0	0.0	0.0	0.0	0.0	0.0	0.0	0.0	0.0	0.0	0.0	0.0	0.0	0.0	0.0	0.0
AT1G04560	5.13351	5.4375	839491	ensembl_gene_id	A. thaliana	839491	A. thaliana	AT1G04560	AWPM-19-like family protein	GO:0008150 biological_process	0.0	0.0	0.0	0.0	0.0	0.0	0.0	0.0	0.0	0.0	0.0	0.0	0.0	0.0	0.0	0.0	0.0	0.0	0.0	0.0
AT4G31830	5.12105	5.42734	829312	ensembl_gene_id	A. thaliana	829312	A. thaliana	AT4G31830	transmembrane protein	GO:0008150 biological_process	0.0	0.0	0.0	0.0	0.0	0.0	0.0	0.0	0.0	0.0	0.0	0.0	0.0	0.0	0.0	0.0	0.0	0.0	0.0	0.0
AT1G32350	5.11441	5.41839	840127	ensembl_gene_id	A. thaliana	840127	A. thaliana	AOX1D	alternative oxidase 1D	GO:0010230 alternative respiration;GO:0009060 aerobic respiration;GO:0045333 cellular respiration	0.0	0.0	0.0	0.0	0.0	0.0	0.0	0.0	0.0	0.0	0.0	0.0	0.0	0.0	0.0	0.0	0.0	0.0	0.0	0.0
AT5G64210	5.07503	5.41162	836542	ensembl_gene_id	A. thaliana	836542	A. thaliana	AOX2	alternative oxidase 2	GO:0010230 alternative respiration;GO:0009060 aerobic respiration;GO:0045333 cellular respiration	0.0	0.0	0.0	0.0	0.0	0.0	0.0	0.0	0.0	0.0	0.0	0.0	0.0	0.0	0.0	0.0	0.0	0.0	0.0	0.0
AT4G02690	5.04664	5.35124	828203	ensembl_gene_id	A. thaliana	828203	A. thaliana	AT4G02690	Bax inhibitor-1 family protein	GO:0006986 response to unfolded protein;GO:0034620 cellular response to unfolded protein;GO:0035967 cellular response to topologically incorrect protein	0.0	0.0	0.0	0.0	0.0	0.0	0.0	0.0	0.0	0.0	0.0	0.0	0.0	0.0	0.0	0.0	0.0	0.0	0.0	0.0
AT1G48990	5.03876	5.33342	841321	ensembl_gene_id	A. thaliana	841321	A. thaliana	AT1G48990	Oleosin family protein	GO:0019915 lipid storage;GO:0051235 maintenance of location;GO:0010876 lipid localization	0.0	0.0	0.0	0.0	0.0	0.0	0.0	0.0	0.0	0.0	0.0	0.0	0.0	0.0	0.0	0.0	0.0	0.0	1.0	0.0
AT5G65165	5.03297	5.32143	836640	ensembl_gene_id	A. thaliana	836640	A. thaliana	SDH2-3	succinate dehydrogenase 2-3	GO:0006121 mitochondrial electron transport, succinate to ubiquinone;GO:0019646 aerobic electron transport chain;GO:0042775 mitochondrial ATP synthesis coupled electron transport	0.0	0.0	0.0	0.0	0.0	0.0	0.0	0.0	0.0	0.0	0.0	0.0	0.0	0.0	0.0	0.0	0.0	0.0	0.0	0.0
AT5G55750	5.01269	5.28152	835669	ensembl_gene_id	A. thaliana	835669	A. thaliana	AT5G55750	hydroxyproline-rich glycoprotein family protein	GO:0008150 biological_process	0.0	0.0	0.0	0.0	0.0	0.0	0.0	0.0	0.0	0.0	0.0	0.0	0.0	0.0	0.0	0.0	0.0	0.0	0.0	0.0
AT1G23070	5.00885	5.26924	838915	ensembl_gene_id	A. thaliana	838915	A. thaliana	AT1G23070	organic solute transporter ostalpha protein (DUF300)	GO:0006810 transport;GO:0051234 establishment of localization;GO:0051179 localization	0.0	0.0	0.0	0.0	0.0	0.0	0.0	0.0	0.0	0.0	0.0	0.0	0.0	0.0	0.0	0.0	0.0	0.0	0.0	0.0
AT1G17810	4.99195	5.22477	838359	ensembl_gene_id	A. thaliana	838359	A. thaliana	BETA-TIP	beta-tonoplast intrinsic protein	GO:0055085 transmembrane transport;GO:0006810 transport;GO:0051234 establishment of localization	0.0	0.0	0.0	0.0	0.0	0.0	0.0	0.0	0.0	0.0	0.0	0.0	0.0	0.0	0.0	0.0	0.0	0.0	0.0	0.0
AT1G27461	4.97222	5.21175	6240762	ensembl_gene_id	A. thaliana	6240762	A. thaliana	AT1G27461	hypothetical protein	GO:0009409 response to cold;GO:0006970 response to osmotic stress;GO:0009266 response to temperature stimulus	1.0	0.0	1.0	0.0	0.0	0.0	0.0	0.0	0.0	0.0	0.0	0.0	0.0	0.0	0.0	0.0	0.0	0.0	0.0	0.0
AT3G63040	4.94024	5.19147	825479	ensembl_gene_id	A. thaliana	825479	A. thaliana	AT3G63040	hypothetical protein	GO:0008150 biological_process	0.0	0.0	0.0	0.0	0.0	0.0	0.0	0.0	0.0	0.0	0.0	0.0	0.0	0.0	0.0	0.0	0.0	0.0	0.0	0.0
AT2G42560	4.93108	5.17986	818856	ensembl_gene_id	A. thaliana	818856	A. thaliana	AT2G42560	late embryogenesis abundant domain-containing protein / LEA domain-containing protein	GO:0009631 cold acclimation;GO:0009409 response to cold;GO:0009266 response to temperature stimulus	0.0	0.0	1.0	0.0	0.0	0.0	0.0	0.0	0.0	0.0	0.0	0.0	0.0	0.0	0.0	0.0	0.0	0.0	0.0	0.0
AT5G44310	4.92372	5.08907	834454	ensembl_gene_id	A. thaliana	834454	A. thaliana	AT5G44310	Late embryogenesis abundant protein (LEA) family protein	GO:0008150 biological_process	0.0	0.0	0.0	0.0	0.0	0.0	0.0	0.0	0.0	0.0	0.0	0.0	0.0	0.0	0.0	0.0	0.0	0.0	0.0	0.0
AT2G28420	4.87546	5.07284	817390	ensembl_gene_id	A. thaliana	817390	A. thaliana	GLYI8	Lactoylglutathione lyase / glyoxalase I family protein		0.0	0.0	0.0	0.0	0.0	0.0	0.0	0.0	0.0	0.0	0.0	0.0	0.0	0.0	0.0	0.0	0.0	0.0	0.0	0.0
AT3G21380	4.85884	5.05694	821692	ensembl_gene_id	A. thaliana	821692	A. thaliana	AT3G21380	Mannose-binding lectin superfamily protein		0.0	0.0	0.0	0.0	0.0	0.0	0.0	0.0	0.0	0.0	0.0	0.0	0.0	0.0	0.0	0.0	0.0	0.0	0.0	0.0
AT3G11165	4.85705	5.04281	7922337	ensembl_gene_id	A. thaliana	7922337	A. thaliana	AT3G11165	hypothetical protein	GO:0008150 biological_process	0.0	0.0	0.0	0.0	0.0	0.0	0.0	0.0	0.0	0.0	0.0	0.0	0.0	0.0	0.0	0.0	0.0	0.0	0.0	0.0
AT5G45690	4.84024	5.03935	834608	ensembl_gene_id	A. thaliana	834608	A. thaliana	AT5G45690	histone acetyltransferase (DUF1264)	GO:0008150 biological_process	0.0	0.0	0.0	0.0	0.0	0.0	0.0	0.0	0.0	0.0	0.0	0.0	0.0	0.0	0.0	0.0	0.0	0.0	0.0	0.0
AT2G11522	4.83319	5.03242	28718250	ensembl_gene_id	A. thaliana	28718250	A. thaliana	AT2G11522	hypothetical protein	GO:0008150 biological_process	0.0	0.0	0.0	0.0	0.0	0.0	0.0	0.0	0.0	0.0	0.0	0.0	0.0	0.0	0.0	0.0	0.0	0.0	0.0	0.0
AT1G72100	4.8183	4.95387	843541	ensembl_gene_id	A. thaliana	843541	A. thaliana	AT1G72100	late embryogenesis abundant domain-containing protein / LEA domain-containing protein		0.0	0.0	0.0	0.0	0.0	0.0	0.0	0.0	0.0	0.0	0.0	0.0	0.0	0.0	0.0	0.0	0.0	0.0	0.0	0.0
AT3G44290	4.81589	4.93514	823554	ensembl_gene_id	A. thaliana	823554	A. thaliana	NAC060	NAC domain containing protein 60	GO:0071333 cellular response to glucose stimulus;GO:0071326 cellular response to monosaccharide stimulus;GO:0071331 cellular response to hexose stimulus	0.0	0.0	0.0	0.0	0.0	0.0	0.0	0.0	0.0	0.0	0.0	0.0	0.0	0.0	0.0	0.0	0.0	0.0	0.0	0.0
AT3G13130	4.81275	4.92514	820501	ensembl_gene_id	A. thaliana	820501	A. thaliana	AT3G13130	transmembrane protein	GO:0008150 biological_process	0.0	0.0	0.0	0.0	0.0	0.0	0.0	0.0	0.0	0.0	0.0	0.0	0.0	0.0	0.0	0.0	0.0	0.0	0.0	0.0
AT3G17520	4.78865	4.91854	821017	ensembl_gene_id	A. thaliana	821017	A. thaliana	AT3G17520	Late embryogenesis abundant protein (LEA) family protein	GO:0140547 acquisition of seed longevity;GO:0009414 response to water deprivation;GO:0009415 response to water	1.0	0.0	0.0	0.0	0.0	0.0	0.0	0.0	0.0	0.0	0.0	0.0	0.0	0.0	0.0	0.0	0.0	0.0	0.0	0.0
AT3G54940	4.78663	4.89646	824659	ensembl_gene_id	A. thaliana	824659	A. thaliana	AT3G54940	Papain family cysteine protease	GO:0051603 proteolysis involved in cellular protein catabolic process;GO:0044257 cellular protein catabolic process;GO:0030163 protein catabolic process	0.0	0.0	0.0	0.0	0.0	0.0	0.0	0.0	0.0	0.0	0.0	0.0	0.0	0.0	0.0	0.0	0.0	0.0	0.0	0.0
AT5G01300	4.75663	4.89636	830983	ensembl_gene_id	A. thaliana	830983	A. thaliana	AT5G01300	PEBP (phosphatidylethanolamine-binding protein) family protein	GO:0008150 biological_process	0.0	0.0	0.0	0.0	0.0	0.0	0.0	0.0	0.0	0.0	0.0	0.0	0.0	0.0	0.0	0.0	0.0	0.0	0.0	0.0
AT5G04210	4.73623	4.88322	830300	ensembl_gene_id	A. thaliana	830300	A. thaliana	AT5G04210	CCCH-type zinc fingerfamily protein with RNA-binding domain-containing protein		0.0	0.0	0.0	0.0	0.0	0.0	0.0	0.0	0.0	0.0	0.0	0.0	0.0	0.0	0.0	0.0	0.0	0.0	0.0	0.0
AT5G66400	4.73188	4.88109	836772	ensembl_gene_id	A. thaliana	836772	A. thaliana	RAB18	Dehydrin family protein	GO:0009961 response to 1-aminocyclopropane-1-carboxylic acid;GO:0043200 response to amino acid;GO:0009631 cold acclimation	1.0	0.0	1.0	0.0	0.0	0.0	0.0	0.0	0.0	0.0	0.0	0.0	0.0	0.0	0.0	0.0	1.0	0.0	0.0	0.0
AT3G24650	4.72429	4.85826	822061	ensembl_gene_id	A. thaliana	822061	A. thaliana	ABI3	AP2/B3-like transcriptional factor family protein	GO:0031930 mitochondria-nucleus signaling pathway;GO:0009657 plastid organization;GO:0009733 response to auxin	1.0	0.0	0.0	0.0	0.0	0.0	0.0	0.0	0.0	0.0	0.0	0.0	0.0	0.0	0.0	0.0	0.0	0.0	0.0	0.0
AT5G59320	4.70895	4.84917	836051	ensembl_gene_id	A. thaliana	836051	A. thaliana	LTP3	lipid transfer protein 3	GO:0006869 lipid transport;GO:0010876 lipid localization;GO:0009414 response to water deprivation	1.0	0.0	0.0	0.0	0.0	0.0	0.0	0.0	0.0	0.0	0.0	0.0	0.0	0.0	0.0	0.0	0.0	0.0	1.0	0.0
ATCG01230	4.70267	4.84547						None	None	None	nan	nan	nan	nan	nan	nan	nan	nan	nan	nan	nan	nan	nan	nan	nan	nan	nan	nan	nan	nan
AT2G34317	4.6756	4.84047	28718324	ensembl_gene_id	A. thaliana	28718324	A. thaliana	AT2G34317	avirulence induced family protein	GO:0008150 biological_process	0.0	0.0	0.0	0.0	0.0	0.0	0.0	0.0	0.0	0.0	0.0	0.0	0.0	0.0	0.0	0.0	0.0	0.0	0.0	0.0
AT2G18540	4.65398	4.84008	816369	ensembl_gene_id	A. thaliana	816369	A. thaliana	AT2G18540	RmlC-like cupins superfamily protein	GO:0008150 biological_process	0.0	0.0	0.0	0.0	0.0	0.0	0.0	0.0	0.0	0.0	0.0	0.0	0.0	0.0	0.0	0.0	0.0	0.0	0.0	0.0
AT5G22470	4.61358	4.83864	832308	ensembl_gene_id	A. thaliana	832308	A. thaliana	AT5G22470	poly ADP-ribose polymerase 3	GO:0006471 protein ADP-ribosylation;GO:0070212 protein poly-ADP-ribosylation;GO:0006302 double-strand break repair	0.0	0.0	0.0	0.0	0.0	0.0	0.0	0.0	0.0	0.0	0.0	0.0	0.0	0.0	0.0	0.0	0.0	0.0	0.0	0.0
AT5G66430	4.60433	4.82271	836775	ensembl_gene_id	A. thaliana	836775	A. thaliana	AT5G66430	S-adenosyl-L-methionine-dependent methyltransferases superfamily protein	GO:0032259 methylation;GO:0008152 metabolic process;GO:0008150 biological_process	0.0	0.0	0.0	0.0	0.0	0.0	0.0	0.0	0.0	0.0	0.0	0.0	0.0	0.0	0.0	0.0	0.0	0.0	0.0	0.0
AT3G12960	4.58339	4.82178	820482	ensembl_gene_id	A. thaliana	820482	A. thaliana	SMP1	seed maturation protein	GO:0010231 maintenance of seed dormancy;GO:0097437 maintenance of dormancy;GO:0010162 seed dormancy process	0.0	0.0	1.0	0.0	1.0	0.0	0.0	0.0	0.0	0.0	1.0	0.0	0.0	0.0	0.0	0.0	0.0	0.0	0.0	0.0
AT2G21490	4.5795	4.77121	816688	ensembl_gene_id	A. thaliana	816688	A. thaliana	LEA	dehydrin LEA	GO:0009631 cold acclimation;GO:0009414 response to water deprivation;GO:0009415 response to water	1.0	0.0	1.0	0.0	0.0	0.0	0.0	0.0	0.0	0.0	0.0	0.0	0.0	0.0	0.0	0.0	0.0	0.0	0.0	0.0
AT1G54870	4.5408	4.77005	841926	ensembl_gene_id	A. thaliana	841926	A. thaliana	AT1G54870	NAD(P)-binding Rossmann-fold superfamily protein		0.0	0.0	0.0	0.0	0.0	0.0	0.0	0.0	0.0	0.0	0.0	0.0	0.0	0.0	0.0	0.0	0.0	0.0	0.0	0.0
AT4G24000	4.53648	4.75412	828500	ensembl_gene_id	A. thaliana	828500	A. thaliana	CSLG2	cellulose synthase like G2	GO:0009833 plant-type primary cell wall biogenesis;GO:0000281 mitotic cytokinesis;GO:0030244 cellulose biosynthetic process	0.0	0.0	0.0	0.0	0.0	0.0	0.0	0.0	0.0	0.0	0.0	0.0	1.0	0.0	0.0	0.0	0.0	0.0	0.0	0.0
AT3G21370	4.53142	4.73853	821691	ensembl_gene_id	A. thaliana	821691	A. thaliana	BGLU19	beta glucosidase 19	GO:0016145 S-glycoside catabolic process;GO:0019759 glycosinolate catabolic process;GO:0019762 glucosinolate catabolic process	1.0	0.0	0.0	0.0	0.0	1.0	0.0	0.0	0.0	1.0	0.0	0.0	0.0	0.0	0.0	0.0	0.0	0.0	0.0	0.0
AT1G07985	4.51837	4.72967	2745747	ensembl_gene_id	A. thaliana	2745747	A. thaliana	AT1G07985	Expressed protein	GO:0008150 biological_process	0.0	0.0	0.0	0.0	0.0	0.0	0.0	0.0	0.0	0.0	0.0	0.0	0.0	0.0	0.0	0.0	0.0	0.0	0.0	0.0
AT2G31985	4.51385	4.72626	817759	ensembl_gene_id	A. thaliana	817759	A. thaliana	AT2G31985	lipoprotein (DUF1264)	GO:0008150 biological_process	0.0	0.0	0.0	0.0	0.0	0.0	0.0	0.0	0.0	0.0	0.0	0.0	0.0	0.0	0.0	0.0	0.0	0.0	0.0	0.0
AT2G04050	4.5133	4.69827	814939	ensembl_gene_id	A. thaliana	814939	A. thaliana	AT2G04050	MATE efflux family protein	GO:0046618 xenobiotic export;GO:1990961 xenobiotic detoxification by transmembrane export across the plasma membrane;GO:0042908 xenobiotic transport	0.0	0.0	0.0	1.0	0.0	0.0	0.0	0.0	0.0	0.0	0.0	0.0	0.0	0.0	0.0	0.0	0.0	0.0	0.0	0.0
AT3G58450	4.50891	4.66372	825014	ensembl_gene_id	A. thaliana	825014	A. thaliana	AT3G58450	Adenine nucleotide alpha hydrolases-like superfamily protein	GO:0009737 response to abscisic acid;GO:0097305 response to alcohol;GO:0033993 response to lipid	1.0	0.0	0.0	0.0	0.0	0.0	0.0	0.0	0.0	0.0	0.0	0.0	0.0	0.0	0.0	0.0	0.0	0.0	0.0	0.0
AT5G50770	4.50521	4.66302	835149	ensembl_gene_id	A. thaliana	835149	A. thaliana	HSD6	hydroxysteroid dehydrogenase 6		0.0	0.0	0.0	0.0	0.0	0.0	0.0	0.0	0.0	0.0	0.0	0.0	0.0	0.0	0.0	0.0	0.0	0.0	0.0	0.0
AT3G14880	4.50071	4.66011	820717	ensembl_gene_id	A. thaliana	820717	A. thaliana	AT3G14880	transcription factor-like protein	GO:0006351 transcription, DNA-templated;GO:0097659 nucleic acid-templated transcription;GO:0032774 RNA biosynthetic process	0.0	0.0	0.0	0.0	0.0	0.0	0.0	0.0	0.0	0.0	0.0	0.0	0.0	0.0	0.0	0.0	0.0	0.0	0.0	0.0
AT2G23110	4.48541	4.65008	816843	ensembl_gene_id	A. thaliana	816843	A. thaliana	AT2G23110	Late embryogenesis abundant protein, group 6	GO:0008150 biological_process	0.0	0.0	0.0	0.0	0.0	0.0	0.0	0.0	0.0	0.0	0.0	0.0	0.0	0.0	0.0	0.0	0.0	0.0	0.0	0.0
AT1G52690	4.48255	4.64933	841701	ensembl_gene_id	A. thaliana	841701	A. thaliana	LEA7	Late embryogenesis abundant protein (LEA) family protein	GO:0050821 protein stabilization;GO:0050826 response to freezing;GO:0031647 regulation of protein stability	1.0	0.0	1.0	0.0	0.0	0.0	0.0	0.0	0.0	0.0	0.0	0.0	0.0	0.0	0.0	0.0	0.0	0.0	0.0	0.0
AT2G19320	4.47967	4.63763	816449	ensembl_gene_id	A. thaliana	816449	A. thaliana	AT2G19320	hypothetical protein	GO:0008150 biological_process	0.0	0.0	0.0	0.0	0.0	0.0	0.0	0.0	0.0	0.0	0.0	0.0	0.0	0.0	0.0	0.0	0.0	0.0	0.0	0.0
AT3G05260	4.44352	4.63637	819690	ensembl_gene_id	A. thaliana	819690	A. thaliana	AT3G05260	NAD(P)-binding Rossmann-fold superfamily protein		0.0	0.0	0.0	0.0	0.0	0.0	0.0	0.0	0.0	0.0	0.0	0.0	0.0	0.0	0.0	0.0	0.0	0.0	0.0	0.0
AT4G17243	4.44204	4.61108	28720142	ensembl_gene_id	A. thaliana	28720142	A. thaliana	AT4G17243	hypothetical protein	GO:0008150 biological_process	0.0	0.0	0.0	0.0	0.0	0.0	0.0	0.0	0.0	0.0	0.0	0.0	0.0	0.0	0.0	0.0	0.0	0.0	0.0	0.0
AT5G25230	4.42977	4.60998	832594	ensembl_gene_id	A. thaliana	832594	A. thaliana	AT5G25230	Ribosomal protein S5/Elongation factor G/III/V family protein	GO:0000398 mRNA splicing, via spliceosome;GO:0000375 RNA splicing, via transesterification reactions;GO:0000377 RNA splicing, via transesterification reactions with bulged adenosine as nucleophile	0.0	0.0	0.0	0.0	0.0	0.0	0.0	0.0	0.0	0.0	0.0	0.0	0.0	0.0	0.0	0.0	0.0	0.0	0.0	0.0
AT1G47510	4.40053	4.60478	841160	ensembl_gene_id	A. thaliana	841160	A. thaliana	5PTASE11	inositol polyphosphate 5-phosphatase 11	GO:0046855 inositol phosphate dephosphorylation;GO:0071545 inositol phosphate catabolic process;GO:0046838 phosphorylated carbohydrate dephosphorylation	1.0	0.0	0.0	0.0	0.0	0.0	0.0	1.0	0.0	0.0	0.0	0.0	0.0	0.0	0.0	0.0	0.0	0.0	0.0	0.0
AT2G21820	4.39067	4.5996	816718	ensembl_gene_id	A. thaliana	816718	A. thaliana	AT2G21820	seed maturation protein	GO:0008150 biological_process	0.0	0.0	0.0	0.0	0.0	0.0	0.0	0.0	0.0	0.0	0.0	0.0	0.0	0.0	0.0	0.0	0.0	0.0	0.0	0.0
AT2G31980	4.38645	4.59557	817757	ensembl_gene_id	A. thaliana	817757	A. thaliana	CYS2	PHYTOCYSTATIN 2		0.0	0.0	0.0	0.0	0.0	0.0	0.0	0.0	0.0	0.0	0.0	0.0	0.0	0.0	0.0	0.0	0.0	0.0	0.0	0.0
AT4G21020	4.36449	4.57175	827849	ensembl_gene_id	A. thaliana	827849	A. thaliana	AT4G21020	Late embryogenesis abundant protein (LEA) family protein		0.0	0.0	0.0	0.0	0.0	0.0	0.0	0.0	0.0	0.0	0.0	0.0	0.0	0.0	0.0	0.0	0.0	0.0	0.0	0.0
AT5G07330	4.36004	4.55836	830624	ensembl_gene_id	A. thaliana	830624	A. thaliana	AT5G07330	NFU1 iron-sulfur cluster protein	GO:0008150 biological_process	0.0	0.0	0.0	0.0	0.0	0.0	0.0	0.0	0.0	0.0	0.0	0.0	0.0	0.0	0.0	0.0	0.0	0.0	0.0	0.0
AT1G66270	4.35451	4.53992	842944	ensembl_gene_id	A. thaliana	842944	A. thaliana	BGLU21	Glycosyl hydrolase superfamily protein	GO:0009804 coumarin metabolic process;GO:0070417 cellular response to cold;GO:0016145 S-glycoside catabolic process	1.0	0.0	1.0	0.0	0.0	1.0	1.0	0.0	0.0	1.0	0.0	0.0	0.0	0.0	0.0	0.0	0.0	0.0	0.0	0.0
AT1G78390	4.35259	4.53864	844175	ensembl_gene_id	A. thaliana	844175	A. thaliana	NCED9	nine-cis-epoxycarotenoid dioxygenase 9	GO:0016121 carotene catabolic process;GO:0046247 terpene catabolic process;GO:0009688 abscisic acid biosynthetic process	0.0	0.0	0.0	0.0	0.0	0.0	0.0	0.0	0.0	0.0	1.0	0.0	0.0	0.0	0.0	0.0	0.0	0.0	0.0	0.0
AT1G22600	4.33546	4.50842	838866	ensembl_gene_id	A. thaliana	838866	A. thaliana	AT1G22600	Late embryogenesis abundant protein (LEA) family protein	GO:0008150 biological_process	0.0	0.0	0.0	0.0	0.0	0.0	0.0	0.0	0.0	0.0	0.0	0.0	0.0	0.0	0.0	0.0	0.0	0.0	0.0	0.0
AT5G60530	4.32521	4.50403	836174	ensembl_gene_id	A. thaliana	836174	A. thaliana	AT5G60530	late embryogenesis abundant protein-related / LEA protein-like protein		0.0	0.0	0.0	0.0	0.0	0.0	0.0	0.0	0.0	0.0	0.0	0.0	0.0	0.0	0.0	0.0	0.0	0.0	0.0	0.0
AT3G50330	4.32503	4.48985	824195	ensembl_gene_id	A. thaliana	824195	A. thaliana	HEC2	basic helix-loop-helix (bHLH) DNA-binding superfamily protein	GO:0080126 ovary septum development;GO:1905328 plant septum development;GO:0010500 transmitting tissue development	0.0	0.0	1.0	0.0	0.0	0.0	0.0	0.0	0.0	0.0	0.0	0.0	0.0	1.0	0.0	0.0	0.0	1.0	0.0	0.0
AT2G23240	4.32492	4.48499	816856	ensembl_gene_id	A. thaliana	816856	A. thaliana	AtMT4b	Plant EC metallothionein-like protein, family 15	GO:0006829 zinc ion transport;GO:0000041 transition metal ion transport;GO:0030001 metal ion transport	0.0	0.0	0.0	0.0	0.0	0.0	0.0	0.0	0.0	0.0	0.0	0.0	0.0	0.0	0.0	0.0	0.0	0.0	0.0	0.0
AT4G27530	4.30482	4.48182	828862	ensembl_gene_id	A. thaliana	828862	A. thaliana	AT4G27530	hypothetical protein	GO:0008150 biological_process	0.0	0.0	0.0	0.0	0.0	0.0	0.0	0.0	0.0	0.0	0.0	0.0	0.0	0.0	0.0	0.0	0.0	0.0	0.0	0.0
AT1G07645	4.30389	4.46907	2745745	ensembl_gene_id	A. thaliana	2745745	A. thaliana	DSI-1VOC	dessication-induced 1VOC superfamily protein		0.0	0.0	0.0	0.0	0.0	0.0	0.0	0.0	0.0	0.0	0.0	0.0	0.0	0.0	0.0	0.0	0.0	0.0	0.0	0.0
AT1G71250	4.2956	4.46507	843466	ensembl_gene_id	A. thaliana	843466	A. thaliana	AT1G71250	GDSL-like Lipase/Acylhydrolase superfamily protein		0.0	0.0	0.0	0.0	0.0	0.0	0.0	0.0	0.0	0.0	0.0	0.0	0.0	0.0	0.0	0.0	0.0	0.0	0.0	0.0
AT3G50980	4.28688	4.45452	824262	ensembl_gene_id	A. thaliana	824262	A. thaliana	XERO1	dehydrin xero 1	GO:0009631 cold acclimation;GO:0009414 response to water deprivation;GO:0009415 response to water	1.0	0.0	1.0	0.0	0.0	0.0	0.0	0.0	0.0	0.0	0.0	0.0	0.0	0.0	0.0	0.0	0.0	0.0	0.0	0.0
AT5G52270	4.28443	4.45435	835303	ensembl_gene_id	A. thaliana	835303	A. thaliana	AT5G52270	SNARE-like superfamily protein	GO:0006890 retrograde vesicle-mediated transport, Golgi to endoplasmic reticulum;GO:0006888 endoplasmic reticulum to Golgi vesicle-mediated transport;GO:0048193 Golgi vesicle transport	0.0	0.0	0.0	0.0	0.0	0.0	0.0	0.0	0.0	0.0	0.0	0.0	0.0	0.0	0.0	0.0	0.0	0.0	0.0	0.0
AT3G53040	4.27311	4.44457	824470	ensembl_gene_id	A. thaliana	824470	A. thaliana	AT3G53040	late embryogenesis abundant protein, putative / LEA protein	GO:0010227 floral organ abscission;GO:0009838 abscission;GO:0048437 floral organ development	0.0	0.0	0.0	0.0	0.0	0.0	0.0	0.0	0.0	0.0	0.0	0.0	0.0	0.0	0.0	0.0	0.0	0.0	0.0	0.0
AT1G11785	4.27079	4.43619	5007687	ensembl_gene_id	A. thaliana	5007687	A. thaliana	AT1G11785	transmembrane protein	GO:0008150 biological_process	0.0	0.0	0.0	0.0	0.0	0.0	0.0	0.0	0.0	0.0	0.0	0.0	0.0	0.0	0.0	0.0	0.0	0.0	0.0	0.0
AT2G05040	4.24925	4.43604	3767734	ensembl_gene_id	A. thaliana	3767734	A. thaliana	AT2G05040	hypothetical protein		0.0	0.0	0.0	0.0	0.0	0.0	0.0	0.0	0.0	0.0	0.0	0.0	0.0	0.0	0.0	0.0	0.0	0.0	0.0	0.0
AT5G55135	4.24423	4.43064	835606	ensembl_gene_id	A. thaliana	835606	A. thaliana	AT5G55135	hypothetical protein	GO:0008150 biological_process	0.0	0.0	0.0	0.0	0.0	0.0	0.0	0.0	0.0	0.0	0.0	0.0	0.0	0.0	0.0	0.0	0.0	0.0	0.0	0.0
AT3G15280	4.23592	4.42221	820759	ensembl_gene_id	A. thaliana	820759	A. thaliana	AT3G15280	hypothetical protein		0.0	0.0	0.0	0.0	0.0	0.0	0.0	0.0	0.0	0.0	0.0	0.0	0.0	0.0	0.0	0.0	0.0	0.0	0.0	0.0
AT3G19920	4.22282	4.41598	821530	ensembl_gene_id	A. thaliana	821530	A. thaliana	AT3G19920	BTB/POZ domain protein	GO:0016567 protein ubiquitination;GO:0032446 protein modification by small protein conjugation;GO:0070647 protein modification by small protein conjugation or removal	0.0	0.0	0.0	0.0	0.0	0.0	0.0	0.0	0.0	0.0	0.0	0.0	0.0	0.0	0.0	0.0	0.0	0.0	0.0	0.0
AT2G44810	4.21749	4.38089	819090	ensembl_gene_id	A. thaliana	819090	A. thaliana	DAD1	alpha/beta-Hydrolases superfamily protein	GO:0010152 pollen maturation;GO:0009901 anther dehiscence;GO:0009695 jasmonic acid biosynthetic process	0.0	0.0	0.0	0.0	0.0	0.0	0.0	1.0	0.0	0.0	1.0	0.0	0.0	0.0	0.0	0.0	0.0	0.0	0.0	0.0
AT5G06755	4.21659	4.35178	7922392	ensembl_gene_id	A. thaliana	7922392	A. thaliana	AT5G06755	hypothetical protein	GO:0008150 biological_process	0.0	0.0	0.0	0.0	0.0	0.0	0.0	0.0	0.0	0.0	0.0	0.0	0.0	0.0	0.0	0.0	0.0	0.0	0.0	0.0
AT2G21720	4.21554	4.34173	816709	ensembl_gene_id	A. thaliana	816709	A. thaliana	AT2G21720	ArgH (DUF639)	GO:0008150 biological_process	0.0	0.0	0.0	0.0	0.0	0.0	0.0	0.0	0.0	0.0	0.0	0.0	0.0	0.0	0.0	0.0	0.0	0.0	0.0	0.0
AT1G68240	4.18912	4.34108	843153	ensembl_gene_id	A. thaliana	843153	A. thaliana	AT1G68240	basic helix-loop-helix (bHLH) DNA-binding superfamily protein	GO:0010262 somatic embryogenesis;GO:0031099 regeneration;GO:0009793 embryo development ending in seed dormancy	0.0	0.0	0.0	0.0	0.0	0.0	0.0	0.0	0.0	0.0	0.0	0.0	0.0	0.0	0.0	0.0	0.0	0.0	0.0	0.0
AT4G33880	4.17283	4.32785	829531	ensembl_gene_id	A. thaliana	829531	A. thaliana	RSL2	ROOT HAIR DEFECTIVE 6-LIKE 2	GO:0048766 root hair initiation;GO:0048764 trichoblast maturation;GO:0048765 root hair cell differentiation	0.0	0.0	0.0	0.0	0.0	0.0	0.0	0.0	0.0	0.0	1.0	0.0	0.0	0.0	0.0	0.0	0.0	0.0	0.0	0.0
AT3G62730	4.16354	4.31955	825448	ensembl_gene_id	A. thaliana	825448	A. thaliana	AT3G62730	desiccation-like protein	GO:0008150 biological_process	0.0	0.0	0.0	0.0	0.0	0.0	0.0	0.0	0.0	0.0	0.0	0.0	0.0	0.0	0.0	0.0	0.0	0.0	0.0	0.0
AT2G35070	4.14875	4.3135	818072	ensembl_gene_id	A. thaliana	818072	A. thaliana	AT2G35070	transmembrane protein	GO:0048868 pollen tube development;GO:0009856 pollination;GO:0044706 multi-multicellular organism process	0.0	0.0	0.0	0.0	0.0	0.0	0.0	0.0	0.0	0.0	0.0	0.0	0.0	0.0	0.0	0.0	0.0	0.0	0.0	0.0
AT1G32950	4.14805	4.29296	840189	ensembl_gene_id	A. thaliana	840189	A. thaliana	AT1G32950	Subtilase family protein		0.0	0.0	0.0	0.0	0.0	0.0	0.0	0.0	0.0	0.0	0.0	0.0	0.0	0.0	0.0	0.0	0.0	0.0	0.0	0.0
AT4G36600	4.14152	4.25052	829812	ensembl_gene_id	A. thaliana	829812	A. thaliana	AT4G36600	Late embryogenesis abundant (LEA) protein		0.0	0.0	0.0	0.0	0.0	0.0	0.0	0.0	0.0	0.0	0.0	0.0	0.0	0.0	0.0	0.0	0.0	0.0	0.0	0.0
AT1G11080	4.13628	4.24599	837649	ensembl_gene_id	A. thaliana	837649	A. thaliana	scpl31	serine carboxypeptidase-like 31		0.0	0.0	0.0	0.0	0.0	0.0	0.0	0.0	0.0	0.0	0.0	0.0	0.0	0.0	0.0	0.0	0.0	0.0	0.0	0.0
AT1G12130	4.1354	4.23644	837765	ensembl_gene_id	A. thaliana	837765	A. thaliana	AT1G12130	Flavin-binding monooxygenase family protein	GO:0016144 S-glycoside biosynthetic process;GO:0019758 glycosinolate biosynthetic process;GO:0019761 glucosinolate biosynthetic process	1.0	0.0	0.0	0.0	0.0	1.0	0.0	1.0	0.0	0.0	0.0	0.0	0.0	0.0	0.0	0.0	0.0	0.0	0.0	0.0
AT1G54860	4.11406	4.23425	841925	ensembl_gene_id	A. thaliana	841925	A. thaliana	AT1G54860	Glycoprotein membrane precursor GPI-anchored	GO:0008150 biological_process	0.0	0.0	0.0	0.0	0.0	0.0	0.0	0.0	0.0	0.0	0.0	0.0	0.0	0.0	0.0	0.0	0.0	0.0	0.0	0.0
AT5G26970	4.0915	4.23283	832755	ensembl_gene_id	A. thaliana	832755	A. thaliana	AT5G26970	hypothetical protein	GO:0008150 biological_process	0.0	0.0	0.0	0.0	0.0	0.0	0.0	0.0	0.0	0.0	0.0	0.0	0.0	0.0	0.0	0.0	0.0	0.0	0.0	0.0
AT2G29380	4.07288	4.22976	817487	ensembl_gene_id	A. thaliana	817487	A. thaliana	HAI3	highly ABA-induced PP2C protein 3		0.0	0.0	0.0	0.0	0.0	0.0	0.0	0.0	0.0	0.0	0.0	0.0	0.0	0.0	0.0	0.0	0.0	0.0	0.0	0.0
AT3G21800	4.06685	4.22636	821734	ensembl_gene_id	A. thaliana	821734	A. thaliana	UGT71B8	UDP-glucosyl transferase 71B8		0.0	0.0	0.0	0.0	0.0	0.0	0.0	0.0	0.0	0.0	0.0	0.0	0.0	0.0	0.0	0.0	0.0	0.0	0.0	0.0
AT4G12735	4.06675	4.21157	2745703	ensembl_gene_id	A. thaliana	2745703	A. thaliana	AT4G12735	hypothetical protein	GO:0008150 biological_process	0.0	0.0	0.0	0.0	0.0	0.0	0.0	0.0	0.0	0.0	0.0	0.0	0.0	0.0	0.0	0.0	0.0	0.0	0.0	0.0
AT3G56350	4.05496	4.20336	824802	ensembl_gene_id	A. thaliana	824802	A. thaliana	AT3G56350	Iron/manganese superoxide dismutase family protein	GO:0010227 floral organ abscission;GO:0009838 abscission;GO:0048437 floral organ development	0.0	0.0	0.0	0.0	0.0	0.0	0.0	0.0	0.0	0.0	0.0	0.0	0.0	0.0	0.0	0.0	0.0	0.0	0.0	0.0
AT1G64110	4.04997	4.19004	842716	ensembl_gene_id	A. thaliana	842716	A. thaliana	DAA1	P-loop containing nucleoside triphosphate hydrolases superfamily protein	GO:0048235 pollen sperm cell differentiation;GO:0055046 microgametogenesis;GO:0022412 cellular process involved in reproduction in multicellular organism	0.0	0.0	0.0	0.0	0.0	0.0	0.0	0.0	0.0	0.0	1.0	0.0	0.0	0.0	0.0	0.0	0.0	0.0	0.0	0.0
AT1G02700	4.0463	4.1853	839492	ensembl_gene_id	A. thaliana	839492	A. thaliana	AT1G02700	GATA transcription factor-like protein	GO:0008150 biological_process	0.0	0.0	0.0	0.0	0.0	0.0	0.0	0.0	0.0	0.0	0.0	0.0	0.0	0.0	0.0	0.0	0.0	0.0	0.0	0.0
AT4G08570	4.04491	4.164	826418	ensembl_gene_id	A. thaliana	826418	A. thaliana	AT4G08570	Heavy metal transport/detoxification superfamily protein		0.0	0.0	0.0	0.0	0.0	0.0	0.0	0.0	0.0	0.0	0.0	0.0	0.0	0.0	0.0	0.0	0.0	0.0	0.0	0.0
AT5G53710	4.02177	4.16105	835452	ensembl_gene_id	A. thaliana	835452	A. thaliana	AT5G53710	hypothetical protein	GO:0008150 biological_process	0.0	0.0	0.0	0.0	0.0	0.0	0.0	0.0	0.0	0.0	0.0	0.0	0.0	0.0	0.0	0.0	0.0	0.0	0.0	0.0
AT2G29470	4.01695	4.15641	817496	ensembl_gene_id	A. thaliana	817496	A. thaliana	GSTU3	glutathione S-transferase tau 3	GO:0009407 toxin catabolic process;GO:0009404 toxin metabolic process;GO:0006749 glutathione metabolic process	0.0	0.0	0.0	1.0	0.0	1.0	0.0	0.0	0.0	0.0	0.0	0.0	0.0	0.0	0.0	0.0	0.0	0.0	0.0	0.0
AT5G08715	4.01181	4.14013	28720991	ensembl_gene_id	A. thaliana	28720991	A. thaliana	AT5G08715	ncRNA		0.0	0.0	0.0	0.0	0.0	0.0	0.0	0.0	0.0	0.0	0.0	0.0	0.0	0.0	0.0	0.0	0.0	0.0	0.0	0.0
AT2G38905	3.9913	4.13454	818475	ensembl_gene_id	A. thaliana	818475	A. thaliana	AT2G38905	Low temperature and salt responsive protein family		0.0	0.0	0.0	0.0	0.0	0.0	0.0	0.0	0.0	0.0	0.0	0.0	0.0	0.0	0.0	0.0	0.0	0.0	0.0	0.0
AT2G40170	3.94501	4.13414	818608	ensembl_gene_id	A. thaliana	818608	A. thaliana	GEA6	Stress induced protein	GO:0048700 acquisition of desiccation tolerance in seed;GO:0097439 acquisition of desiccation tolerance;GO:0010162 seed dormancy process	1.0	0.0	0.0	0.0	0.0	0.0	0.0	0.0	0.0	0.0	1.0	0.0	0.0	0.0	0.0	0.0	0.0	0.0	0.0	0.0
AT4G05755	3.91363	4.09766	28719670	ensembl_gene_id	A. thaliana	28719670	A. thaliana	AT4G05755	ncRNA		0.0	0.0	0.0	0.0	0.0	0.0	0.0	0.0	0.0	0.0	0.0	0.0	0.0	0.0	0.0	0.0	0.0	0.0	0.0	0.0
AT2G35300	3.91208	4.09728	818097	ensembl_gene_id	A. thaliana	818097	A. thaliana	LEA18	Late embryogenesis abundant protein, group 1 protein	GO:0048868 pollen tube development;GO:0009856 pollination;GO:0044706 multi-multicellular organism process	1.0	0.0	0.0	0.0	0.0	0.0	0.0	0.0	0.0	0.0	0.0	0.0	0.0	0.0	0.0	0.0	0.0	0.0	0.0	0.0
AT5G04245	3.90731	4.08668	28720620	ensembl_gene_id	A. thaliana	28720620	A. thaliana	AT5G04245	ncRNA		0.0	0.0	0.0	0.0	0.0	0.0	0.0	0.0	0.0	0.0	0.0	0.0	0.0	0.0	0.0	0.0	0.0	0.0	0.0	0.0
AT2G19900	3.90404	4.07717	816509	ensembl_gene_id	A. thaliana	816509	A. thaliana	NADP-ME1	NADP-malic enzyme 1	GO:0006108 malate metabolic process;GO:0006090 pyruvate metabolic process;GO:0043648 dicarboxylic acid metabolic process	0.0	0.0	0.0	0.0	0.0	0.0	0.0	0.0	0.0	0.0	0.0	0.0	0.0	0.0	0.0	0.0	0.0	0.0	0.0	0.0
AT1G47980	3.89748	4.07208	841216	ensembl_gene_id	A. thaliana	841216	A. thaliana	AT1G47980	desiccation-like protein	GO:0008150 biological_process	0.0	0.0	0.0	0.0	0.0	0.0	0.0	0.0	0.0	0.0	0.0	0.0	0.0	0.0	0.0	0.0	0.0	0.0	0.0	0.0
AT5G41610	3.89748	4.01354	834163	ensembl_gene_id	A. thaliana	834163	A. thaliana	CHX18	cation/H+ exchanger 18	GO:0006885 regulation of pH;GO:0055067 monovalent inorganic cation homeostasis;GO:0055080 cation homeostasis	0.0	0.0	0.0	0.0	0.0	0.0	0.0	0.0	0.0	0.0	0.0	0.0	0.0	0.0	0.0	0.0	0.0	0.0	0.0	0.0
AT1G35910	3.89701	3.98274	840493	ensembl_gene_id	A. thaliana	840493	A. thaliana	TPPD	Haloacid dehalogenase-like hydrolase (HAD) superfamily protein	GO:0005992 trehalose biosynthetic process;GO:0005991 trehalose metabolic process;GO:0046351 disaccharide biosynthetic process	1.0	0.0	0.0	0.0	1.0	0.0	0.0	0.0	0.0	1.0	0.0	0.0	0.0	0.0	0.0	0.0	0.0	0.0	0.0	0.0
AT5G28520	3.87407	3.97251	832945	ensembl_gene_id	A. thaliana	832945	A. thaliana	AT5G28520	Mannose-binding lectin superfamily protein		0.0	0.0	0.0	0.0	0.0	0.0	0.0	0.0	0.0	0.0	0.0	0.0	0.0	0.0	0.0	0.0	0.0	0.0	0.0	0.0
AT2G07070	3.87007	3.97184	815276	ensembl_gene_id	A. thaliana	815276	A. thaliana	AT2G07070	hypothetical protein		0.0	0.0	0.0	0.0	0.0	0.0	0.0	0.0	0.0	0.0	0.0	0.0	0.0	0.0	0.0	0.0	0.0	0.0	0.0	0.0
AT2G47770	3.85478	3.94444	819389	ensembl_gene_id	A. thaliana	819389	A. thaliana	TSPO	TSPO(outer membrane tryptophan-rich sensory protein)-like protein	GO:0006778 porphyrin-containing compound metabolic process;GO:0033013 tetrapyrrole metabolic process;GO:0009651 response to salt stress	1.0	0.0	0.0	0.0	0.0	0.0	0.0	0.0	0.0	0.0	0.0	0.0	0.0	0.0	0.0	0.0	0.0	0.0	0.0	0.0
AT1G32560	3.81307	3.94081	840150	ensembl_gene_id	A. thaliana	840150	A. thaliana	AtLEA4-1	Late embryogenesis abundant protein, group 1 protein	GO:0009414 response to water deprivation;GO:0009415 response to water;GO:0001101 response to acid chemical	1.0	0.0	0.0	0.0	0.0	0.0	0.0	0.0	0.0	0.0	0.0	0.0	0.0	0.0	0.0	0.0	0.0	0.0	0.0	0.0
AT3G28740	3.80426	3.94068	822506	ensembl_gene_id	A. thaliana	822506	A. thaliana	CYP81D11	Cytochrome P450 superfamily protein	GO:0002213 defense response to insect;GO:0098542 defense response to other organism;GO:0006952 defense response	0.0	0.0	0.0	0.0	0.0	0.0	0.0	0.0	0.0	0.0	0.0	0.0	0.0	0.0	0.0	0.0	0.0	0.0	0.0	0.0
AT3G03341	3.77633	3.93725	6240770	ensembl_gene_id	A. thaliana	6240770	A. thaliana	AT3G03341	cold-regulated protein		0.0	0.0	0.0	0.0	0.0	0.0	0.0	0.0	0.0	0.0	0.0	0.0	0.0	0.0	0.0	0.0	0.0	0.0	0.0	0.0
AT3G29631	3.76506	3.93552	28719339	ensembl_gene_id	A. thaliana	28719339	A. thaliana	AT3G29631	nuclease		0.0	0.0	0.0	0.0	0.0	0.0	0.0	0.0	0.0	0.0	0.0	0.0	0.0	0.0	0.0	0.0	0.0	0.0	0.0	0.0
AT5G24600	3.75728	3.92819	832531	ensembl_gene_id	A. thaliana	832531	A. thaliana	AT5G24600	TRP-like ion channel protein (Protein of unknown function, DUF599)	GO:0008150 biological_process	0.0	0.0	0.0	0.0	0.0	0.0	0.0	0.0	0.0	0.0	0.0	0.0	0.0	0.0	0.0	0.0	0.0	0.0	0.0	0.0
AT1G60110	3.74525	3.91914	842306	ensembl_gene_id	A. thaliana	842306	A. thaliana	AT1G60110	Mannose-binding lectin superfamily protein		0.0	0.0	0.0	0.0	0.0	0.0	0.0	0.0	0.0	0.0	0.0	0.0	0.0	0.0	0.0	0.0	0.0	0.0	0.0	0.0
AT5G43770	3.73686	3.91911	834399	ensembl_gene_id	A. thaliana	834399	A. thaliana	AT5G43770	proline-rich family protein	GO:0008150 biological_process	0.0	0.0	0.0	0.0	0.0	0.0	0.0	0.0	0.0	0.0	0.0	0.0	0.0	0.0	0.0	0.0	0.0	0.0	0.0	0.0
AT5G65690	3.7306	3.91629	836696	ensembl_gene_id	A. thaliana	836696	A. thaliana	PCK2	phosphoenolpyruvate carboxykinase 2	GO:0006094 gluconeogenesis;GO:0019319 hexose biosynthetic process;GO:0006006 glucose metabolic process	0.0	0.0	0.0	0.0	0.0	0.0	0.0	0.0	0.0	0.0	0.0	0.0	0.0	0.0	0.0	0.0	0.0	0.0	0.0	0.0
AT5G06760	3.71796	3.89462	830565	ensembl_gene_id	A. thaliana	830565	A. thaliana	LEA4-5	Late Embryogenesis Abundant 4-5	GO:0009414 response to water deprivation;GO:0009415 response to water;GO:0009409 response to cold	1.0	0.0	1.0	0.0	0.0	0.0	0.0	0.0	0.0	0.0	0.0	0.0	0.0	0.0	0.0	0.0	0.0	0.0	0.0	0.0
AT1G05680	3.70493	3.87797	837075	ensembl_gene_id	A. thaliana	837075	A. thaliana	UGT74E2	Uridine diphosphate glycosyltransferase 74E2	GO:0071475 cellular hyperosmotic salinity response;GO:0071474 cellular hyperosmotic response;GO:0080024 indolebutyric acid metabolic process	1.0	0.0	0.0	0.0	1.0	0.0	1.0	0.0	0.0	0.0	0.0	0.0	0.0	0.0	0.0	0.0	0.0	0.0	0.0	0.0
AT1G03790	3.70228	3.87174	839408	ensembl_gene_id	A. thaliana	839408	A. thaliana	SOM	Zinc finger C-x8-C-x5-C-x3-H type family protein	GO:0010187 negative regulation of seed germination;GO:0010029 regulation of seed germination;GO:1900140 regulation of seedling development	0.0	0.0	0.0	0.0	0.0	0.0	0.0	0.0	0.0	0.0	0.0	0.0	0.0	0.0	0.0	0.0	0.0	0.0	0.0	0.0
AT2G33160	3.6621	3.85959	817877	ensembl_gene_id	A. thaliana	817877	A. thaliana	AT2G33160	glycoside hydrolase family 28 protein / polygalacturonase (pectinase) family protein	GO:0080159 zygote elongation;GO:0010098 suspensor development;GO:0048598 embryonic morphogenesis	0.0	0.0	0.0	0.0	0.0	0.0	0.0	0.0	0.0	0.0	0.0	0.0	0.0	0.0	0.0	0.0	0.0	0.0	0.0	0.0
AT2G37870	3.62192	3.85059	818363	ensembl_gene_id	A. thaliana	818363	A. thaliana	AT2G37870	Bifunctional inhibitor/lipid-transfer protein/seed storage 2S albumin superfamily protein	GO:0009627 systemic acquired resistance;GO:0006869 lipid transport;GO:0010876 lipid localization	0.0	0.0	0.0	0.0	0.0	0.0	0.0	0.0	0.0	0.0	0.0	0.0	0.0	0.0	0.0	0.0	0.0	0.0	1.0	0.0
AT5G37300	3.61958	3.84628	833704	ensembl_gene_id	A. thaliana	833704	A. thaliana	WSD1	O-acyltransferase (WSD1-like) family protein	GO:0019432 triglyceride biosynthetic process;GO:0046460 neutral lipid biosynthetic process;GO:0046463 acylglycerol biosynthetic process	1.0	0.0	0.0	0.0	0.0	0.0	0.0	0.0	0.0	0.0	0.0	0.0	0.0	0.0	0.0	0.0	0.0	0.0	0.0	0.0
AT1G24735	3.59885	3.82881	839082	ensembl_gene_id	A. thaliana	839082	A. thaliana	AT1G24735	S-adenosyl-L-methionine-dependent methyltransferases superfamily protein		0.0	0.0	0.0	0.0	0.0	0.0	0.0	0.0	0.0	1.0	0.0	0.0	0.0	0.0	0.0	0.0	0.0	0.0	0.0	0.0
AT3G62990	3.59325	3.82135	825474	ensembl_gene_id	A. thaliana	825474	A. thaliana	AT3G62990	myelin transcription factor-like protein	GO:0008150 biological_process	0.0	0.0	0.0	0.0	0.0	0.0	0.0	0.0	0.0	0.0	0.0	0.0	0.0	0.0	0.0	0.0	0.0	0.0	0.0	0.0
AT5G15500	3.57601	3.81881	831403	ensembl_gene_id	A. thaliana	831403	A. thaliana	AT5G15500	Ankyrin repeat family protein	GO:0008150 biological_process	0.0	0.0	0.0	0.0	0.0	0.0	0.0	0.0	0.0	0.0	0.0	0.0	0.0	0.0	0.0	0.0	0.0	0.0	0.0	0.0
AT5G57260	3.53087	3.80635	835831	ensembl_gene_id	A. thaliana	835831	A. thaliana	CYP71B10	cytochrome P450, family 71, subfamily B, polypeptide 10		0.0	0.0	0.0	0.0	0.0	0.0	0.0	0.0	0.0	0.0	0.0	0.0	0.0	0.0	0.0	0.0	0.0	0.0	0.0	0.0
AT1G12950	3.52275	3.80562	837853	ensembl_gene_id	A. thaliana	837853	A. thaliana	RSH2	root hair specific 2	GO:0046618 xenobiotic export;GO:1990961 xenobiotic detoxification by transmembrane export across the plasma membrane;GO:0042908 xenobiotic transport	0.0	0.0	0.0	1.0	0.0	0.0	0.0	0.0	0.0	0.0	1.0	0.0	0.0	0.0	0.0	0.0	0.0	0.0	0.0	0.0
AT4G26260	3.51227	3.80294	828732	ensembl_gene_id	A. thaliana	828732	A. thaliana	MIOX4	myo-inositol oxygenase 4	GO:0019310 inositol catabolic process;GO:0006949 syncytium formation;GO:0019853 L-ascorbic acid biosynthetic process	0.0	0.0	0.0	0.0	0.0	0.0	0.0	0.0	0.0	0.0	0.0	0.0	0.0	0.0	0.0	0.0	0.0	1.0	0.0	0.0
AT5G63350	3.50337	3.79879	836455	ensembl_gene_id	A. thaliana	836455	A. thaliana	AT5G63350	von willebrand factor A domain protein	GO:2000143 negative regulation of DNA-templated transcription, initiation;GO:2000142 regulation of DNA-templated transcription, initiation;GO:0045892 negative regulation of transcription, DNA-templated	0.0	0.0	0.0	0.0	0.0	0.0	0.0	0.0	0.0	0.0	0.0	1.0	0.0	0.0	0.0	0.0	0.0	0.0	0.0	0.0
AT3G11050	3.48436	3.79792	820276	ensembl_gene_id	A. thaliana	820276	A. thaliana	FER2	ferritin 2	GO:0006880 intracellular sequestering of iron ion;GO:0097577 sequestering of iron ion;GO:0051238 sequestering of metal ion	1.0	0.0	0.0	0.0	1.0	0.0	0.0	0.0	0.0	0.0	0.0	0.0	0.0	0.0	0.0	0.0	0.0	0.0	0.0	0.0
AT1G28650	3.46287	3.79457	839765	ensembl_gene_id	A. thaliana	839765	A. thaliana	AT1G28650	GDSL-like Lipase/Acylhydrolase superfamily protein		0.0	0.0	0.0	0.0	0.0	0.0	0.0	0.0	0.0	0.0	0.0	0.0	0.0	0.0	0.0	0.0	0.0	0.0	0.0	0.0
AT1G29650	3.45608	3.79261	3766843	ensembl_gene_id	A. thaliana	3766843	A. thaliana	AT1G29650	hypothetical protein		0.0	0.0	0.0	0.0	0.0	0.0	0.0	0.0	0.0	0.0	0.0	0.0	0.0	0.0	0.0	0.0	0.0	0.0	0.0	0.0
AT2G14095	3.45437	3.79219	815895	ensembl_gene_id	A. thaliana	815895	A. thaliana	AT2G14095	hypothetical protein	GO:0008150 biological_process	0.0	0.0	0.0	0.0	0.0	0.0	0.0	0.0	0.0	0.0	0.0	0.0	0.0	0.0	0.0	0.0	0.0	0.0	0.0	0.0
AT5G49120	3.45026	3.77996	834971	ensembl_gene_id	A. thaliana	834971	A. thaliana	AT5G49120	DUF581 family protein, putative (DUF581)	GO:0008150 biological_process	0.0	0.0	0.0	0.0	0.0	0.0	0.0	0.0	0.0	0.0	0.0	0.0	0.0	0.0	0.0	0.0	0.0	0.0	0.0	0.0
AT1G15330	3.43206	3.77843	838102	ensembl_gene_id	A. thaliana	838102	A. thaliana	AT1G15330	Cystathionine beta-synthase (CBS) protein	GO:0042149 cellular response to glucose starvation;GO:0006935 chemotaxis;GO:0010183 pollen tube guidance	0.0	0.0	0.0	0.0	0.0	0.0	1.0	0.0	0.0	0.0	0.0	0.0	0.0	0.0	0.0	0.0	0.0	0.0	0.0	0.0
AT3G59930	3.41866	3.77411	825163	ensembl_gene_id	A. thaliana	825163	A. thaliana	AT3G59930	defensin-like protein		0.0	0.0	0.0	0.0	0.0	0.0	0.0	0.0	0.0	0.0	0.0	0.0	0.0	0.0	0.0	0.0	0.0	0.0	0.0	0.0
AT2G13547	3.415	3.75281	28718260	ensembl_gene_id	A. thaliana	28718260	A. thaliana	AT2G13547	hypothetical protein		0.0	0.0	0.0	0.0	0.0	0.0	0.0	0.0	0.0	0.0	0.0	0.0	0.0	0.0	0.0	0.0	0.0	0.0	0.0	0.0
AT4G10500	3.39001	3.73864	826642	ensembl_gene_id	A. thaliana	826642	A. thaliana	AT4G10500	2-oxoglutarate (2OG) and Fe(II)-dependent oxygenase superfamily protein	GO:0046244 salicylic acid catabolic process;GO:0019336 phenol-containing compound catabolic process;GO:0009696 salicylic acid metabolic process	0.0	0.0	0.0	0.0	0.0	0.0	0.0	0.0	0.0	0.0	0.0	0.0	0.0	0.0	0.0	0.0	0.0	0.0	0.0	0.0
AT3G19615	3.38526	3.72729	5008014	ensembl_gene_id	A. thaliana	5008014	A. thaliana	AT3G19615	beta-1,4-xylosidase	GO:0008150 biological_process	0.0	0.0	0.0	0.0	0.0	0.0	0.0	0.0	0.0	0.0	0.0	0.0	0.0	0.0	0.0	0.0	0.0	0.0	0.0	0.0
AT3G23800	3.38446	3.71857	821962	ensembl_gene_id	A. thaliana	821962	A. thaliana	SBP3	selenium-binding protein 3		0.0	0.0	0.0	0.0	0.0	0.0	0.0	0.0	0.0	0.0	0.0	0.0	0.0	0.0	1.0	0.0	0.0	0.0	0.0	0.0
AT5G50360	3.38033	3.71178	835103	ensembl_gene_id	A. thaliana	835103	A. thaliana	AT5G50360	von willebrand factor A domain protein	GO:2000143 negative regulation of DNA-templated transcription, initiation;GO:2000142 regulation of DNA-templated transcription, initiation;GO:0045892 negative regulation of transcription, DNA-templated	0.0	0.0	0.0	0.0	0.0	0.0	0.0	0.0	0.0	0.0	0.0	1.0	0.0	0.0	0.0	0.0	0.0	0.0	0.0	0.0
AT4G15910	3.36588	3.70929	827273	ensembl_gene_id	A. thaliana	827273	A. thaliana	DI21	drought-induced 21	GO:0009631 cold acclimation;GO:0009414 response to water deprivation;GO:0009415 response to water	1.0	0.0	1.0	0.0	0.0	0.0	0.0	0.0	0.0	0.0	0.0	0.0	0.0	0.0	0.0	0.0	0.0	0.0	0.0	0.0
AT3G60780	3.30687	3.70788	825249	ensembl_gene_id	A. thaliana	825249	A. thaliana	AT3G60780	hypothetical protein (DUF1442)	GO:0008150 biological_process	0.0	0.0	0.0	0.0	0.0	0.0	0.0	0.0	0.0	0.0	0.0	0.0	0.0	0.0	0.0	0.0	0.0	0.0	0.0	0.0
AT5G64910	3.29359	3.70321	836615	ensembl_gene_id	A. thaliana	836615	A. thaliana	AT5G64910	Serine/Threonine-kinase	GO:1900034 regulation of cellular response to heat;GO:0080135 regulation of cellular response to stress;GO:0080134 regulation of response to stress	0.0	0.0	0.0	0.0	0.0	0.0	0.0	0.0	0.0	0.0	0.0	0.0	0.0	0.0	0.0	0.0	0.0	0.0	0.0	0.0
AT3G13660	3.25482	3.69199	820570	ensembl_gene_id	A. thaliana	820570	A. thaliana	AT3G13660	Disease resistance-responsive (dirigent-like protein) family protein		0.0	0.0	0.0	0.0	0.0	0.0	0.0	0.0	0.0	0.0	0.0	0.0	0.0	0.0	0.0	0.0	0.0	0.0	0.0	0.0
AT1G60470	3.25306	3.68857	842342	ensembl_gene_id	A. thaliana	842342	A. thaliana	GolS4	galactinol synthase 4	GO:0006012 galactose metabolic process;GO:0019318 hexose metabolic process;GO:0005996 monosaccharide metabolic process	0.0	0.0	0.0	0.0	1.0	0.0	0.0	0.0	0.0	0.0	0.0	0.0	0.0	0.0	0.0	0.0	0.0	0.0	0.0	0.0
AT5G19110	3.22661	3.68835	832031	ensembl_gene_id	A. thaliana	832031	A. thaliana	AT5G19110	Eukaryotic aspartyl protease family protein		0.0	0.0	0.0	0.0	0.0	0.0	0.0	0.0	0.0	0.0	0.0	0.0	0.0	0.0	0.0	0.0	0.0	0.0	0.0	0.0
AT2G18340	3.22412	3.66226	816349	ensembl_gene_id	A. thaliana	816349	A. thaliana	AT2G18340	late embryogenesis abundant domain-containing protein / LEA domain-containing protein	GO:0009414 response to water deprivation;GO:0009415 response to water;GO:0001101 response to acid chemical	1.0	0.0	0.0	0.0	0.0	0.0	0.0	0.0	0.0	0.0	0.0	0.0	0.0	0.0	0.0	0.0	0.0	0.0	0.0	0.0
AT5G05220	3.22156	3.65503	830404	ensembl_gene_id	A. thaliana	830404	A. thaliana	AT5G05220	hypothetical protein	GO:0008150 biological_process	0.0	0.0	0.0	0.0	0.0	0.0	0.0	0.0	0.0	0.0	0.0	0.0	0.0	0.0	0.0	0.0	0.0	0.0	0.0	0.0
AT4G01980	3.19897	3.64806	828178	ensembl_gene_id	A. thaliana	828178	A. thaliana	AT4G01980	hypothetical protein		0.0	0.0	0.0	0.0	0.0	0.0	0.0	0.0	0.0	0.0	0.0	0.0	0.0	0.0	0.0	0.0	0.0	0.0	0.0	0.0
AT1G62420	3.17665	3.6439	842540	ensembl_gene_id	A. thaliana	842540	A. thaliana	AT1G62420	DUF506 family protein (DUF506)	GO:0008150 biological_process	0.0	0.0	0.0	0.0	0.0	0.0	0.0	0.0	0.0	0.0	0.0	0.0	0.0	0.0	0.0	0.0	0.0	0.0	0.0	0.0
AT5G23220	3.1765	3.6315	832386	ensembl_gene_id	A. thaliana	832386	A. thaliana	NIC3	nicotinamidase 3		0.0	0.0	0.0	0.0	0.0	0.0	0.0	0.0	0.0	0.0	0.0	0.0	0.0	0.0	0.0	0.0	0.0	0.0	0.0	0.0
AT1G08170	3.17446	3.62034	837338	ensembl_gene_id	A. thaliana	837338	A. thaliana	AT1G08170	Histone superfamily protein	GO:0006334 nucleosome assembly;GO:0034728 nucleosome organization;GO:0065004 protein-DNA complex assembly	0.0	0.0	0.0	0.0	0.0	0.0	0.0	0.0	0.0	0.0	0.0	0.0	0.0	0.0	0.0	0.0	0.0	0.0	0.0	0.0
AT1G09176	3.16872	3.60159	6240938	ensembl_gene_id	A. thaliana	6240938	A. thaliana	AT1G09176	transmembrane protein	GO:0008150 biological_process	0.0	0.0	0.0	0.0	0.0	0.0	0.0	0.0	0.0	0.0	0.0	0.0	0.0	0.0	0.0	0.0	0.0	0.0	0.0	0.0
AT5G60220	3.16854	3.58256	836144	ensembl_gene_id	A. thaliana	836144	A. thaliana	TET4	tetraspanin4	GO:0009734 auxin-activated signaling pathway;GO:0071365 cellular response to auxin stimulus;GO:0009733 response to auxin	0.0	0.0	0.0	0.0	0.0	0.0	0.0	0.0	0.0	0.0	0.0	0.0	0.0	0.0	0.0	0.0	0.0	0.0	0.0	0.0
AT3G60966	3.15365	3.56258	3769752	ensembl_gene_id	A. thaliana	3769752	A. thaliana	AT3G60966	RING/U-box superfamily protein	GO:0016567 protein ubiquitination;GO:0032446 protein modification by small protein conjugation;GO:0070647 protein modification by small protein conjugation or removal	0.0	0.0	0.0	0.0	0.0	0.0	0.0	0.0	0.0	0.0	0.0	0.0	0.0	0.0	0.0	0.0	0.0	0.0	0.0	0.0
AT5G54000	3.1533	3.55114	835483	ensembl_gene_id	A. thaliana	835483	A. thaliana	AT5G54000	2-oxoglutarate (2OG) and Fe(II)-dependent oxygenase superfamily protein		0.0	0.0	0.0	0.0	0.0	0.0	0.0	0.0	0.0	0.0	0.0	0.0	0.0	0.0	0.0	0.0	0.0	0.0	0.0	0.0
AT3G01900	3.14797	3.54174	821263	ensembl_gene_id	A. thaliana	821263	A. thaliana	CYP94B2	cytochrome P450, family 94, subfamily B, polypeptide 2		0.0	0.0	0.0	0.0	0.0	0.0	0.0	0.0	0.0	0.0	0.0	0.0	0.0	0.0	0.0	0.0	0.0	0.0	0.0	0.0
AT1G73165	3.1467	3.54059	28717420	ensembl_gene_id	A. thaliana	28717420	A. thaliana	CLE1	CLAVATA3/ESR-RELATED 1	GO:0045168 cell-cell signaling involved in cell fate commitment;GO:0007267 cell-cell signaling;GO:0045165 cell fate commitment	0.0	0.0	0.0	0.0	0.0	0.0	0.0	0.0	0.0	0.0	0.0	0.0	0.0	0.0	0.0	0.0	0.0	0.0	0.0	0.0
AT4G00080	3.1368	3.53322	828192	ensembl_gene_id	A. thaliana	828192	A. thaliana	UNE11	Plant invertase/pectin methylesterase inhibitor superfamily protein	GO:0009566 fertilization;GO:0009567 double fertilization forming a zygote and endosperm;GO:0043086 negative regulation of catalytic activity	0.0	0.0	0.0	0.0	0.0	0.0	0.0	0.0	0.0	0.0	0.0	0.0	0.0	0.0	0.0	0.0	0.0	0.0	0.0	0.0
AT1G52560	3.11457	3.49004	841687	ensembl_gene_id	A. thaliana	841687	A. thaliana	AT1G52560	HSP20-like chaperones superfamily protein		0.0	0.0	0.0	0.0	0.0	0.0	0.0	0.0	0.0	0.0	0.0	0.0	0.0	0.0	0.0	0.0	0.0	0.0	0.0	0.0
AT4G36880	3.10139	3.46601	829841	ensembl_gene_id	A. thaliana	829841	A. thaliana	CP1	cysteine proteinase1	GO:0010114 response to red light;GO:0009845 seed germination;GO:0009739 response to gibberellin	1.0	0.0	0.0	0.0	0.0	0.0	0.0	0.0	0.0	0.0	0.0	0.0	0.0	0.0	0.0	0.0	0.0	0.0	0.0	0.0
AT4G08985	3.04982	3.46421	28720030	ensembl_gene_id	A. thaliana	28720030	A. thaliana	AT4G08985	ncRNA		0.0	0.0	0.0	0.0	0.0	0.0	0.0	0.0	0.0	0.0	0.0	0.0	0.0	0.0	0.0	0.0	0.0	0.0	0.0	0.0
AT5G04010	3.04771	3.45256	830280	ensembl_gene_id	A. thaliana	830280	A. thaliana	AT5G04010	F-box family protein		0.0	0.0	0.0	0.0	0.0	0.0	0.0	0.0	0.0	0.0	0.0	0.0	0.0	0.0	0.0	0.0	0.0	0.0	0.0	0.0
AT1G15040	3.04568	3.44982	838069	ensembl_gene_id	A. thaliana	838069	A. thaliana	GAT1_2.1	Class I glutamine amidotransferase-like superfamily protein	GO:0060688 regulation of morphogenesis of a branching structure;GO:2000032 regulation of secondary shoot formation;GO:1905428 regulation of plant organ formation	0.0	0.0	0.0	0.0	0.0	0.0	0.0	0.0	0.0	0.0	0.0	0.0	0.0	0.0	0.0	0.0	0.0	0.0	0.0	0.0
AT5G16960	3.0363	3.4447	831559	ensembl_gene_id	A. thaliana	831559	A. thaliana	AT5G16960	Zinc-binding dehydrogenase family protein	GO:0006979 response to oxidative stress;GO:0006950 response to stress;GO:0050896 response to stimulus	0.0	0.0	0.0	0.0	1.0	0.0	0.0	0.0	0.0	0.0	0.0	0.0	0.0	0.0	0.0	0.0	0.0	0.0	0.0	0.0
AT1G72660	3.02861	3.43595	843598	ensembl_gene_id	A. thaliana	843598	A. thaliana	AT1G72660	P-loop containing nucleoside triphosphate hydrolases superfamily protein	GO:0002181 cytoplasmic translation;GO:0006412 translation;GO:0043043 peptide biosynthetic process	0.0	0.0	0.0	0.0	0.0	0.0	0.0	0.0	0.0	0.0	0.0	0.0	0.0	0.0	0.0	0.0	0.0	0.0	0.0	0.0
AT3G16120	3.02203	3.4321	820857	ensembl_gene_id	A. thaliana	820857	A. thaliana	AT3G16120	Dynein light chain type 1 family protein	GO:0007017 microtubule-based process;GO:0009987 cellular process;GO:0008150 biological_process	0.0	0.0	0.0	0.0	0.0	0.0	0.0	0.0	0.0	0.0	0.0	0.0	0.0	0.0	0.0	0.0	0.0	0.0	0.0	0.0
AT3G45530	3.02066	3.42699	823694	ensembl_gene_id	A. thaliana	823694	A. thaliana	AT3G45530	Cysteine/Histidine-rich C1 domain family protein	GO:0035556 intracellular signal transduction;GO:0007165 signal transduction;GO:0023052 signaling	0.0	0.0	0.0	0.0	0.0	0.0	0.0	0.0	0.0	0.0	0.0	0.0	0.0	0.0	0.0	0.0	0.0	0.0	0.0	0.0
AT4G04125	3.01981	3.42397	28719541	ensembl_gene_id	A. thaliana	28719541	A. thaliana	MIR2936	miscRNA		0.0	0.0	0.0	0.0	0.0	0.0	0.0	0.0	0.0	0.0	0.0	0.0	0.0	0.0	0.0	0.0	0.0	0.0	0.0	0.0
AT4G36850	2.98727	3.41916	829838	ensembl_gene_id	A. thaliana	829838	A. thaliana	AT4G36850	PQ-loop repeat family protein / transmembrane family protein	GO:0008150 biological_process	0.0	0.0	0.0	0.0	0.0	0.0	0.0	0.0	0.0	0.0	0.0	0.0	0.0	0.0	0.0	0.0	0.0	0.0	0.0	0.0
AT1G78720	2.96442	3.41681	844208	ensembl_gene_id	A. thaliana	844208	A. thaliana	AT1G78720	SecY protein transport family protein	GO:0031204 posttranslational protein targeting to membrane, translocation;GO:0006616 SRP-dependent cotranslational protein targeting to membrane, translocation;GO:0006620 posttranslational protein targeting to endoplasmic reticulum membrane	0.0	0.0	0.0	0.0	0.0	0.0	0.0	0.0	0.0	0.0	0.0	0.0	0.0	0.0	0.0	0.0	0.0	0.0	0.0	0.0
AT5G01870	2.95723	3.413	831705	ensembl_gene_id	A. thaliana	831705	A. thaliana	AT5G01870	Bifunctional inhibitor/lipid-transfer protein/seed storage 2S albumin superfamily protein	GO:0006869 lipid transport;GO:0010876 lipid localization;GO:0033036 macromolecule localization	0.0	0.0	0.0	0.0	0.0	0.0	0.0	0.0	0.0	0.0	0.0	0.0	0.0	0.0	0.0	0.0	0.0	0.0	1.0	0.0
AT1G33102	2.95321	3.41186	6241127	ensembl_gene_id	A. thaliana	6241127	A. thaliana	AT1G33102	hypothetical protein	GO:0008150 biological_process	0.0	0.0	0.0	0.0	0.0	0.0	0.0	0.0	0.0	0.0	0.0	0.0	0.0	0.0	0.0	0.0	0.0	0.0	0.0	0.0
AT2G31930	2.95293	3.40708	817751	ensembl_gene_id	A. thaliana	817751	A. thaliana	AT2G31930	hypothetical protein		0.0	0.0	0.0	0.0	0.0	0.0	0.0	0.0	0.0	0.0	0.0	0.0	0.0	0.0	0.0	0.0	0.0	0.0	0.0	0.0
AT3G03230	2.94231	3.39938	821322	ensembl_gene_id	A. thaliana	821322	A. thaliana	AT3G03230	alpha/beta-Hydrolases superfamily protein		0.0	0.0	0.0	0.0	0.0	0.0	0.0	0.0	0.0	0.0	0.0	0.0	0.0	0.0	0.0	0.0	0.0	0.0	0.0	0.0
AT5G63250	2.9366	3.38868	836445	ensembl_gene_id	A. thaliana	836445	A. thaliana	AT5G63250	Carbohydrate-binding X8 domain superfamily protein	GO:0008150 biological_process	0.0	0.0	0.0	0.0	0.0	0.0	0.0	0.0	0.0	0.0	0.0	0.0	0.0	0.0	0.0	0.0	0.0	0.0	0.0	0.0
AT2G34020	2.92823	3.3877	817963	ensembl_gene_id	A. thaliana	817963	A. thaliana	AT2G34020	Calcium-binding EF-hand family protein		0.0	0.0	0.0	0.0	0.0	0.0	0.0	0.0	0.0	0.0	0.0	0.0	0.0	0.0	0.0	0.0	0.0	0.0	0.0	0.0
AT4G25580	2.91377	3.38336	828663	ensembl_gene_id	A. thaliana	828663	A. thaliana	AT4G25580	CAP160 protein	GO:0009737 response to abscisic acid;GO:0097305 response to alcohol;GO:0033993 response to lipid	1.0	0.0	0.0	0.0	0.0	0.0	0.0	0.0	0.0	0.0	0.0	0.0	0.0	0.0	0.0	0.0	0.0	0.0	0.0	0.0
AT3G12955	2.90757	3.38079	820481	ensembl_gene_id	A. thaliana	820481	A. thaliana	AT3G12955	SAUR-like auxin-responsive protein family	GO:0009733 response to auxin;GO:0009725 response to hormone;GO:0009719 response to endogenous stimulus	0.0	0.0	0.0	0.0	0.0	0.0	0.0	0.0	0.0	0.0	0.0	0.0	0.0	0.0	0.0	0.0	0.0	0.0	0.0	0.0
AT1G17170	2.89663	3.37093	838288	ensembl_gene_id	A. thaliana	838288	A. thaliana	GSTU24	glutathione S-transferase TAU 24	GO:0018973 trinitrotoluene metabolic process;GO:0018974 2,4,6-trinitrotoluene metabolic process;GO:0019326 nitrotoluene metabolic process	0.0	0.0	0.0	1.0	0.0	1.0	0.0	0.0	0.0	0.0	0.0	0.0	0.0	0.0	0.0	0.0	0.0	0.0	0.0	0.0
AT5G53390	2.89354	3.36519	835420	ensembl_gene_id	A. thaliana	835420	A. thaliana	FOP1	O-acyltransferase (WSD1-like) family protein	GO:0048446 petal morphogenesis;GO:0048441 petal development;GO:0048465 corolla development	0.0	0.0	0.0	0.0	0.0	0.0	0.0	0.0	0.0	0.0	0.0	0.0	0.0	1.0	0.0	0.0	0.0	0.0	0.0	0.0
AT2G24560	2.89353	3.36125	816992	ensembl_gene_id	A. thaliana	816992	A. thaliana	AT2G24560	GDSL-like Lipase/Acylhydrolase family protein		0.0	0.0	0.0	0.0	0.0	0.0	0.0	0.0	0.0	0.0	0.0	0.0	0.0	0.0	0.0	0.0	0.0	0.0	0.0	0.0
AT2G15490	2.84963	3.35863	816041	ensembl_gene_id	A. thaliana	816041	A. thaliana	UGT73B4	UDP-glycosyltransferase 73B4	GO:0043207 response to external biotic stimulus;GO:0051707 response to other organism;GO:0009607 response to biotic stimulus	0.0	0.0	0.0	0.0	0.0	0.0	0.0	0.0	0.0	0.0	0.0	0.0	0.0	0.0	0.0	0.0	0.0	0.0	0.0	0.0
AT2G47780	2.83033	3.35115	819390	ensembl_gene_id	A. thaliana	819390	A. thaliana	AT2G47780	Rubber elongation factor protein (REF)	GO:0080186 developmental vegetative growth;GO:0034389 lipid droplet organization;GO:1902584 positive regulation of response to water deprivation	0.0	0.0	0.0	0.0	0.0	0.0	0.0	0.0	0.0	0.0	0.0	0.0	0.0	0.0	0.0	0.0	0.0	0.0	0.0	0.0
AT1G62710	2.82741	3.34087	842569	ensembl_gene_id	A. thaliana	842569	A. thaliana	BETA-VPE	beta vacuolar processing enzyme	GO:0006624 vacuolar protein processing;GO:0016485 protein processing;GO:0051604 protein maturation	0.0	0.0	0.0	0.0	0.0	0.0	0.0	0.0	0.0	0.0	0.0	0.0	0.0	0.0	0.0	0.0	0.0	0.0	0.0	0.0
AT2G26692	2.81873	3.33613	5007911	ensembl_gene_id	A. thaliana	5007911	A. thaliana	AT2G26692	ncRNA	GO:0008150 biological_process	0.0	0.0	0.0	0.0	0.0	0.0	0.0	0.0	0.0	0.0	0.0	0.0	0.0	0.0	0.0	0.0	0.0	0.0	0.0	0.0
AT2G33080	2.77145	3.32304	817870	ensembl_gene_id	A. thaliana	817870	A. thaliana	RLP28	receptor like protein 28	GO:0010555 response to mannitol;GO:0009743 response to carbohydrate;GO:0009651 response to salt stress	1.0	0.0	0.0	0.0	0.0	0.0	0.0	0.0	0.0	0.0	0.0	0.0	0.0	0.0	0.0	0.0	0.0	0.0	0.0	0.0
AT5G09980	2.76352	3.31837	830859	ensembl_gene_id	A. thaliana	830859	A. thaliana	PROPEP4	elicitor peptide 4 precursor	GO:0045087 innate immune response;GO:0006955 immune response;GO:0009753 response to jasmonic acid	1.0	0.0	0.0	0.0	0.0	0.0	0.0	1.0	0.0	0.0	0.0	0.0	0.0	0.0	0.0	0.0	0.0	0.0	0.0	0.0
AT5G49620	2.75574	3.31162	835024	ensembl_gene_id	A. thaliana	835024	A. thaliana	MYB78	myb domain protein 78	GO:1902074 response to salt;GO:0009737 response to abscisic acid;GO:0097305 response to alcohol	1.0	0.0	0.0	0.0	0.0	0.0	0.0	0.0	0.0	0.0	0.0	0.0	0.0	0.0	0.0	0.0	0.0	0.0	0.0	0.0
AT5G52300	2.74558	3.30559	835306	ensembl_gene_id	A. thaliana	835306	A. thaliana	LTI65	CAP160 protein	GO:0009738 abscisic acid-activated signaling pathway;GO:0010150 leaf senescence;GO:0090693 plant organ senescence	1.0	0.0	1.0	0.0	0.0	0.0	0.0	0.0	0.0	0.0	0.0	0.0	0.0	0.0	0.0	0.0	0.0	0.0	0.0	0.0
AT5G05965	2.74341	3.29253	830482	ensembl_gene_id	A. thaliana	830482	A. thaliana	AT5G05965	cell wall RBR3-like protein	GO:0008150 biological_process	0.0	0.0	0.0	0.0	0.0	0.0	0.0	0.0	0.0	0.0	0.0	0.0	0.0	0.0	0.0	0.0	0.0	0.0	0.0	0.0
AT1G07430	2.73325	3.29227	837255	ensembl_gene_id	A. thaliana	837255	A. thaliana	HAI2	highly ABA-induced PP2C protein 2	GO:1902039 negative regulation of seed dormancy process;GO:0048838 release of seed from dormancy;GO:0097438 exit from dormancy	0.0	0.0	0.0	0.0	0.0	0.0	0.0	0.0	0.0	0.0	1.0	0.0	0.0	0.0	0.0	0.0	0.0	0.0	0.0	0.0
AT3G07255	2.71616	3.25748	28718981	ensembl_gene_id	A. thaliana	28718981	A. thaliana	AT3G07255	nuclear transport factor 2/RNA recognition motif protein	GO:0007165 signal transduction;GO:0023052 signaling;GO:0007154 cell communication	0.0	0.0	0.0	0.0	0.0	0.0	0.0	0.0	0.0	0.0	0.0	0.0	0.0	0.0	0.0	0.0	0.0	0.0	0.0	0.0
AT3G53600	2.7161	3.24755	824528	ensembl_gene_id	A. thaliana	824528	A. thaliana	AT3G53600	C2H2-type zinc finger family protein	GO:1902584 positive regulation of response to water deprivation;GO:0010200 response to chitin;GO:1902074 response to salt	1.0	0.0	1.0	0.0	0.0	0.0	1.0	1.0	0.0	0.0	0.0	0.0	0.0	0.0	0.0	0.0	1.0	0.0	0.0	0.0
AT4G02280	2.71315	3.23705	828081	ensembl_gene_id	A. thaliana	828081	A. thaliana	SUS3	sucrose synthase 3	GO:0010555 response to mannitol;GO:0005985 sucrose metabolic process;GO:0010431 seed maturation	1.0	0.0	0.0	0.0	0.0	0.0	0.0	0.0	0.0	1.0	1.0	0.0	0.0	0.0	0.0	0.0	0.0	0.0	0.0	0.0
AT1G48000	2.70652	3.21969	841218	ensembl_gene_id	A. thaliana	841218	A. thaliana	MYB112	myb domain protein 112	GO:0009737 response to abscisic acid;GO:0097305 response to alcohol;GO:0033993 response to lipid	1.0	0.0	0.0	0.0	0.0	0.0	0.0	0.0	0.0	0.0	0.0	0.0	0.0	0.0	0.0	0.0	0.0	0.0	0.0	0.0
AT2G29460	2.6706	3.20567	817495	ensembl_gene_id	A. thaliana	817495	A. thaliana	GSTU4	glutathione S-transferase tau 4	GO:1900367 positive regulation of defense response to insect;GO:2000068 regulation of defense response to insect;GO:0009407 toxin catabolic process	0.0	0.0	0.0	1.0	0.0	1.0	0.0	0.0	0.0	0.0	0.0	0.0	0.0	0.0	0.0	0.0	0.0	0.0	0.0	0.0
AT5G65100	2.66587	3.19849	836634	ensembl_gene_id	A. thaliana	836634	A. thaliana	AT5G65100	Ethylene insensitive 3 family protein	GO:0006355 regulation of transcription, DNA-templated;GO:1903506 regulation of nucleic acid-templated transcription;GO:2001141 regulation of RNA biosynthetic process	0.0	0.0	0.0	0.0	0.0	0.0	0.0	0.0	0.0	0.0	0.0	0.0	0.0	0.0	0.0	0.0	0.0	0.0	0.0	0.0
AT5G43840	2.65185	3.19383	834406	ensembl_gene_id	A. thaliana	834406	A. thaliana	HSFA6A	heat shock transcription factor A6A	GO:0034605 cellular response to heat;GO:0009408 response to heat;GO:0006357 regulation of transcription by RNA polymerase II	0.0	0.0	1.0	0.0	1.0	0.0	0.0	0.0	0.0	0.0	0.0	0.0	0.0	0.0	0.0	0.0	0.0	0.0	0.0	0.0
AT4G07995	2.65157	3.18921	28719957	ensembl_gene_id	A. thaliana	28719957	A. thaliana	AT4G07995	hypothetical protein		0.0	0.0	0.0	0.0	0.0	0.0	0.0	0.0	0.0	0.0	0.0	0.0	0.0	0.0	0.0	0.0	0.0	0.0	0.0	0.0
AT5G47450	2.64574	3.18244	834794	ensembl_gene_id	A. thaliana	834794	A. thaliana	TIP2;3	tonoplast intrinsic protein 2;3		0.0	0.0	0.0	0.0	0.0	0.0	0.0	0.0	0.0	0.0	0.0	0.0	0.0	0.0	0.0	0.0	0.0	0.0	0.0	0.0
AT5G41830	2.63912	3.177	834188	ensembl_gene_id	A. thaliana	834188	A. thaliana	AT5G41830	RNI-like superfamily protein	GO:0008150 biological_process	0.0	0.0	0.0	0.0	0.0	0.0	0.0	0.0	0.0	0.0	0.0	0.0	0.0	0.0	0.0	0.0	0.0	0.0	0.0	0.0
AT4G27460	2.63608	3.17513	828855	ensembl_gene_id	A. thaliana	828855	A. thaliana	CBSX5	Cystathionine beta-synthase (CBS) family protein	GO:0042149 cellular response to glucose starvation;GO:0009267 cellular response to starvation;GO:0031669 cellular response to nutrient levels	0.0	1.0	0.0	0.0	0.0	0.0	1.0	0.0	0.0	0.0	0.0	0.0	0.0	0.0	0.0	0.0	0.0	0.0	0.0	0.0
AT1G05450	2.63549	3.17503	837046	ensembl_gene_id	A. thaliana	837046	A. thaliana	AT1G05450	Bifunctional inhibitor/lipid-transfer protein/seed storage 2S albumin superfamily protein		0.0	0.0	0.0	0.0	0.0	0.0	0.0	0.0	0.0	0.0	0.0	0.0	0.0	0.0	0.0	0.0	0.0	0.0	0.0	0.0
AT2G15810	2.62809	3.16516	3768573	ensembl_gene_id	A. thaliana	3768573	A. thaliana	AT2G15810	hypothetical protein		0.0	0.0	0.0	0.0	0.0	0.0	0.0	0.0	0.0	0.0	0.0	0.0	0.0	0.0	0.0	0.0	0.0	0.0	0.0	0.0
AT3G21090	2.61934	3.16296	821661	ensembl_gene_id	A. thaliana	821661	A. thaliana	ABCG15	ABC-2 type transporter family protein		0.0	0.0	0.0	0.0	0.0	0.0	0.0	0.0	0.0	0.0	0.0	0.0	0.0	0.0	0.0	0.0	0.0	0.0	0.0	0.0
AT5G15180	2.61449	3.14993	831370	ensembl_gene_id	A. thaliana	831370	A. thaliana	AT5G15180	Peroxidase superfamily protein	GO:0006979 response to oxidative stress;GO:0006950 response to stress;GO:0050896 response to stimulus	0.0	0.0	0.0	0.0	1.0	0.0	0.0	0.0	0.0	1.0	0.0	0.0	0.0	0.0	0.0	0.0	0.0	0.0	0.0	0.0
AT1G18280	2.59367	3.1493	838408	ensembl_gene_id	A. thaliana	838408	A. thaliana	AT1G18280	Bifunctional inhibitor/lipid-transfer protein/seed storage 2S albumin superfamily protein		0.0	0.0	0.0	0.0	0.0	0.0	0.0	0.0	0.0	0.0	0.0	0.0	0.0	0.0	0.0	0.0	0.0	0.0	0.0	0.0
AT1G71520	2.5916	3.11594	843492	ensembl_gene_id	A. thaliana	843492	A. thaliana	AT1G71520	Integrase-type DNA-binding superfamily protein	GO:0006355 regulation of transcription, DNA-templated;GO:1903506 regulation of nucleic acid-templated transcription;GO:2001141 regulation of RNA biosynthetic process	0.0	0.0	0.0	0.0	0.0	0.0	0.0	0.0	0.0	0.0	0.0	0.0	0.0	0.0	0.0	0.0	0.0	0.0	0.0	0.0
AT5G24240	2.58455	3.1117	832491	ensembl_gene_id	A. thaliana	832491	A. thaliana	AT5G24240	phosphatidylinositol 4-kinase gamma-like protein	GO:1902074 response to salt;GO:0009909 regulation of flower development;GO:0048831 regulation of shoot system development	1.0	0.0	0.0	0.0	0.0	0.0	0.0	0.0	0.0	0.0	0.0	0.0	0.0	0.0	0.0	0.0	0.0	0.0	0.0	0.0
AT1G22990	2.58362	3.10963	838907	ensembl_gene_id	A. thaliana	838907	A. thaliana	HIPP22	Heavy metal transport/detoxification superfamily protein	GO:0055073 cadmium ion homeostasis;GO:0071585 detoxification of cadmium ion;GO:0061687 detoxification of inorganic compound	1.0	0.0	0.0	1.0	0.0	0.0	0.0	0.0	0.0	0.0	0.0	0.0	0.0	0.0	0.0	0.0	0.0	0.0	0.0	0.0
AT2G47180	2.58183	3.10637	819331	ensembl_gene_id	A. thaliana	819331	A. thaliana	GolS1	galactinol synthase 1	GO:0006012 galactose metabolic process;GO:0019318 hexose metabolic process;GO:0005996 monosaccharide metabolic process	1.0	0.0	1.0	0.0	1.0	0.0	0.0	0.0	0.0	0.0	0.0	0.0	0.0	0.0	0.0	0.0	0.0	0.0	0.0	0.0
AT4G05295	2.57164	3.10535	28719624	ensembl_gene_id	A. thaliana	28719624	A. thaliana	AT4G05295	ncRNA		0.0	0.0	0.0	0.0	0.0	0.0	0.0	0.0	0.0	0.0	0.0	0.0	0.0	0.0	0.0	0.0	0.0	0.0	0.0	0.0
AT1G03120	2.54481	3.10167	839571	ensembl_gene_id	A. thaliana	839571	A. thaliana	RAB28	responsive to abscisic acid 28	GO:0010226 response to lithium ion;GO:0009845 seed germination;GO:0090351 seedling development	1.0	0.0	0.0	0.0	0.0	0.0	0.0	0.0	0.0	0.0	0.0	0.0	0.0	0.0	0.0	0.0	0.0	0.0	0.0	0.0
AT2G38530	2.52718	3.08296	818435	ensembl_gene_id	A. thaliana	818435	A. thaliana	LTP2	lipid transfer protein 2	GO:0006649 phospholipid transfer to membrane;GO:1901957 regulation of cutin biosynthetic process;GO:0015914 phospholipid transport	1.0	0.0	0.0	0.0	0.0	0.0	0.0	0.0	0.0	0.0	0.0	0.0	0.0	0.0	0.0	0.0	0.0	0.0	1.0	0.0
AT3G48510	2.52017	3.06541	824010	ensembl_gene_id	A. thaliana	824010	A. thaliana	AT3G48510	AtIII18x5-like protein	GO:2000143 negative regulation of DNA-templated transcription, initiation;GO:2000142 regulation of DNA-templated transcription, initiation;GO:0045892 negative regulation of transcription, DNA-templated	0.0	0.0	0.0	0.0	0.0	0.0	0.0	0.0	0.0	0.0	0.0	1.0	0.0	0.0	0.0	0.0	0.0	0.0	0.0	0.0
AT5G25130	2.50018	3.06302	832584	ensembl_gene_id	A. thaliana	832584	A. thaliana	CYP71B12	cytochrome P450, family 71, subfamily B, polypeptide 12		0.0	0.0	0.0	0.0	0.0	0.0	0.0	0.0	0.0	0.0	0.0	0.0	0.0	0.0	0.0	0.0	0.0	0.0	0.0	0.0
AT3G54590	2.48148	3.04877	824624	ensembl_gene_id	A. thaliana	824624	A. thaliana	HRGP1	hydroxyproline-rich glycoprotein	GO:0009664 plant-type cell wall organization;GO:0071669 plant-type cell wall organization or biogenesis;GO:0071555 cell wall organization	0.0	0.0	0.0	0.0	0.0	0.0	0.0	0.0	0.0	0.0	0.0	0.0	1.0	0.0	0.0	0.0	0.0	0.0	0.0	0.0
AT4G08400	2.4786	3.04196	826398	ensembl_gene_id	A. thaliana	826398	A. thaliana	AT4G08400	Proline-rich extensin-like family protein	GO:0009664 plant-type cell wall organization;GO:0071669 plant-type cell wall organization or biogenesis;GO:0071555 cell wall organization	0.0	0.0	0.0	0.0	0.0	0.0	0.0	0.0	0.0	0.0	0.0	0.0	1.0	0.0	0.0	0.0	0.0	0.0	0.0	0.0
AT2G38255	2.46416	3.0356	818405	ensembl_gene_id	A. thaliana	818405	A. thaliana	AT2G38255	hypothetical protein (DUF239)	GO:0008150 biological_process	0.0	0.0	0.0	0.0	0.0	0.0	0.0	0.0	0.0	0.0	0.0	0.0	0.0	0.0	0.0	0.0	0.0	0.0	0.0	0.0
AT4G33550	2.46309	3.02861	829494	ensembl_gene_id	A. thaliana	829494	A. thaliana	AT4G33550	Bifunctional inhibitor/lipid-transfer protein/seed storage 2S albumin superfamily protein		0.0	0.0	0.0	0.0	0.0	0.0	0.0	0.0	0.0	0.0	0.0	0.0	0.0	0.0	0.0	0.0	0.0	0.0	0.0	0.0
AT5G66700	2.45528	3.02515	836803	ensembl_gene_id	A. thaliana	836803	A. thaliana	HB53	homeobox 53	GO:0009733 response to auxin;GO:0045893 positive regulation of transcription, DNA-templated;GO:1902680 positive regulation of RNA biosynthetic process	0.0	0.0	0.0	0.0	0.0	0.0	0.0	0.0	0.0	0.0	0.0	0.0	0.0	0.0	0.0	0.0	0.0	0.0	0.0	0.0
AT2G18550	2.44815	3.02466	816370	ensembl_gene_id	A. thaliana	816370	A. thaliana	HB21	homeobox protein 21	GO:0045893 positive regulation of transcription, DNA-templated;GO:1902680 positive regulation of RNA biosynthetic process;GO:1903508 positive regulation of nucleic acid-templated transcription	0.0	0.0	0.0	0.0	0.0	0.0	0.0	0.0	0.0	0.0	0.0	0.0	0.0	0.0	0.0	0.0	0.0	0.0	0.0	0.0
AT2G16630	2.4375	3.0245	816164	ensembl_gene_id	A. thaliana	816164	A. thaliana	AT2G16630	Pollen Ole e 1 allergen and extensin family protein	GO:0010374 stomatal complex development;GO:0090558 plant epidermis development;GO:0009888 tissue development	0.0	0.0	0.0	0.0	0.0	0.0	0.0	0.0	0.0	0.0	0.0	0.0	0.0	0.0	0.0	0.0	0.0	0.0	0.0	0.0
AT1G51960	2.4312	3.0228	841624	ensembl_gene_id	A. thaliana	841624	A. thaliana	IQD27	IQ-domain 27	GO:0008150 biological_process	0.0	0.0	0.0	0.0	0.0	0.0	0.0	0.0	0.0	0.0	0.0	0.0	0.0	0.0	0.0	0.0	0.0	0.0	0.0	0.0
AT5G18180	2.42063	3.00956	831936	ensembl_gene_id	A. thaliana	831936	A. thaliana	AT5G18180	H/ACA ribonucleoprotein complex, subunit Gar1/Naf1 protein	GO:0000454 snoRNA guided rRNA pseudouridine synthesis;GO:0031118 rRNA pseudouridine synthesis;GO:0001522 pseudouridine synthesis	0.0	0.0	0.0	0.0	0.0	0.0	0.0	0.0	0.0	0.0	0.0	0.0	0.0	0.0	0.0	0.0	0.0	0.0	0.0	0.0
AT3G25250	2.40903	3.00709	822119	ensembl_gene_id	A. thaliana	822119	A. thaliana	AGC2-1	AGC (cAMP-dependent, cGMP-dependent and protein kinase C) kinase family protein	GO:0043065 positive regulation of apoptotic process;GO:0042981 regulation of apoptotic process;GO:0043068 positive regulation of programmed cell death	0.0	1.0	0.0	0.0	1.0	0.0	0.0	1.0	0.0	0.0	0.0	0.0	0.0	0.0	0.0	0.0	0.0	0.0	0.0	0.0
AT1G69600	2.40378	3.00433	843296	ensembl_gene_id	A. thaliana	843296	A. thaliana	ZFHD1	zinc finger homeodomain 1	GO:0009414 response to water deprivation;GO:0009415 response to water;GO:0001101 response to acid chemical	1.0	0.0	0.0	0.0	0.0	0.0	0.0	0.0	0.0	0.0	0.0	0.0	0.0	0.0	0.0	0.0	0.0	0.0	0.0	0.0
AT5G12020	2.40369	2.99082	831075	ensembl_gene_id	A. thaliana	831075	A. thaliana	HSP17.6II	17.6 kDa class II heat shock protein	GO:0051259 protein complex oligomerization;GO:0042542 response to hydrogen peroxide;GO:0000302 response to reactive oxygen species	1.0	1.0	1.0	0.0	1.0	0.0	0.0	0.0	0.0	0.0	0.0	0.0	0.0	0.0	0.0	0.0	0.0	0.0	0.0	0.0
AT1G42980	2.40364	2.98514	840896	ensembl_gene_id	A. thaliana	840896	A. thaliana	AT1G42980	Actin-binding FH2 (formin homology 2) family protein		0.0	0.0	0.0	0.0	0.0	0.0	0.0	0.0	0.0	0.0	0.0	0.0	0.0	0.0	0.0	0.0	0.0	0.0	0.0	0.0
AT4G37220	2.40171	2.98096	829876	ensembl_gene_id	A. thaliana	829876	A. thaliana	AT4G37220	Cold acclimation protein WCOR413 family	GO:0009750 response to fructose;GO:0009749 response to glucose;GO:0009746 response to hexose	0.0	0.0	0.0	0.0	0.0	0.0	0.0	0.0	0.0	0.0	0.0	0.0	0.0	0.0	0.0	0.0	0.0	0.0	0.0	0.0
AT4G08360	2.39878	2.97008	826392	ensembl_gene_id	A. thaliana	826392	A. thaliana	AT4G08360	KOW domain-containing protein	GO:0006368 transcription elongation from RNA polymerase II promoter;GO:0006354 DNA-templated transcription, elongation;GO:0032784 regulation of DNA-templated transcription, elongation	0.0	0.0	0.0	0.0	0.0	0.0	0.0	0.0	0.0	0.0	0.0	0.0	0.0	0.0	0.0	0.0	0.0	0.0	0.0	0.0
AT1G09500	2.39565	2.94302	837475	ensembl_gene_id	A. thaliana	837475	A. thaliana	AT1G09500	NAD(P)-binding Rossmann-fold superfamily protein		0.0	0.0	0.0	0.0	0.0	0.0	0.0	0.0	0.0	0.0	0.0	0.0	0.0	0.0	0.0	0.0	0.0	0.0	0.0	0.0
AT5G01670	2.37754	2.94256	831701	ensembl_gene_id	A. thaliana	831701	A. thaliana	AT5G01670	NAD(P)-linked oxidoreductase superfamily protein		0.0	0.0	0.0	0.0	0.0	0.0	0.0	0.0	0.0	0.0	0.0	0.0	0.0	0.0	0.0	0.0	0.0	0.0	0.0	0.0
AT1G24580	2.36866	2.94155	2745762	ensembl_gene_id	A. thaliana	2745762	A. thaliana	AT1G24580	RING/U-box superfamily protein		0.0	0.0	0.0	0.0	0.0	0.0	0.0	0.0	0.0	0.0	0.0	0.0	0.0	0.0	0.0	0.0	0.0	0.0	0.0	0.0
AT3G06095	2.36382	2.93147	28718890	ensembl_gene_id	A. thaliana	28718890	A. thaliana	AT3G06095	ncRNA		0.0	0.0	0.0	0.0	0.0	0.0	0.0	0.0	0.0	0.0	0.0	0.0	0.0	0.0	0.0	0.0	0.0	0.0	0.0	0.0
AT2G18193	2.35828	2.93073	816333	ensembl_gene_id	A. thaliana	816333	A. thaliana	AT2G18193	P-loop containing nucleoside triphosphate hydrolases superfamily protein		0.0	0.0	0.0	0.0	0.0	0.0	0.0	0.0	0.0	0.0	0.0	0.0	0.0	0.0	0.0	0.0	0.0	0.0	0.0	0.0
AT2G29110	2.32708	2.92574	817459	ensembl_gene_id	A. thaliana	817459	A. thaliana	GLR2.8	glutamate receptor 2.8	GO:0071230 cellular response to amino acid stimulus;GO:0043200 response to amino acid;GO:0071417 cellular response to organonitrogen compound	1.0	0.0	0.0	0.0	0.0	0.0	0.0	0.0	0.0	0.0	0.0	0.0	0.0	0.0	0.0	0.0	1.0	0.0	0.0	0.0
AT3G11415	2.31279	2.91793	10723045	ensembl_gene_id	A. thaliana	10723045	A. thaliana	AT3G11415	ncRNA		0.0	0.0	0.0	0.0	0.0	0.0	0.0	0.0	0.0	0.0	0.0	0.0	0.0	0.0	0.0	0.0	0.0	0.0	0.0	0.0
AT5G22545	2.31077	2.91524	832316	ensembl_gene_id	A. thaliana	832316	A. thaliana	AT5G22545	hypothetical protein	GO:0008150 biological_process	0.0	0.0	0.0	0.0	0.0	0.0	0.0	0.0	0.0	0.0	0.0	0.0	0.0	0.0	0.0	0.0	0.0	0.0	0.0	0.0
AT1G68765	2.29844	2.89687	843208	ensembl_gene_id	A. thaliana	843208	A. thaliana	IDA	Putative membrane lipoprotein	GO:0060305 regulation of cell diameter;GO:0060866 leaf abscission;GO:0050829 defense response to Gram-negative bacterium	0.0	0.0	0.0	0.0	0.0	0.0	0.0	0.0	0.0	0.0	0.0	0.0	0.0	1.0	0.0	0.0	0.0	0.0	0.0	0.0
AT5G17300	2.29297	2.89643	831595	ensembl_gene_id	A. thaliana	831595	A. thaliana	RVE1	Homeodomain-like superfamily protein	GO:0010600 regulation of auxin biosynthetic process;GO:0046885 regulation of hormone biosynthetic process;GO:0090354 regulation of auxin metabolic process	0.0	0.0	0.0	0.0	0.0	0.0	0.0	0.0	0.0	0.0	0.0	0.0	0.0	0.0	0.0	0.0	0.0	0.0	0.0	0.0
AT4G30460	2.26647	2.89559	829169	ensembl_gene_id	A. thaliana	829169	A. thaliana	AT4G30460	glycine-rich protein	GO:0008150 biological_process	0.0	0.0	0.0	0.0	0.0	0.0	0.0	0.0	0.0	0.0	0.0	0.0	0.0	0.0	0.0	0.0	0.0	0.0	0.0	0.0
AT5G36100	2.26484	2.89424	833606	ensembl_gene_id	A. thaliana	833606	A. thaliana	AT5G36100	transmembrane protein	GO:0008150 biological_process	0.0	0.0	0.0	0.0	0.0	0.0	0.0	0.0	0.0	0.0	0.0	0.0	0.0	0.0	0.0	0.0	0.0	0.0	0.0	0.0
AT3G44300	2.25827	2.88834	823555	ensembl_gene_id	A. thaliana	823555	A. thaliana	NIT2	nitrilase 2	GO:0051410 detoxification of nitrogen compound;GO:0009684 indoleacetic acid biosynthetic process;GO:0009683 indoleacetic acid metabolic process	0.0	0.0	0.0	1.0	0.0	0.0	0.0	0.0	0.0	1.0	0.0	0.0	0.0	0.0	0.0	0.0	1.0	0.0	0.0	0.0
AT5G22460	2.25257	2.88412	832307	ensembl_gene_id	A. thaliana	832307	A. thaliana	AT5G22460	alpha/beta-Hydrolases superfamily protein		0.0	0.0	0.0	0.0	0.0	0.0	0.0	0.0	0.0	0.0	0.0	0.0	0.0	0.0	0.0	0.0	0.0	0.0	0.0	0.0
AT3G46230	2.2495	2.882	823768	ensembl_gene_id	A. thaliana	823768	A. thaliana	HSP17.4	heat shock protein 17.4	GO:0051259 protein complex oligomerization;GO:0042542 response to hydrogen peroxide;GO:0000302 response to reactive oxygen species	1.0	1.0	1.0	0.0	1.0	0.0	0.0	0.0	0.0	0.0	0.0	0.0	0.0	0.0	0.0	0.0	0.0	0.0	0.0	0.0
AT3G10020	2.24621	2.87846	820163	ensembl_gene_id	A. thaliana	820163	A. thaliana	AT3G10020	plant/protein	GO:0009061 anaerobic respiration;GO:0045333 cellular respiration;GO:0015980 energy derivation by oxidation of organic compounds	0.0	1.0	0.0	0.0	1.0	0.0	0.0	0.0	0.0	0.0	0.0	0.0	0.0	0.0	0.0	0.0	0.0	0.0	0.0	0.0
AT5G59340	2.24454	2.86828	836053	ensembl_gene_id	A. thaliana	836053	A. thaliana	WOX2	WUSCHEL related homeobox 2	GO:0010654 apical cell fate commitment;GO:0090451 cotyledon boundary formation;GO:0009942 longitudinal axis specification	0.0	0.0	0.0	0.0	0.0	0.0	0.0	0.0	0.0	0.0	0.0	0.0	0.0	0.0	0.0	0.0	0.0	1.0	0.0	0.0
AT4G27450	2.23437	2.85685	828854	ensembl_gene_id	A. thaliana	828854	A. thaliana	AT4G27450	aluminum induced protein with YGL and LRDR motifs	GO:0071456 cellular response to hypoxia;GO:0036294 cellular response to decreased oxygen levels;GO:0071453 cellular response to oxygen levels	0.0	1.0	0.0	0.0	0.0	0.0	0.0	0.0	0.0	0.0	0.0	0.0	0.0	0.0	0.0	0.0	0.0	0.0	0.0	0.0
AT3G52561	2.23075	2.85019	6241261	ensembl_gene_id	A. thaliana	6241261	A. thaliana	AT3G52561	hypothetical protein	GO:0008150 biological_process	0.0	0.0	0.0	0.0	0.0	0.0	0.0	0.0	0.0	0.0	0.0	0.0	0.0	0.0	0.0	0.0	0.0	0.0	0.0	0.0
AT5G40590	2.22883	2.842	834057	ensembl_gene_id	A. thaliana	834057	A. thaliana	AT5G40590	Cysteine/Histidine-rich C1 domain family protein		0.0	0.0	0.0	0.0	0.0	0.0	0.0	0.0	0.0	0.0	0.0	0.0	0.0	0.0	0.0	0.0	0.0	0.0	0.0	0.0
AT2G44400	2.22247	2.83945	819047	ensembl_gene_id	A. thaliana	819047	A. thaliana	AT2G44400	Cysteine/Histidine-rich C1 domain family protein		0.0	0.0	0.0	0.0	0.0	0.0	0.0	0.0	0.0	0.0	0.0	0.0	0.0	0.0	0.0	0.0	0.0	0.0	0.0	0.0
AT4G39675	2.22063	2.82375	830122	ensembl_gene_id	A. thaliana	830122	A. thaliana	AT4G39675	hypothetical protein	GO:0008150 biological_process	0.0	0.0	0.0	0.0	0.0	0.0	0.0	0.0	0.0	0.0	0.0	0.0	0.0	0.0	0.0	0.0	0.0	0.0	0.0	0.0
AT3G53980	2.21177	2.80802	824565	ensembl_gene_id	A. thaliana	824565	A. thaliana	AT3G53980	Bifunctional inhibitor/lipid-transfer protein/seed storage 2S albumin superfamily protein	GO:0009627 systemic acquired resistance;GO:0098542 defense response to other organism;GO:0006952 defense response	0.0	0.0	0.0	0.0	0.0	0.0	0.0	0.0	0.0	0.0	0.0	0.0	0.0	0.0	0.0	0.0	0.0	0.0	0.0	0.0
AT2G13431	2.19435	2.80127	5007872	ensembl_gene_id	A. thaliana	5007872	A. thaliana	AT2G13431	hypothetical protein		0.0	0.0	0.0	0.0	0.0	0.0	0.0	0.0	0.0	0.0	0.0	0.0	0.0	0.0	0.0	0.0	0.0	0.0	0.0	0.0
AT3G19390	2.19311	2.79944	821473	ensembl_gene_id	A. thaliana	821473	A. thaliana	AT3G19390	Granulin repeat cysteine protease family protein	GO:0051603 proteolysis involved in cellular protein catabolic process;GO:0044257 cellular protein catabolic process;GO:0030163 protein catabolic process	0.0	0.0	0.0	0.0	0.0	0.0	0.0	0.0	0.0	0.0	0.0	0.0	0.0	0.0	0.0	0.0	0.0	0.0	0.0	0.0
AT2G04125	2.19282	2.77346	28717547	ensembl_gene_id	A. thaliana	28717547	A. thaliana	AT2G04125	ncRNA		0.0	0.0	0.0	0.0	0.0	0.0	0.0	0.0	0.0	0.0	0.0	0.0	0.0	0.0	0.0	0.0	0.0	0.0	0.0	0.0
AT1G56060	2.17597	2.7732	842057	ensembl_gene_id	A. thaliana	842057	A. thaliana	AT1G56060	cysteine-rich/transmembrane domain protein B	GO:1901000 regulation of response to salt stress;GO:0047484 regulation of response to osmotic stress;GO:0080134 regulation of response to stress	0.0	0.0	0.0	0.0	0.0	0.0	0.0	0.0	0.0	0.0	0.0	0.0	0.0	0.0	0.0	0.0	0.0	0.0	0.0	0.0
AT1G67856	2.17192	2.76981	6240476	ensembl_gene_id	A. thaliana	6240476	A. thaliana	AT1G67856	RING/U-box superfamily protein	GO:0008150 biological_process	0.0	0.0	0.0	0.0	0.0	0.0	0.0	0.0	0.0	0.0	0.0	0.0	0.0	0.0	0.0	0.0	0.0	0.0	0.0	0.0
AT1G06350	2.16238	2.76843	837146	ensembl_gene_id	A. thaliana	837146	A. thaliana	ADS4	Fatty acid desaturase family protein	GO:0006636 unsaturated fatty acid biosynthetic process;GO:0033559 unsaturated fatty acid metabolic process;GO:0010025 wax biosynthetic process	0.0	0.0	0.0	0.0	0.0	0.0	0.0	0.0	0.0	0.0	0.0	0.0	0.0	0.0	0.0	0.0	0.0	0.0	0.0	0.0
AT5G54165	2.15749	2.74755	6241133	ensembl_gene_id	A. thaliana	6241133	A. thaliana	AT5G54165	Avr9/Cf-9 rapidly elicited protein	GO:0008150 biological_process	0.0	0.0	0.0	0.0	0.0	0.0	0.0	0.0	0.0	0.0	0.0	0.0	0.0	0.0	0.0	0.0	0.0	0.0	0.0	0.0
AT5G06630	2.15698	2.74523	830551	ensembl_gene_id	A. thaliana	830551	A. thaliana	AT5G06630	proline-rich extensin-like family protein	GO:0009664 plant-type cell wall organization;GO:0071669 plant-type cell wall organization or biogenesis;GO:0071555 cell wall organization	0.0	0.0	0.0	0.0	0.0	0.0	0.0	0.0	0.0	0.0	0.0	0.0	1.0	0.0	0.0	0.0	0.0	0.0	0.0	0.0
AT4G32480	2.14771	2.74441	829383	ensembl_gene_id	A. thaliana	829383	A. thaliana	AT4G32480	sugar phosphate exchanger, putative (DUF506)	GO:0071456 cellular response to hypoxia;GO:0036294 cellular response to decreased oxygen levels;GO:0071453 cellular response to oxygen levels	0.0	1.0	0.0	0.0	0.0	0.0	0.0	0.0	0.0	0.0	0.0	0.0	0.0	0.0	0.0	0.0	0.0	0.0	0.0	0.0
AT1G49030	2.1474	2.74415	841326	ensembl_gene_id	A. thaliana	841326	A. thaliana	AT1G49030	PLAC8 family protein	GO:0008150 biological_process	0.0	0.0	0.0	0.0	0.0	0.0	0.0	0.0	0.0	0.0	0.0	0.0	0.0	0.0	0.0	0.0	0.0	0.0	0.0	0.0
AT5G49360	2.1447	2.7364	834996	ensembl_gene_id	A. thaliana	834996	A. thaliana	BXL1	beta-xylosidase 1	GO:0031222 arabinan catabolic process;GO:0031221 arabinan metabolic process;GO:0045493 xylan catabolic process	0.0	0.0	0.0	0.0	0.0	0.0	0.0	0.0	0.0	0.0	0.0	0.0	1.0	0.0	0.0	0.0	0.0	0.0	0.0	0.0
AT4G13390	2.1408	2.72626	826970	ensembl_gene_id	A. thaliana	826970	A. thaliana	EXT12	Proline-rich extensin-like family protein	GO:0009664 plant-type cell wall organization;GO:0071669 plant-type cell wall organization or biogenesis;GO:0071555 cell wall organization	0.0	0.0	0.0	0.0	0.0	0.0	0.0	0.0	0.0	0.0	0.0	0.0	1.0	0.0	0.0	0.0	0.0	0.0	0.0	0.0
AT5G54300	2.12836	2.72609	835518	ensembl_gene_id	A. thaliana	835518	A. thaliana	AT5G54300	cotton fiber-like protein (DUF761)	GO:0008150 biological_process	0.0	0.0	0.0	0.0	0.0	0.0	0.0	0.0	0.0	0.0	0.0	0.0	0.0	0.0	0.0	0.0	0.0	0.0	0.0	0.0
AT1G73300	2.12679	2.71895	843664	ensembl_gene_id	A. thaliana	843664	A. thaliana	scpl2	serine carboxypeptidase-like 2	GO:0019748 secondary metabolic process;GO:0008152 metabolic process;GO:0008150 biological_process	0.0	0.0	0.0	0.0	0.0	1.0	0.0	0.0	0.0	0.0	0.0	0.0	0.0	0.0	0.0	0.0	0.0	0.0	0.0	0.0
AT1G43160	2.11503	2.71754	840915	ensembl_gene_id	A. thaliana	840915	A. thaliana	RAP2.6	related to AP2 6	GO:0034605 cellular response to heat;GO:0009751 response to salicylic acid;GO:0009753 response to jasmonic acid	1.0	0.0	1.0	0.0	1.0	0.0	0.0	1.0	0.0	0.0	0.0	0.0	0.0	0.0	0.0	0.0	0.0	0.0	0.0	0.0
AT2G47485	2.10856	2.70082	2745593	ensembl_gene_id	A. thaliana	2745593	A. thaliana	AT2G47485	hypothetical protein		0.0	0.0	0.0	0.0	0.0	0.0	0.0	0.0	0.0	0.0	0.0	0.0	0.0	0.0	0.0	0.0	0.0	0.0	0.0	0.0
AT2G36770	2.10107	2.69887	818249	ensembl_gene_id	A. thaliana	818249	A. thaliana	AT2G36770	UDP-Glycosyltransferase superfamily protein		0.0	0.0	0.0	0.0	0.0	0.0	0.0	0.0	0.0	0.0	0.0	0.0	0.0	0.0	0.0	0.0	0.0	0.0	0.0	0.0
AT4G27290	2.08207	2.6862	828837	ensembl_gene_id	A. thaliana	828837	A. thaliana	AT4G27290	S-locus lectin protein kinase family protein	GO:0048544 recognition of pollen;GO:0008037 cell recognition;GO:0009875 pollen-pistil interaction	0.0	0.0	0.0	0.0	0.0	0.0	0.0	0.0	0.0	0.0	0.0	0.0	0.0	0.0	0.0	0.0	0.0	0.0	0.0	0.0
AT3G54510	2.0744	2.68461	824616	ensembl_gene_id	A. thaliana	824616	A. thaliana	AT3G54510	Early-responsive to dehydration stress protein (ERD4)		0.0	0.0	0.0	0.0	0.0	0.0	0.0	0.0	0.0	0.0	0.0	0.0	0.0	0.0	0.0	0.0	0.0	0.0	0.0	0.0
AT4G10250	2.072	2.68314	826616	ensembl_gene_id	A. thaliana	826616	A. thaliana	ATHSP22.0	HSP20-like chaperones superfamily protein	GO:0051259 protein complex oligomerization;GO:0042542 response to hydrogen peroxide;GO:0000302 response to reactive oxygen species	1.0	1.0	1.0	0.0	1.0	0.0	0.0	0.0	0.0	0.0	0.0	0.0	0.0	0.0	0.0	0.0	0.0	0.0	0.0	0.0
AT1G20310	2.07073	2.66536	838619	ensembl_gene_id	A. thaliana	838619	A. thaliana	AT1G20310	syringolide-induced protein	GO:0008150 biological_process	0.0	0.0	0.0	0.0	0.0	0.0	0.0	0.0	0.0	0.0	0.0	0.0	0.0	0.0	0.0	0.0	0.0	0.0	0.0	0.0
AT5G04000	2.06906	2.64907	830279	ensembl_gene_id	A. thaliana	830279	A. thaliana	AT5G04000	hypothetical protein	GO:0008150 biological_process	0.0	0.0	0.0	0.0	0.0	0.0	0.0	0.0	0.0	0.0	0.0	0.0	0.0	0.0	0.0	0.0	0.0	0.0	0.0	0.0
AT4G01870	2.06837	2.6392	828228	ensembl_gene_id	A. thaliana	828228	A. thaliana	AT4G01870	tolB protein-like protein	GO:0006508 proteolysis;GO:0019538 protein metabolic process;GO:1901564 organonitrogen compound metabolic process	0.0	0.0	0.0	0.0	0.0	0.0	0.0	0.0	0.0	0.0	0.0	0.0	0.0	0.0	0.0	0.0	0.0	0.0	0.0	0.0
AT5G08275	2.06785	2.6364	28720963	ensembl_gene_id	A. thaliana	28720963	A. thaliana	AT5G08275	ncRNA		0.0	0.0	0.0	0.0	0.0	0.0	0.0	0.0	0.0	0.0	0.0	0.0	0.0	0.0	0.0	0.0	0.0	0.0	0.0	0.0
AT1G03010	2.06748	2.63635	839556	ensembl_gene_id	A. thaliana	839556	A. thaliana	AT1G03010	Phototropic-responsive NPH3 family protein	GO:0009860 pollen tube growth;GO:0009932 cell tip growth;GO:0048588 developmental cell growth	0.0	0.0	0.0	0.0	0.0	0.0	0.0	0.0	0.0	0.0	0.0	0.0	0.0	0.0	0.0	0.0	0.0	0.0	0.0	0.0
AT4G35690	2.06608	2.63175	829721	ensembl_gene_id	A. thaliana	829721	A. thaliana	AT4G35690	hypothetical protein (DUF241)	GO:0008150 biological_process	0.0	0.0	0.0	0.0	0.0	0.0	0.0	0.0	0.0	0.0	0.0	0.0	0.0	0.0	0.0	0.0	0.0	0.0	0.0	0.0
AT3G43850	2.05985	2.6278	823498	ensembl_gene_id	A. thaliana	823498	A. thaliana	AT3G43850	hypothetical protein	GO:0008150 biological_process	0.0	0.0	0.0	0.0	0.0	0.0	0.0	0.0	0.0	0.0	0.0	0.0	0.0	0.0	0.0	0.0	0.0	0.0	0.0	0.0
AT3G09925	2.05959	2.61916	820153	ensembl_gene_id	A. thaliana	820153	A. thaliana	AT3G09925	Pollen Ole e 1 allergen and extensin family protein	GO:0008150 biological_process	0.0	0.0	0.0	0.0	0.0	0.0	0.0	0.0	0.0	0.0	0.0	0.0	0.0	0.0	0.0	0.0	0.0	0.0	0.0	0.0
AT5G07440	2.05894	2.61693	830635	ensembl_gene_id	A. thaliana	830635	A. thaliana	GDH2	glutamate dehydrogenase 2	GO:0006538 glutamate catabolic process;GO:0043649 dicarboxylic acid catabolic process;GO:0009065 glutamine family amino acid catabolic process	0.0	0.0	0.0	0.0	0.0	1.0	0.0	0.0	0.0	0.0	0.0	0.0	0.0	0.0	0.0	0.0	1.0	0.0	0.0	0.0
AT4G08410	2.05202	2.60947	826400	ensembl_gene_id	A. thaliana	826400	A. thaliana	AT4G08410	Proline-rich extensin-like family protein	GO:0009664 plant-type cell wall organization;GO:0071669 plant-type cell wall organization or biogenesis;GO:0071555 cell wall organization	0.0	0.0	0.0	0.0	0.0	0.0	0.0	0.0	0.0	0.0	0.0	0.0	1.0	0.0	0.0	0.0	0.0	0.0	0.0	0.0
AT4G25200	2.04921	2.6039	828623	ensembl_gene_id	A. thaliana	828623	A. thaliana	HSP23.6-MITO	mitochondrion-localized small heat shock protein 23.6		0.0	0.0	0.0	0.0	0.0	0.0	0.0	0.0	0.0	0.0	0.0	0.0	0.0	0.0	0.0	0.0	0.0	0.0	0.0	0.0
AT5G36920	2.0412	2.6015	833660	ensembl_gene_id	A. thaliana	833660	A. thaliana	AT5G36920	transmembrane protein	GO:0009617 response to bacterium;GO:0098542 defense response to other organism;GO:0006952 defense response	0.0	0.0	0.0	0.0	0.0	0.0	0.0	0.0	0.0	0.0	0.0	0.0	0.0	0.0	0.0	0.0	0.0	0.0	0.0	0.0
AT3G62090	2.04066	2.601	825382	ensembl_gene_id	A. thaliana	825382	A. thaliana	PIL2	phytochrome interacting factor 3-like 2	GO:0010017 red or far-red light signaling pathway;GO:0071489 cellular response to red or far red light;GO:0071482 cellular response to light stimulus	0.0	0.0	0.0	0.0	0.0	0.0	0.0	0.0	0.0	0.0	0.0	0.0	0.0	0.0	0.0	0.0	0.0	0.0	0.0	0.0
AT4G11910	2.04023	2.59661	826798	ensembl_gene_id	A. thaliana	826798	A. thaliana	AT4G11910	STAY-GREEN-like protein	GO:1901405 negative regulation of tetrapyrrole catabolic process;GO:1903647 negative regulation of chlorophyll catabolic process;GO:1901402 negative regulation of tetrapyrrole metabolic process	0.0	0.0	0.0	0.0	0.0	0.0	0.0	0.0	0.0	0.0	0.0	0.0	0.0	0.0	0.0	0.0	0.0	0.0	0.0	0.0
AT3G24500	2.0398	2.59392	822041	ensembl_gene_id	A. thaliana	822041	A. thaliana	MBF1C	multiprotein bridging factor 1C	GO:0009873 ethylene-activated signaling pathway;GO:0071369 cellular response to ethylene stimulus;GO:0000160 phosphorelay signal transduction system	1.0	1.0	1.0	0.0	1.0	0.0	0.0	0.0	0.0	0.0	0.0	0.0	0.0	0.0	0.0	0.0	0.0	0.0	0.0	0.0
AT5G45310	2.03645	2.56916	834567	ensembl_gene_id	A. thaliana	834567	A. thaliana	AT5G45310	coiled-coil protein		0.0	0.0	0.0	0.0	0.0	0.0	0.0	0.0	0.0	0.0	0.0	0.0	0.0	0.0	0.0	0.0	0.0	0.0	0.0	0.0
AT3G48240	2.03474	2.5656	823982	ensembl_gene_id	A. thaliana	823982	A. thaliana	AT3G48240	Octicosapeptide/Phox/Bem1p family protein	GO:0008150 biological_process	0.0	0.0	0.0	0.0	0.0	0.0	0.0	0.0	0.0	0.0	0.0	0.0	0.0	0.0	0.0	0.0	0.0	0.0	0.0	0.0
AT3G17110	2.03461	2.56493	3768803	ensembl_gene_id	A. thaliana	3768803	A. thaliana	AT3G17110	miscRNA		0.0	0.0	0.0	0.0	0.0	0.0	0.0	0.0	0.0	0.0	0.0	0.0	0.0	0.0	0.0	0.0	0.0	0.0	0.0	0.0
AT2G29090	2.02793	2.56014	817457	ensembl_gene_id	A. thaliana	817457	A. thaliana	CYP707A2	cytochrome P450, family 707, subfamily A, polypeptide 2	GO:0048838 release of seed from dormancy;GO:0097438 exit from dormancy;GO:0016107 sesquiterpenoid catabolic process	0.0	0.0	0.0	0.0	0.0	0.0	0.0	0.0	0.0	0.0	1.0	0.0	0.0	0.0	0.0	0.0	0.0	0.0	0.0	0.0
AT4G11350	2.02611	2.55072	826737	ensembl_gene_id	A. thaliana	826737	A. thaliana	AT4G11350	transferring glycosyl group transferase (DUF604)	GO:0008150 biological_process	0.0	0.0	0.0	0.0	0.0	0.0	0.0	0.0	0.0	0.0	0.0	0.0	0.0	0.0	0.0	0.0	0.0	0.0	0.0	0.0
AT2G20825	2.01503	2.5398	816614	ensembl_gene_id	A. thaliana	816614	A. thaliana	ULT2	Developmental regulator, ULTRAPETALA		0.0	0.0	0.0	0.0	0.0	0.0	0.0	0.0	0.0	0.0	0.0	0.0	0.0	0.0	0.0	0.0	0.0	0.0	0.0	0.0
AT5G64685	2.01087	2.53646	3771555	ensembl_gene_id	A. thaliana	3771555	A. thaliana	AT5G64685	hypothetical protein		0.0	0.0	0.0	0.0	0.0	0.0	0.0	0.0	0.0	0.0	0.0	0.0	0.0	0.0	0.0	0.0	0.0	0.0	0.0	0.0
AT3G02465	2.00982	2.53534	28718574	ensembl_gene_id	A. thaliana	28718574	A. thaliana	AT3G02465	ncRNA		0.0	0.0	0.0	0.0	0.0	0.0	0.0	0.0	0.0	0.0	0.0	0.0	0.0	0.0	0.0	0.0	0.0	0.0	0.0	0.0
AT1G72060	2.0067	2.51187	843537	ensembl_gene_id	A. thaliana	843537	A. thaliana	AT1G72060	serine-type endopeptidase inhibitor	GO:0006979 response to oxidative stress;GO:0006950 response to stress;GO:0050896 response to stimulus	0.0	0.0	0.0	0.0	1.0	0.0	0.0	0.0	0.0	0.0	0.0	0.0	0.0	0.0	0.0	0.0	0.0	0.0	0.0	0.0
AT5G51440	2.00509	2.50864	835218	ensembl_gene_id	A. thaliana	835218	A. thaliana	AT5G51440	HSP20-like chaperones superfamily protein		0.0	0.0	0.0	0.0	0.0	0.0	0.0	0.0	0.0	0.0	0.0	0.0	0.0	0.0	0.0	0.0	0.0	0.0	0.0	0.0
AT4G30975	2.00354	2.50515	5008174	ensembl_gene_id	A. thaliana	5008174	A. thaliana	AT4G30975	ncRNA	GO:0008150 biological_process	0.0	0.0	0.0	0.0	0.0	0.0	0.0	0.0	0.0	0.0	0.0	0.0	0.0	0.0	0.0	0.0	0.0	0.0	0.0	0.0
AT5G66110	2.00088	2.5051	836743	ensembl_gene_id	A. thaliana	836743	A. thaliana	HIPP27	Heavy metal transport/detoxification superfamily protein		0.0	0.0	0.0	0.0	0.0	0.0	0.0	0.0	0.0	0.0	0.0	0.0	0.0	0.0	0.0	0.0	0.0	0.0	0.0	0.0
AT1G31750	1.99663	2.50352	840062	ensembl_gene_id	A. thaliana	840062	A. thaliana	AT1G31750	proline-rich family protein	GO:0008150 biological_process	0.0	0.0	0.0	0.0	0.0	0.0	0.0	0.0	0.0	0.0	0.0	0.0	0.0	0.0	0.0	0.0	0.0	0.0	0.0	0.0
AT5G06640	1.98728	2.49109	830552	ensembl_gene_id	A. thaliana	830552	A. thaliana	EXT10	Proline-rich extensin-like family protein	GO:0009664 plant-type cell wall organization;GO:0071669 plant-type cell wall organization or biogenesis;GO:0071555 cell wall organization	0.0	0.0	0.0	0.0	0.0	0.0	0.0	0.0	0.0	0.0	0.0	0.0	1.0	0.0	0.0	0.0	0.0	0.0	0.0	0.0
AT2G04570	1.97749	2.48809	814999	ensembl_gene_id	A. thaliana	814999	A. thaliana	AT2G04570	GDSL-like Lipase/Acylhydrolase superfamily protein		0.0	0.0	0.0	0.0	0.0	0.0	0.0	0.0	0.0	0.0	0.0	0.0	0.0	0.0	0.0	0.0	0.0	0.0	0.0	0.0
AT3G12580	1.97641	2.47873	820438	ensembl_gene_id	A. thaliana	820438	A. thaliana	HSP70	heat shock protein 70	GO:0042026 protein refolding;GO:0006986 response to unfolded protein;GO:0034620 cellular response to unfolded protein	0.0	0.0	1.0	0.0	1.0	0.0	0.0	0.0	0.0	0.0	0.0	0.0	0.0	0.0	0.0	0.0	0.0	0.0	0.0	0.0
AT2G29500	1.97451	2.47337	817499	ensembl_gene_id	A. thaliana	817499	A. thaliana	AT2G29500	HSP20-like chaperones superfamily protein	GO:0051259 protein complex oligomerization;GO:0042542 response to hydrogen peroxide;GO:0000302 response to reactive oxygen species	1.0	0.0	1.0	0.0	1.0	0.0	0.0	0.0	0.0	0.0	0.0	0.0	0.0	0.0	0.0	0.0	0.0	0.0	0.0	0.0
AT3G53230	1.97422	2.46764	824489	ensembl_gene_id	A. thaliana	824489	A. thaliana	AtCDC48B	ATPase, AAA-type, CDC48 protein	GO:0051228 mitotic spindle disassembly;GO:0051230 spindle disassembly;GO:0097352 autophagosome maturation	0.0	0.0	0.0	0.0	0.0	0.0	0.0	0.0	0.0	0.0	0.0	0.0	0.0	0.0	0.0	0.0	1.0	0.0	0.0	0.0
AT4G31470	1.96824	2.46136	829274	ensembl_gene_id	A. thaliana	829274	A. thaliana	AT4G31470	CAP (Cysteine-rich secretory proteins, Antigen 5, and Pathogenesis-related 1 protein) superfamily protein	GO:0008150 biological_process	0.0	0.0	0.0	0.0	0.0	0.0	0.0	0.0	0.0	0.0	0.0	0.0	0.0	0.0	0.0	0.0	0.0	0.0	0.0	0.0
AT4G30450	1.96638	2.45712	829168	ensembl_gene_id	A. thaliana	829168	A. thaliana	AT4G30450	glycine-rich protein	GO:0008150 biological_process	0.0	0.0	0.0	0.0	0.0	0.0	0.0	0.0	0.0	0.0	0.0	0.0	0.0	0.0	0.0	0.0	0.0	0.0	0.0	0.0
AT3G15534	1.96511	2.45431	28719274	ensembl_gene_id	A. thaliana	28719274	A. thaliana	AT3G15534	hypothetical protein	GO:0008150 biological_process	0.0	0.0	0.0	0.0	0.0	0.0	0.0	0.0	0.0	0.0	0.0	0.0	0.0	0.0	0.0	0.0	0.0	0.0	0.0	0.0
AT1G66760	1.96308	2.44599	842994	ensembl_gene_id	A. thaliana	842994	A. thaliana	AT1G66760	MATE efflux family protein	GO:0046618 xenobiotic export;GO:1990961 xenobiotic detoxification by transmembrane export across the plasma membrane;GO:0042908 xenobiotic transport	0.0	0.0	0.0	1.0	0.0	0.0	0.0	1.0	0.0	0.0	0.0	0.0	0.0	0.0	0.0	0.0	0.0	0.0	0.0	0.0
AT1G22890	1.95914	2.44001	838896	ensembl_gene_id	A. thaliana	838896	A. thaliana	AT1G22890	transmembrane protein	GO:0042742 defense response to bacterium;GO:0009414 response to water deprivation;GO:0009415 response to water	1.0	0.0	1.0	0.0	0.0	0.0	0.0	0.0	0.0	0.0	0.0	0.0	0.0	0.0	0.0	0.0	0.0	0.0	0.0	0.0
AT5G61850	1.95521	2.43942	836307	ensembl_gene_id	A. thaliana	836307	A. thaliana	LFY	floral meristem identity control protein LEAFY (LFY)	GO:0010077 maintenance of inflorescence meristem identity;GO:0010582 floral meristem determinacy;GO:0010022 meristem determinacy	1.0	0.0	0.0	0.0	0.0	0.0	0.0	0.0	0.0	0.0	0.0	0.0	0.0	0.0	0.0	0.0	0.0	0.0	0.0	0.0
AT5G24140	1.94225	2.43064	832479	ensembl_gene_id	A. thaliana	832479	A. thaliana	SQP2	squalene monooxygenase 2	GO:0016126 sterol biosynthetic process;GO:0006694 steroid biosynthetic process;GO:0016125 sterol metabolic process	0.0	0.0	0.0	0.0	0.0	0.0	0.0	0.0	0.0	0.0	0.0	0.0	0.0	0.0	0.0	0.0	0.0	0.0	0.0	0.0
AT5G35940	1.94093	2.42886	833584	ensembl_gene_id	A. thaliana	833584	A. thaliana	AT5G35940	Mannose-binding lectin superfamily protein		0.0	0.0	0.0	0.0	0.0	0.0	0.0	0.0	0.0	0.0	0.0	0.0	0.0	0.0	0.0	0.0	0.0	0.0	0.0	0.0
AT1G07400	1.93973	2.42539	837252	ensembl_gene_id	A. thaliana	837252	A. thaliana	AT1G07400	HSP20-like chaperones superfamily protein	GO:0051259 protein complex oligomerization;GO:0042542 response to hydrogen peroxide;GO:0000302 response to reactive oxygen species	1.0	1.0	1.0	0.0	1.0	0.0	0.0	0.0	0.0	0.0	0.0	0.0	0.0	0.0	0.0	0.0	0.0	0.0	0.0	0.0
AT2G43570	1.93416	2.42468	818959	ensembl_gene_id	A. thaliana	818959	A. thaliana	CHI	chitinase	GO:0072722 response to amitrole;GO:0010272 response to silver ion;GO:0016998 cell wall macromolecule catabolic process	1.0	0.0	0.0	0.0	0.0	0.0	0.0	0.0	0.0	0.0	0.0	0.0	1.0	0.0	0.0	0.0	1.0	0.0	0.0	0.0
AT1G12740	1.93175	2.42237	837830	ensembl_gene_id	A. thaliana	837830	A. thaliana	CYP87A2	cytochrome P450, family 87, subfamily A, polypeptide 2	GO:0010268 brassinosteroid homeostasis;GO:0016129 phytosteroid biosynthetic process;GO:0016132 brassinosteroid biosynthetic process	0.0	0.0	0.0	0.0	0.0	0.0	0.0	0.0	0.0	0.0	0.0	0.0	0.0	0.0	0.0	0.0	0.0	0.0	0.0	0.0
AT2G26150	1.92992	2.41886	817155	ensembl_gene_id	A. thaliana	817155	A. thaliana	HSFA2	heat shock transcription factor A2	GO:0006986 response to unfolded protein;GO:0034620 cellular response to unfolded protein;GO:0010286 heat acclimation	1.0	1.0	1.0	0.0	1.0	0.0	0.0	0.0	0.0	0.0	0.0	0.0	0.0	0.0	0.0	0.0	0.0	0.0	0.0	0.0
AT1G53540	1.9073	2.41817	841789	ensembl_gene_id	A. thaliana	841789	A. thaliana	AT1G53540	HSP20-like chaperones superfamily protein	GO:0051259 protein complex oligomerization;GO:0042542 response to hydrogen peroxide;GO:0000302 response to reactive oxygen species	1.0	0.0	1.0	0.0	1.0	0.0	0.0	0.0	0.0	0.0	0.0	0.0	0.0	0.0	0.0	0.0	0.0	0.0	0.0	0.0
AT2G24980	1.89942	2.40918	817037	ensembl_gene_id	A. thaliana	817037	A. thaliana	EXT6	Proline-rich extensin-like family protein	GO:0009664 plant-type cell wall organization;GO:0071669 plant-type cell wall organization or biogenesis;GO:0071555 cell wall organization	0.0	0.0	0.0	0.0	0.0	0.0	0.0	0.0	0.0	0.0	0.0	0.0	1.0	0.0	0.0	0.0	0.0	0.0	0.0	0.0
AT1G02850	1.89247	2.40622	839435	ensembl_gene_id	A. thaliana	839435	A. thaliana	BGLU11	beta glucosidase 11	GO:0005975 carbohydrate metabolic process;GO:0044238 primary metabolic process;GO:0071704 organic substance metabolic process	0.0	0.0	0.0	0.0	0.0	0.0	0.0	0.0	0.0	1.0	0.0	0.0	0.0	0.0	0.0	0.0	0.0	0.0	0.0	0.0
AT5G66650	1.88987	2.39057	836797	ensembl_gene_id	A. thaliana	836797	A. thaliana	AT5G66650	calcium uniporter (DUF607)	GO:0006851 mitochondrial calcium ion transmembrane transport;GO:0036444 calcium import into the mitochondrion;GO:0060401 cytosolic calcium ion transport	0.0	1.0	0.0	0.0	0.0	0.0	0.0	0.0	0.0	0.0	0.0	0.0	0.0	0.0	0.0	0.0	0.0	0.0	0.0	0.0
AT4G16690	1.88835	2.37676	827371	ensembl_gene_id	A. thaliana	827371	A. thaliana	MES16	methyl esterase 16	GO:0015996 chlorophyll catabolic process;GO:0046149 pigment catabolic process;GO:0006787 porphyrin-containing compound catabolic process	0.0	0.0	0.0	0.0	0.0	0.0	0.0	0.0	0.0	0.0	0.0	0.0	0.0	0.0	0.0	0.0	0.0	0.0	0.0	0.0
AT1G01520	1.87441	2.37117	839337	ensembl_gene_id	A. thaliana	839337	A. thaliana	ASG4	Homeodomain-like superfamily protein		0.0	0.0	0.0	0.0	0.0	0.0	0.0	0.0	0.0	0.0	0.0	0.0	0.0	0.0	0.0	0.0	0.0	0.0	0.0	0.0
AT5G40800	1.8715	2.35727	834080	ensembl_gene_id	A. thaliana	834080	A. thaliana	AT5G40800	hypothetical protein	GO:2000143 negative regulation of DNA-templated transcription, initiation;GO:2000142 regulation of DNA-templated transcription, initiation;GO:0045892 negative regulation of transcription, DNA-templated	0.0	0.0	0.0	0.0	0.0	0.0	0.0	0.0	0.0	0.0	0.0	1.0	0.0	0.0	0.0	0.0	0.0	0.0	0.0	0.0
AT4G37180	1.86499	2.34417	829872	ensembl_gene_id	A. thaliana	829872	A. thaliana	AT4G37180	Homeodomain-like superfamily protein	GO:0090701 specification of plant organ identity;GO:0048449 floral organ formation;GO:0048444 floral organ morphogenesis	0.0	0.0	0.0	0.0	0.0	0.0	0.0	0.0	0.0	0.0	0.0	0.0	0.0	1.0	0.0	0.0	0.0	1.0	0.0	0.0
AT2G41250	1.85312	2.33976	818724	ensembl_gene_id	A. thaliana	818724	A. thaliana	AT2G41250	Haloacid dehalogenase-like hydrolase (HAD) superfamily protein		0.0	0.0	0.0	0.0	0.0	0.0	0.0	0.0	0.0	0.0	0.0	0.0	0.0	0.0	0.0	0.0	0.0	0.0	0.0	0.0
AT1G73220	1.85036	2.3395	843656	ensembl_gene_id	A. thaliana	843656	A. thaliana	OCT1	organic cation/carnitine transporter1	GO:0015839 cadaverine transport;GO:0015695 organic cation transport;GO:0010150 leaf senescence	0.0	0.0	0.0	0.0	0.0	0.0	0.0	0.0	0.0	0.0	0.0	0.0	0.0	0.0	0.0	0.0	0.0	0.0	0.0	0.0
AT3G14360	1.85001	2.33376	820657	ensembl_gene_id	A. thaliana	820657	A. thaliana	AT3G14360	alpha/beta-Hydrolases superfamily protein		0.0	0.0	0.0	0.0	0.0	0.0	0.0	0.0	0.0	0.0	0.0	0.0	0.0	0.0	0.0	0.0	0.0	0.0	0.0	0.0
AT2G38250	1.84375	2.32802	818404	ensembl_gene_id	A. thaliana	818404	A. thaliana	AT2G38250	Homeodomain-like superfamily protein	GO:0006355 regulation of transcription, DNA-templated;GO:1903506 regulation of nucleic acid-templated transcription;GO:2001141 regulation of RNA biosynthetic process	0.0	0.0	0.0	0.0	0.0	0.0	0.0	0.0	0.0	0.0	0.0	0.0	0.0	0.0	0.0	0.0	0.0	0.0	0.0	0.0
AT2G38340	1.83691	2.3074	818414	ensembl_gene_id	A. thaliana	818414	A. thaliana	DREB19	Integrase-type DNA-binding superfamily protein	GO:0034605 cellular response to heat;GO:0009408 response to heat;GO:0009414 response to water deprivation	1.0	0.0	1.0	0.0	1.0	0.0	0.0	0.0	0.0	0.0	0.0	0.0	0.0	0.0	0.0	0.0	0.0	0.0	0.0	0.0
AT5G67060	1.83494	2.29919	836841	ensembl_gene_id	A. thaliana	836841	A. thaliana	HEC1	basic helix-loop-helix (bHLH) DNA-binding superfamily protein	GO:0010500 transmitting tissue development;GO:0048462 carpel formation;GO:0048445 carpel morphogenesis	0.0	0.0	1.0	0.0	0.0	0.0	0.0	0.0	0.0	0.0	0.0	0.0	0.0	1.0	0.0	0.0	0.0	1.0	0.0	0.0
AT1G17020	1.83473	2.29693	838272	ensembl_gene_id	A. thaliana	838272	A. thaliana	SRG1	senescence-related gene 1	GO:0010150 leaf senescence;GO:0090693 plant organ senescence;GO:0007568 aging	0.0	0.0	0.0	0.0	0.0	0.0	0.0	0.0	0.0	0.0	0.0	0.0	0.0	0.0	0.0	0.0	0.0	0.0	0.0	0.0
AT3G50850	1.83453	2.296	824249	ensembl_gene_id	A. thaliana	824249	A. thaliana	AT3G50850	Putative methyltransferase family protein		0.0	0.0	0.0	0.0	0.0	0.0	0.0	0.0	0.0	0.0	0.0	0.0	0.0	0.0	0.0	0.0	0.0	0.0	0.0	0.0
AT4G15390	1.83211	2.28861	827205	ensembl_gene_id	A. thaliana	827205	A. thaliana	AT4G15390	HXXXD-type acyl-transferase family protein		0.0	0.0	0.0	0.0	0.0	0.0	0.0	0.0	0.0	0.0	0.0	0.0	0.0	0.0	0.0	0.0	0.0	0.0	0.0	0.0
AT5G05500	1.83205	2.28635	830433	ensembl_gene_id	A. thaliana	830433	A. thaliana	MOP10	Pollen Ole e 1 allergen and extensin family protein	GO:0048767 root hair elongation;GO:0080147 root hair cell development;GO:0048764 trichoblast maturation	0.0	0.0	0.0	0.0	0.0	0.0	0.0	0.0	0.0	0.0	1.0	0.0	0.0	0.0	0.0	0.0	0.0	0.0	0.0	0.0
AT1G02220	1.82999	2.27132	839476	ensembl_gene_id	A. thaliana	839476	A. thaliana	NAC003	NAC domain containing protein 3	GO:0006355 regulation of transcription, DNA-templated;GO:1903506 regulation of nucleic acid-templated transcription;GO:2001141 regulation of RNA biosynthetic process	0.0	0.0	0.0	0.0	0.0	0.0	0.0	0.0	0.0	0.0	0.0	0.0	0.0	0.0	0.0	0.0	0.0	0.0	0.0	0.0
AT1G11260	1.82362	2.26912	837667	ensembl_gene_id	A. thaliana	837667	A. thaliana	STP1	sugar transporter 1	GO:0015749 monosaccharide transmembrane transport;GO:0034219 carbohydrate transmembrane transport;GO:0008643 carbohydrate transport	0.0	0.0	0.0	0.0	0.0	0.0	0.0	0.0	0.0	0.0	0.0	0.0	0.0	0.0	0.0	0.0	0.0	0.0	0.0	0.0
AT2G42150	1.8213	2.25145	818815	ensembl_gene_id	A. thaliana	818815	A. thaliana	AT2G42150	DNA-binding bromodomain-containing protein		0.0	0.0	0.0	0.0	0.0	0.0	0.0	0.0	0.0	0.0	0.0	0.0	0.0	0.0	0.0	0.0	0.0	0.0	0.0	0.0
AT5G42930	1.81362	2.24154	834305	ensembl_gene_id	A. thaliana	834305	A. thaliana	AT5G42930	alpha/beta-Hydrolases superfamily protein	GO:0006629 lipid metabolic process;GO:0044238 primary metabolic process;GO:0071704 organic substance metabolic process	0.0	0.0	0.0	0.0	0.0	0.0	0.0	0.0	0.0	0.0	0.0	0.0	0.0	0.0	0.0	0.0	0.0	0.0	0.0	0.0
AT4G37070	1.81086	2.23576	829861	ensembl_gene_id	A. thaliana	829861	A. thaliana	PLP1	Acyl transferase/acyl hydrolase/lysophospholipase superfamily protein	GO:0010311 lateral root formation;GO:0010102 lateral root morphogenesis;GO:0010101 post-embryonic root morphogenesis	0.0	0.0	0.0	0.0	0.0	0.0	0.0	0.0	0.0	0.0	0.0	0.0	0.0	1.0	0.0	0.0	0.0	1.0	0.0	0.0
AT1G19530	1.80813	2.23251	838540	ensembl_gene_id	A. thaliana	838540	A. thaliana	AT1G19530	DNA polymerase epsilon catalytic subunit A	GO:0009061 anaerobic respiration;GO:0045333 cellular respiration;GO:0015980 energy derivation by oxidation of organic compounds	0.0	1.0	0.0	0.0	0.0	0.0	0.0	0.0	0.0	0.0	0.0	0.0	0.0	0.0	0.0	0.0	0.0	0.0	0.0	0.0
AT5G13330	1.80806	2.21752	831174	ensembl_gene_id	A. thaliana	831174	A. thaliana	Rap2.6L	related to AP2 6l	GO:0071497 cellular response to freezing;GO:0050826 response to freezing;GO:0070417 cellular response to cold	1.0	0.0	1.0	0.0	0.0	1.0	0.0	1.0	0.0	0.0	0.0	0.0	0.0	0.0	0.0	0.0	0.0	0.0	0.0	0.0
AT3G30775	1.80022	2.21234	822833	ensembl_gene_id	A. thaliana	822833	A. thaliana	ERD5	Methylenetetrahydrofolate reductase family protein	GO:0006562 proline catabolic process;GO:0010133 proline catabolic process to glutamate;GO:0006560 proline metabolic process	1.0	1.0	0.0	0.0	1.0	1.0	0.0	0.0	0.0	0.0	0.0	0.0	0.0	0.0	0.0	0.0	0.0	0.0	0.0	0.0
AT3G41762	1.79979	2.20162	10723081	ensembl_gene_id	A. thaliana	10723081	A. thaliana	AT3G41762	hypothetical protein		0.0	0.0	0.0	0.0	0.0	0.0	0.0	0.0	0.0	0.0	0.0	0.0	0.0	0.0	0.0	0.0	0.0	0.0	0.0	0.0
AT1G19490	1.79886	2.19755	838535	ensembl_gene_id	A. thaliana	838535	A. thaliana	AT1G19490	Basic-leucine zipper (bZIP) transcription factor family protein	GO:0009414 response to water deprivation;GO:0009415 response to water;GO:0001101 response to acid chemical	1.0	0.0	0.0	0.0	0.0	0.0	0.0	0.0	0.0	0.0	0.0	0.0	0.0	0.0	0.0	0.0	0.0	0.0	0.0	0.0
AT2G20560	1.79251	2.19447	816578	ensembl_gene_id	A. thaliana	816578	A. thaliana	AT2G20560	DNAJ heat shock family protein	GO:0051084 'de novo' posttranslational protein folding;GO:0051085 chaperone cofactor-dependent protein refolding;GO:0006458 'de novo' protein folding	0.0	0.0	0.0	0.0	0.0	0.0	0.0	0.0	0.0	0.0	0.0	0.0	0.0	0.0	0.0	0.0	0.0	0.0	0.0	0.0
AT5G06860	1.79229	2.19019	830577	ensembl_gene_id	A. thaliana	830577	A. thaliana	PGIP1	polygalacturonase inhibiting protein 1	GO:0007165 signal transduction;GO:0023052 signaling;GO:0007154 cell communication	0.0	0.0	0.0	0.0	0.0	0.0	0.0	0.0	0.0	0.0	0.0	0.0	0.0	0.0	0.0	0.0	0.0	0.0	0.0	0.0
AT1G67980	1.79078	2.18408	843126	ensembl_gene_id	A. thaliana	843126	A. thaliana	CCOAMT	caffeoyl-CoA 3-O-methyltransferase	GO:0009809 lignin biosynthetic process;GO:0009808 lignin metabolic process;GO:0009699 phenylpropanoid biosynthetic process	0.0	0.0	0.0	0.0	0.0	1.0	0.0	0.0	0.0	1.0	0.0	0.0	0.0	0.0	0.0	0.0	0.0	0.0	0.0	0.0
AT4G03420	1.78604	2.18243	827928	ensembl_gene_id	A. thaliana	827928	A. thaliana	AT4G03420	hypothetical protein (DUF789)	GO:0008150 biological_process	0.0	0.0	0.0	0.0	0.0	0.0	0.0	0.0	0.0	0.0	0.0	0.0	0.0	0.0	0.0	0.0	0.0	0.0	0.0	0.0
AT1G71890	1.78246	2.18132	843520	ensembl_gene_id	A. thaliana	843520	A. thaliana	SUC5	Major facilitator superfamily protein	GO:0015766 disaccharide transport;GO:0015770 sucrose transport;GO:0015772 oligosaccharide transport	0.0	0.0	0.0	0.0	0.0	0.0	0.0	0.0	0.0	0.0	0.0	0.0	0.0	0.0	0.0	0.0	0.0	0.0	0.0	0.0
AT5G35160	1.78169	2.16503	833470	ensembl_gene_id	A. thaliana	833470	A. thaliana	AT5G35160	Endomembrane protein 70 protein family	GO:0072657 protein localization to membrane;GO:0051668 localization within membrane;GO:0034613 cellular protein localization	0.0	0.0	0.0	0.0	0.0	0.0	0.0	0.0	0.0	0.0	0.0	0.0	0.0	0.0	0.0	0.0	0.0	0.0	0.0	0.0
AT4G12500	1.77758	2.1547	826862	ensembl_gene_id	A. thaliana	826862	A. thaliana	AT4G12500	Bifunctional inhibitor/lipid-transfer protein/seed storage 2S albumin superfamily protein		0.0	0.0	0.0	0.0	0.0	0.0	0.0	0.0	0.0	0.0	0.0	0.0	0.0	0.0	0.0	0.0	0.0	0.0	0.0	0.0
AT4G33930	1.77696	2.14497	829538	ensembl_gene_id	A. thaliana	829538	A. thaliana	AT4G33930	Cupredoxin superfamily protein		0.0	0.0	0.0	0.0	0.0	0.0	0.0	0.0	0.0	0.0	0.0	0.0	0.0	0.0	0.0	0.0	0.0	0.0	0.0	0.0
AT1G61820	1.77616	2.14079	842479	ensembl_gene_id	A. thaliana	842479	A. thaliana	BGLU46	beta glucosidase 46	GO:0009809 lignin biosynthetic process;GO:0009808 lignin metabolic process;GO:0009699 phenylpropanoid biosynthetic process	0.0	0.0	0.0	0.0	0.0	1.0	0.0	0.0	0.0	1.0	0.0	0.0	0.0	0.0	0.0	0.0	0.0	0.0	0.0	0.0
AT1G30220	1.77564	2.1264	839902	ensembl_gene_id	A. thaliana	839902	A. thaliana	INT2	inositol transporter 2	GO:0015791 polyol transport;GO:0015798 myo-inositol transport;GO:0015850 organic hydroxy compound transport	0.0	0.0	0.0	0.0	0.0	0.0	0.0	0.0	0.0	0.0	0.0	0.0	0.0	0.0	0.0	0.0	0.0	0.0	0.0	0.0
AT2G29440	1.77442	2.12456	817493	ensembl_gene_id	A. thaliana	817493	A. thaliana	GSTU6	glutathione S-transferase tau 6	GO:0009407 toxin catabolic process;GO:0009404 toxin metabolic process;GO:0006749 glutathione metabolic process	0.0	0.0	0.0	1.0	0.0	1.0	0.0	0.0	0.0	0.0	0.0	0.0	0.0	0.0	0.0	0.0	0.0	0.0	0.0	0.0
AT2G38400	1.76855	2.12358	818421	ensembl_gene_id	A. thaliana	818421	A. thaliana	AGT3	alanine:glyoxylate aminotransferase 3		0.0	0.0	0.0	0.0	0.0	0.0	0.0	0.0	0.0	0.0	0.0	0.0	0.0	0.0	0.0	1.0	0.0	0.0	0.0	0.0
AT5G24090	1.76851	2.12183	832474	ensembl_gene_id	A. thaliana	832474	A. thaliana	CHIA	chitinase A	GO:0002221 pattern recognition receptor signaling pathway;GO:0042631 cellular response to water deprivation;GO:0071462 cellular response to water stimulus	1.0	0.0	1.0	0.0	0.0	0.0	1.0	1.0	0.0	0.0	0.0	0.0	0.0	0.0	0.0	0.0	0.0	0.0	0.0	0.0
AT1G72760	1.76673	2.11768	843608	ensembl_gene_id	A. thaliana	843608	A. thaliana	AT1G72760	Protein kinase superfamily protein	GO:0006468 protein phosphorylation;GO:0016310 phosphorylation;GO:0006796 phosphate-containing compound metabolic process	0.0	0.0	0.0	0.0	0.0	0.0	0.0	0.0	0.0	0.0	0.0	0.0	0.0	0.0	0.0	0.0	0.0	0.0	0.0	0.0
AT4G00680	1.76604	2.10938	828037	ensembl_gene_id	A. thaliana	828037	A. thaliana	ADF8	actin depolymerizing factor 8	GO:0030042 actin filament depolymerization;GO:0008154 actin polymerization or depolymerization;GO:0051261 protein depolymerization	0.0	0.0	0.0	0.0	0.0	0.0	0.0	0.0	0.0	0.0	0.0	0.0	0.0	0.0	0.0	0.0	0.0	0.0	0.0	0.0
AT1G15380	1.7629	2.1062	838107	ensembl_gene_id	A. thaliana	838107	A. thaliana	GLYI4	Lactoylglutathione lyase / glyoxalase I family protein	GO:2000031 regulation of salicylic acid mediated signaling pathway;GO:2000022 regulation of jasmonic acid mediated signaling pathway;GO:0009787 regulation of abscisic acid-activated signaling pathway	0.0	0.0	0.0	0.0	0.0	0.0	0.0	1.0	0.0	0.0	0.0	0.0	0.0	0.0	0.0	0.0	0.0	0.0	0.0	0.0
AT1G29090	1.76093	2.10521	839784	ensembl_gene_id	A. thaliana	839784	A. thaliana	AT1G29090	Cysteine proteinases superfamily protein	GO:0051603 proteolysis involved in cellular protein catabolic process;GO:0044257 cellular protein catabolic process;GO:0030163 protein catabolic process	0.0	0.0	0.0	0.0	0.0	0.0	0.0	0.0	0.0	0.0	0.0	0.0	0.0	0.0	0.0	0.0	0.0	0.0	0.0	0.0
AT5G13080	1.7602	2.10344	831147	ensembl_gene_id	A. thaliana	831147	A. thaliana	WRKY75	WRKY DNA-binding protein 75	GO:0010055 atrichoblast differentiation;GO:0043620 regulation of DNA-templated transcription in response to stress;GO:0032104 regulation of response to extracellular stimulus	0.0	0.0	0.0	0.0	0.0	0.0	0.0	0.0	0.0	0.0	0.0	0.0	0.0	1.0	0.0	0.0	0.0	0.0	0.0	0.0
AT2G27690	1.74963	2.10243	817315	ensembl_gene_id	A. thaliana	817315	A. thaliana	CYP94C1	cytochrome P450, family 94, subfamily C, polypeptide 1	GO:0009611 response to wounding;GO:0006950 response to stress;GO:0050896 response to stimulus	0.0	0.0	0.0	0.0	0.0	0.0	0.0	1.0	0.0	0.0	0.0	0.0	0.0	0.0	0.0	0.0	0.0	0.0	0.0	0.0
AT1G15415	1.74709	2.10155	838112	ensembl_gene_id	A. thaliana	838112	A. thaliana	AT1G15415	late embryogenesis abundant-like protein	GO:0008150 biological_process	0.0	0.0	0.0	0.0	0.0	0.0	0.0	0.0	0.0	0.0	0.0	0.0	0.0	0.0	0.0	0.0	0.0	0.0	0.0	0.0
AT5G16080	1.73534	2.1008	831465	ensembl_gene_id	A. thaliana	831465	A. thaliana	CXE17	carboxyesterase 17		0.0	0.0	0.0	0.0	0.0	0.0	0.0	0.0	0.0	0.0	0.0	0.0	0.0	0.0	0.0	0.0	0.0	0.0	0.0	0.0
AT4G15690	1.72614	2.0993	827246	ensembl_gene_id	A. thaliana	827246	A. thaliana	AT4G15690	Thioredoxin superfamily protein	GO:0010167 response to nitrate;GO:0000122 negative regulation of transcription by RNA polymerase II;GO:1901698 response to nitrogen compound	1.0	0.0	0.0	0.0	0.0	0.0	0.0	0.0	0.0	0.0	0.0	0.0	0.0	0.0	0.0	0.0	1.0	0.0	0.0	0.0
AT1G08630	1.72193	2.09534	837385	ensembl_gene_id	A. thaliana	837385	A. thaliana	THA1	threonine aldolase 1	GO:0006567 threonine catabolic process;GO:0009068 aspartate family amino acid catabolic process;GO:0006545 glycine biosynthetic process	0.0	0.0	0.0	0.0	0.0	1.0	0.0	0.0	0.0	0.0	0.0	0.0	0.0	0.0	0.0	0.0	0.0	0.0	0.0	0.0
AT1G11362	1.71709	2.0926	6240451	ensembl_gene_id	A. thaliana	6240451	A. thaliana	AT1G11362	Plant invertase/pectin methylesterase inhibitor superfamily protein	GO:0043086 negative regulation of catalytic activity;GO:0044092 negative regulation of molecular function;GO:0050790 regulation of catalytic activity	0.0	0.0	0.0	0.0	0.0	0.0	0.0	0.0	0.0	0.0	0.0	0.0	0.0	0.0	0.0	0.0	0.0	0.0	0.0	0.0
AT2G24260	1.70748	2.0817	816961	ensembl_gene_id	A. thaliana	816961	A. thaliana	LRL1	LJRHL1-like 1	GO:0048235 pollen sperm cell differentiation;GO:0055046 microgametogenesis;GO:0022412 cellular process involved in reproduction in multicellular organism	0.0	0.0	0.0	0.0	0.0	0.0	0.0	0.0	0.0	0.0	1.0	0.0	0.0	0.0	0.0	0.0	0.0	0.0	0.0	0.0
AT3G24420	1.70459	2.07197	822032	ensembl_gene_id	A. thaliana	822032	A. thaliana	AT3G24420	alpha/beta-Hydrolases superfamily protein		0.0	0.0	0.0	0.0	0.0	0.0	0.0	0.0	0.0	0.0	0.0	0.0	0.0	0.0	0.0	0.0	0.0	0.0	0.0	0.0
AT2G35290	1.69827	2.06996	818096	ensembl_gene_id	A. thaliana	818096	A. thaliana	AT2G35290	hypothetical protein	GO:0008150 biological_process	0.0	0.0	0.0	0.0	0.0	0.0	0.0	0.0	0.0	0.0	0.0	0.0	0.0	0.0	0.0	0.0	0.0	0.0	0.0	0.0
AT5G42380	1.69823	2.06918	834244	ensembl_gene_id	A. thaliana	834244	A. thaliana	CML37	calmodulin like 37	GO:0010193 response to ozone;GO:0000302 response to reactive oxygen species;GO:0071456 cellular response to hypoxia	1.0	1.0	0.0	0.0	1.0	0.0	0.0	0.0	0.0	0.0	0.0	0.0	0.0	0.0	0.0	0.0	0.0	0.0	0.0	0.0
AT5G20230	1.69116	2.05308	832145	ensembl_gene_id	A. thaliana	832145	A. thaliana	BCB	blue-copper-binding protein	GO:0015690 aluminum cation transport;GO:1901141 regulation of lignin biosynthetic process;GO:2000762 regulation of phenylpropanoid metabolic process	0.0	1.0	1.0	0.0	1.0	0.0	0.0	1.0	1.0	0.0	0.0	0.0	0.0	0.0	0.0	1.0	0.0	0.0	0.0	0.0
AT3G20340	1.68926	2.05276	821578	ensembl_gene_id	A. thaliana	821578	A. thaliana	AT3G20340	protein expression protein	GO:0006979 response to oxidative stress;GO:0006950 response to stress;GO:0050896 response to stimulus	0.0	0.0	0.0	0.0	1.0	0.0	0.0	0.0	0.0	0.0	0.0	0.0	0.0	0.0	0.0	0.0	0.0	0.0	0.0	0.0
AT5G48110	1.68385	2.0517	834863	ensembl_gene_id	A. thaliana	834863	A. thaliana	AT5G48110	Terpenoid cyclases/Protein prenyltransferases superfamily protein	GO:0016102 diterpenoid biosynthetic process;GO:0016101 diterpenoid metabolic process;GO:0016114 terpenoid biosynthetic process	0.0	0.0	0.0	0.0	0.0	0.0	0.0	0.0	0.0	0.0	0.0	0.0	0.0	0.0	0.0	0.0	0.0	0.0	0.0	0.0
AT2G20670	1.68274	2.0503	816595	ensembl_gene_id	A. thaliana	816595	A. thaliana	AT2G20670	sugar phosphate exchanger, putative (DUF506)		0.0	0.0	0.0	0.0	0.0	0.0	0.0	0.0	0.0	0.0	0.0	0.0	0.0	0.0	0.0	0.0	0.0	0.0	0.0	0.0
AT4G02360	1.68267	2.0374	827767	ensembl_gene_id	A. thaliana	827767	A. thaliana	AT4G02360	transmembrane protein, putative (Protein of unknown function, DUF538)	GO:0008150 biological_process	0.0	0.0	0.0	0.0	0.0	0.0	0.0	0.0	0.0	0.0	0.0	0.0	0.0	0.0	0.0	0.0	0.0	0.0	0.0	0.0
AT2G40000	1.68098	2.03578	818588	ensembl_gene_id	A. thaliana	818588	A. thaliana	HSPRO2	ortholog of sugar beet HS1 PRO-1 2	GO:0019441 tryptophan catabolic process to kynurenine;GO:0070189 kynurenine metabolic process;GO:0006569 tryptophan catabolic process	0.0	1.0	0.0	0.0	1.0	1.0	0.0	0.0	0.0	0.0	0.0	0.0	0.0	0.0	0.0	0.0	0.0	0.0	0.0	0.0
AT2G36080	1.68083	2.03563	818181	ensembl_gene_id	A. thaliana	818181	A. thaliana	ABS2	AP2/B3-like transcriptional factor family protein	GO:0045892 negative regulation of transcription, DNA-templated;GO:1902679 negative regulation of RNA biosynthetic process;GO:1903507 negative regulation of nucleic acid-templated transcription	0.0	0.0	0.0	0.0	0.0	0.0	0.0	0.0	0.0	0.0	0.0	0.0	0.0	0.0	0.0	0.0	0.0	0.0	0.0	0.0
AT1G28360	1.67949	2.02282	839732	ensembl_gene_id	A. thaliana	839732	A. thaliana	ERF12	ERF domain protein 12	GO:0009873 ethylene-activated signaling pathway;GO:0071369 cellular response to ethylene stimulus;GO:0000160 phosphorelay signal transduction system	0.0	0.0	0.0	0.0	0.0	0.0	0.0	0.0	0.0	0.0	0.0	0.0	0.0	0.0	0.0	0.0	0.0	0.0	0.0	0.0
AT3G50640	1.67716	2.01894	824227	ensembl_gene_id	A. thaliana	824227	A. thaliana	AT3G50640	hypothetical protein	GO:0008150 biological_process	0.0	0.0	0.0	0.0	0.0	0.0	0.0	0.0	0.0	0.0	0.0	0.0	0.0	0.0	0.0	0.0	0.0	0.0	0.0	0.0
AT4G30170	1.67189	2.01876	829140	ensembl_gene_id	A. thaliana	829140	A. thaliana	AT4G30170	Peroxidase family protein	GO:0006979 response to oxidative stress;GO:0006950 response to stress;GO:0050896 response to stimulus	0.0	0.0	0.0	0.0	1.0	0.0	0.0	0.0	0.0	1.0	0.0	0.0	0.0	0.0	0.0	0.0	0.0	0.0	0.0	0.0
AT5G06090	1.67137	2.01449	830496	ensembl_gene_id	A. thaliana	830496	A. thaliana	GPAT7	glycerol-3-phosphate acyltransferase 7	GO:0010143 cutin biosynthetic process;GO:0016024 CDP-diacylglycerol biosynthetic process;GO:0046341 CDP-diacylglycerol metabolic process	0.0	0.0	0.0	0.0	0.0	0.0	0.0	0.0	0.0	0.0	0.0	0.0	0.0	0.0	0.0	0.0	0.0	0.0	0.0	0.0
AT5G19097	1.66371	2.01137	3770690	ensembl_gene_id	A. thaliana	3770690	A. thaliana	AT5G19097	hypothetical protein		0.0	0.0	0.0	0.0	0.0	0.0	0.0	0.0	0.0	0.0	0.0	0.0	0.0	0.0	0.0	0.0	0.0	0.0	0.0	0.0
AT5G24080	1.66207	2.00987	832473	ensembl_gene_id	A. thaliana	832473	A. thaliana	AT5G24080	Protein kinase superfamily protein	GO:0048544 recognition of pollen;GO:0008037 cell recognition;GO:0009875 pollen-pistil interaction	0.0	0.0	0.0	0.0	0.0	0.0	0.0	0.0	0.0	0.0	0.0	0.0	0.0	0.0	0.0	0.0	0.0	0.0	0.0	0.0
AT4G12330	1.66115	1.99981	826842	ensembl_gene_id	A. thaliana	826842	A. thaliana	CYP706A7	cytochrome P450, family 706, subfamily A, polypeptide 7		0.0	0.0	0.0	0.0	0.0	0.0	0.0	0.0	0.0	0.0	0.0	0.0	0.0	0.0	0.0	0.0	0.0	0.0	0.0	0.0
AT2G29480	1.65251	1.9981	817497	ensembl_gene_id	A. thaliana	817497	A. thaliana	GSTU2	glutathione S-transferase tau 2	GO:0009407 toxin catabolic process;GO:0009404 toxin metabolic process;GO:0006749 glutathione metabolic process	0.0	0.0	0.0	1.0	0.0	1.0	0.0	0.0	0.0	0.0	0.0	0.0	0.0	0.0	0.0	0.0	0.0	0.0	0.0	0.0
AT5G22890	1.65058	1.99646	832353	ensembl_gene_id	A. thaliana	832353	A. thaliana	AT5G22890	C2H2 and C2HC zinc fingers superfamily protein	GO:0010447 response to acidic pH;GO:0009268 response to pH;GO:0010044 response to aluminum ion	1.0	0.0	0.0	0.0	0.0	0.0	0.0	0.0	0.0	0.0	0.0	0.0	0.0	0.0	0.0	0.0	0.0	0.0	0.0	0.0
AT5G05300	1.65002	1.99059	28720712	ensembl_gene_id	A. thaliana	28720712	A. thaliana	AT5G05300	hypothetical protein	GO:0042542 response to hydrogen peroxide;GO:0045088 regulation of innate immune response;GO:0002682 regulation of immune system process	1.0	0.0	0.0	0.0	1.0	0.0	0.0	0.0	0.0	0.0	0.0	0.0	0.0	0.0	0.0	0.0	0.0	0.0	0.0	0.0
AT4G28040	1.63243	1.98843	828919	ensembl_gene_id	A. thaliana	828919	A. thaliana	UMAMIT33	nodulin MtN21 /EamA-like transporter family protein		0.0	0.0	0.0	0.0	0.0	0.0	0.0	0.0	0.0	0.0	0.0	0.0	0.0	0.0	0.0	0.0	0.0	0.0	0.0	0.0
AT3G15720	1.63241	1.98784	820815	ensembl_gene_id	A. thaliana	820815	A. thaliana	AT3G15720	Pectin lyase-like superfamily protein	GO:0005975 carbohydrate metabolic process;GO:0044238 primary metabolic process;GO:0071704 organic substance metabolic process	0.0	0.0	0.0	0.0	0.0	0.0	0.0	0.0	0.0	0.0	0.0	0.0	0.0	0.0	0.0	0.0	0.0	0.0	0.0	0.0
AT3G22840	1.62931	1.97718	821855	ensembl_gene_id	A. thaliana	821855	A. thaliana	ELIP1	Chlorophyll A-B binding family protein	GO:0070141 response to UV-A;GO:0071492 cellular response to UV-A;GO:0071486 cellular response to high light intensity	0.0	0.0	1.0	0.0	1.0	0.0	0.0	0.0	0.0	0.0	0.0	0.0	0.0	0.0	0.0	0.0	0.0	0.0	0.0	0.0
AT3G12500	1.62759	1.97205	820429	ensembl_gene_id	A. thaliana	820429	A. thaliana	HCHIB	basic chitinase	GO:0009871 jasmonic acid and ethylene-dependent systemic resistance, ethylene mediated signaling pathway;GO:0009861 jasmonic acid and ethylene-dependent systemic resistance;GO:0016998 cell wall macromolecule catabolic process	0.0	0.0	0.0	0.0	0.0	0.0	0.0	1.0	0.0	0.0	0.0	0.0	1.0	0.0	0.0	0.0	0.0	0.0	0.0	0.0
AT2G25090	1.62281	1.96777	817047	ensembl_gene_id	A. thaliana	817047	A. thaliana	CIPK16	CBL-interacting protein kinase 16	GO:0006814 sodium ion transport;GO:0042538 hyperosmotic salinity response;GO:0006972 hyperosmotic response	1.0	0.0	0.0	0.0	0.0	0.0	0.0	0.0	0.0	0.0	0.0	0.0	0.0	0.0	0.0	0.0	0.0	0.0	0.0	0.0
AT5G14470	1.62068	1.96533	831298	ensembl_gene_id	A. thaliana	831298	A. thaliana	AT5G14470	GHMP kinase family protein	GO:0008299 isoprenoid biosynthetic process;GO:0006720 isoprenoid metabolic process;GO:0008610 lipid biosynthetic process	0.0	0.0	0.0	0.0	0.0	0.0	0.0	0.0	0.0	0.0	0.0	0.0	0.0	0.0	0.0	0.0	0.0	0.0	0.0	0.0
AT1G58340	1.6191	1.96482	842203	ensembl_gene_id	A. thaliana	842203	A. thaliana	ZF14	MATE efflux family protein	GO:1905428 regulation of plant organ formation;GO:0006826 iron ion transport;GO:0009646 response to absence of light	1.0	0.0	1.0	1.0	1.0	0.0	0.0	0.0	0.0	0.0	0.0	0.0	0.0	0.0	0.0	1.0	0.0	0.0	0.0	0.0
AT3G47340	1.61835	1.96071	823888	ensembl_gene_id	A. thaliana	823888	A. thaliana	ASN1	glutamine-dependent asparagine synthase 1	GO:0006529 asparagine biosynthetic process;GO:0070981 L-asparagine biosynthetic process;GO:0070982 L-asparagine metabolic process	0.0	0.0	0.0	0.0	0.0	1.0	1.0	0.0	0.0	0.0	0.0	0.0	0.0	0.0	0.0	1.0	0.0	0.0	0.0	0.0
AT5G18670	1.61669	1.96071	831985	ensembl_gene_id	A. thaliana	831985	A. thaliana	BMY3	beta-amylase 3		0.0	0.0	0.0	0.0	0.0	0.0	0.0	0.0	0.0	0.0	0.0	0.0	0.0	0.0	0.0	0.0	0.0	0.0	0.0	0.0
AT3G53200	1.61258	1.95445	824486	ensembl_gene_id	A. thaliana	824486	A. thaliana	MYB27	myb domain protein 27	GO:0009646 response to absence of light;GO:0009642 response to light intensity;GO:0009416 response to light stimulus	0.0	0.0	0.0	0.0	0.0	0.0	0.0	0.0	0.0	0.0	0.0	0.0	0.0	0.0	0.0	1.0	0.0	0.0	0.0	0.0
AT1G77120	1.61155	1.95294	844047	ensembl_gene_id	A. thaliana	844047	A. thaliana	ADH1	alcohol dehydrogenase 1	GO:0031000 response to caffeine;GO:0043279 response to alkaloid;GO:0032355 response to estradiol	1.0	1.0	1.0	1.0	1.0	0.0	0.0	0.0	0.0	0.0	0.0	0.0	0.0	0.0	0.0	0.0	1.0	0.0	0.0	1.0
AT1G05937	1.61047	1.95053	28716402	ensembl_gene_id	A. thaliana	28716402	A. thaliana	AT1G05937	ncRNA		0.0	0.0	0.0	0.0	0.0	0.0	0.0	0.0	0.0	0.0	0.0	0.0	0.0	0.0	0.0	0.0	0.0	0.0	0.0	0.0
AT3G45060	1.60829	1.93841	823641	ensembl_gene_id	A. thaliana	823641	A. thaliana	NRT2.6	high affinity nitrate transporter 2.6	GO:0071249 cellular response to nitrate;GO:1902170 cellular response to reactive nitrogen species;GO:0010167 response to nitrate	1.0	0.0	0.0	0.0	0.0	0.0	0.0	0.0	0.0	0.0	0.0	0.0	0.0	0.0	0.0	0.0	1.0	0.0	0.0	0.0
AT2G43510	1.60123	1.9359	818952	ensembl_gene_id	A. thaliana	818952	A. thaliana	TI1	trypsin inhibitor protein 1	GO:0050832 defense response to fungus;GO:0009620 response to fungus;GO:0098542 defense response to other organism	0.0	0.0	0.0	0.0	0.0	0.0	0.0	0.0	0.0	0.0	0.0	0.0	0.0	0.0	0.0	0.0	0.0	0.0	0.0	0.0
AT3G61390	1.59994	1.93495	825311	ensembl_gene_id	A. thaliana	825311	A. thaliana	AT3G61390	RING/U-box superfamily protein	GO:0016567 protein ubiquitination;GO:0032446 protein modification by small protein conjugation;GO:0070647 protein modification by small protein conjugation or removal	0.0	0.0	0.0	0.0	0.0	0.0	0.0	0.0	0.0	0.0	0.0	0.0	0.0	0.0	0.0	0.0	0.0	0.0	0.0	0.0
AT3G56110	1.59828	1.93347	824777	ensembl_gene_id	A. thaliana	824777	A. thaliana	PRA1.B1	prenylated RAB acceptor 1.B1	GO:0016192 vesicle-mediated transport;GO:0006810 transport;GO:0051234 establishment of localization	0.0	0.0	0.0	0.0	0.0	0.0	0.0	0.0	0.0	0.0	0.0	0.0	0.0	0.0	0.0	0.0	0.0	0.0	0.0	0.0
AT5G67400	1.59819	1.93234	836876	ensembl_gene_id	A. thaliana	836876	A. thaliana	RHS19	root hair specific 19	GO:0006979 response to oxidative stress;GO:0006950 response to stress;GO:0050896 response to stimulus	0.0	0.0	0.0	0.0	1.0	0.0	0.0	0.0	0.0	1.0	0.0	0.0	0.0	0.0	0.0	0.0	0.0	0.0	0.0	0.0
AT1G76600	1.59632	1.9317	843993	ensembl_gene_id	A. thaliana	843993	A. thaliana	AT1G76600	poly polymerase	GO:0071456 cellular response to hypoxia;GO:0036294 cellular response to decreased oxygen levels;GO:0071453 cellular response to oxygen levels	0.0	1.0	0.0	0.0	0.0	0.0	0.0	0.0	0.0	0.0	0.0	0.0	0.0	0.0	0.0	0.0	0.0	0.0	0.0	0.0
AT3G49780	1.59598	1.93011	824140	ensembl_gene_id	A. thaliana	824140	A. thaliana	PSK4	phytosulfokine 4 precursor	GO:0008283 cell population proliferation;GO:0071456 cellular response to hypoxia;GO:0036294 cellular response to decreased oxygen levels	0.0	1.0	0.0	0.0	0.0	0.0	0.0	0.0	0.0	0.0	0.0	0.0	0.0	0.0	0.0	0.0	0.0	0.0	0.0	0.0
AT5G20250	1.59548	1.92941	832147	ensembl_gene_id	A. thaliana	832147	A. thaliana	DIN10	Raffinose synthase family protein	GO:0071456 cellular response to hypoxia;GO:0036294 cellular response to decreased oxygen levels;GO:0071453 cellular response to oxygen levels	0.0	1.0	1.0	0.0	1.0	0.0	0.0	0.0	0.0	0.0	0.0	0.0	0.0	0.0	0.0	0.0	0.0	0.0	0.0	0.0
AT4G34710	1.59432	1.92876	829623	ensembl_gene_id	A. thaliana	829623	A. thaliana	ADC2	arginine decarboxylase 2	GO:0006527 arginine catabolic process;GO:0009446 putrescine biosynthetic process;GO:0033388 putrescine biosynthetic process from arginine	1.0	0.0	1.0	0.0	1.0	1.0	0.0	1.0	0.0	0.0	0.0	0.0	0.0	0.0	0.0	0.0	0.0	0.0	0.0	0.0
AT5G13220	1.58691	1.92825	831162	ensembl_gene_id	A. thaliana	831162	A. thaliana	JAZ10	jasmonate-zim-domain protein 10	GO:0010112 regulation of systemic acquired resistance;GO:2000022 regulation of jasmonic acid mediated signaling pathway;GO:0009753 response to jasmonic acid	1.0	0.0	0.0	0.0	0.0	0.0	0.0	1.0	0.0	0.0	0.0	0.0	0.0	0.0	0.0	0.0	0.0	0.0	0.0	0.0
AT5G59590	1.57832	1.92523	836078	ensembl_gene_id	A. thaliana	836078	A. thaliana	UGT76E2	UDP-glucosyl transferase 76E2		0.0	0.0	0.0	0.0	0.0	0.0	0.0	0.0	0.0	0.0	0.0	0.0	0.0	0.0	0.0	0.0	0.0	0.0	0.0	0.0
AT1G53470	1.57787	1.92085	841782	ensembl_gene_id	A. thaliana	841782	A. thaliana	MSL4	mechanosensitive channel of small conductance-like 4	GO:0006820 anion transport;GO:0006811 ion transport;GO:0006810 transport	0.0	0.0	0.0	0.0	0.0	0.0	0.0	0.0	0.0	0.0	0.0	0.0	0.0	0.0	0.0	0.0	0.0	0.0	0.0	0.0
AT5G42830	1.57383	1.91608	834294	ensembl_gene_id	A. thaliana	834294	A. thaliana	AT5G42830	HXXXD-type acyl-transferase family protein		0.0	0.0	0.0	0.0	0.0	0.0	0.0	0.0	0.0	0.0	0.0	0.0	0.0	0.0	0.0	0.0	0.0	0.0	0.0	0.0
AT4G12400	1.57317	1.91537	826849	ensembl_gene_id	A. thaliana	826849	A. thaliana	Hop3	stress-inducible protein	GO:0051131 chaperone-mediated protein complex assembly;GO:0010286 heat acclimation;GO:0009408 response to heat	0.0	0.0	1.0	0.0	1.0	0.0	0.0	0.0	0.0	0.0	0.0	0.0	0.0	0.0	0.0	0.0	0.0	0.0	0.0	0.0
AT3G55240	1.57038	1.91084	824690	ensembl_gene_id	A. thaliana	824690	A. thaliana	AT3G55240	Plant protein 1589 of unknown function	GO:0032502 developmental process;GO:0008150 biological_process	0.0	0.0	0.0	0.0	0.0	0.0	0.0	0.0	0.0	0.0	0.0	0.0	0.0	0.0	0.0	0.0	0.0	0.0	0.0	0.0
AT4G21323	1.56657	1.90629	827881	ensembl_gene_id	A. thaliana	827881	A. thaliana	AT4G21323	Subtilase family protein	GO:0009860 pollen tube growth;GO:0009932 cell tip growth;GO:0048588 developmental cell growth	0.0	0.0	0.0	0.0	0.0	0.0	0.0	0.0	0.0	0.0	0.0	0.0	0.0	0.0	0.0	0.0	0.0	0.0	0.0	0.0
AT5G46350	1.56381	1.90583	834678	ensembl_gene_id	A. thaliana	834678	A. thaliana	WRKY8	WRKY DNA-binding protein 8	GO:1901002 positive regulation of response to salt stress;GO:0070301 cellular response to hydrogen peroxide;GO:0034614 cellular response to reactive oxygen species	1.0	0.0	0.0	0.0	1.0	0.0	0.0	0.0	0.0	0.0	0.0	0.0	0.0	0.0	0.0	0.0	0.0	0.0	0.0	0.0
AT1G35230	1.5625	1.89569	840412	ensembl_gene_id	A. thaliana	840412	A. thaliana	AGP5	arabinogalactan protein 5		0.0	0.0	0.0	0.0	0.0	0.0	0.0	0.0	0.0	0.0	0.0	0.0	0.0	0.0	0.0	0.0	0.0	0.0	0.0	0.0
AT5G12030	1.55934	1.89464	831076	ensembl_gene_id	A. thaliana	831076	A. thaliana	HSP17.6A	heat shock protein 17.6A	GO:0051259 protein complex oligomerization;GO:0006972 hyperosmotic response;GO:0042542 response to hydrogen peroxide	1.0	1.0	1.0	0.0	1.0	0.0	0.0	0.0	0.0	0.0	0.0	0.0	0.0	0.0	0.0	0.0	0.0	0.0	0.0	0.0
AT1G73260	1.55699	1.89194	843660	ensembl_gene_id	A. thaliana	843660	A. thaliana	KTI1	kunitz trypsin inhibitor 1	GO:0002238 response to molecule of fungal origin;GO:0009625 response to insect;GO:0002237 response to molecule of bacterial origin	1.0	0.0	0.0	0.0	1.0	0.0	0.0	1.0	1.0	0.0	0.0	0.0	0.0	0.0	0.0	0.0	0.0	0.0	0.0	0.0
AT3G27400	1.55647	1.89179	822361	ensembl_gene_id	A. thaliana	822361	A. thaliana	AT3G27400	Pectin lyase-like superfamily protein	GO:0009624 response to nematode;GO:0045490 pectin catabolic process;GO:0000272 polysaccharide catabolic process	0.0	0.0	0.0	0.0	0.0	0.0	0.0	0.0	0.0	0.0	0.0	0.0	0.0	0.0	0.0	0.0	0.0	0.0	0.0	0.0
AT2G37770	1.54892	1.89109	818354	ensembl_gene_id	A. thaliana	818354	A. thaliana	ChlAKR	NAD(P)-linked oxidoreductase superfamily protein	GO:0009414 response to water deprivation;GO:0009415 response to water;GO:0009409 response to cold	1.0	0.0	1.0	0.0	0.0	0.0	0.0	0.0	0.0	0.0	0.0	0.0	0.0	0.0	0.0	0.0	0.0	0.0	0.0	0.0
AT5G57240	1.54255	1.88234	835830	ensembl_gene_id	A. thaliana	835830	A. thaliana	ORP4C	OSBP(oxysterol binding protein)-related protein 4C		0.0	0.0	0.0	0.0	0.0	0.0	0.0	0.0	0.0	0.0	0.0	0.0	0.0	0.0	0.0	0.0	0.0	0.0	0.0	0.0
AT4G14746	1.53827	1.88174	827129	ensembl_gene_id	A. thaliana	827129	A. thaliana	AT4G14746	neurogenic locus notch-like protein	GO:0008150 biological_process	0.0	0.0	0.0	0.0	0.0	0.0	0.0	0.0	0.0	0.0	0.0	0.0	0.0	0.0	0.0	0.0	0.0	0.0	0.0	0.0
AT1G28010	1.53554	1.88107	839694	ensembl_gene_id	A. thaliana	839694	A. thaliana	ABCB14	P-glycoprotein 14	GO:0055085 transmembrane transport;GO:0006810 transport;GO:0051234 establishment of localization	0.0	0.0	0.0	0.0	0.0	0.0	0.0	0.0	0.0	0.0	0.0	0.0	0.0	0.0	0.0	0.0	0.0	0.0	0.0	0.0
AT5G64750	1.53512	1.87628	836596	ensembl_gene_id	A. thaliana	836596	A. thaliana	ABR1	Integrase-type DNA-binding superfamily protein	GO:0062211 root regeneration;GO:0031099 regeneration;GO:1902074 response to salt	1.0	0.0	0.0	0.0	0.0	0.0	0.0	0.0	0.0	0.0	0.0	0.0	0.0	0.0	0.0	0.0	0.0	0.0	0.0	0.0
AT1G69310	1.53162	1.8726	843262	ensembl_gene_id	A. thaliana	843262	A. thaliana	WRKY57	WRKY DNA-binding protein 57	GO:0009414 response to water deprivation;GO:0009415 response to water;GO:0001101 response to acid chemical	1.0	0.0	0.0	0.0	0.0	0.0	0.0	0.0	0.0	0.0	0.0	0.0	0.0	0.0	0.0	0.0	0.0	0.0	0.0	0.0
AT4G22680	1.53056	1.8634	828364	ensembl_gene_id	A. thaliana	828364	A. thaliana	MYB85	myb domain protein 85	GO:0009094 L-phenylalanine biosynthetic process;GO:1902223 erythrose 4-phosphate/phosphoenolpyruvate family amino acid biosynthetic process;GO:0009095 aromatic amino acid family biosynthetic process, prephenate pathway	0.0	0.0	0.0	0.0	0.0	1.0	0.0	0.0	1.0	0.0	0.0	0.0	0.0	0.0	0.0	0.0	0.0	0.0	0.0	0.0
AT4G08290	1.52827	1.84863	826383	ensembl_gene_id	A. thaliana	826383	A. thaliana	UMAMIT20	nodulin MtN21 /EamA-like transporter family protein		0.0	0.0	0.0	0.0	0.0	0.0	0.0	0.0	0.0	0.0	0.0	0.0	0.0	0.0	0.0	0.0	0.0	0.0	0.0	0.0
AT3G07350	1.52226	1.84744	819923	ensembl_gene_id	A. thaliana	819923	A. thaliana	AT3G07350	sulfate/thiosulfate import ATP-binding protein, putative (DUF506)	GO:0071456 cellular response to hypoxia;GO:0036294 cellular response to decreased oxygen levels;GO:0071453 cellular response to oxygen levels	0.0	1.0	0.0	0.0	0.0	0.0	0.0	0.0	0.0	0.0	0.0	0.0	0.0	0.0	0.0	0.0	0.0	0.0	0.0	0.0
AT5G49450	1.52092	1.84619	835005	ensembl_gene_id	A. thaliana	835005	A. thaliana	bZIP1	basic leucine-zipper 1	GO:0006521 regulation of cellular amino acid metabolic process;GO:0033238 regulation of cellular amine metabolic process;GO:0071333 cellular response to glucose stimulus	1.0	0.0	0.0	0.0	0.0	0.0	1.0	0.0	0.0	0.0	1.0	0.0	0.0	0.0	0.0	0.0	0.0	0.0	0.0	0.0
AT4G18280	1.51961	1.84556	827554	ensembl_gene_id	A. thaliana	827554	A. thaliana	AT4G18280	glycine-rich cell wall protein-like protein	GO:0006950 response to stress;GO:0050896 response to stimulus;GO:0008150 biological_process	0.0	0.0	0.0	0.0	0.0	0.0	0.0	0.0	0.0	0.0	0.0	0.0	0.0	0.0	0.0	0.0	0.0	0.0	0.0	0.0
AT1G30370	1.51906	1.84317	839917	ensembl_gene_id	A. thaliana	839917	A. thaliana	DLAH	alpha/beta-Hydrolases superfamily protein	GO:0010214 seed coat development;GO:0048316 seed development;GO:0010154 fruit development	0.0	0.0	0.0	0.0	0.0	0.0	0.0	0.0	0.0	0.0	0.0	0.0	0.0	0.0	0.0	0.0	0.0	0.0	0.0	0.0
AT5G53990	1.51822	1.84304	835482	ensembl_gene_id	A. thaliana	835482	A. thaliana	AT5G53990	UDP-Glycosyltransferase superfamily protein		0.0	0.0	0.0	0.0	0.0	0.0	0.0	0.0	0.0	0.0	0.0	0.0	0.0	0.0	0.0	0.0	0.0	0.0	0.0	0.0
AT1G14540	1.51656	1.83111	838016	ensembl_gene_id	A. thaliana	838016	A. thaliana	PER4	Peroxidase superfamily protein	GO:0071456 cellular response to hypoxia;GO:0036294 cellular response to decreased oxygen levels;GO:0071453 cellular response to oxygen levels	0.0	1.0	0.0	0.0	1.0	0.0	0.0	0.0	0.0	1.0	0.0	0.0	0.0	0.0	0.0	0.0	0.0	0.0	0.0	0.0
AT2G19800	1.51147	1.83085	816499	ensembl_gene_id	A. thaliana	816499	A. thaliana	MIOX2	myo-inositol oxygenase 2	GO:0019310 inositol catabolic process;GO:0006949 syncytium formation;GO:0006020 inositol metabolic process	0.0	0.0	0.0	0.0	0.0	0.0	0.0	0.0	0.0	0.0	0.0	0.0	0.0	0.0	0.0	0.0	0.0	1.0	0.0	0.0
AT5G25140	1.50492	1.83078	832585	ensembl_gene_id	A. thaliana	832585	A. thaliana	CYP71B13	cytochrome P450, family 71, subfamily B, polypeptide 13		0.0	0.0	0.0	0.0	0.0	0.0	0.0	0.0	0.0	0.0	0.0	0.0	0.0	0.0	0.0	0.0	0.0	0.0	0.0	0.0
AT2G33280	1.50199	1.82592	817891	ensembl_gene_id	A. thaliana	817891	A. thaliana	AT2G33280	Major facilitator superfamily protein		0.0	0.0	0.0	0.0	0.0	0.0	0.0	0.0	0.0	0.0	0.0	0.0	0.0	0.0	0.0	0.0	0.0	0.0	0.0	0.0
AT4G37370	1.49776	1.82587	829891	ensembl_gene_id	A. thaliana	829891	A. thaliana	CYP81D8	cytochrome P450, family 81, subfamily D, polypeptide 8		0.0	0.0	0.0	0.0	0.0	0.0	0.0	0.0	0.0	0.0	0.0	0.0	0.0	0.0	0.0	0.0	0.0	0.0	0.0	0.0
AT5G61610	1.49372	1.81635	836283	ensembl_gene_id	A. thaliana	836283	A. thaliana	AT5G61610	Oleosin family protein	GO:0019915 lipid storage;GO:0051235 maintenance of location;GO:0010876 lipid localization	0.0	0.0	0.0	0.0	0.0	0.0	0.0	0.0	0.0	0.0	0.0	0.0	0.0	0.0	0.0	0.0	0.0	0.0	1.0	0.0
AT3G13750	1.49306	1.81461	820584	ensembl_gene_id	A. thaliana	820584	A. thaliana	BGAL1	beta galactosidase 1	GO:0005975 carbohydrate metabolic process;GO:0044238 primary metabolic process;GO:0071704 organic substance metabolic process	0.0	0.0	0.0	0.0	0.0	0.0	0.0	0.0	0.0	0.0	0.0	0.0	0.0	0.0	0.0	0.0	0.0	0.0	0.0	0.0
AT3G13061	1.49123	1.81146	6241065	ensembl_gene_id	A. thaliana	6241065	A. thaliana	AT3G13061	ncRNA	GO:0008150 biological_process	0.0	0.0	0.0	0.0	0.0	0.0	0.0	0.0	0.0	0.0	0.0	0.0	0.0	0.0	0.0	0.0	0.0	0.0	0.0	0.0
AT5G25190	1.48811	1.81141	832590	ensembl_gene_id	A. thaliana	832590	A. thaliana	ESE3	Integrase-type DNA-binding superfamily protein	GO:0009873 ethylene-activated signaling pathway;GO:0071369 cellular response to ethylene stimulus;GO:0000160 phosphorelay signal transduction system	0.0	0.0	0.0	0.0	0.0	0.0	0.0	0.0	0.0	0.0	0.0	0.0	0.0	0.0	0.0	0.0	0.0	0.0	0.0	0.0
AT2G23620	1.4863	1.80853	816894	ensembl_gene_id	A. thaliana	816894	A. thaliana	MES1	methyl esterase 1	GO:0009696 salicylic acid metabolic process;GO:0018958 phenol-containing compound metabolic process;GO:0009694 jasmonic acid metabolic process	0.0	0.0	0.0	0.0	0.0	0.0	0.0	0.0	0.0	0.0	0.0	0.0	0.0	0.0	0.0	0.0	0.0	0.0	0.0	0.0
AT4G23680	1.48469	1.79849	828468	ensembl_gene_id	A. thaliana	828468	A. thaliana	AT4G23680	Polyketide cyclase/dehydrase and lipid transport superfamily protein	GO:0006952 defense response;GO:0006950 response to stress;GO:0050896 response to stimulus	0.0	0.0	0.0	0.0	0.0	0.0	0.0	0.0	0.0	0.0	0.0	0.0	0.0	0.0	0.0	0.0	0.0	0.0	0.0	0.0
AT4G25433	1.47821	1.79679	828647	ensembl_gene_id	A. thaliana	828647	A. thaliana	AT4G25433	peptidoglycan-binding LysM domain-containing protein		0.0	0.0	0.0	0.0	0.0	0.0	0.0	0.0	0.0	0.0	0.0	0.0	0.0	0.0	0.0	0.0	0.0	0.0	0.0	0.0
AT3G09910	1.47476	1.79392	820149	ensembl_gene_id	A. thaliana	820149	A. thaliana	RABC2b	RAB GTPase homolog C2B	GO:0006886 intracellular protein transport;GO:0015031 protein transport;GO:0045184 establishment of protein localization	0.0	0.0	0.0	0.0	0.0	0.0	0.0	0.0	0.0	0.0	0.0	0.0	0.0	0.0	0.0	0.0	0.0	0.0	0.0	0.0
AT3G15357	1.4746	1.78828	820774	ensembl_gene_id	A. thaliana	820774	A. thaliana	AT3G15357	phosphopantothenoylcysteine decarboxylase subunit	GO:0008150 biological_process	0.0	0.0	0.0	0.0	0.0	0.0	0.0	0.0	0.0	0.0	0.0	0.0	0.0	0.0	0.0	0.0	0.0	0.0	0.0	0.0
AT4G08770	1.47392	1.7836	826447	ensembl_gene_id	A. thaliana	826447	A. thaliana	Prx37	Peroxidase superfamily protein	GO:0045926 negative regulation of growth;GO:0040008 regulation of growth;GO:0006979 response to oxidative stress	0.0	0.0	0.0	0.0	1.0	0.0	0.0	0.0	0.0	1.0	0.0	0.0	0.0	0.0	0.0	0.0	0.0	0.0	0.0	0.0
AT3G45638	1.47218	1.78113	5008069	ensembl_gene_id	A. thaliana	5008069	A. thaliana	AT3G45638	ncRNA	GO:0008150 biological_process	0.0	0.0	0.0	0.0	0.0	0.0	0.0	0.0	0.0	0.0	0.0	0.0	0.0	0.0	0.0	0.0	0.0	0.0	0.0	0.0
AT5G46295	1.47023	1.77841	834672	ensembl_gene_id	A. thaliana	834672	A. thaliana	AT5G46295	transmembrane protein	GO:0008150 biological_process	0.0	0.0	0.0	0.0	0.0	0.0	0.0	0.0	0.0	0.0	0.0	0.0	0.0	0.0	0.0	0.0	0.0	0.0	0.0	0.0
AT1G15010	1.46687	1.77621	838066	ensembl_gene_id	A. thaliana	838066	A. thaliana	AT1G15010	mediator of RNA polymerase II transcription subunit	GO:0071456 cellular response to hypoxia;GO:0036294 cellular response to decreased oxygen levels;GO:0071453 cellular response to oxygen levels	0.0	1.0	0.0	0.0	0.0	0.0	0.0	0.0	0.0	0.0	0.0	0.0	0.0	0.0	0.0	0.0	0.0	0.0	0.0	0.0
AT5G39720	1.46549	1.75902	833968	ensembl_gene_id	A. thaliana	833968	A. thaliana	AIG2L	avirulence induced protein 2 like protein	GO:0008150 biological_process	0.0	0.0	0.0	0.0	0.0	0.0	0.0	0.0	0.0	0.0	0.0	0.0	0.0	0.0	0.0	0.0	0.0	0.0	0.0	0.0
AT5G45920	1.46527	1.75524	834632	ensembl_gene_id	A. thaliana	834632	A. thaliana	AT5G45920	SGNH hydrolase-type esterase superfamily protein		0.0	0.0	0.0	0.0	0.0	0.0	0.0	0.0	0.0	0.0	0.0	0.0	0.0	0.0	0.0	0.0	0.0	0.0	0.0	0.0
AT3G15450	1.45299	1.75402	820784	ensembl_gene_id	A. thaliana	820784	A. thaliana	AT3G15450	aluminum induced protein with YGL and LRDR motifs		0.0	0.0	0.0	0.0	0.0	0.0	0.0	0.0	0.0	0.0	0.0	0.0	0.0	0.0	0.0	0.0	0.0	0.0	0.0	0.0
AT1G61255	1.45116	1.75362	842419	ensembl_gene_id	A. thaliana	842419	A. thaliana	AT1G61255	hypothetical protein	GO:0008150 biological_process	0.0	0.0	0.0	0.0	0.0	0.0	0.0	0.0	0.0	0.0	0.0	0.0	0.0	0.0	0.0	0.0	0.0	0.0	0.0	0.0
AT4G24130	1.44936	1.74444	828513	ensembl_gene_id	A. thaliana	828513	A. thaliana	AT4G24130	DUF538 family protein (Protein of unknown function, DUF538)	GO:0009737 response to abscisic acid;GO:0097305 response to alcohol;GO:0033993 response to lipid	1.0	0.0	0.0	0.0	0.0	0.0	0.0	0.0	0.0	0.0	0.0	0.0	0.0	0.0	0.0	0.0	0.0	0.0	0.0	0.0
AT5G17460	1.448	1.74313	831612	ensembl_gene_id	A. thaliana	831612	A. thaliana	AT5G17460	glutamyl-tRNA (Gln) amidotransferase subunit C	GO:2000214 regulation of proline metabolic process;GO:0000820 regulation of glutamine family amino acid metabolic process;GO:0006521 regulation of cellular amino acid metabolic process	0.0	0.0	0.0	0.0	0.0	0.0	0.0	0.0	0.0	0.0	0.0	0.0	0.0	0.0	0.0	0.0	0.0	0.0	0.0	0.0
AT5G54230	1.44758	1.73946	835511	ensembl_gene_id	A. thaliana	835511	A. thaliana	MYB49	myb domain protein 49	GO:0006876 cellular cadmium ion homeostasis;GO:0055073 cadmium ion homeostasis;GO:0072503 cellular divalent inorganic cation homeostasis	0.0	0.0	0.0	0.0	0.0	0.0	0.0	0.0	0.0	0.0	0.0	0.0	0.0	0.0	0.0	0.0	0.0	0.0	0.0	0.0
AT1G60190	1.44208	1.73425	842314	ensembl_gene_id	A. thaliana	842314	A. thaliana	PUB19	ARM repeat superfamily protein	GO:0010029 regulation of seed germination;GO:1900140 regulation of seedling development;GO:0048580 regulation of post-embryonic development	0.0	0.0	0.0	0.0	0.0	0.0	0.0	0.0	0.0	0.0	0.0	0.0	0.0	0.0	0.0	0.0	0.0	0.0	0.0	0.0
AT2G18690	1.43996	1.73269	816384	ensembl_gene_id	A. thaliana	816384	A. thaliana	AT2G18690	transmembrane protein	GO:0008150 biological_process	0.0	0.0	0.0	0.0	0.0	0.0	0.0	0.0	0.0	0.0	0.0	0.0	0.0	0.0	0.0	0.0	0.0	0.0	0.0	0.0
AT5G42510	1.43923	1.7269	834258	ensembl_gene_id	A. thaliana	834258	A. thaliana	AT5G42510	Disease resistance-responsive (dirigent-like protein) family protein		0.0	0.0	0.0	0.0	0.0	0.0	0.0	0.0	0.0	0.0	0.0	0.0	0.0	0.0	0.0	0.0	0.0	0.0	0.0	0.0
AT4G34860	1.439	1.72544	829638	ensembl_gene_id	A. thaliana	829638	A. thaliana	A/N-InvB	Plant neutral invertase family protein	GO:0005987 sucrose catabolic process;GO:0046352 disaccharide catabolic process;GO:0009313 oligosaccharide catabolic process	0.0	0.0	0.0	0.0	0.0	0.0	0.0	0.0	0.0	0.0	0.0	0.0	0.0	0.0	0.0	0.0	0.0	0.0	0.0	0.0
AT4G03540	1.43746	1.72208	825651	ensembl_gene_id	A. thaliana	825651	A. thaliana	AT4G03540	Uncharacterized protein family (UPF0497)		0.0	0.0	0.0	0.0	0.0	0.0	0.0	0.0	0.0	0.0	0.0	0.0	0.0	0.0	0.0	0.0	0.0	0.0	0.0	0.0
AT4G24430	1.43219	1.72124	828545	ensembl_gene_id	A. thaliana	828545	A. thaliana	AT4G24430	Rhamnogalacturonate lyase family protein	GO:0005975 carbohydrate metabolic process;GO:0044238 primary metabolic process;GO:0071704 organic substance metabolic process	0.0	0.0	0.0	0.0	0.0	0.0	0.0	0.0	0.0	0.0	0.0	0.0	0.0	0.0	0.0	0.0	0.0	0.0	0.0	0.0
AT2G36270	1.42809	1.72114	818199	ensembl_gene_id	A. thaliana	818199	A. thaliana	ABI5	Basic-leucine zipper (bZIP) transcription factor family protein	GO:0010187 negative regulation of seed germination;GO:0009756 carbohydrate mediated signaling;GO:0010182 sugar mediated signaling pathway	1.0	0.0	0.0	0.0	0.0	0.0	0.0	0.0	0.0	0.0	0.0	0.0	0.0	0.0	0.0	0.0	0.0	0.0	0.0	0.0
AT5G10300	1.42438	1.72083	830894	ensembl_gene_id	A. thaliana	830894	A. thaliana	MES5	methyl esterase 5	GO:0016139 glycoside catabolic process;GO:0016137 glycoside metabolic process;GO:0009696 salicylic acid metabolic process	0.0	0.0	0.0	0.0	0.0	1.0	0.0	1.0	0.0	1.0	0.0	0.0	0.0	0.0	0.0	0.0	0.0	0.0	0.0	0.0
AT1G03700	1.42376	1.71537	839428	ensembl_gene_id	A. thaliana	839428	A. thaliana	AT1G03700	Uncharacterized protein family (UPF0497)		0.0	0.0	0.0	0.0	0.0	0.0	0.0	0.0	0.0	0.0	0.0	0.0	0.0	0.0	0.0	0.0	0.0	0.0	0.0	0.0
AT2G20515	1.42117	1.70243	816573	ensembl_gene_id	A. thaliana	816573	A. thaliana	AT2G20515	pollen Ole e I family allergen protein	GO:0008150 biological_process	0.0	0.0	0.0	0.0	0.0	0.0	0.0	0.0	0.0	0.0	0.0	0.0	0.0	0.0	0.0	0.0	0.0	0.0	0.0	0.0
AT2G45420	1.42024	1.70229	819150	ensembl_gene_id	A. thaliana	819150	A. thaliana	LBD18	LOB domain-containing protein 18	GO:1990110 callus formation;GO:0042060 wound healing;GO:0010089 xylem development	0.0	0.0	0.0	0.0	0.0	0.0	0.0	1.0	0.0	0.0	0.0	0.0	0.0	1.0	0.0	0.0	0.0	1.0	0.0	0.0
AT1G01720	1.41961	1.69821	839265	ensembl_gene_id	A. thaliana	839265	A. thaliana	ATAF1	NAC (No Apical Meristem) domain transcriptional regulator superfamily protein	GO:0009788 negative regulation of abscisic acid-activated signaling pathway;GO:1901420 negative regulation of response to alcohol;GO:1905958 negative regulation of cellular response to alcohol	0.0	1.0	0.0	0.0	0.0	0.0	0.0	1.0	0.0	0.0	0.0	0.0	0.0	0.0	0.0	0.0	0.0	0.0	0.0	0.0
AT4G28085	1.41681	1.69197	828924	ensembl_gene_id	A. thaliana	828924	A. thaliana	AT4G28085	transmembrane protein	GO:0008150 biological_process	0.0	0.0	0.0	0.0	0.0	0.0	0.0	0.0	0.0	0.0	0.0	0.0	0.0	0.0	0.0	0.0	0.0	0.0	0.0	0.0
AT4G26050	1.4154	1.68486	828711	ensembl_gene_id	A. thaliana	828711	A. thaliana	PIRL8	plant intracellular ras group-related LRR 8	GO:0008150 biological_process	0.0	0.0	0.0	0.0	0.0	0.0	0.0	0.0	0.0	0.0	0.0	0.0	0.0	0.0	0.0	0.0	0.0	0.0	0.0	0.0
AT5G15960	1.41528	1.68127	831453	ensembl_gene_id	A. thaliana	831453	A. thaliana	KIN1	stress-responsive protein (KIN1) / stress-induced protein (KIN1)	GO:0010017 red or far-red light signaling pathway;GO:0071489 cellular response to red or far red light;GO:0009631 cold acclimation	1.0	0.0	1.0	0.0	0.0	0.0	0.0	0.0	0.0	0.0	0.0	0.0	0.0	0.0	0.0	0.0	0.0	0.0	0.0	0.0
AT5G05600	1.40908	1.67571	830443	ensembl_gene_id	A. thaliana	830443	A. thaliana	AT5G05600	2-oxoglutarate (2OG) and Fe(II)-dependent oxygenase superfamily protein	GO:1900366 negative regulation of defense response to insect;GO:2000068 regulation of defense response to insect;GO:1900150 regulation of defense response to fungus	0.0	0.0	0.0	1.0	0.0	0.0	0.0	1.0	0.0	0.0	0.0	0.0	0.0	0.0	0.0	0.0	0.0	0.0	0.0	1.0
AT5G44568	1.40772	1.67051	5008297	ensembl_gene_id	A. thaliana	5008297	A. thaliana	AT5G44568	transmembrane protein	GO:0009751 response to salicylic acid;GO:0014070 response to organic cyclic compound;GO:0006952 defense response	0.0	0.0	0.0	0.0	0.0	0.0	0.0	0.0	0.0	0.0	0.0	0.0	0.0	0.0	0.0	0.0	0.0	0.0	0.0	0.0
AT1G21550	1.40326	1.66487	838756	ensembl_gene_id	A. thaliana	838756	A. thaliana	AT1G21550	Calcium-binding EF-hand family protein	GO:0071456 cellular response to hypoxia;GO:0036294 cellular response to decreased oxygen levels;GO:0071453 cellular response to oxygen levels	0.0	1.0	0.0	0.0	0.0	0.0	0.0	0.0	0.0	0.0	0.0	0.0	0.0	0.0	0.0	0.0	0.0	0.0	0.0	0.0
AT1G03070	1.40149	1.65911	839581	ensembl_gene_id	A. thaliana	839581	A. thaliana	AT1G03070	Bax inhibitor-1 family protein	GO:0008150 biological_process	0.0	0.0	0.0	0.0	0.0	0.0	0.0	0.0	0.0	0.0	0.0	0.0	0.0	0.0	0.0	0.0	0.0	0.0	0.0	0.0
AT5G03615	1.40127	1.65575	28720572	ensembl_gene_id	A. thaliana	28720572	A. thaliana	AT5G03615	ncRNA		0.0	0.0	0.0	0.0	0.0	0.0	0.0	0.0	0.0	0.0	0.0	0.0	0.0	0.0	0.0	0.0	0.0	0.0	0.0	0.0
AT5G59820	1.40121	1.6532	836103	ensembl_gene_id	A. thaliana	836103	A. thaliana	RHL41	C2H2-type zinc finger family protein	GO:0009643 photosynthetic acclimation;GO:0010200 response to chitin;GO:0042538 hyperosmotic salinity response	1.0	1.0	1.0	0.0	1.0	0.0	0.0	1.0	0.0	0.0	0.0	0.0	0.0	0.0	0.0	0.0	1.0	0.0	0.0	0.0
AT3G28210	1.4004	1.64366	822447	ensembl_gene_id	A. thaliana	822447	A. thaliana	PMZ	zinc finger (AN1-like) family protein	GO:0009737 response to abscisic acid;GO:0097305 response to alcohol;GO:0033993 response to lipid	1.0	0.0	0.0	0.0	0.0	0.0	0.0	0.0	0.0	0.0	0.0	0.0	0.0	0.0	0.0	0.0	0.0	0.0	0.0	0.0
AT3G32925	1.39969	1.64093	3769307	ensembl_gene_id	A. thaliana	3769307	A. thaliana	AT3G32925	hypothetical protein		0.0	0.0	0.0	0.0	0.0	0.0	0.0	0.0	0.0	0.0	0.0	0.0	0.0	0.0	0.0	0.0	0.0	0.0	0.0	0.0
AT2G16140	1.39949	1.63694	28718278	ensembl_gene_id	A. thaliana	28718278	A. thaliana	AT2G16140	pseudo		0.0	0.0	0.0	0.0	0.0	0.0	0.0	0.0	0.0	0.0	0.0	0.0	0.0	0.0	0.0	0.0	0.0	0.0	0.0	0.0
AT5G15850	1.39876	1.635	831442	ensembl_gene_id	A. thaliana	831442	A. thaliana	COL1	CONSTANS-like 1	GO:0007623 circadian rhythm;GO:0048511 rhythmic process;GO:0009909 regulation of flower development	0.0	0.0	0.0	0.0	0.0	0.0	0.0	0.0	0.0	0.0	0.0	0.0	0.0	0.0	0.0	0.0	0.0	0.0	0.0	0.0
AT1G02610	1.39629	1.63321	837915	ensembl_gene_id	A. thaliana	837915	A. thaliana	AT1G02610	RING/FYVE/PHD zinc finger superfamily protein	GO:0016567 protein ubiquitination;GO:0032446 protein modification by small protein conjugation;GO:0070647 protein modification by small protein conjugation or removal	0.0	0.0	0.0	0.0	0.0	0.0	0.0	0.0	0.0	0.0	0.0	0.0	0.0	0.0	0.0	0.0	0.0	0.0	0.0	0.0
AT5G43570	1.39144	1.62528	834377	ensembl_gene_id	A. thaliana	834377	A. thaliana	AT5G43570	Serine protease inhibitor, potato inhibitor I-type family protein	GO:0009611 response to wounding;GO:0006952 defense response;GO:0006950 response to stress	0.0	0.0	0.0	0.0	0.0	0.0	0.0	1.0	0.0	0.0	0.0	0.0	0.0	0.0	0.0	0.0	0.0	0.0	0.0	0.0
AT2G24100	1.38861	1.62399	816944	ensembl_gene_id	A. thaliana	816944	A. thaliana	ASG1	ATP-dependent DNA helicase		0.0	0.0	0.0	0.0	0.0	0.0	0.0	0.0	0.0	0.0	0.0	0.0	0.0	0.0	0.0	0.0	0.0	0.0	0.0	0.0
AT2G35950	1.38117	1.62328	818168	ensembl_gene_id	A. thaliana	818168	A. thaliana	EDA12	embryo sac development arrest 12	GO:0009561 megagametogenesis;GO:0009553 embryo sac development;GO:0048229 gametophyte development	0.0	0.0	0.0	0.0	0.0	0.0	0.0	0.0	0.0	0.0	0.0	0.0	0.0	0.0	0.0	0.0	0.0	0.0	0.0	0.0
AT1G26800	1.37933	1.62323	839223	ensembl_gene_id	A. thaliana	839223	A. thaliana	AT1G26800	RING/U-box superfamily protein	GO:0061635 regulation of protein complex stability;GO:0071629 cytoplasm protein quality control by the ubiquitin-proteasome system;GO:0140455 cytoplasm protein quality control	0.0	1.0	0.0	0.0	0.0	0.0	0.0	0.0	0.0	0.0	0.0	0.0	0.0	0.0	0.0	0.0	0.0	0.0	0.0	0.0
AT4G40070	1.37867	1.61823	830170	ensembl_gene_id	A. thaliana	830170	A. thaliana	AT4G40070	RING/U-box superfamily protein	GO:0016567 protein ubiquitination;GO:0032446 protein modification by small protein conjugation;GO:0070647 protein modification by small protein conjugation or removal	0.0	0.0	0.0	0.0	0.0	0.0	0.0	0.0	0.0	0.0	0.0	0.0	0.0	0.0	0.0	0.0	0.0	0.0	0.0	0.0
AT2G40180	1.37814	1.61502	818609	ensembl_gene_id	A. thaliana	818609	A. thaliana	PP2C5	phosphatase 2C5	GO:0010440 stomatal lineage progression;GO:0010374 stomatal complex development;GO:0006470 protein dephosphorylation	1.0	0.0	0.0	0.0	0.0	0.0	0.0	0.0	0.0	0.0	0.0	0.0	0.0	0.0	0.0	0.0	0.0	0.0	0.0	0.0
AT1G03090	1.37759	1.61045	838362	ensembl_gene_id	A. thaliana	838362	A. thaliana	MCCA	methylcrotonyl-CoA carboxylase alpha chain	GO:0006552 leucine catabolic process;GO:0006551 leucine metabolic process;GO:0009083 branched-chain amino acid catabolic process	0.0	0.0	0.0	0.0	0.0	1.0	0.0	0.0	0.0	0.0	0.0	0.0	0.0	0.0	0.0	1.0	0.0	0.0	0.0	0.0
AT1G61860	1.3771	1.58878	842483	ensembl_gene_id	A. thaliana	842483	A. thaliana	AT1G61860	Protein kinase superfamily protein	GO:0006468 protein phosphorylation;GO:0016310 phosphorylation;GO:0006796 phosphate-containing compound metabolic process	0.0	0.0	0.0	0.0	0.0	0.0	0.0	0.0	0.0	0.0	0.0	0.0	0.0	0.0	0.0	0.0	0.0	0.0	0.0	0.0
AT2G05380	1.37354	1.5851	815086	ensembl_gene_id	A. thaliana	815086	A. thaliana	GRP3S	glycine-rich protein 3 short	GO:0008150 biological_process	0.0	0.0	0.0	0.0	0.0	0.0	0.0	0.0	0.0	0.0	0.0	0.0	0.0	0.0	0.0	0.0	0.0	0.0	0.0	0.0
AT1G76410	1.37097	1.58504	843974	ensembl_gene_id	A. thaliana	843974	A. thaliana	ATL8	RING/U-box superfamily protein	GO:0016567 protein ubiquitination;GO:0032446 protein modification by small protein conjugation;GO:0070647 protein modification by small protein conjugation or removal	0.0	0.0	0.0	0.0	0.0	0.0	0.0	0.0	0.0	0.0	0.0	0.0	0.0	0.0	0.0	0.0	0.0	0.0	0.0	0.0
AT3G61060	1.3693	1.57991	825278	ensembl_gene_id	A. thaliana	825278	A. thaliana	PP2-A13	phloem protein 2-A13	GO:0009611 response to wounding;GO:0016567 protein ubiquitination;GO:0032446 protein modification by small protein conjugation	0.0	0.0	0.0	0.0	0.0	0.0	0.0	1.0	0.0	0.0	0.0	0.0	0.0	0.0	0.0	0.0	0.0	0.0	0.0	0.0
AT2G28110	1.36788	1.5793	817357	ensembl_gene_id	A. thaliana	817357	A. thaliana	FRA8	Exostosin family protein	GO:0010413 glucuronoxylan metabolic process;GO:0010417 glucuronoxylan biosynthetic process;GO:0045492 xylan biosynthetic process	0.0	0.0	0.0	0.0	0.0	0.0	0.0	0.0	0.0	0.0	0.0	0.0	1.0	0.0	0.0	0.0	0.0	0.0	0.0	0.0
AT2G34610	1.36301	1.57351	818026	ensembl_gene_id	A. thaliana	818026	A. thaliana	AT2G34610	cotton fiber protein	GO:0008150 biological_process	0.0	0.0	0.0	0.0	0.0	0.0	0.0	0.0	0.0	0.0	0.0	0.0	0.0	0.0	0.0	0.0	0.0	0.0	0.0	0.0
AT5G40010	1.36181	1.56637	833998	ensembl_gene_id	A. thaliana	833998	A. thaliana	AATP1	AAA-ATPase 1	GO:0010431 seed maturation;GO:0048609 multicellular organismal reproductive process;GO:0071695 anatomical structure maturation	1.0	0.0	1.0	0.0	0.0	0.0	0.0	0.0	0.0	0.0	1.0	0.0	0.0	0.0	0.0	0.0	0.0	0.0	0.0	0.0
AT1G62510	1.36085	1.56183	842548	ensembl_gene_id	A. thaliana	842548	A. thaliana	AT1G62510	Bifunctional inhibitor/lipid-transfer protein/seed storage 2S albumin superfamily protein	GO:0008150 biological_process	0.0	0.0	0.0	0.0	0.0	0.0	0.0	0.0	0.0	0.0	0.0	0.0	0.0	0.0	0.0	0.0	0.0	0.0	0.0	0.0
AT3G14990	1.35974	1.55418	820728	ensembl_gene_id	A. thaliana	820728	A. thaliana	DJ1A	Class I glutamine amidotransferase-like superfamily protein	GO:1900409 positive regulation of cellular response to oxidative stress;GO:0009441 glycolate metabolic process;GO:0036525 protein deglycation	0.0	0.0	0.0	0.0	0.0	0.0	0.0	0.0	0.0	0.0	0.0	0.0	0.0	0.0	0.0	0.0	0.0	0.0	0.0	0.0
AT1G73620	1.35324	1.55203	843696	ensembl_gene_id	A. thaliana	843696	A. thaliana	AT1G73620	Pathogenesis-related thaumatin superfamily protein	GO:0006952 defense response;GO:0006950 response to stress;GO:0050896 response to stimulus	0.0	0.0	0.0	0.0	0.0	0.0	0.0	0.0	0.0	0.0	0.0	0.0	0.0	0.0	0.0	0.0	0.0	0.0	0.0	0.0
AT1G10220	1.35208	1.55036	28717228	ensembl_gene_id	A. thaliana	28717228	A. thaliana	AT1G10220	ZCF37	GO:0008150 biological_process	0.0	0.0	0.0	0.0	0.0	0.0	0.0	0.0	0.0	0.0	0.0	0.0	0.0	0.0	0.0	0.0	0.0	0.0	0.0	0.0
AT3G45800	1.35157	1.54999	823723	ensembl_gene_id	A. thaliana	823723	A. thaliana	AT3G45800	Plant protein 1589 of unknown function	GO:0008150 biological_process	0.0	0.0	0.0	0.0	0.0	0.0	0.0	0.0	0.0	0.0	0.0	0.0	0.0	0.0	0.0	0.0	0.0	0.0	0.0	0.0
AT2G05540	1.34937	1.54825	815103	ensembl_gene_id	A. thaliana	815103	A. thaliana	AT2G05540	Glycine-rich protein family		0.0	0.0	0.0	0.0	0.0	0.0	0.0	0.0	0.0	0.0	0.0	0.0	0.0	0.0	0.0	0.0	0.0	0.0	0.0	0.0
AT2G15480	1.3382	1.54561	816040	ensembl_gene_id	A. thaliana	816040	A. thaliana	UGT73B5	UDP-glucosyl transferase 73B5	GO:0043207 response to external biotic stimulus;GO:0051707 response to other organism;GO:0009607 response to biotic stimulus	0.0	0.0	0.0	0.0	0.0	0.0	0.0	0.0	0.0	0.0	0.0	0.0	0.0	0.0	0.0	0.0	0.0	0.0	0.0	0.0
AT4G21320	1.33818	1.5337	827880	ensembl_gene_id	A. thaliana	827880	A. thaliana	HSA32	Aldolase-type TIM barrel family protein	GO:0010286 heat acclimation;GO:0009408 response to heat;GO:0010608 posttranscriptional regulation of gene expression	0.0	0.0	1.0	0.0	1.0	0.0	0.0	0.0	0.0	0.0	0.0	0.0	0.0	0.0	0.0	0.0	0.0	0.0	0.0	0.0
AT2G18700	1.33815	1.5309	816385	ensembl_gene_id	A. thaliana	816385	A. thaliana	TPS11	trehalose phosphatase/synthase 11		0.0	0.0	0.0	0.0	0.0	0.0	0.0	0.0	0.0	1.0	0.0	0.0	0.0	0.0	0.0	0.0	0.0	0.0	0.0	0.0
AT5G02020	1.33724	1.52732	831782	ensembl_gene_id	A. thaliana	831782	A. thaliana	SIS	E3 ubiquitin-protein ligase RLIM-like protein	GO:0009651 response to salt stress;GO:0006970 response to osmotic stress;GO:0009628 response to abiotic stimulus	1.0	0.0	0.0	0.0	0.0	0.0	0.0	0.0	0.0	0.0	0.0	0.0	0.0	0.0	0.0	0.0	0.0	0.0	0.0	0.0
AT5G57390	1.33682	1.52414	835845	ensembl_gene_id	A. thaliana	835845	A. thaliana	AIL5	AINTEGUMENTA-like 5	GO:0040019 positive regulation of embryonic development;GO:0060774 auxin mediated signaling pathway involved in phyllotactic patterning;GO:0060772 leaf phyllotactic patterning	0.0	0.0	0.0	0.0	0.0	0.0	0.0	1.0	0.0	0.0	0.0	0.0	0.0	1.0	0.0	0.0	0.0	1.0	0.0	0.0
AT1G80820	1.3367	1.51908	844421	ensembl_gene_id	A. thaliana	844421	A. thaliana	CCR2	cinnamoyl coa reductase	GO:0042754 negative regulation of circadian rhythm;GO:0009809 lignin biosynthetic process;GO:0009808 lignin metabolic process	0.0	0.0	1.0	0.0	0.0	1.0	0.0	0.0	0.0	1.0	0.0	0.0	0.0	0.0	0.0	0.0	0.0	0.0	0.0	0.0
AT5G62520	1.33649	1.5154	836372	ensembl_gene_id	A. thaliana	836372	A. thaliana	SRO5	similar to RCD one 5	GO:0072593 reactive oxygen species metabolic process;GO:0071456 cellular response to hypoxia;GO:0036294 cellular response to decreased oxygen levels	1.0	1.0	0.0	0.0	0.0	0.0	0.0	0.0	0.0	0.0	0.0	0.0	0.0	0.0	0.0	0.0	0.0	0.0	0.0	0.0
AT1G21400	1.33427	1.51489	838739	ensembl_gene_id	A. thaliana	838739	A. thaliana	AT1G21400	Thiamin diphosphate-binding fold (THDP-binding) superfamily protein	GO:0043617 cellular response to sucrose starvation;GO:0009083 branched-chain amino acid catabolic process;GO:0009646 response to absence of light	0.0	0.0	0.0	0.0	0.0	1.0	1.0	0.0	0.0	0.0	0.0	0.0	0.0	0.0	0.0	1.0	0.0	0.0	0.0	0.0
AT1G36640	1.33269	1.51131	840572	ensembl_gene_id	A. thaliana	840572	A. thaliana	AT1G36640	transmembrane protein	GO:0008150 biological_process	0.0	0.0	0.0	0.0	0.0	0.0	0.0	0.0	0.0	0.0	0.0	0.0	0.0	0.0	0.0	0.0	0.0	0.0	0.0	0.0
AT3G22961	1.33224	1.5048	6241387	ensembl_gene_id	A. thaliana	6241387	A. thaliana	AT3G22961	Paired amphipathic helix (PAH2) superfamily protein	GO:0006355 regulation of transcription, DNA-templated;GO:1903506 regulation of nucleic acid-templated transcription;GO:2001141 regulation of RNA biosynthetic process	0.0	0.0	0.0	0.0	0.0	0.0	0.0	0.0	0.0	0.0	0.0	0.0	0.0	0.0	0.0	0.0	0.0	0.0	0.0	0.0
AT5G57550	1.3319	1.5041	835859	ensembl_gene_id	A. thaliana	835859	A. thaliana	XTH25	xyloglucan endotransglucosylase/hydrolase 25	GO:0010411 xyloglucan metabolic process;GO:0010410 hemicellulose metabolic process;GO:0010383 cell wall polysaccharide metabolic process	0.0	0.0	0.0	0.0	0.0	0.0	0.0	0.0	0.0	0.0	0.0	0.0	1.0	0.0	0.0	0.0	0.0	0.0	0.0	0.0
AT3G02550	1.33112	1.50114	821112	ensembl_gene_id	A. thaliana	821112	A. thaliana	LBD41	LOB domain-containing protein 41	GO:0071456 cellular response to hypoxia;GO:0036294 cellular response to decreased oxygen levels;GO:0071453 cellular response to oxygen levels	0.0	1.0	0.0	0.0	0.0	0.0	0.0	0.0	0.0	0.0	0.0	0.0	0.0	0.0	0.0	0.0	0.0	0.0	0.0	0.0
AT1G73120	1.33106	1.50089	843643	ensembl_gene_id	A. thaliana	843643	A. thaliana	AT1G73120	F-box/RNI superfamily protein	GO:0006979 response to oxidative stress;GO:0006950 response to stress;GO:0050896 response to stimulus	0.0	0.0	0.0	0.0	1.0	0.0	0.0	0.0	0.0	0.0	0.0	0.0	0.0	0.0	0.0	0.0	0.0	0.0	0.0	0.0
AT3G48020	1.33062	1.496	823957	ensembl_gene_id	A. thaliana	823957	A. thaliana	AT3G48020	hypothetical protein	GO:0008150 biological_process	0.0	0.0	0.0	0.0	0.0	0.0	0.0	0.0	0.0	0.0	0.0	0.0	0.0	0.0	0.0	0.0	0.0	0.0	0.0	0.0
AT1G32170	1.32755	1.49531	840109	ensembl_gene_id	A. thaliana	840109	A. thaliana	XTH30	xyloglucan endotransglucosylase/hydrolase 30	GO:0010411 xyloglucan metabolic process;GO:0010410 hemicellulose metabolic process;GO:0010383 cell wall polysaccharide metabolic process	0.0	0.0	0.0	0.0	0.0	0.0	0.0	0.0	0.0	0.0	0.0	0.0	1.0	0.0	0.0	0.0	0.0	0.0	0.0	0.0
AT5G41590	1.32683	1.49211	834161	ensembl_gene_id	A. thaliana	834161	A. thaliana	AT5G41590	LURP-one-like protein (DUF567)		0.0	0.0	0.0	0.0	0.0	0.0	0.0	0.0	0.0	0.0	0.0	0.0	0.0	0.0	0.0	0.0	0.0	0.0	0.0	0.0
AT1G69260	1.32548	1.48937	843257	ensembl_gene_id	A. thaliana	843257	A. thaliana	AFP1	ABI five binding protein	GO:0009738 abscisic acid-activated signaling pathway;GO:0071215 cellular response to abscisic acid stimulus;GO:0097306 cellular response to alcohol	1.0	0.0	0.0	0.0	0.0	0.0	0.0	0.0	0.0	0.0	0.0	0.0	0.0	0.0	0.0	0.0	0.0	0.0	0.0	0.0
AT2G47270	1.32426	1.48366	819340	ensembl_gene_id	A. thaliana	819340	A. thaliana	UPB1	transcription factor UPBEAT protein	GO:2000280 regulation of root development;GO:0050793 regulation of developmental process;GO:0006355 regulation of transcription, DNA-templated	0.0	0.0	0.0	0.0	0.0	0.0	0.0	0.0	0.0	0.0	0.0	0.0	0.0	0.0	0.0	0.0	0.0	0.0	0.0	0.0
AT1G10070	1.31956	1.48088	837543	ensembl_gene_id	A. thaliana	837543	A. thaliana	BCAT-2	branched-chain amino acid transaminase 2	GO:0009099 valine biosynthetic process;GO:0006549 isoleucine metabolic process;GO:0009097 isoleucine biosynthetic process	0.0	0.0	0.0	0.0	0.0	1.0	0.0	0.0	0.0	0.0	0.0	0.0	1.0	0.0	0.0	1.0	0.0	0.0	0.0	0.0
AT2G39350	1.31712	1.47696	818520	ensembl_gene_id	A. thaliana	818520	A. thaliana	ABCG1	ABC-2 type transporter family protein	GO:0010208 pollen wall assembly;GO:0010927 cellular component assembly involved in morphogenesis;GO:0032989 cellular component morphogenesis	0.0	0.0	0.0	0.0	0.0	0.0	0.0	0.0	0.0	0.0	0.0	0.0	1.0	0.0	0.0	0.0	0.0	1.0	0.0	0.0
AT5G57510	1.316	1.46722	835855	ensembl_gene_id	A. thaliana	835855	A. thaliana	AT5G57510	cotton fiber protein	GO:0071456 cellular response to hypoxia;GO:0036294 cellular response to decreased oxygen levels;GO:0071453 cellular response to oxygen levels	0.0	1.0	0.0	0.0	0.0	0.0	0.0	0.0	0.0	0.0	0.0	0.0	0.0	0.0	0.0	0.0	0.0	0.0	0.0	0.0
AT3G09940	1.31356	1.45909	820155	ensembl_gene_id	A. thaliana	820155	A. thaliana	MDHAR	monodehydroascorbate reductase	GO:0009610 response to symbiotic fungus;GO:0009608 response to symbiont;GO:0043903 regulation of biological process involved in symbiotic interaction	1.0	0.0	0.0	0.0	0.0	0.0	0.0	1.0	0.0	0.0	0.0	0.0	0.0	0.0	0.0	0.0	0.0	0.0	0.0	0.0
AT3G53350	1.31323	1.45427	824503	ensembl_gene_id	A. thaliana	824503	A. thaliana	RIP3	ROP interactive partner 4	GO:0043622 cortical microtubule organization;GO:0031122 cytoplasmic microtubule organization;GO:0030865 cortical cytoskeleton organization	0.0	0.0	0.0	0.0	0.0	0.0	0.0	0.0	0.0	0.0	0.0	0.0	1.0	0.0	0.0	0.0	0.0	0.0	0.0	0.0
AT2G17880	1.31278	1.45036	816298	ensembl_gene_id	A. thaliana	816298	A. thaliana	AT2G17880	Chaperone DnaJ-domain superfamily protein		0.0	0.0	0.0	0.0	0.0	0.0	0.0	0.0	0.0	0.0	0.0	0.0	0.0	0.0	0.0	0.0	0.0	0.0	0.0	0.0
AT4G26200	1.31232	1.45021	828726	ensembl_gene_id	A. thaliana	828726	A. thaliana	ACS7	1-amino-cyclopropane-1-carboxylate synthase 7	GO:0009692 ethylene metabolic process;GO:0009693 ethylene biosynthetic process;GO:0043449 cellular alkene metabolic process	0.0	0.0	0.0	0.0	0.0	0.0	0.0	0.0	0.0	0.0	0.0	0.0	0.0	0.0	0.0	0.0	0.0	0.0	0.0	0.0
AT2G28400	1.31133	1.44853	817388	ensembl_gene_id	A. thaliana	817388	A. thaliana	AT2G28400	senescence regulator (Protein of unknown function, DUF584)	GO:0008150 biological_process	0.0	0.0	0.0	0.0	0.0	0.0	0.0	0.0	0.0	0.0	0.0	0.0	0.0	0.0	0.0	0.0	0.0	0.0	0.0	0.0
AT1G14860	1.3096	1.44547	838051	ensembl_gene_id	A. thaliana	838051	A. thaliana	NUDT18	nudix hydrolase homolog 18		0.0	0.0	0.0	0.0	0.0	0.0	0.0	0.0	0.0	0.0	0.0	0.0	0.0	0.0	0.0	0.0	0.0	0.0	0.0	0.0
AT4G26288	1.30279	1.44316	5008166	ensembl_gene_id	A. thaliana	5008166	A. thaliana	AT4G26288	hypothetical protein		0.0	0.0	0.0	0.0	0.0	0.0	0.0	0.0	0.0	0.0	0.0	0.0	0.0	0.0	0.0	0.0	0.0	0.0	0.0	0.0
AT1G75900	1.30206	1.43281	843923	ensembl_gene_id	A. thaliana	843923	A. thaliana	AT1G75900	GDSL-like Lipase/Acylhydrolase superfamily protein		0.0	0.0	0.0	0.0	0.0	0.0	0.0	0.0	0.0	0.0	0.0	0.0	0.0	0.0	0.0	0.0	0.0	0.0	0.0	0.0
AT1G04180	1.30087	1.42945	837024	ensembl_gene_id	A. thaliana	837024	A. thaliana	YUC9	YUCCA 9	GO:0009635 response to herbicide;GO:0009851 auxin biosynthetic process;GO:0009850 auxin metabolic process	0.0	0.0	0.0	1.0	0.0	0.0	0.0	0.0	0.0	0.0	0.0	0.0	0.0	0.0	0.0	0.0	0.0	0.0	0.0	0.0
AT1G24260	1.30077	1.42921	839040	ensembl_gene_id	A. thaliana	839040	A. thaliana	SEP3	K-box region and MADS-box transcription factor family protein	GO:0048832 specification of plant organ number;GO:0048833 specification of floral organ number;GO:0010093 specification of floral organ identity	0.0	0.0	0.0	0.0	0.0	0.0	0.0	0.0	0.0	0.0	1.0	0.0	0.0	1.0	0.0	0.0	0.0	1.0	0.0	0.0
AT5G61820	1.3003	1.42201	836304	ensembl_gene_id	A. thaliana	836304	A. thaliana	AT5G61820	stress up-regulated Nod 19 protein	GO:0008150 biological_process	0.0	0.0	0.0	0.0	0.0	0.0	0.0	0.0	0.0	0.0	0.0	0.0	0.0	0.0	0.0	0.0	0.0	0.0	0.0	0.0
AT5G28145	1.29864	1.40718	3770772	ensembl_gene_id	A. thaliana	3770772	A. thaliana	AT5G28145	hypothetical protein		0.0	0.0	0.0	0.0	0.0	0.0	0.0	0.0	0.0	0.0	0.0	0.0	0.0	0.0	0.0	0.0	0.0	0.0	0.0	0.0
AT2G47140	1.29652	1.40328	819327	ensembl_gene_id	A. thaliana	819327	A. thaliana	SDR5	NAD(P)-binding Rossmann-fold superfamily protein		0.0	0.0	0.0	0.0	0.0	0.0	0.0	0.0	0.0	0.0	0.0	0.0	0.0	0.0	0.0	0.0	0.0	0.0	0.0	0.0
AT4G23220	1.29614	1.38405	828421	ensembl_gene_id	A. thaliana	828421	A. thaliana	CRK14	cysteine-rich RECEPTOR-like kinase		0.0	0.0	0.0	0.0	0.0	0.0	0.0	0.0	0.0	0.0	0.0	0.0	0.0	0.0	0.0	0.0	0.0	0.0	0.0	0.0
AT5G39660	1.29542	1.3835	833962	ensembl_gene_id	A. thaliana	833962	A. thaliana	CDF2	cycling DOF factor 2	GO:0006355 regulation of transcription, DNA-templated;GO:1903506 regulation of nucleic acid-templated transcription;GO:2001141 regulation of RNA biosynthetic process	0.0	0.0	0.0	0.0	0.0	0.0	0.0	0.0	0.0	0.0	0.0	0.0	0.0	0.0	0.0	0.0	0.0	0.0	0.0	0.0
AT2G16570	1.29142	1.36889	816156	ensembl_gene_id	A. thaliana	816156	A. thaliana	ASE1	GLN phosphoribosyl pyrophosphate amidotransferase 1	GO:0009113 purine nucleobase biosynthetic process;GO:0006189 'de novo' IMP biosynthetic process;GO:0006188 IMP biosynthetic process	0.0	0.0	0.0	0.0	0.0	1.0	0.0	0.0	0.0	0.0	0.0	0.0	0.0	0.0	0.0	0.0	0.0	0.0	0.0	0.0
AT4G15610	1.29104	1.35631	827238	ensembl_gene_id	A. thaliana	827238	A. thaliana	AT4G15610	Uncharacterized protein family (UPF0497)		0.0	0.0	0.0	0.0	0.0	0.0	0.0	0.0	0.0	0.0	0.0	0.0	0.0	0.0	0.0	0.0	0.0	0.0	0.0	0.0
AT4G28140	1.2872	1.35623	828929	ensembl_gene_id	A. thaliana	828929	A. thaliana	AT4G28140	Integrase-type DNA-binding superfamily protein	GO:0009408 response to heat;GO:0009266 response to temperature stimulus;GO:0006355 regulation of transcription, DNA-templated	0.0	0.0	1.0	0.0	1.0	0.0	0.0	0.0	0.0	0.0	0.0	0.0	0.0	0.0	0.0	0.0	0.0	0.0	0.0	0.0
AT3G50970	1.28691	1.35557	824261	ensembl_gene_id	A. thaliana	824261	A. thaliana	LTI30	dehydrin family protein	GO:0009631 cold acclimation;GO:0050832 defense response to fungus;GO:0009620 response to fungus	1.0	0.0	1.0	0.0	0.0	0.0	0.0	0.0	0.0	0.0	0.0	0.0	0.0	0.0	0.0	0.0	0.0	0.0	0.0	0.0
AT5G50240	1.28671	1.35009	835089	ensembl_gene_id	A. thaliana	835089	A. thaliana	PIMT2	protein-l-isoaspartate methyltransferase 2	GO:0030091 protein repair;GO:0044267 cellular protein metabolic process;GO:0019538 protein metabolic process	0.0	0.0	0.0	0.0	0.0	0.0	0.0	0.0	0.0	0.0	0.0	0.0	0.0	0.0	0.0	0.0	0.0	0.0	0.0	0.0
AT5G52740	1.28388	1.34991	835351	ensembl_gene_id	A. thaliana	835351	A. thaliana	AT5G52740	Copper transport protein family		0.0	0.0	0.0	0.0	0.0	0.0	0.0	0.0	0.0	0.0	0.0	0.0	0.0	0.0	0.0	0.0	0.0	0.0	0.0	0.0
AT1G19540	1.28379	1.34688	838541	ensembl_gene_id	A. thaliana	838541	A. thaliana	AT1G19540	NmrA-like negative transcriptional regulator family protein		0.0	0.0	0.0	0.0	0.0	0.0	0.0	0.0	0.0	0.0	0.0	0.0	0.0	0.0	0.0	0.0	0.0	0.0	0.0	0.0
AT1G68440	1.27571	1.34068	843173	ensembl_gene_id	A. thaliana	843173	A. thaliana	AT1G68440	transmembrane protein	GO:0008150 biological_process	0.0	0.0	0.0	0.0	0.0	0.0	0.0	0.0	0.0	0.0	0.0	0.0	0.0	0.0	0.0	0.0	0.0	0.0	0.0	0.0
AT4G06265	1.27457	1.33875	28719762	ensembl_gene_id	A. thaliana	28719762	A. thaliana	AT4G06265	ncRNA		0.0	0.0	0.0	0.0	0.0	0.0	0.0	0.0	0.0	0.0	0.0	0.0	0.0	0.0	0.0	0.0	0.0	0.0	0.0	0.0
AT1G72680	1.27457	1.33845	843600	ensembl_gene_id	A. thaliana	843600	A. thaliana	CAD1	cinnamyl-alcohol dehydrogenase	GO:0009809 lignin biosynthetic process;GO:0009808 lignin metabolic process;GO:0009699 phenylpropanoid biosynthetic process	0.0	0.0	0.0	0.0	0.0	1.0	0.0	0.0	0.0	1.0	0.0	0.0	0.0	0.0	0.0	0.0	0.0	0.0	0.0	0.0
AT4G28790	1.27303	1.33658	829000	ensembl_gene_id	A. thaliana	829000	A. thaliana	AT4G28790	basic helix-loop-helix (bHLH) DNA-binding superfamily protein	GO:0006355 regulation of transcription, DNA-templated;GO:1903506 regulation of nucleic acid-templated transcription;GO:2001141 regulation of RNA biosynthetic process	0.0	0.0	0.0	0.0	0.0	0.0	0.0	0.0	0.0	0.0	0.0	0.0	0.0	0.0	0.0	0.0	0.0	0.0	0.0	0.0
AT5G06800	1.27275	1.33608	830570	ensembl_gene_id	A. thaliana	830570	A. thaliana	AT5G06800	myb-like HTH transcriptional regulator family protein	GO:0006355 regulation of transcription, DNA-templated;GO:1903506 regulation of nucleic acid-templated transcription;GO:2001141 regulation of RNA biosynthetic process	0.0	0.0	0.0	0.0	0.0	0.0	0.0	0.0	0.0	0.0	0.0	0.0	0.0	0.0	0.0	0.0	0.0	0.0	0.0	0.0
AT2G01023	1.26928	1.32777	6241139	ensembl_gene_id	A. thaliana	6241139	A. thaliana	AT2G01023	hypothetical protein		0.0	0.0	0.0	0.0	0.0	0.0	0.0	0.0	0.0	0.0	0.0	0.0	0.0	0.0	0.0	0.0	0.0	0.0	0.0	0.0
AT3G03170	1.26889	1.32613	821064	ensembl_gene_id	A. thaliana	821064	A. thaliana	AT3G03170	hypothetical protein		0.0	0.0	0.0	0.0	0.0	0.0	0.0	0.0	0.0	0.0	0.0	0.0	0.0	0.0	0.0	0.0	0.0	0.0	0.0	0.0
AT1G54100	1.26588	1.32515	841849	ensembl_gene_id	A. thaliana	841849	A. thaliana	ALDH7B4	aldehyde dehydrogenase 7B4	GO:0009269 response to desiccation;GO:0006081 cellular aldehyde metabolic process;GO:0009414 response to water deprivation	1.0	0.0	0.0	0.0	0.0	0.0	0.0	0.0	0.0	0.0	0.0	0.0	0.0	0.0	0.0	1.0	0.0	0.0	0.0	0.0
AT4G20830	1.26564	1.32412	827831	ensembl_gene_id	A. thaliana	827831	A. thaliana	AT4G20830	FAD-binding Berberine family protein	GO:0050832 defense response to fungus;GO:0009620 response to fungus;GO:0006979 response to oxidative stress	0.0	0.0	0.0	0.0	1.0	0.0	0.0	0.0	0.0	0.0	0.0	0.0	0.0	0.0	0.0	0.0	0.0	0.0	0.0	0.0
AT2G22860	1.26336	1.31821	816817	ensembl_gene_id	A. thaliana	816817	A. thaliana	PSK2	phytosulfokine 2 precursor	GO:0008283 cell population proliferation;GO:1905392 plant organ morphogenesis;GO:0030154 cell differentiation	0.0	0.0	0.0	0.0	0.0	0.0	0.0	0.0	0.0	0.0	0.0	0.0	0.0	0.0	0.0	0.0	0.0	0.0	0.0	0.0
AT2G47730	1.25669	1.31665	819386	ensembl_gene_id	A. thaliana	819386	A. thaliana	GSTF8	glutathione S-transferase phi 8	GO:0009407 toxin catabolic process;GO:0009404 toxin metabolic process;GO:0006749 glutathione metabolic process	0.0	1.0	1.0	1.0	0.0	1.0	0.0	0.0	0.0	0.0	0.0	0.0	0.0	0.0	0.0	0.0	0.0	0.0	0.0	0.0
AT5G05410	1.25606	1.31487	830424	ensembl_gene_id	A. thaliana	830424	A. thaliana	DREB2A	DRE-binding protein 2A	GO:0010286 heat acclimation;GO:0010224 response to UV-B;GO:0042542 response to hydrogen peroxide	1.0	1.0	1.0	0.0	1.0	0.0	0.0	0.0	0.0	0.0	0.0	0.0	0.0	0.0	0.0	0.0	0.0	0.0	0.0	0.0
AT4G12480	1.25478	1.31113	826860	ensembl_gene_id	A. thaliana	826860	A. thaliana	EARLI1	Bifunctional inhibitor/lipid-transfer protein/seed storage 2S albumin superfamily protein	GO:0009682 induced systemic resistance;GO:0045087 innate immune response;GO:0006955 immune response	1.0	0.0	1.0	0.0	0.0	0.0	0.0	0.0	0.0	0.0	0.0	0.0	0.0	0.0	0.0	0.0	0.0	0.0	0.0	0.0
AT2G46670	1.25271	1.31042	819279	ensembl_gene_id	A. thaliana	819279	A. thaliana	AT2G46670	CCT motif family protein		0.0	0.0	0.0	0.0	0.0	0.0	0.0	0.0	0.0	0.0	0.0	0.0	0.0	0.0	0.0	0.0	0.0	0.0	0.0	0.0
AT5G16370	1.25213	1.30775	831498	ensembl_gene_id	A. thaliana	831498	A. thaliana	AAE5	acyl activating enzyme 5		0.0	0.0	0.0	0.0	0.0	0.0	0.0	0.0	0.0	0.0	0.0	0.0	0.0	0.0	0.0	0.0	0.0	0.0	0.0	0.0
AT5G57785	1.24969	1.30497	28721276	ensembl_gene_id	A. thaliana	28721276	A. thaliana	AT5G57785	hypothetical protein		0.0	0.0	0.0	0.0	0.0	0.0	0.0	0.0	0.0	0.0	0.0	0.0	0.0	0.0	0.0	0.0	0.0	0.0	0.0	0.0
AT3G22100	1.24854	1.29915	821772	ensembl_gene_id	A. thaliana	821772	A. thaliana	AT3G22100	basic helix-loop-helix (bHLH) DNA-binding superfamily protein	GO:0006357 regulation of transcription by RNA polymerase II;GO:0006355 regulation of transcription, DNA-templated;GO:1903506 regulation of nucleic acid-templated transcription	0.0	0.0	0.0	0.0	0.0	0.0	0.0	0.0	0.0	0.0	0.0	0.0	0.0	0.0	0.0	0.0	0.0	0.0	0.0	0.0
AT1G13420	1.24854	1.29476	837902	ensembl_gene_id	A. thaliana	837902	A. thaliana	ST4B	sulfotransferase 4B	GO:0051923 sulfation;GO:0009735 response to cytokinin;GO:0006790 sulfur compound metabolic process	0.0	0.0	0.0	0.0	0.0	1.0	0.0	0.0	0.0	0.0	0.0	0.0	0.0	0.0	0.0	0.0	0.0	0.0	0.0	0.0
AT3G13438	1.24756	1.29301	5007998	ensembl_gene_id	A. thaliana	5007998	A. thaliana	SADHU7-1	hypothetical protein		0.0	0.0	0.0	0.0	0.0	0.0	0.0	0.0	0.0	0.0	0.0	0.0	0.0	0.0	0.0	0.0	0.0	0.0	0.0	0.0
AT1G24140	1.24748	1.29201	839026	ensembl_gene_id	A. thaliana	839026	A. thaliana	AT1G24140	Matrixin family protein	GO:0030574 collagen catabolic process;GO:0032963 collagen metabolic process;GO:0030198 extracellular matrix organization	0.0	0.0	0.0	0.0	0.0	0.0	0.0	0.0	0.0	0.0	0.0	0.0	1.0	0.0	0.0	0.0	0.0	0.0	0.0	0.0
AT3G13672	1.24521	1.28719	820573	ensembl_gene_id	A. thaliana	820573	A. thaliana	AT3G13672	TRAF-like superfamily protein	GO:2000785 regulation of autophagosome assembly;GO:0044088 regulation of vacuole organization;GO:1902115 regulation of organelle assembly	0.0	0.0	0.0	0.0	0.0	0.0	0.0	0.0	0.0	0.0	0.0	0.0	0.0	0.0	0.0	0.0	0.0	0.0	0.0	0.0
AT1G64500	1.24321	1.28541	842758	ensembl_gene_id	A. thaliana	842758	A. thaliana	AT1G64500	Glutaredoxin family protein	GO:0051017 actin filament bundle assembly;GO:0061572 actin filament bundle organization;GO:0009902 chloroplast relocation	0.0	0.0	0.0	0.0	0.0	0.0	0.0	0.0	0.0	0.0	0.0	0.0	0.0	0.0	0.0	0.0	0.0	0.0	0.0	0.0
AT3G49790	1.24141	1.28479	824141	ensembl_gene_id	A. thaliana	824141	A. thaliana	AT3G49790	Carbohydrate-binding protein	GO:0008150 biological_process	0.0	0.0	0.0	0.0	0.0	0.0	0.0	0.0	0.0	0.0	0.0	0.0	0.0	0.0	0.0	0.0	0.0	0.0	0.0	0.0
AT1G68570	1.23991	1.28253	843186	ensembl_gene_id	A. thaliana	843186	A. thaliana	AT1G68570	Major facilitator superfamily protein	GO:0010336 gibberellic acid homeostasis;GO:0055088 lipid homeostasis;GO:0048878 chemical homeostasis	0.0	0.0	0.0	0.0	0.0	0.0	0.0	0.0	0.0	0.0	0.0	0.0	0.0	0.0	0.0	0.0	0.0	0.0	0.0	0.0
AT2G32150	1.23898	1.28212	817774	ensembl_gene_id	A. thaliana	817774	A. thaliana	AT2G32150	Haloacid dehalogenase-like hydrolase (HAD) superfamily protein		0.0	0.0	0.0	0.0	0.0	0.0	0.0	0.0	0.0	0.0	0.0	0.0	0.0	0.0	0.0	0.0	0.0	0.0	0.0	0.0
AT5G21280	1.23885	1.28001	832258	ensembl_gene_id	A. thaliana	832258	A. thaliana	AT5G21280	hydroxyproline-rich glycoprotein family protein	GO:0006979 response to oxidative stress;GO:0006950 response to stress;GO:0050896 response to stimulus	0.0	0.0	0.0	0.0	1.0	0.0	0.0	0.0	0.0	0.0	0.0	0.0	0.0	0.0	0.0	0.0	0.0	0.0	0.0	0.0
AT1G02816	1.23767	1.27665	839308	ensembl_gene_id	A. thaliana	839308	A. thaliana	AT1G02816	pectinesterase (Protein of unknown function, DUF538)	GO:0008150 biological_process	0.0	0.0	0.0	0.0	0.0	0.0	0.0	0.0	0.0	0.0	0.0	0.0	0.0	0.0	0.0	0.0	0.0	0.0	0.0	0.0
AT2G37290	1.23307	1.27631	818306	ensembl_gene_id	A. thaliana	818306	A. thaliana	AT2G37290	Ypt/Rab-GAP domain of gyp1p superfamily protein	GO:0090630 activation of GTPase activity;GO:0043547 positive regulation of GTPase activity;GO:0043087 regulation of GTPase activity	0.0	0.0	0.0	0.0	0.0	0.0	0.0	0.0	0.0	0.0	0.0	0.0	0.0	0.0	0.0	0.0	0.0	0.0	0.0	0.0
AT1G51913	1.23272	1.27577	5007791	ensembl_gene_id	A. thaliana	5007791	A. thaliana	AT1G51913	transmembrane protein		0.0	0.0	0.0	0.0	0.0	0.0	0.0	0.0	0.0	0.0	0.0	0.0	0.0	0.0	0.0	0.0	0.0	0.0	0.0	0.0
AT1G73810	1.23229	1.27367	843717	ensembl_gene_id	A. thaliana	843717	A. thaliana	AT1G73810	Core-2/I-branching beta-1,6-N-acetylglucosaminyltransferase family protein		0.0	0.0	0.0	0.0	0.0	0.0	0.0	0.0	0.0	0.0	0.0	0.0	0.0	0.0	0.0	0.0	0.0	0.0	0.0	0.0
AT1G30190	1.22472	1.27235	839899	ensembl_gene_id	A. thaliana	839899	A. thaliana	AT1G30190	cotton fiber protein	GO:0008150 biological_process	0.0	0.0	0.0	0.0	0.0	0.0	0.0	0.0	0.0	0.0	0.0	0.0	0.0	0.0	0.0	0.0	0.0	0.0	0.0	0.0
AT5G57790	1.22452	1.26844	835888	ensembl_gene_id	A. thaliana	835888	A. thaliana	AT5G57790	hypothetical protein	GO:0009556 microsporogenesis;GO:0034293 sexual sporulation;GO:0043934 sporulation	0.0	0.0	0.0	0.0	0.0	0.0	0.0	0.0	0.0	0.0	0.0	0.0	0.0	0.0	0.0	0.0	0.0	0.0	0.0	0.0
AT3G09270	1.21739	1.26511	820083	ensembl_gene_id	A. thaliana	820083	A. thaliana	GSTU8	glutathione S-transferase TAU 8	GO:0009407 toxin catabolic process;GO:0009404 toxin metabolic process;GO:0006749 glutathione metabolic process	0.0	0.0	0.0	1.0	0.0	1.0	0.0	0.0	0.0	0.0	0.0	0.0	0.0	0.0	0.0	0.0	0.0	0.0	0.0	0.0
AT1G56660	1.21541	1.26349	842121	ensembl_gene_id	A. thaliana	842121	A. thaliana	AT1G56660	MAEBL domain protein	GO:0008150 biological_process	0.0	0.0	0.0	0.0	0.0	0.0	0.0	0.0	0.0	0.0	0.0	0.0	0.0	0.0	0.0	0.0	0.0	0.0	0.0	0.0
AT5G41761	1.21442	1.26105	6241304	ensembl_gene_id	A. thaliana	6241304	A. thaliana	AT5G41761	hypothetical protein	GO:0008150 biological_process	0.0	0.0	0.0	0.0	0.0	0.0	0.0	0.0	0.0	0.0	0.0	0.0	0.0	0.0	0.0	0.0	0.0	0.0	0.0	0.0
AT1G06570	1.21421	1.25917	837168	ensembl_gene_id	A. thaliana	837168	A. thaliana	PDS1	4-hydroxyphenylpyruvate dioxygenase	GO:0010236 plastoquinone biosynthetic process;GO:0010189 vitamin E biosynthetic process;GO:0042360 vitamin E metabolic process	0.0	0.0	0.0	0.0	0.0	1.0	0.0	0.0	0.0	0.0	0.0	0.0	0.0	0.0	0.0	0.0	0.0	0.0	0.0	0.0
AT5G49690	1.21331	1.25822	835032	ensembl_gene_id	A. thaliana	835032	A. thaliana	AT5G49690	UDP-Glycosyltransferase superfamily protein		0.0	0.0	0.0	0.0	0.0	0.0	0.0	0.0	0.0	0.0	0.0	0.0	0.0	0.0	0.0	0.0	0.0	0.0	0.0	0.0
AT3G06850	1.21258	1.2575	819869	ensembl_gene_id	A. thaliana	819869	A. thaliana	BCE2	2-oxoacid dehydrogenases acyltransferase family protein	GO:0043617 cellular response to sucrose starvation;GO:0009646 response to absence of light;GO:0009744 response to sucrose	0.0	0.0	0.0	0.0	0.0	0.0	1.0	0.0	0.0	0.0	0.0	0.0	0.0	0.0	0.0	1.0	0.0	0.0	0.0	0.0
AT3G22600	1.21022	1.25655	821832	ensembl_gene_id	A. thaliana	821832	A. thaliana	AT3G22600	Bifunctional inhibitor/lipid-transfer protein/seed storage 2S albumin superfamily protein	GO:0002240 response to molecule of oomycetes origin;GO:0140426 PAMP-triggered immunity signalling pathway;GO:0002221 pattern recognition receptor signaling pathway	0.0	0.0	0.0	0.0	0.0	0.0	0.0	0.0	0.0	0.0	0.0	0.0	0.0	0.0	0.0	0.0	0.0	0.0	1.0	0.0
AT1G77450	1.20974	1.25325	844081	ensembl_gene_id	A. thaliana	844081	A. thaliana	NAC032	NAC domain containing protein 32	GO:1902890 regulation of root hair elongation;GO:1900057 positive regulation of leaf senescence;GO:1900055 regulation of leaf senescence	0.0	0.0	0.0	0.0	0.0	0.0	0.0	0.0	0.0	0.0	0.0	0.0	0.0	0.0	0.0	0.0	0.0	0.0	0.0	0.0
AT4G04745	1.20742	1.2509	825810	ensembl_gene_id	A. thaliana	825810	A. thaliana	AT4G04745	hypothetical protein	GO:0008150 biological_process	0.0	0.0	0.0	0.0	0.0	0.0	0.0	0.0	0.0	0.0	0.0	0.0	0.0	0.0	0.0	0.0	0.0	0.0	0.0	0.0
AT5G57010	1.20306	1.24736	835803	ensembl_gene_id	A. thaliana	835803	A. thaliana	AT5G57010	calmodulin-binding family protein	GO:0008150 biological_process	0.0	0.0	0.0	0.0	0.0	0.0	0.0	0.0	0.0	0.0	0.0	0.0	0.0	0.0	0.0	0.0	0.0	0.0	0.0	0.0
AT2G37820	1.20153	1.24558	818359	ensembl_gene_id	A. thaliana	818359	A. thaliana	AT2G37820	Cysteine/Histidine-rich C1 domain family protein		0.0	0.0	0.0	0.0	0.0	0.0	0.0	0.0	0.0	0.0	0.0	0.0	0.0	0.0	0.0	0.0	0.0	0.0	0.0	0.0
AT1G05340	1.20044	1.24238	837033	ensembl_gene_id	A. thaliana	837033	A. thaliana	AT1G05340	cysteine-rich TM module stress tolerance protein	GO:0008150 biological_process	0.0	0.0	0.0	0.0	0.0	0.0	0.0	0.0	0.0	0.0	0.0	0.0	0.0	0.0	0.0	0.0	0.0	0.0	0.0	0.0
AT5G47330	1.19923	1.23754	834780	ensembl_gene_id	A. thaliana	834780	A. thaliana	AT5G47330	alpha/beta-Hydrolases superfamily protein		0.0	0.0	0.0	0.0	0.0	0.0	0.0	0.0	0.0	0.0	0.0	0.0	0.0	0.0	0.0	0.0	0.0	0.0	0.0	0.0
AT1G80160	1.19852	1.23654	844356	ensembl_gene_id	A. thaliana	844356	A. thaliana	GLYI7	Lactoylglutathione lyase / glyoxalase I family protein		0.0	0.0	0.0	0.0	0.0	0.0	0.0	0.0	0.0	0.0	0.0	0.0	0.0	0.0	0.0	0.0	0.0	0.0	0.0	0.0
AT2G24550	1.19364	1.23251	816991	ensembl_gene_id	A. thaliana	816991	A. thaliana	AT2G24550	major centromere autoantigen B-like protein	GO:0008150 biological_process	0.0	0.0	0.0	0.0	0.0	0.0	0.0	0.0	0.0	0.0	0.0	0.0	0.0	0.0	0.0	0.0	0.0	0.0	0.0	0.0
AT3G60670	1.19125	1.23066	825238	ensembl_gene_id	A. thaliana	825238	A. thaliana	AT3G60670	PLATZ transcription factor family protein	GO:0008150 biological_process	0.0	0.0	0.0	0.0	0.0	0.0	0.0	0.0	0.0	0.0	0.0	0.0	0.0	0.0	0.0	0.0	0.0	0.0	0.0	0.0
AT5G44390	1.18937	1.22995	834465	ensembl_gene_id	A. thaliana	834465	A. thaliana	AT5G44390	FAD-binding Berberine family protein		0.0	0.0	0.0	0.0	0.0	0.0	0.0	0.0	0.0	0.0	0.0	0.0	0.0	0.0	0.0	0.0	0.0	0.0	0.0	0.0
AT3G57520	1.18672	1.22061	824919	ensembl_gene_id	A. thaliana	824919	A. thaliana	SIP2	seed imbibition 2	GO:0033530 raffinose metabolic process;GO:0034484 raffinose catabolic process;GO:0009313 oligosaccharide catabolic process	0.0	0.0	0.0	0.0	1.0	0.0	0.0	0.0	0.0	0.0	0.0	0.0	0.0	0.0	0.0	0.0	0.0	0.0	0.0	0.0
AT2G35730	1.18577	1.21876	818143	ensembl_gene_id	A. thaliana	818143	A. thaliana	AT2G35730	Heavy metal transport/detoxification superfamily protein		0.0	0.0	0.0	0.0	0.0	0.0	0.0	0.0	0.0	0.0	0.0	0.0	0.0	0.0	0.0	0.0	0.0	0.0	0.0	0.0
AT1G71000	1.18564	1.21332	843439	ensembl_gene_id	A. thaliana	843439	A. thaliana	AT1G71000	Chaperone DnaJ-domain superfamily protein		0.0	0.0	0.0	0.0	0.0	0.0	0.0	0.0	0.0	0.0	0.0	0.0	0.0	0.0	0.0	0.0	0.0	0.0	0.0	0.0
AT1G79330	1.18544	1.2117	844271	ensembl_gene_id	A. thaliana	844271	A. thaliana	MC5	metacaspase 5	GO:0043068 positive regulation of programmed cell death;GO:0010942 positive regulation of cell death;GO:0043067 regulation of programmed cell death	0.0	0.0	0.0	0.0	0.0	0.0	0.0	0.0	0.0	0.0	0.0	0.0	0.0	0.0	0.0	0.0	0.0	0.0	0.0	0.0
AT4G15530	1.18494	1.21044	827226	ensembl_gene_id	A. thaliana	827226	A. thaliana	PPDK	pyruvate orthophosphate dikinase	GO:0006090 pyruvate metabolic process;GO:0032787 monocarboxylic acid metabolic process;GO:0019752 carboxylic acid metabolic process	0.0	0.0	0.0	0.0	0.0	0.0	0.0	0.0	0.0	0.0	0.0	0.0	0.0	0.0	0.0	0.0	0.0	0.0	0.0	0.0
AT3G14770	1.18146	1.21038	820705	ensembl_gene_id	A. thaliana	820705	A. thaliana	SWEET2	Nodulin MtN3 family protein	GO:0008643 carbohydrate transport;GO:0071702 organic substance transport;GO:0006810 transport	0.0	0.0	0.0	0.0	0.0	0.0	0.0	0.0	0.0	0.0	0.0	0.0	0.0	0.0	0.0	0.0	0.0	0.0	0.0	0.0
AT1G29180	1.18107	1.2099	839792	ensembl_gene_id	A. thaliana	839792	A. thaliana	AT1G29180	Cysteine/Histidine-rich C1 domain family protein		0.0	0.0	0.0	0.0	0.0	0.0	0.0	0.0	0.0	0.0	0.0	0.0	0.0	0.0	0.0	0.0	0.0	0.0	0.0	0.0
AT2G44370	1.18064	1.20686	819044	ensembl_gene_id	A. thaliana	819044	A. thaliana	AT2G44370	Cysteine/Histidine-rich C1 domain family protein		0.0	0.0	0.0	0.0	0.0	0.0	0.0	0.0	0.0	0.0	0.0	0.0	0.0	0.0	0.0	0.0	0.0	0.0	0.0	0.0
AT1G79700	1.17994	1.20665	844309	ensembl_gene_id	A. thaliana	844309	A. thaliana	WRI4	Integrase-type DNA-binding superfamily protein	GO:1901959 positive regulation of cutin biosynthetic process;GO:1901957 regulation of cutin biosynthetic process;GO:0045723 positive regulation of fatty acid biosynthetic process	0.0	0.0	0.0	0.0	0.0	0.0	0.0	0.0	0.0	0.0	0.0	0.0	0.0	0.0	0.0	0.0	0.0	0.0	0.0	0.0
AT3G21600	1.17628	1.20563	821714	ensembl_gene_id	A. thaliana	821714	A. thaliana	AT3G21600	Senescence/dehydration-associated protein-like protein	GO:0008150 biological_process	0.0	0.0	0.0	0.0	0.0	0.0	0.0	0.0	0.0	0.0	0.0	0.0	0.0	0.0	0.0	0.0	0.0	0.0	0.0	0.0
AT5G65207	1.17609	1.2041	836645	ensembl_gene_id	A. thaliana	836645	A. thaliana	AT5G65207	hypothetical protein	GO:0071456 cellular response to hypoxia;GO:0036294 cellular response to decreased oxygen levels;GO:0071453 cellular response to oxygen levels	0.0	1.0	0.0	0.0	0.0	0.0	0.0	0.0	0.0	0.0	0.0	0.0	0.0	0.0	0.0	0.0	0.0	0.0	0.0	0.0
AT5G01550	1.17587	1.20404	831700	ensembl_gene_id	A. thaliana	831700	A. thaliana	LECRKA4.2	lectin receptor kinase a4.1	GO:0002229 defense response to oomycetes;GO:0002239 response to oomycetes;GO:0009845 seed germination	1.0	0.0	0.0	0.0	0.0	0.0	0.0	0.0	0.0	0.0	0.0	0.0	0.0	0.0	0.0	0.0	0.0	0.0	0.0	0.0
AT1G78780	1.16569	1.19616	844214	ensembl_gene_id	A. thaliana	844214	A. thaliana	AT1G78780	pathogenesis-related family protein	GO:0008150 biological_process	0.0	0.0	0.0	0.0	0.0	0.0	0.0	0.0	0.0	0.0	0.0	0.0	0.0	0.0	0.0	0.0	0.0	0.0	0.0	0.0
AT3G03280	1.16399	1.19409	821302	ensembl_gene_id	A. thaliana	821302	A. thaliana	AT3G03280	hypothetical protein	GO:0071456 cellular response to hypoxia;GO:0036294 cellular response to decreased oxygen levels;GO:0071453 cellular response to oxygen levels	0.0	1.0	0.0	0.0	0.0	0.0	0.0	0.0	0.0	0.0	0.0	0.0	0.0	0.0	0.0	0.0	0.0	0.0	0.0	0.0
AT1G07160	1.16372	1.19352	837227	ensembl_gene_id	A. thaliana	837227	A. thaliana	AT1G07160	Protein phosphatase 2C family protein	GO:0006470 protein dephosphorylation;GO:0016311 dephosphorylation;GO:0006796 phosphate-containing compound metabolic process	0.0	0.0	0.0	0.0	0.0	0.0	0.0	0.0	0.0	0.0	0.0	0.0	0.0	0.0	0.0	0.0	0.0	0.0	0.0	0.0
AT2G17740	1.16264	1.187	816283	ensembl_gene_id	A. thaliana	816283	A. thaliana	AT2G17740	Cysteine/Histidine-rich C1 domain family protein	GO:0055046 microgametogenesis;GO:0009561 megagametogenesis;GO:0009553 embryo sac development	0.0	0.0	0.0	0.0	0.0	0.0	0.0	0.0	0.0	0.0	0.0	0.0	0.0	0.0	0.0	0.0	0.0	0.0	0.0	0.0
AT4G38470	1.16002	1.1833	830003	ensembl_gene_id	A. thaliana	830003	A. thaliana	STY46	ACT-like protein tyrosine kinase family protein	GO:0009658 chloroplast organization;GO:0071456 cellular response to hypoxia;GO:0036294 cellular response to decreased oxygen levels	1.0	1.0	0.0	0.0	0.0	0.0	0.0	0.0	0.0	0.0	0.0	0.0	0.0	0.0	0.0	0.0	0.0	0.0	0.0	0.0
AT2G25000	1.15923	1.18275	817039	ensembl_gene_id	A. thaliana	817039	A. thaliana	WRKY60	WRKY DNA-binding protein 60	GO:0002237 response to molecule of bacterial origin;GO:0009751 response to salicylic acid;GO:0050832 defense response to fungus	0.0	0.0	0.0	0.0	0.0	0.0	0.0	0.0	0.0	0.0	0.0	0.0	0.0	0.0	0.0	0.0	0.0	0.0	0.0	0.0
AT3G26690	1.15842	1.17759	822281	ensembl_gene_id	A. thaliana	822281	A. thaliana	NUDX13	nudix hydrolase homolog 13		0.0	0.0	0.0	0.0	0.0	0.0	0.0	0.0	0.0	0.0	0.0	0.0	0.0	0.0	0.0	0.0	0.0	0.0	0.0	0.0
AT5G59520	1.15458	1.17669	836071	ensembl_gene_id	A. thaliana	836071	A. thaliana	ZIP2	ZRT/IRT-like protein 2	GO:0071577 zinc ion transmembrane transport;GO:0006829 zinc ion transport;GO:0000041 transition metal ion transport	0.0	0.0	0.0	0.0	0.0	0.0	0.0	0.0	0.0	0.0	0.0	0.0	0.0	0.0	0.0	0.0	0.0	0.0	0.0	0.0
AT1G21410	1.15429	1.17574	838740	ensembl_gene_id	A. thaliana	838740	A. thaliana	SKP2A	F-box/RNI-like superfamily protein	GO:0051781 positive regulation of cell division;GO:0010311 lateral root formation;GO:0031146 SCF-dependent proteasomal ubiquitin-dependent protein catabolic process	0.0	0.0	0.0	0.0	0.0	0.0	0.0	0.0	0.0	0.0	0.0	0.0	0.0	1.0	0.0	0.0	0.0	1.0	0.0	0.0
AT1G01060	1.14995	1.17569	839341	ensembl_gene_id	A. thaliana	839341	A. thaliana	LHY	Homeodomain-like superfamily protein	GO:0042754 negative regulation of circadian rhythm;GO:0043433 negative regulation of DNA-binding transcription factor activity;GO:0051090 regulation of DNA-binding transcription factor activity	0.0	0.0	1.0	0.0	0.0	0.0	0.0	0.0	0.0	0.0	0.0	0.0	0.0	0.0	0.0	0.0	0.0	0.0	0.0	0.0
AT4G37610	1.14939	1.15899	829915	ensembl_gene_id	A. thaliana	829915	A. thaliana	BT5	BTB and TAZ domain protein 5	GO:0042542 response to hydrogen peroxide;GO:0009751 response to salicylic acid;GO:0000302 response to reactive oxygen species	1.0	0.0	1.0	0.0	1.0	0.0	0.0	0.0	0.0	0.0	0.0	0.0	0.0	0.0	0.0	0.0	0.0	0.0	0.0	0.0
AT2G30395	1.14726	1.1559	817590	ensembl_gene_id	A. thaliana	817590	A. thaliana	OFP17	ovate family protein 17	GO:0045892 negative regulation of transcription, DNA-templated;GO:1902679 negative regulation of RNA biosynthetic process;GO:1903507 negative regulation of nucleic acid-templated transcription	0.0	0.0	0.0	0.0	0.0	0.0	0.0	0.0	0.0	0.0	0.0	0.0	0.0	0.0	0.0	0.0	0.0	0.0	0.0	0.0
AT4G15260	1.14324	1.15457	827192	ensembl_gene_id	A. thaliana	827192	A. thaliana	AT4G15260	UDP-Glycosyltransferase superfamily protein		0.0	0.0	0.0	0.0	0.0	0.0	0.0	0.0	0.0	0.0	0.0	0.0	0.0	0.0	0.0	0.0	0.0	0.0	0.0	0.0
AT5G51160	1.14065	1.15277	835190	ensembl_gene_id	A. thaliana	835190	A. thaliana	AT5G51160	Ankyrin repeat family protein	GO:0008150 biological_process	0.0	0.0	0.0	0.0	0.0	0.0	0.0	0.0	0.0	0.0	0.0	0.0	0.0	0.0	0.0	0.0	0.0	0.0	0.0	0.0
AT2G41380	1.13795	1.15274	818736	ensembl_gene_id	A. thaliana	818736	A. thaliana	AT2G41380	S-adenosyl-L-methionine-dependent methyltransferases superfamily protein		0.0	0.0	0.0	0.0	0.0	0.0	0.0	0.0	0.0	0.0	0.0	0.0	0.0	0.0	0.0	0.0	0.0	0.0	0.0	0.0
AT2G34600	1.13689	1.1515	818025	ensembl_gene_id	A. thaliana	818025	A. thaliana	JAZ7	jasmonate-zim-domain protein 7	GO:2000022 regulation of jasmonic acid mediated signaling pathway;GO:0009753 response to jasmonic acid;GO:0070542 response to fatty acid	1.0	0.0	0.0	0.0	0.0	0.0	0.0	1.0	0.0	0.0	0.0	0.0	0.0	0.0	0.0	0.0	0.0	0.0	0.0	0.0
AT1G69480	1.13401	1.15135	843280	ensembl_gene_id	A. thaliana	843280	A. thaliana	AT1G69480	EXS (ERD1/XPR1/SYG1) family protein	GO:0006817 phosphate ion transport;GO:0015698 inorganic anion transport;GO:0016036 cellular response to phosphate starvation	0.0	0.0	0.0	0.0	0.0	0.0	1.0	0.0	0.0	0.0	0.0	0.0	0.0	0.0	0.0	0.0	0.0	0.0	0.0	0.0
AT4G21930	1.1326	1.14683	828282	ensembl_gene_id	A. thaliana	828282	A. thaliana	AT4G21930	senescence regulator (Protein of unknown function, DUF584)	GO:0008150 biological_process	0.0	0.0	0.0	0.0	0.0	0.0	0.0	0.0	0.0	0.0	0.0	0.0	0.0	0.0	0.0	0.0	0.0	0.0	0.0	0.0
AT1G66280	1.13238	1.14632	842945	ensembl_gene_id	A. thaliana	842945	A. thaliana	BGLU22	Glycosyl hydrolase superfamily protein	GO:0070417 cellular response to cold;GO:0016145 S-glycoside catabolic process;GO:0019759 glycosinolate catabolic process	1.0	0.0	1.0	0.0	0.0	1.0	0.0	0.0	0.0	1.0	0.0	0.0	0.0	0.0	0.0	0.0	0.0	0.0	0.0	0.0
AT1G01750	1.13203	1.14243	839281	ensembl_gene_id	A. thaliana	839281	A. thaliana	ADF11	actin depolymerizing factor 11	GO:0030042 actin filament depolymerization;GO:0008154 actin polymerization or depolymerization;GO:0051261 protein depolymerization	0.0	0.0	0.0	0.0	0.0	0.0	0.0	0.0	0.0	0.0	0.0	0.0	0.0	0.0	0.0	0.0	0.0	0.0	0.0	0.0
AT3G15356	1.13121	1.1379	820768	ensembl_gene_id	A. thaliana	820768	A. thaliana	AT3G15356	Legume lectin family protein	GO:0071323 cellular response to chitin;GO:0010200 response to chitin;GO:0071417 cellular response to organonitrogen compound	1.0	0.0	0.0	0.0	0.0	0.0	0.0	1.0	0.0	0.0	0.0	0.0	0.0	0.0	0.0	0.0	1.0	0.0	0.0	0.0
AT4G25110	1.12642	1.13763	828614	ensembl_gene_id	A. thaliana	828614	A. thaliana	MC2	metacaspase 2	GO:0043069 negative regulation of programmed cell death;GO:0060548 negative regulation of cell death;GO:0043067 regulation of programmed cell death	0.0	0.0	0.0	0.0	0.0	0.0	0.0	0.0	0.0	0.0	0.0	0.0	0.0	0.0	0.0	0.0	0.0	0.0	0.0	0.0
AT4G04630	1.12569	1.1345	825795	ensembl_gene_id	A. thaliana	825795	A. thaliana	AT4G04630	senescence regulator (Protein of unknown function, DUF584)	GO:0008150 biological_process	0.0	0.0	0.0	0.0	0.0	0.0	0.0	0.0	0.0	0.0	0.0	0.0	0.0	0.0	0.0	0.0	0.0	0.0	0.0	0.0
AT1G52890	1.12456	1.13192	841722	ensembl_gene_id	A. thaliana	841722	A. thaliana	NAC019	NAC domain containing protein 19	GO:0009414 response to water deprivation;GO:0009415 response to water;GO:0001101 response to acid chemical	1.0	0.0	0.0	0.0	0.0	0.0	0.0	0.0	0.0	0.0	0.0	0.0	0.0	0.0	0.0	0.0	0.0	0.0	0.0	0.0
AT1G23760	1.11954	1.13086	838987	ensembl_gene_id	A. thaliana	838987	A. thaliana	JP630	BURP domain-containing protein	GO:0008150 biological_process	0.0	0.0	0.0	0.0	0.0	0.0	0.0	0.0	0.0	0.0	0.0	0.0	0.0	0.0	0.0	0.0	0.0	0.0	0.0	0.0
AT1G04220	1.11871	1.12942	839578	ensembl_gene_id	A. thaliana	839578	A. thaliana	KCS2	3-ketoacyl-CoA synthase 2	GO:0010345 suberin biosynthetic process;GO:0009699 phenylpropanoid biosynthetic process;GO:0009698 phenylpropanoid metabolic process	1.0	0.0	0.0	0.0	0.0	1.0	0.0	1.0	0.0	0.0	0.0	0.0	0.0	0.0	0.0	0.0	0.0	0.0	0.0	0.0
AT5G51810	1.11675	1.12728	835256	ensembl_gene_id	A. thaliana	835256	A. thaliana	GA20OX2	gibberellin 20 oxidase 2	GO:0009686 gibberellin biosynthetic process;GO:0009685 gibberellin metabolic process;GO:0016102 diterpenoid biosynthetic process	1.0	0.0	0.0	0.0	0.0	0.0	0.0	0.0	0.0	0.0	0.0	0.0	0.0	0.0	0.0	0.0	0.0	0.0	0.0	0.0
AT5G15290	1.1117	1.12605	831381	ensembl_gene_id	A. thaliana	831381	A. thaliana	CASP5	Uncharacterized protein family (UPF0497)	GO:0007043 cell-cell junction assembly;GO:0034329 cell junction assembly;GO:0045216 cell-cell junction organization	0.0	0.0	0.0	0.0	0.0	0.0	0.0	0.0	0.0	0.0	0.0	0.0	1.0	0.0	0.0	0.0	0.0	0.0	0.0	0.0
AT4G14180	1.10927	1.1222	827058	ensembl_gene_id	A. thaliana	827058	A. thaliana	PRD1	putative recombination initiation defect 1	GO:0042138 meiotic DNA double-strand break formation;GO:0051026 chiasma assembly;GO:0007129 homologous chromosome pairing at meiosis	0.0	0.0	0.0	0.0	0.0	0.0	0.0	0.0	0.0	0.0	0.0	0.0	0.0	0.0	0.0	0.0	0.0	0.0	0.0	0.0
AT4G15417	1.10705	1.11459	827212	ensembl_gene_id	A. thaliana	827212	A. thaliana	RTL1	RNAse II-like 1	GO:0006396 RNA processing;GO:0016070 RNA metabolic process;GO:0090304 nucleic acid metabolic process	0.0	0.0	0.0	0.0	0.0	0.0	0.0	0.0	0.0	0.0	0.0	0.0	0.0	0.0	0.0	0.0	0.0	0.0	0.0	0.0
AT3G13950	1.10648	1.11261	820608	ensembl_gene_id	A. thaliana	820608	A. thaliana	AT3G13950	ankyrin		0.0	0.0	0.0	0.0	0.0	0.0	0.0	0.0	0.0	0.0	0.0	0.0	0.0	0.0	0.0	0.0	0.0	0.0	0.0	0.0
AT2G25880	1.10615	1.10622	817129	ensembl_gene_id	A. thaliana	817129	A. thaliana	AUR2	ataurora2	GO:0035404 histone-serine phosphorylation;GO:0043987 histone H3-S10 phosphorylation;GO:0032465 regulation of cytokinesis	0.0	0.0	0.0	0.0	0.0	0.0	0.0	0.0	0.0	0.0	0.0	0.0	0.0	0.0	0.0	0.0	0.0	0.0	0.0	0.0
AT3G03470	1.10512	1.10302	821250	ensembl_gene_id	A. thaliana	821250	A. thaliana	CYP89A9	cytochrome P450, family 87, subfamily A, polypeptide 9	GO:0033304 chlorophyll a metabolic process;GO:0033310 chlorophyll a catabolic process;GO:0015996 chlorophyll catabolic process	0.0	0.0	0.0	0.0	0.0	0.0	0.0	0.0	0.0	0.0	0.0	0.0	0.0	0.0	0.0	0.0	0.0	0.0	0.0	0.0
AT5G64080	1.1047	1.10172	836529	ensembl_gene_id	A. thaliana	836529	A. thaliana	XYP1	Bifunctional inhibitor/lipid-transfer protein/seed storage 2S albumin superfamily protein	GO:0010089 xylem development;GO:0010087 phloem or xylem histogenesis;GO:0006869 lipid transport	0.0	0.0	0.0	0.0	0.0	0.0	0.0	0.0	0.0	0.0	0.0	0.0	0.0	0.0	0.0	0.0	0.0	0.0	1.0	0.0
AT2G46790	1.1033	1.10133	819292	ensembl_gene_id	A. thaliana	819292	A. thaliana	PRR9	pseudo-response regulator 9	GO:0010017 red or far-red light signaling pathway;GO:0071489 cellular response to red or far red light;GO:0000160 phosphorelay signal transduction system	0.0	0.0	1.0	0.0	0.0	0.0	0.0	0.0	0.0	0.0	0.0	0.0	0.0	0.0	0.0	0.0	0.0	0.0	0.0	0.0
AT5G66870	1.10215	1.10123	836821	ensembl_gene_id	A. thaliana	836821	A. thaliana	ASL1	ASYMMETRIC LEAVES 2-like 1	GO:0009954 proximal/distal pattern formation;GO:0048441 petal development;GO:0048465 corolla development	0.0	0.0	0.0	0.0	0.0	0.0	0.0	0.0	0.0	0.0	0.0	0.0	0.0	0.0	0.0	0.0	0.0	0.0	0.0	0.0
AT2G46680	1.10156	1.09198	819280	ensembl_gene_id	A. thaliana	819280	A. thaliana	HB-7	homeobox 7	GO:0009738 abscisic acid-activated signaling pathway;GO:0071215 cellular response to abscisic acid stimulus;GO:0097306 cellular response to alcohol	1.0	0.0	0.0	0.0	0.0	0.0	0.0	0.0	0.0	0.0	0.0	0.0	0.0	0.0	0.0	0.0	0.0	0.0	0.0	0.0
AT4G39670	1.10122	1.09195	830121	ensembl_gene_id	A. thaliana	830121	A. thaliana	AT4G39670	Glycolipid transfer protein (GLTP) family protein	GO:0035627 ceramide transport;GO:0120009 intermembrane lipid transfer;GO:0042886 amide transport	0.0	0.0	0.0	0.0	0.0	0.0	0.0	0.0	0.0	0.0	0.0	0.0	0.0	0.0	0.0	0.0	0.0	0.0	1.0	0.0
AT4G04220	1.10095	1.08847	825737	ensembl_gene_id	A. thaliana	825737	A. thaliana	RLP46	receptor like protein 46	GO:0007165 signal transduction;GO:0023052 signaling;GO:0007154 cell communication	0.0	0.0	0.0	0.0	0.0	0.0	0.0	0.0	0.0	0.0	0.0	0.0	0.0	0.0	0.0	0.0	0.0	0.0	0.0	0.0
AT4G11890	1.10051	1.08213	826796	ensembl_gene_id	A. thaliana	826796	A. thaliana	ARCK1	Protein kinase superfamily protein	GO:0002239 response to oomycetes;GO:0031349 positive regulation of defense response;GO:0009787 regulation of abscisic acid-activated signaling pathway	1.0	0.0	1.0	0.0	0.0	0.0	0.0	0.0	0.0	0.0	0.0	0.0	0.0	0.0	0.0	0.0	0.0	0.0	0.0	0.0
AT3G21781	1.09968	1.08093	28719298	ensembl_gene_id	A. thaliana	28719298	A. thaliana	AT3G21781	ncRNA	GO:0008150 biological_process	0.0	0.0	0.0	0.0	0.0	0.0	0.0	0.0	0.0	0.0	0.0	0.0	0.0	0.0	0.0	0.0	0.0	0.0	0.0	0.0
AT2G25625	1.09906	1.07946	817103	ensembl_gene_id	A. thaliana	817103	A. thaliana	AT2G25625	histone deacetylase-like protein	GO:1904821 chloroplast disassembly;GO:1903008 organelle disassembly;GO:0022411 cellular component disassembly	0.0	0.0	0.0	0.0	0.0	0.0	0.0	0.0	0.0	0.0	0.0	0.0	0.0	0.0	0.0	0.0	0.0	0.0	0.0	0.0
AT5G44610	1.09563	1.06373	834489	ensembl_gene_id	A. thaliana	834489	A. thaliana	MAP18	microtubule-associated protein 18	GO:0031115 negative regulation of microtubule polymerization;GO:0031111 negative regulation of microtubule polymerization or depolymerization;GO:0031113 regulation of microtubule polymerization	1.0	0.0	1.0	0.0	0.0	0.0	0.0	0.0	0.0	0.0	1.0	0.0	0.0	0.0	0.0	0.0	0.0	0.0	0.0	0.0
AT1G56600	1.09406	1.05923	842114	ensembl_gene_id	A. thaliana	842114	A. thaliana	GolS2	galactinol synthase 2	GO:0006012 galactose metabolic process;GO:0019318 hexose metabolic process;GO:0005996 monosaccharide metabolic process	1.0	0.0	1.0	0.0	1.0	0.0	0.0	0.0	0.0	0.0	0.0	0.0	0.0	0.0	0.0	0.0	0.0	0.0	0.0	0.0
AT3G27870	1.09353	1.05125	822407	ensembl_gene_id	A. thaliana	822407	A. thaliana	AT3G27870	ATPase E1-E2 type family protein / haloacid dehalogenase-like hydrolase family protein	GO:0045332 phospholipid translocation;GO:0034204 lipid translocation;GO:0097035 regulation of membrane lipid distribution	0.0	0.0	0.0	0.0	0.0	0.0	0.0	0.0	0.0	0.0	0.0	0.0	0.0	0.0	0.0	0.0	0.0	0.0	1.0	0.0
AT2G45170	1.09214	1.04424	819125	ensembl_gene_id	A. thaliana	819125	A. thaliana	ATG8E	AUTOPHAGY 8E	GO:0045471 response to ethanol;GO:0006995 cellular response to nitrogen starvation;GO:0043562 cellular response to nitrogen levels	1.0	0.0	0.0	0.0	0.0	0.0	1.0	0.0	0.0	0.0	0.0	0.0	0.0	0.0	0.0	0.0	0.0	0.0	0.0	0.0
AT2G32030	1.08966	1.04337	817763	ensembl_gene_id	A. thaliana	817763	A. thaliana	AT2G32030	Acyl-CoA N-acyltransferases (NAT) superfamily protein		0.0	0.0	0.0	0.0	0.0	0.0	0.0	0.0	0.0	0.0	0.0	0.0	0.0	0.0	0.0	0.0	0.0	0.0	0.0	0.0
AT3G19580	1.08801	1.04303	821495	ensembl_gene_id	A. thaliana	821495	A. thaliana	ZF2	zinc-finger protein 2	GO:0042538 hyperosmotic salinity response;GO:0006972 hyperosmotic response;GO:0045892 negative regulation of transcription, DNA-templated	1.0	0.0	0.0	0.0	0.0	0.0	0.0	0.0	0.0	0.0	0.0	0.0	0.0	0.0	0.0	0.0	0.0	0.0	0.0	0.0
AT3G14060	1.08125	1.03938	820620	ensembl_gene_id	A. thaliana	820620	A. thaliana	AT3G14060	hypothetical protein	GO:0008150 biological_process	0.0	0.0	0.0	0.0	0.0	0.0	0.0	0.0	0.0	0.0	0.0	0.0	0.0	0.0	0.0	0.0	0.0	0.0	0.0	0.0
AT1G16150	1.08121	1.03723	838184	ensembl_gene_id	A. thaliana	838184	A. thaliana	WAKL4	wall associated kinase-like 4	GO:0010045 response to nickel cation;GO:0010043 response to zinc ion;GO:0046686 response to cadmium ion	1.0	0.0	0.0	0.0	0.0	0.0	0.0	0.0	0.0	0.0	0.0	0.0	0.0	0.0	0.0	0.0	0.0	0.0	0.0	0.0
AT2G28120	1.08003	1.03257	817358	ensembl_gene_id	A. thaliana	817358	A. thaliana	AT2G28120	Major facilitator superfamily protein		0.0	0.0	0.0	0.0	0.0	0.0	0.0	0.0	0.0	0.0	0.0	0.0	0.0	0.0	0.0	0.0	0.0	0.0	0.0	0.0
AT1G67365	1.07791	1.03113	5007838	ensembl_gene_id	A. thaliana	5007838	A. thaliana	AT1G67365	ncRNA	GO:0008150 biological_process	0.0	0.0	0.0	0.0	0.0	0.0	0.0	0.0	0.0	0.0	0.0	0.0	0.0	0.0	0.0	0.0	0.0	0.0	0.0	0.0
AT1G13600	1.07686	1.02564	837921	ensembl_gene_id	A. thaliana	837921	A. thaliana	bZIP58	basic leucine-zipper 58	GO:0006355 regulation of transcription, DNA-templated;GO:1903506 regulation of nucleic acid-templated transcription;GO:2001141 regulation of RNA biosynthetic process	0.0	0.0	0.0	0.0	0.0	0.0	0.0	0.0	0.0	0.0	0.0	0.0	0.0	0.0	0.0	0.0	0.0	0.0	0.0	0.0
AT1G11580	1.07484	1.0256	837701	ensembl_gene_id	A. thaliana	837701	A. thaliana	PMEPCRA	methylesterase PCR A	GO:0045490 pectin catabolic process;GO:0000272 polysaccharide catabolic process;GO:0045488 pectin metabolic process	0.0	0.0	0.0	0.0	0.0	0.0	0.0	0.0	0.0	0.0	0.0	0.0	1.0	0.0	0.0	0.0	0.0	0.0	0.0	0.0
AT2G23120	1.07478	1.02012	816844	ensembl_gene_id	A. thaliana	816844	A. thaliana	AT2G23120	Late embryogenesis abundant protein, group 6	GO:0008150 biological_process	0.0	0.0	0.0	0.0	0.0	0.0	0.0	0.0	0.0	0.0	0.0	0.0	0.0	0.0	0.0	0.0	0.0	0.0	0.0	0.0
AT1G75490	1.07321	1.01649	843885	ensembl_gene_id	A. thaliana	843885	A. thaliana	AT1G75490	Integrase-type DNA-binding superfamily protein	GO:0045893 positive regulation of transcription, DNA-templated;GO:1902680 positive regulation of RNA biosynthetic process;GO:1903508 positive regulation of nucleic acid-templated transcription	0.0	0.0	0.0	0.0	0.0	0.0	0.0	0.0	0.0	0.0	0.0	0.0	0.0	0.0	0.0	0.0	0.0	0.0	0.0	0.0
AT4G37150	1.07107	1.01434	829869	ensembl_gene_id	A. thaliana	829869	A. thaliana	MES9	methyl esterase 9	GO:0009696 salicylic acid metabolic process;GO:0018958 phenol-containing compound metabolic process;GO:0009694 jasmonic acid metabolic process	0.0	0.0	0.0	0.0	0.0	0.0	0.0	0.0	0.0	0.0	0.0	0.0	0.0	0.0	0.0	0.0	0.0	0.0	0.0	0.0
AT4G03490	1.07085	1.01368	827426	ensembl_gene_id	A. thaliana	827426	A. thaliana	AT4G03490	Ankyrin repeat family protein		0.0	0.0	0.0	0.0	0.0	0.0	0.0	0.0	0.0	0.0	0.0	0.0	0.0	0.0	0.0	0.0	0.0	0.0	0.0	0.0
AT1G78850	1.07076	1.0128	844222	ensembl_gene_id	A. thaliana	844222	A. thaliana	AT1G78850	D-mannose binding lectin protein with Apple-like carbohydrate-binding domain-containing protein	GO:1904383 response to sodium phosphate;GO:1902074 response to salt;GO:0071456 cellular response to hypoxia	1.0	1.0	0.0	0.0	0.0	0.0	0.0	0.0	0.0	0.0	0.0	0.0	0.0	0.0	0.0	0.0	0.0	0.0	0.0	0.0
AT3G23180	1.07036	1.00703	821896	ensembl_gene_id	A. thaliana	821896	A. thaliana	AT3G23180	HR-like lesion-inducing protein-like protein		0.0	0.0	0.0	0.0	0.0	0.0	0.0	0.0	0.0	0.0	0.0	0.0	0.0	0.0	0.0	0.0	0.0	0.0	0.0	0.0
AT2G32870	1.07006	1.00613	817848	ensembl_gene_id	A. thaliana	817848	A. thaliana	AT2G32870	TRAF-like family protein	GO:0008150 biological_process	0.0	0.0	0.0	0.0	0.0	0.0	0.0	0.0	0.0	0.0	0.0	0.0	0.0	0.0	0.0	0.0	0.0	0.0	0.0	0.0
AT2G37750	1.06395	1.00392	818352	ensembl_gene_id	A. thaliana	818352	A. thaliana	AT2G37750	hypothetical protein	GO:0008150 biological_process	0.0	0.0	0.0	0.0	0.0	0.0	0.0	0.0	0.0	0.0	0.0	0.0	0.0	0.0	0.0	0.0	0.0	0.0	0.0	0.0
AT4G39360	1.06227	1.00145	830091	ensembl_gene_id	A. thaliana	830091	A. thaliana	AT4G39360	hypothetical protein	GO:0008150 biological_process	0.0	0.0	0.0	0.0	0.0	0.0	0.0	0.0	0.0	0.0	0.0	0.0	0.0	0.0	0.0	0.0	0.0	0.0	0.0	0.0
AT5G25610	1.05702	1.00068	832636	ensembl_gene_id	A. thaliana	832636	A. thaliana	RD22	BURP domain-containing protein	GO:0009269 response to desiccation;GO:0009414 response to water deprivation;GO:0009415 response to water	1.0	0.0	0.0	0.0	0.0	0.0	0.0	0.0	0.0	0.0	0.0	0.0	0.0	0.0	0.0	0.0	0.0	0.0	0.0	0.0
AT5G49700	1.05556	-1.00113	835033	ensembl_gene_id	A. thaliana	835033	A. thaliana	AT5G49700	Putative AT-hook DNA-binding family protein		0.0	0.0	0.0	0.0	0.0	0.0	0.0	0.0	0.0	0.0	0.0	0.0	0.0	0.0	0.0	0.0	0.0	0.0	0.0	0.0
AT1G16850	1.05542	-1.00196	838256	ensembl_gene_id	A. thaliana	838256	A. thaliana	AT1G16850	transmembrane protein	GO:0009651 response to salt stress;GO:0006970 response to osmotic stress;GO:0009628 response to abiotic stimulus	1.0	0.0	0.0	0.0	0.0	0.0	0.0	0.0	0.0	0.0	0.0	0.0	0.0	0.0	0.0	0.0	0.0	0.0	0.0	0.0
AT2G34500	1.05445	-1.00398	818013	ensembl_gene_id	A. thaliana	818013	A. thaliana	CYP710A1	cytochrome P450, family 710, subfamily A, polypeptide 1	GO:0016126 sterol biosynthetic process;GO:0006694 steroid biosynthetic process;GO:0016125 sterol metabolic process	0.0	0.0	0.0	0.0	0.0	0.0	0.0	0.0	0.0	0.0	0.0	0.0	0.0	0.0	0.0	0.0	0.0	0.0	0.0	0.0
AT2G29450	1.05139	-1.00611	817494	ensembl_gene_id	A. thaliana	817494	A. thaliana	GSTU5	glutathione S-transferase tau 5	GO:0009407 toxin catabolic process;GO:0009404 toxin metabolic process;GO:0006749 glutathione metabolic process	0.0	0.0	0.0	1.0	1.0	1.0	0.0	0.0	0.0	0.0	0.0	0.0	0.0	0.0	0.0	0.0	0.0	0.0	0.0	0.0
AT3G26320	1.04774	-1.00634	822236	ensembl_gene_id	A. thaliana	822236	A. thaliana	CYP71B36	cytochrome P450, family 71, subfamily B, polypeptide 36		0.0	0.0	0.0	0.0	0.0	0.0	0.0	0.0	0.0	0.0	0.0	0.0	0.0	0.0	0.0	0.0	0.0	0.0	0.0	0.0
AT1G62300	1.0467	-1.00875	842527	ensembl_gene_id	A. thaliana	842527	A. thaliana	WRKY6	WRKY family transcription factor	GO:0080169 cellular response to boron-containing substance deprivation;GO:0010036 response to boron-containing substance;GO:0080029 cellular response to boron-containing substance levels	0.0	0.0	0.0	0.0	0.0	0.0	1.0	0.0	0.0	0.0	0.0	0.0	0.0	0.0	0.0	0.0	0.0	0.0	0.0	0.0
AT2G36780	1.04354	-1.0103	818250	ensembl_gene_id	A. thaliana	818250	A. thaliana	AT2G36780	UDP-Glycosyltransferase superfamily protein		0.0	0.0	0.0	0.0	0.0	0.0	0.0	0.0	0.0	0.0	0.0	0.0	0.0	0.0	0.0	0.0	0.0	0.0	0.0	0.0
AT4G34230	1.04189	-1.01129	829572	ensembl_gene_id	A. thaliana	829572	A. thaliana	CAD5	cinnamyl alcohol dehydrogenase 5	GO:0009809 lignin biosynthetic process;GO:0009808 lignin metabolic process;GO:0009699 phenylpropanoid biosynthetic process	0.0	0.0	0.0	0.0	0.0	1.0	0.0	0.0	0.0	1.0	0.0	0.0	0.0	0.0	0.0	0.0	0.0	0.0	0.0	0.0
AT5G21170	1.04185	-1.01721	832243	ensembl_gene_id	A. thaliana	832243	A. thaliana	AKINBETA1	5'-AMP-activated protein kinase beta-2 subunit protein	GO:0043562 cellular response to nitrogen levels;GO:0031669 cellular response to nutrient levels;GO:0031668 cellular response to extracellular stimulus	0.0	0.0	0.0	0.0	0.0	0.0	1.0	0.0	0.0	0.0	0.0	0.0	0.0	0.0	0.0	0.0	0.0	0.0	0.0	0.0
AT4G39955	1.0417	-1.02021	830156	ensembl_gene_id	A. thaliana	830156	A. thaliana	AT4G39955	alpha/beta-Hydrolases superfamily protein		0.0	0.0	0.0	0.0	0.0	0.0	0.0	0.0	0.0	0.0	0.0	0.0	0.0	0.0	0.0	0.0	0.0	0.0	0.0	0.0
AT1G51915	1.04056	-1.03076	841619	ensembl_gene_id	A. thaliana	841619	A. thaliana	AT1G51915	cryptdin protein-like protein	GO:0008150 biological_process	0.0	0.0	0.0	0.0	0.0	0.0	0.0	0.0	0.0	0.0	0.0	0.0	0.0	0.0	0.0	0.0	0.0	0.0	0.0	0.0
AT1G10140	1.03667	-1.03762	837551	ensembl_gene_id	A. thaliana	837551	A. thaliana	AT1G10140	Uncharacterized conserved protein UCP031279	GO:0071456 cellular response to hypoxia;GO:0036294 cellular response to decreased oxygen levels;GO:0071453 cellular response to oxygen levels	0.0	1.0	0.0	0.0	0.0	0.0	0.0	0.0	0.0	0.0	0.0	0.0	0.0	0.0	0.0	0.0	0.0	0.0	0.0	0.0
AT2G41230	1.03582	-1.04449	818722	ensembl_gene_id	A. thaliana	818722	A. thaliana	ORS1	ORGAN SIZE-like protein	GO:0046622 positive regulation of organ growth;GO:0048639 positive regulation of developmental growth;GO:0046620 regulation of organ growth	1.0	0.0	0.0	0.0	0.0	0.0	0.0	0.0	0.0	0.0	0.0	0.0	0.0	1.0	0.0	0.0	0.0	0.0	0.0	0.0
AT5G18600	1.03464	-1.04465	831978	ensembl_gene_id	A. thaliana	831978	A. thaliana	AT5G18600	Thioredoxin superfamily protein	GO:0000122 negative regulation of transcription by RNA polymerase II;GO:0045892 negative regulation of transcription, DNA-templated;GO:1902679 negative regulation of RNA biosynthetic process	0.0	0.0	0.0	0.0	0.0	0.0	0.0	0.0	0.0	0.0	0.0	0.0	0.0	0.0	0.0	0.0	0.0	0.0	0.0	0.0
AT3G12320	1.03195	-1.04602	820411	ensembl_gene_id	A. thaliana	820411	A. thaliana	AT3G12320	hypothetical protein	GO:0007623 circadian rhythm;GO:0048511 rhythmic process;GO:0006355 regulation of transcription, DNA-templated	0.0	0.0	0.0	0.0	0.0	0.0	0.0	0.0	0.0	0.0	0.0	0.0	0.0	0.0	0.0	0.0	0.0	0.0	0.0	0.0
AT5G43180	1.03064	-1.04884	834336	ensembl_gene_id	A. thaliana	834336	A. thaliana	AT5G43180	transmembrane protein, putative (Protein of unknown function, DUF599)	GO:0008150 biological_process	0.0	0.0	0.0	0.0	0.0	0.0	0.0	0.0	0.0	0.0	0.0	0.0	0.0	0.0	0.0	0.0	0.0	0.0	0.0	0.0
AT4G15236	1.02929	-1.05024	827189	ensembl_gene_id	A. thaliana	827189	A. thaliana	ABCG43	ABC-2 and Plant PDR ABC-type transporter family protein		0.0	0.0	0.0	0.0	0.0	0.0	0.0	0.0	0.0	0.0	0.0	0.0	0.0	0.0	0.0	0.0	0.0	0.0	0.0	0.0
AT3G14680	1.02882	-1.05155	820696	ensembl_gene_id	A. thaliana	820696	A. thaliana	CYP72A14	cytochrome P450, family 72, subfamily A, polypeptide 14		0.0	0.0	0.0	0.0	0.0	0.0	0.0	0.0	0.0	0.0	0.0	0.0	0.0	0.0	0.0	0.0	0.0	0.0	0.0	0.0
AT1G20160	1.02641	-1.05264	838606	ensembl_gene_id	A. thaliana	838606	A. thaliana	ATSBT5.2	Subtilisin-like serine endopeptidase family protein	GO:2000122 negative regulation of stomatal complex development;GO:2000038 regulation of stomatal complex development;GO:0010037 response to carbon dioxide	0.0	0.0	0.0	0.0	0.0	0.0	0.0	0.0	0.0	0.0	0.0	0.0	0.0	0.0	0.0	0.0	0.0	0.0	0.0	0.0
AT1G16030	1.02602	-1.05369	838174	ensembl_gene_id	A. thaliana	838174	A. thaliana	Hsp70b	heat shock protein 70B	GO:0042026 protein refolding;GO:0006986 response to unfolded protein;GO:0034620 cellular response to unfolded protein	0.0	0.0	1.0	0.0	1.0	0.0	0.0	0.0	0.0	0.0	0.0	0.0	0.0	0.0	0.0	0.0	0.0	0.0	0.0	0.0
AT4G08950	1.02398	-1.0566	826473	ensembl_gene_id	A. thaliana	826473	A. thaliana	EXO	Phosphate-responsive 1 family protein	GO:0009741 response to brassinosteroid;GO:0014070 response to organic cyclic compound;GO:0033993 response to lipid	1.0	0.0	0.0	0.0	0.0	0.0	0.0	0.0	0.0	0.0	0.0	0.0	0.0	0.0	0.0	0.0	0.0	0.0	0.0	0.0
AT5G55970	1.02391	-1.06105	835695	ensembl_gene_id	A. thaliana	835695	A. thaliana	AT5G55970	RING/U-box superfamily protein		0.0	0.0	0.0	0.0	0.0	0.0	0.0	0.0	0.0	0.0	0.0	0.0	0.0	0.0	0.0	0.0	0.0	0.0	0.0	0.0
AT4G17245	1.02279	-1.06629	827437	ensembl_gene_id	A. thaliana	827437	A. thaliana	AT4G17245	RING/U-box superfamily protein	GO:0016567 protein ubiquitination;GO:0032446 protein modification by small protein conjugation;GO:0070647 protein modification by small protein conjugation or removal	0.0	0.0	0.0	0.0	0.0	0.0	0.0	0.0	0.0	0.0	0.0	0.0	0.0	0.0	0.0	0.0	0.0	0.0	0.0	0.0
AT2G38820	1.02256	-1.06655	818464	ensembl_gene_id	A. thaliana	818464	A. thaliana	AT2G38820	DNA-directed RNA polymerase subunit beta-beta protein, putative (DUF506)	GO:0008150 biological_process	0.0	0.0	0.0	0.0	0.0	0.0	0.0	0.0	0.0	0.0	0.0	0.0	0.0	0.0	0.0	0.0	0.0	0.0	0.0	0.0
AT1G21310	1.02199	-1.07187	838728	ensembl_gene_id	A. thaliana	838728	A. thaliana	EXT3	extensin 3	GO:0009664 plant-type cell wall organization;GO:0071669 plant-type cell wall organization or biogenesis;GO:0071555 cell wall organization	0.0	0.0	0.0	0.0	0.0	0.0	0.0	0.0	0.0	0.0	0.0	0.0	1.0	0.0	0.0	0.0	0.0	0.0	0.0	0.0
AT5G59220	1.02148	-1.07584	836040	ensembl_gene_id	A. thaliana	836040	A. thaliana	HAI1	PP2C protein (Clade A protein phosphatases type 2C)	GO:0009788 negative regulation of abscisic acid-activated signaling pathway;GO:1901420 negative regulation of response to alcohol;GO:1905958 negative regulation of cellular response to alcohol	1.0	0.0	0.0	0.0	0.0	0.0	0.0	0.0	0.0	0.0	0.0	0.0	0.0	0.0	0.0	0.0	0.0	0.0	0.0	0.0
AT1G52827	1.01888	-1.0791	2745823	ensembl_gene_id	A. thaliana	2745823	A. thaliana	CDT1	cadmium tolerance 1	GO:0071585 detoxification of cadmium ion;GO:0061687 detoxification of inorganic compound;GO:1990170 stress response to cadmium ion	1.0	0.0	0.0	1.0	0.0	0.0	0.0	0.0	0.0	0.0	0.0	0.0	0.0	0.0	0.0	0.0	0.0	0.0	0.0	0.0
AT1G33840	1.01786	-1.08363	840280	ensembl_gene_id	A. thaliana	840280	A. thaliana	AT1G33840	LURP-one-like protein (DUF567)	GO:0008150 biological_process	0.0	0.0	0.0	0.0	0.0	0.0	0.0	0.0	0.0	0.0	0.0	0.0	0.0	0.0	0.0	0.0	0.0	0.0	0.0	0.0
AT1G54740	1.01538	-1.08472	841915	ensembl_gene_id	A. thaliana	841915	A. thaliana	AT1G54740	FANTASTIC four-like protein (DUF3049)	GO:0008150 biological_process	0.0	0.0	0.0	0.0	0.0	0.0	0.0	0.0	0.0	0.0	0.0	0.0	0.0	0.0	0.0	0.0	0.0	0.0	0.0	0.0
AT1G30820	1.01448	-1.08486	839964	ensembl_gene_id	A. thaliana	839964	A. thaliana	AT1G30820	CTP synthase family protein	GO:0044210 'de novo' CTP biosynthetic process;GO:0019856 pyrimidine nucleobase biosynthetic process;GO:0006206 pyrimidine nucleobase metabolic process	0.0	0.0	0.0	0.0	0.0	0.0	0.0	0.0	0.0	0.0	0.0	0.0	0.0	0.0	0.0	0.0	0.0	0.0	0.0	0.0
AT1G70290	1.01373	-1.08627	843365	ensembl_gene_id	A. thaliana	843365	A. thaliana	TPS8	trehalose-6-phosphatase synthase S8	GO:0005992 trehalose biosynthetic process;GO:0005991 trehalose metabolic process;GO:0046351 disaccharide biosynthetic process	0.0	0.0	0.0	0.0	0.0	0.0	0.0	0.0	0.0	1.0	0.0	0.0	0.0	0.0	0.0	0.0	0.0	0.0	0.0	0.0
AT3G26220	1.01334	-1.08798	822223	ensembl_gene_id	A. thaliana	822223	A. thaliana	CYP71B3	cytochrome P450, family 71, subfamily B, polypeptide 3		0.0	0.0	0.0	0.0	0.0	0.0	0.0	0.0	0.0	0.0	0.0	0.0	0.0	0.0	0.0	0.0	0.0	0.0	0.0	0.0
AT4G06746	1.01251	-1.09007	826148	ensembl_gene_id	A. thaliana	826148	A. thaliana	RAP2.9	related to AP2 9	GO:0006355 regulation of transcription, DNA-templated;GO:1903506 regulation of nucleic acid-templated transcription;GO:2001141 regulation of RNA biosynthetic process	0.0	0.0	0.0	0.0	0.0	0.0	0.0	0.0	0.0	0.0	0.0	0.0	0.0	0.0	0.0	0.0	0.0	0.0	0.0	0.0
AT1G64561	1.01052	-1.09321	6240702	ensembl_gene_id	A. thaliana	6240702	A. thaliana	AT1G64561	hypothetical protein	GO:0008150 biological_process	0.0	0.0	0.0	0.0	0.0	0.0	0.0	0.0	0.0	0.0	0.0	0.0	0.0	0.0	0.0	0.0	0.0	0.0	0.0	0.0
AT1G32460	1.01045	-1.09537	840140	ensembl_gene_id	A. thaliana	840140	A. thaliana	AT1G32460	hypothetical protein	GO:0008150 biological_process	0.0	0.0	0.0	0.0	0.0	0.0	0.0	0.0	0.0	0.0	0.0	0.0	0.0	0.0	0.0	0.0	0.0	0.0	0.0	0.0
AT3G10815	1.01031	-1.09798	2745878	ensembl_gene_id	A. thaliana	2745878	A. thaliana	AT3G10815	RING/U-box superfamily protein	GO:0008150 biological_process	0.0	0.0	0.0	0.0	0.0	0.0	0.0	0.0	0.0	0.0	0.0	0.0	0.0	0.0	0.0	0.0	0.0	0.0	0.0	0.0
AT2G14100	1.01007	-1.09905	815896	ensembl_gene_id	A. thaliana	815896	A. thaliana	CYP705A13	cytochrome P450, family 705, subfamily A, polypeptide 13		0.0	0.0	0.0	0.0	0.0	0.0	0.0	0.0	0.0	0.0	0.0	0.0	0.0	0.0	0.0	0.0	0.0	0.0	0.0	0.0
AT2G37180	1.00943	-1.10436	818294	ensembl_gene_id	A. thaliana	818294	A. thaliana	RD28	Aquaporin-like superfamily protein	GO:0009269 response to desiccation;GO:0006833 water transport;GO:0042044 fluid transport	1.0	0.0	0.0	0.0	0.0	0.0	0.0	0.0	0.0	0.0	0.0	0.0	0.0	0.0	0.0	0.0	0.0	0.0	0.0	0.0
AT5G38340	1.00858	-1.10515	833816	ensembl_gene_id	A. thaliana	833816	A. thaliana	AT5G38340	Disease resistance protein (TIR-NBS-LRR class) family	GO:0006952 defense response;GO:0007165 signal transduction;GO:0023052 signaling	0.0	0.0	0.0	0.0	0.0	0.0	0.0	0.0	0.0	0.0	0.0	0.0	0.0	0.0	0.0	0.0	0.0	0.0	0.0	0.0
AT2G32190	1.00802	-1.10591	817778	ensembl_gene_id	A. thaliana	817778	A. thaliana	AT2G32190	cysteine-rich/transmembrane domain A-like protein	GO:0008150 biological_process	0.0	0.0	0.0	0.0	0.0	0.0	0.0	0.0	0.0	0.0	0.0	0.0	0.0	0.0	0.0	0.0	0.0	0.0	0.0	0.0
AT4G01430	1.00584	-1.12013	826685	ensembl_gene_id	A. thaliana	826685	A. thaliana	UMAMIT29	nodulin MtN21 /EamA-like transporter family protein	GO:0048316 seed development;GO:0010154 fruit development;GO:0048608 reproductive structure development	0.0	0.0	0.0	0.0	0.0	0.0	0.0	0.0	0.0	0.0	0.0	0.0	0.0	0.0	0.0	0.0	0.0	0.0	0.0	0.0
AT3G21080	1.00523	-1.12681	821660	ensembl_gene_id	A. thaliana	821660	A. thaliana	AT3G21080	ABC transporter-like protein		0.0	0.0	0.0	0.0	0.0	0.0	0.0	0.0	0.0	0.0	0.0	0.0	0.0	0.0	0.0	0.0	0.0	0.0	0.0	0.0
AT4G15248	1.00519	-1.1289	3769879	ensembl_gene_id	A. thaliana	3769879	A. thaliana	BBX30	B-box type zinc finger family protein	GO:0007623 circadian rhythm;GO:0048511 rhythmic process;GO:0009909 regulation of flower development	0.0	0.0	0.0	0.0	0.0	0.0	0.0	0.0	0.0	0.0	0.0	0.0	0.0	0.0	0.0	0.0	0.0	0.0	0.0	0.0
AT2G39800	1.0051	-1.13309	818566	ensembl_gene_id	A. thaliana	818566	A. thaliana	P5CS1	delta1-pyrroline-5-carboxylate synthase 1	GO:0055129 L-proline biosynthetic process;GO:0006561 proline biosynthetic process;GO:0006560 proline metabolic process	1.0	0.0	0.0	0.0	1.0	1.0	0.0	0.0	0.0	0.0	0.0	0.0	0.0	0.0	0.0	0.0	0.0	0.0	0.0	0.0
AT1G05300	1.00438	-1.13351	837029	ensembl_gene_id	A. thaliana	837029	A. thaliana	ZIP5	zinc transporter 5 precursor	GO:0071577 zinc ion transmembrane transport;GO:0006829 zinc ion transport;GO:0000041 transition metal ion transport	0.0	0.0	0.0	0.0	0.0	0.0	0.0	0.0	0.0	0.0	0.0	0.0	0.0	0.0	0.0	0.0	0.0	0.0	0.0	0.0
AT5G04340	1.00437	-1.13751	830313	ensembl_gene_id	A. thaliana	830313	A. thaliana	ZAT6	6	GO:0055062 phosphate ion homeostasis;GO:0072506 trivalent inorganic anion homeostasis;GO:0055081 anion homeostasis	0.0	1.0	0.0	0.0	0.0	0.0	0.0	0.0	0.0	0.0	0.0	0.0	0.0	0.0	0.0	0.0	0.0	0.0	0.0	0.0
AT5G58650	1.00131	-1.14214	835979	ensembl_gene_id	A. thaliana	835979	A. thaliana	PSY1	plant peptide containing sulfated tyrosine 1	GO:0042127 regulation of cell population proliferation;GO:0009658 chloroplast organization;GO:0009657 plastid organization	0.0	0.0	0.0	0.0	0.0	0.0	0.0	0.0	0.0	0.0	0.0	0.0	0.0	0.0	0.0	0.0	0.0	0.0	0.0	0.0
AT3G20015	-1.00381	-1.14215	821540	ensembl_gene_id	A. thaliana	821540	A. thaliana	AT3G20015	Eukaryotic aspartyl protease family protein		0.0	0.0	0.0	0.0	0.0	0.0	0.0	0.0	0.0	0.0	0.0	0.0	0.0	0.0	0.0	0.0	0.0	0.0	0.0	0.0
AT5G08570	-1.00795	-1.14221	830758	ensembl_gene_id	A. thaliana	830758	A. thaliana	AT5G08570	Pyruvate kinase family protein	GO:0006096 glycolytic process;GO:0006757 ATP generation from ADP;GO:0009135 purine nucleoside diphosphate metabolic process	0.0	0.0	0.0	0.0	0.0	0.0	0.0	0.0	0.0	0.0	0.0	0.0	0.0	0.0	0.0	0.0	0.0	0.0	0.0	0.0
AT2G38970	-1.01259	-1.14551	818482	ensembl_gene_id	A. thaliana	818482	A. thaliana	AT2G38970	Zinc finger (C3HC4-type RING finger) family protein		0.0	0.0	0.0	0.0	0.0	0.0	0.0	0.0	0.0	0.0	0.0	0.0	0.0	0.0	0.0	0.0	0.0	0.0	0.0	0.0
AT1G70560	-1.01624	-1.14561	843393	ensembl_gene_id	A. thaliana	843393	A. thaliana	TAA1	tryptophan aminotransferase of Arabidopsis 1	GO:0009684 indoleacetic acid biosynthetic process;GO:0009683 indoleacetic acid metabolic process;GO:0009641 shade avoidance	0.0	0.0	0.0	0.0	0.0	0.0	0.0	0.0	0.0	0.0	0.0	0.0	0.0	0.0	0.0	0.0	0.0	0.0	0.0	0.0
AT1G62262	-1.01868	-1.14839	5007829	ensembl_gene_id	A. thaliana	5007829	A. thaliana	SLAH4	SLAC1 homologue 4	GO:0006873 cellular ion homeostasis;GO:0055082 cellular chemical homeostasis;GO:0019725 cellular homeostasis	0.0	0.0	0.0	0.0	0.0	0.0	0.0	0.0	0.0	0.0	0.0	0.0	0.0	0.0	0.0	0.0	0.0	0.0	0.0	0.0
AT1G49620	-1.01961	-1.15446	841386	ensembl_gene_id	A. thaliana	841386	A. thaliana	ICK5	Cyclin-dependent kinase inhibitor family protein	GO:0045736 negative regulation of cyclin-dependent protein serine/threonine kinase activity;GO:1904030 negative regulation of cyclin-dependent protein kinase activity;GO:0071901 negative regulation of protein serine/threonine kinase activity	0.0	0.0	0.0	0.0	0.0	0.0	0.0	0.0	0.0	0.0	0.0	0.0	0.0	0.0	0.0	0.0	0.0	0.0	0.0	0.0
AT3G48100	-1.01964	-1.15784	823965	ensembl_gene_id	A. thaliana	823965	A. thaliana	RR5	response regulator 5	GO:0009736 cytokinin-activated signaling pathway;GO:0071368 cellular response to cytokinin stimulus;GO:0010114 response to red light	0.0	0.0	0.0	0.0	0.0	0.0	0.0	0.0	0.0	0.0	0.0	0.0	0.0	0.0	0.0	0.0	0.0	0.0	0.0	0.0
AT3G01860	-1.0221	-1.16127	820070	ensembl_gene_id	A. thaliana	820070	A. thaliana	AT3G01860	hypothetical protein		0.0	0.0	0.0	0.0	0.0	0.0	0.0	0.0	0.0	0.0	0.0	0.0	0.0	0.0	0.0	0.0	0.0	0.0	0.0	0.0
AT3G03770	-1.02474	-1.1734	821164	ensembl_gene_id	A. thaliana	821164	A. thaliana	AT3G03770	Leucine-rich repeat protein kinase family protein	GO:0046777 protein autophosphorylation;GO:0006468 protein phosphorylation;GO:0016310 phosphorylation	0.0	0.0	0.0	0.0	0.0	0.0	0.0	0.0	0.0	0.0	0.0	0.0	0.0	0.0	0.0	0.0	0.0	0.0	0.0	0.0
AT3G63160	-1.02624	-1.17434	825491	ensembl_gene_id	A. thaliana	825491	A. thaliana	OEP6	outer envelope membrane protein	GO:0008150 biological_process	0.0	0.0	0.0	0.0	0.0	0.0	0.0	0.0	0.0	0.0	0.0	0.0	0.0	0.0	0.0	0.0	0.0	0.0	0.0	0.0
AT4G15540	-1.02821	-1.17967	827227	ensembl_gene_id	A. thaliana	827227	A. thaliana	UMAMIT38	EamA-like transporter family		0.0	0.0	0.0	0.0	0.0	0.0	0.0	0.0	0.0	0.0	0.0	0.0	0.0	0.0	0.0	0.0	0.0	0.0	0.0	0.0
AT5G54040	-1.02865	-1.18932	835487	ensembl_gene_id	A. thaliana	835487	A. thaliana	AT5G54040	Cysteine/Histidine-rich C1 domain family protein		0.0	0.0	0.0	0.0	0.0	0.0	0.0	0.0	0.0	0.0	0.0	0.0	0.0	0.0	0.0	0.0	0.0	0.0	0.0	0.0
AT5G66800	-1.02934	-1.19554	836813	ensembl_gene_id	A. thaliana	836813	A. thaliana	AT5G66800	membrane-associated kinase regulator-like protein		0.0	0.0	0.0	0.0	0.0	0.0	0.0	0.0	0.0	0.0	0.0	0.0	0.0	0.0	0.0	0.0	0.0	0.0	0.0	0.0
AT4G34980	-1.02973	-1.19598	829650	ensembl_gene_id	A. thaliana	829650	A. thaliana	SLP2	subtilisin-like serine protease 2	GO:0009827 plant-type cell wall modification;GO:0009664 plant-type cell wall organization;GO:0042545 cell wall modification	0.0	0.0	0.0	0.0	0.0	0.0	0.0	0.0	0.0	0.0	0.0	0.0	1.0	0.0	0.0	0.0	0.0	0.0	0.0	0.0
AT4G33770	-1.03272	-1.19832	829519	ensembl_gene_id	A. thaliana	829519	A. thaliana	AT4G33770	Inositol 1,3,4-trisphosphate 5/6-kinase family protein	GO:0032957 inositol trisphosphate metabolic process;GO:0052746 inositol phosphorylation;GO:0046835 carbohydrate phosphorylation	0.0	0.0	0.0	0.0	0.0	0.0	0.0	0.0	0.0	0.0	0.0	0.0	0.0	0.0	0.0	0.0	0.0	0.0	0.0	0.0
AT4G30140	-1.03444	-1.2006	829137	ensembl_gene_id	A. thaliana	829137	A. thaliana	CDEF1	GDSL-like Lipase/Acylhydrolase superfamily protein		0.0	0.0	0.0	0.0	0.0	0.0	0.0	0.0	0.0	0.0	0.0	0.0	0.0	0.0	0.0	0.0	0.0	0.0	0.0	0.0
AT1G24280	-1.0363	-1.20194	839044	ensembl_gene_id	A. thaliana	839044	A. thaliana	G6PD3	glucose-6-phosphate dehydrogenase 3	GO:0009051 pentose-phosphate shunt, oxidative branch;GO:0006098 pentose-phosphate shunt;GO:0006740 NADPH regeneration	0.0	0.0	0.0	1.0	0.0	0.0	0.0	0.0	0.0	0.0	0.0	0.0	0.0	0.0	0.0	0.0	0.0	0.0	0.0	0.0
AT1G03840	-1.03704	-1.20529	839396	ensembl_gene_id	A. thaliana	839396	A. thaliana	MGP	C2H2 and C2HC zinc fingers superfamily protein	GO:0009939 positive regulation of gibberellic acid mediated signaling pathway;GO:0008356 asymmetric cell division;GO:0009937 regulation of gibberellic acid mediated signaling pathway	0.0	0.0	0.0	0.0	0.0	0.0	0.0	0.0	0.0	0.0	0.0	0.0	0.0	0.0	0.0	0.0	0.0	0.0	0.0	0.0
AT4G30020	-1.03741	-1.21015	829125	ensembl_gene_id	A. thaliana	829125	A. thaliana	AT4G30020	PA-domain containing subtilase family protein		0.0	0.0	0.0	0.0	0.0	0.0	0.0	0.0	0.0	0.0	0.0	0.0	0.0	0.0	0.0	0.0	0.0	0.0	0.0	0.0
AT5G20630	-1.0389	-1.21254	832185	ensembl_gene_id	A. thaliana	832185	A. thaliana	GER3	germin 3		0.0	0.0	0.0	0.0	0.0	0.0	0.0	0.0	0.0	0.0	0.0	0.0	0.0	0.0	0.0	0.0	0.0	0.0	0.0	0.0
AT5G60800	-1.04315	-1.21469	836201	ensembl_gene_id	A. thaliana	836201	A. thaliana	AT5G60800	Heavy metal transport/detoxification superfamily protein	GO:0009910 negative regulation of flower development;GO:2000242 negative regulation of reproductive process;GO:0048581 negative regulation of post-embryonic development	0.0	0.0	0.0	0.0	0.0	0.0	0.0	0.0	0.0	0.0	0.0	0.0	0.0	0.0	0.0	0.0	0.0	0.0	0.0	0.0
AT2G28160	-1.046	-1.21826	817362	ensembl_gene_id	A. thaliana	817362	A. thaliana	FRU	FER-like regulator of iron uptake	GO:0034756 regulation of iron ion transport;GO:0010039 response to iron ion;GO:0010959 regulation of metal ion transport	1.0	0.0	0.0	0.0	0.0	0.0	0.0	0.0	0.0	0.0	0.0	0.0	0.0	0.0	0.0	0.0	0.0	0.0	0.0	0.0
AT2G24645	-1.05219	-1.22155	10723071	ensembl_gene_id	A. thaliana	10723071	A. thaliana	AT2G24645	Transcriptional factor B3 family protein		0.0	0.0	0.0	0.0	0.0	0.0	0.0	0.0	0.0	0.0	0.0	0.0	0.0	0.0	0.0	0.0	0.0	0.0	0.0	0.0
AT3G59250	-1.05232	-1.22979	825094	ensembl_gene_id	A. thaliana	825094	A. thaliana	AT3G59250	F-box/RNI-like superfamily protein	GO:0008150 biological_process	0.0	0.0	0.0	0.0	0.0	0.0	0.0	0.0	0.0	0.0	0.0	0.0	0.0	0.0	0.0	0.0	0.0	0.0	0.0	0.0
AT1G28620	-1.0539	-1.23226	3766810	ensembl_gene_id	A. thaliana	3766810	A. thaliana	AT1G28620	miscRNA		0.0	0.0	0.0	0.0	0.0	0.0	0.0	0.0	0.0	0.0	0.0	0.0	0.0	0.0	0.0	0.0	0.0	0.0	0.0	0.0
AT1G61260	-1.0571	-1.23765	842420	ensembl_gene_id	A. thaliana	842420	A. thaliana	AT1G61260	cotton fiber (DUF761)	GO:0008150 biological_process	0.0	0.0	0.0	0.0	0.0	0.0	0.0	0.0	0.0	0.0	0.0	0.0	0.0	0.0	0.0	0.0	0.0	0.0	0.0	0.0
AT2G01200	-1.05853	-1.23846	814648	ensembl_gene_id	A. thaliana	814648	A. thaliana	IAA32	indole-3-acetic acid inducible 32	GO:0009733 response to auxin;GO:0009555 pollen development;GO:0048229 gametophyte development	0.0	0.0	0.0	0.0	0.0	0.0	0.0	0.0	0.0	0.0	0.0	0.0	0.0	0.0	0.0	0.0	0.0	0.0	0.0	0.0
AT5G16570	-1.06189	-1.25008	831519	ensembl_gene_id	A. thaliana	831519	A. thaliana	GLN1;4	glutamine synthetase 1;4	GO:0006542 glutamine biosynthetic process;GO:0042126 nitrate metabolic process;GO:0042128 nitrate assimilation	0.0	0.0	0.0	0.0	0.0	1.0	0.0	0.0	0.0	0.0	0.0	0.0	0.0	0.0	0.0	0.0	1.0	0.0	0.0	0.0
AT4G10120	-1.06387	-1.25296	826603	ensembl_gene_id	A. thaliana	826603	A. thaliana	ATSPS4F	Sucrose-phosphate synthase family protein	GO:0005986 sucrose biosynthetic process;GO:0046351 disaccharide biosynthetic process;GO:0009312 oligosaccharide biosynthetic process	0.0	0.0	0.0	0.0	0.0	0.0	0.0	0.0	0.0	1.0	0.0	0.0	0.0	0.0	0.0	0.0	0.0	0.0	0.0	0.0
AT1G16500	-1.06412	-1.25418	838220	ensembl_gene_id	A. thaliana	838220	A. thaliana	AT1G16500	filamentous hemagglutinin transporter	GO:0008150 biological_process	0.0	0.0	0.0	0.0	0.0	0.0	0.0	0.0	0.0	0.0	0.0	0.0	0.0	0.0	0.0	0.0	0.0	0.0	0.0	0.0
AT1G69523	-1.06453	-1.26273	843286	ensembl_gene_id	A. thaliana	843286	A. thaliana	AT1G69523	S-adenosyl-L-methionine-dependent methyltransferases superfamily protein		0.0	0.0	0.0	0.0	0.0	0.0	0.0	0.0	0.0	0.0	0.0	0.0	0.0	0.0	0.0	0.0	0.0	0.0	0.0	0.0
AT5G46600	-1.06609	-1.2671	834703	ensembl_gene_id	A. thaliana	834703	A. thaliana	AT5G46600	aluminum activated malate transporter family protein	GO:0015743 malate transport;GO:0015740 C4-dicarboxylate transport;GO:0006835 dicarboxylic acid transport	0.0	0.0	0.0	0.0	0.0	0.0	0.0	0.0	0.0	0.0	0.0	0.0	0.0	0.0	0.0	0.0	0.0	0.0	0.0	0.0
AT5G25970	-1.06709	-1.26717	832666	ensembl_gene_id	A. thaliana	832666	A. thaliana	AT5G25970	Core-2/I-branching beta-1,6-N-acetylglucosaminyltransferase family protein		0.0	0.0	0.0	0.0	0.0	0.0	0.0	0.0	0.0	0.0	0.0	0.0	0.0	0.0	0.0	0.0	0.0	0.0	0.0	0.0
AT3G06890	-1.06744	-1.27382	819874	ensembl_gene_id	A. thaliana	819874	A. thaliana	AT3G06890	transmembrane protein	GO:0008150 biological_process	0.0	0.0	0.0	0.0	0.0	0.0	0.0	0.0	0.0	0.0	0.0	0.0	0.0	0.0	0.0	0.0	0.0	0.0	0.0	0.0
AT5G52940	-1.06757	-1.28014	835371	ensembl_gene_id	A. thaliana	835371	A. thaliana	AT5G52940	hypothetical protein (DUF295)	GO:0008150 biological_process	0.0	0.0	0.0	0.0	0.0	0.0	0.0	0.0	0.0	0.0	0.0	0.0	0.0	0.0	0.0	0.0	0.0	0.0	0.0	0.0
AT1G78120	-1.06811	-1.28048	844148	ensembl_gene_id	A. thaliana	844148	A. thaliana	TPR12	Tetratricopeptide repeat (TPR)-like superfamily protein		0.0	0.0	0.0	0.0	0.0	0.0	0.0	0.0	0.0	0.0	0.0	0.0	0.0	0.0	0.0	0.0	0.0	0.0	0.0	0.0
AT1G11540	-1.06863	-1.28464	837697	ensembl_gene_id	A. thaliana	837697	A. thaliana	AT1G11540	Sulfite exporter TauE/SafE family protein	GO:0016567 protein ubiquitination;GO:0032446 protein modification by small protein conjugation;GO:0070647 protein modification by small protein conjugation or removal	0.0	0.0	0.0	0.0	0.0	0.0	0.0	0.0	0.0	0.0	0.0	0.0	0.0	0.0	0.0	0.0	0.0	0.0	0.0	0.0
AT2G15620	-1.07275	-1.29595	816055	ensembl_gene_id	A. thaliana	816055	A. thaliana	NIR1	nitrite reductase 1	GO:0042126 nitrate metabolic process;GO:0042128 nitrate assimilation;GO:2001057 reactive nitrogen species metabolic process	1.0	0.0	0.0	0.0	0.0	0.0	0.0	0.0	0.0	0.0	0.0	0.0	0.0	0.0	0.0	0.0	1.0	0.0	0.0	0.0
AT4G01060	-1.07612	-1.29879	827917	ensembl_gene_id	A. thaliana	827917	A. thaliana	CPL3	CAPRICE-like MYB3	GO:0010026 trichome differentiation;GO:0048764 trichoblast maturation;GO:0048765 root hair cell differentiation	0.0	0.0	0.0	0.0	0.0	0.0	0.0	0.0	0.0	0.0	1.0	0.0	0.0	0.0	0.0	0.0	0.0	0.0	0.0	0.0
AT3G28080	-1.07769	-1.29954	822432	ensembl_gene_id	A. thaliana	822432	A. thaliana	UMAMIT47	nodulin MtN21 /EamA-like transporter family protein		0.0	0.0	0.0	0.0	0.0	0.0	0.0	0.0	0.0	0.0	0.0	0.0	0.0	0.0	0.0	0.0	0.0	0.0	0.0	0.0
AT3G01795	-1.08059	-1.30835	28718517	ensembl_gene_id	A. thaliana	28718517	A. thaliana	AT3G01795	ncRNA		0.0	0.0	0.0	0.0	0.0	0.0	0.0	0.0	0.0	0.0	0.0	0.0	0.0	0.0	0.0	0.0	0.0	0.0	0.0	0.0
AT3G52870	-1.08268	-1.31173	824453	ensembl_gene_id	A. thaliana	824453	A. thaliana	AT3G52870	IQ calmodulin-binding motif family protein	GO:0008150 biological_process	0.0	0.0	0.0	0.0	0.0	0.0	0.0	0.0	0.0	0.0	0.0	0.0	0.0	0.0	0.0	0.0	0.0	0.0	0.0	0.0
AT1G54010	-1.08367	-1.31794	841839	ensembl_gene_id	A. thaliana	841839	A. thaliana	AT1G54010	GDSL-like Lipase/Acylhydrolase superfamily protein		0.0	0.0	0.0	0.0	0.0	0.0	0.0	0.0	0.0	0.0	0.0	0.0	0.0	0.0	0.0	0.0	0.0	0.0	0.0	0.0
AT1G26250	-1.08583	-1.33522	839166	ensembl_gene_id	A. thaliana	839166	A. thaliana	AT1G26250	Proline-rich extensin-like family protein	GO:0009664 plant-type cell wall organization;GO:0071669 plant-type cell wall organization or biogenesis;GO:0071555 cell wall organization	0.0	0.0	0.0	0.0	0.0	0.0	0.0	0.0	0.0	0.0	0.0	0.0	1.0	0.0	0.0	0.0	0.0	0.0	0.0	0.0
AT4G15500	-1.08624	-1.34653	827222	ensembl_gene_id	A. thaliana	827222	A. thaliana	UGT84A4	UDP-Glycosyltransferase superfamily protein		0.0	0.0	0.0	0.0	0.0	0.0	0.0	0.0	0.0	0.0	0.0	0.0	0.0	0.0	0.0	0.0	0.0	0.0	0.0	0.0
AT1G48500	-1.08793	-1.34755	841271	ensembl_gene_id	A. thaliana	841271	A. thaliana	JAZ4	jasmonate-zim-domain protein 4	GO:0009861 jasmonic acid and ethylene-dependent systemic resistance;GO:2000022 regulation of jasmonic acid mediated signaling pathway;GO:0009867 jasmonic acid mediated signaling pathway	1.0	0.0	1.0	0.0	0.0	0.0	0.0	1.0	0.0	0.0	0.0	0.0	0.0	0.0	0.0	0.0	0.0	0.0	0.0	0.0
AT5G48880	-1.09071	-1.35993	834946	ensembl_gene_id	A. thaliana	834946	A. thaliana	KAT5	peroxisomal 3-keto-acyl-CoA thiolase 2	GO:0010124 phenylacetate catabolic process;GO:0042178 xenobiotic catabolic process;GO:0006805 xenobiotic metabolic process	0.0	0.0	0.0	0.0	0.0	0.0	0.0	0.0	0.0	0.0	0.0	0.0	0.0	0.0	0.0	1.0	0.0	0.0	0.0	0.0
AT4G12520	-1.09156	-1.3636	826864	ensembl_gene_id	A. thaliana	826864	A. thaliana	AT4G12520	Bifunctional inhibitor/lipid-transfer protein/seed storage 2S albumin superfamily protein		0.0	0.0	0.0	0.0	0.0	0.0	0.0	0.0	0.0	0.0	0.0	0.0	0.0	0.0	0.0	0.0	0.0	0.0	0.0	0.0
AT2G35860	-1.09167	-1.3694	818159	ensembl_gene_id	A. thaliana	818159	A. thaliana	FLA16	FASCICLIN-like arabinogalactan protein 16 precursor		0.0	0.0	0.0	0.0	0.0	0.0	0.0	0.0	0.0	0.0	0.0	0.0	0.0	0.0	0.0	0.0	0.0	0.0	0.0	0.0
AT5G50160	-1.097	-1.37151	835081	ensembl_gene_id	A. thaliana	835081	A. thaliana	FRO8	ferric reduction oxidase 8		0.0	0.0	0.0	0.0	0.0	0.0	0.0	0.0	0.0	0.0	0.0	0.0	0.0	0.0	0.0	0.0	0.0	0.0	0.0	0.0
AT1G03055	-1.09757	-1.37791	838334	ensembl_gene_id	A. thaliana	838334	A. thaliana	D27	beta-carotene isomerase D27-like protein	GO:1901600 strigolactone metabolic process;GO:1901601 strigolactone biosynthetic process;GO:0016106 sesquiterpenoid biosynthetic process	0.0	0.0	0.0	0.0	0.0	0.0	0.0	0.0	0.0	0.0	0.0	0.0	0.0	0.0	0.0	0.0	0.0	1.0	0.0	0.0
AT4G25270	-1.09824	-1.38385	828630	ensembl_gene_id	A. thaliana	828630	A. thaliana	OTP70	Tetratricopeptide repeat (TPR)-like superfamily protein	GO:0008380 RNA splicing;GO:0006396 RNA processing;GO:0016070 RNA metabolic process	0.0	0.0	0.0	0.0	0.0	0.0	0.0	0.0	0.0	0.0	0.0	0.0	0.0	0.0	0.0	0.0	0.0	0.0	0.0	0.0
AT1G09180	-1.10245	-1.40792	837438	ensembl_gene_id	A. thaliana	837438	A. thaliana	SARA1A	secretion-associated RAS super family 1	GO:0070861 regulation of protein exit from endoplasmic reticulum;GO:0070863 positive regulation of protein exit from endoplasmic reticulum;GO:0003400 regulation of COPII vesicle coating	0.0	0.0	0.0	0.0	0.0	0.0	0.0	0.0	0.0	0.0	0.0	0.0	0.0	0.0	0.0	0.0	0.0	0.0	0.0	0.0
AT2G40610	-1.1025	-1.40997	818656	ensembl_gene_id	A. thaliana	818656	A. thaliana	EXPA8	expansin A8	GO:0009635 response to herbicide;GO:0006949 syncytium formation;GO:0009828 plant-type cell wall loosening	0.0	0.0	0.0	1.0	0.0	0.0	0.0	0.0	0.0	0.0	0.0	0.0	1.0	0.0	0.0	0.0	0.0	1.0	0.0	0.0
AT1G69440	-1.10303	-1.42199	843276	ensembl_gene_id	A. thaliana	843276	A. thaliana	AGO7	Argonaute family protein	GO:0010599 production of lsiRNA involved in RNA interference;GO:0010050 vegetative phase change;GO:0009616 RNAi-mediated antiviral immune response	0.0	0.0	0.0	0.0	0.0	0.0	0.0	0.0	0.0	0.0	0.0	0.0	0.0	0.0	0.0	0.0	0.0	0.0	0.0	0.0
AT2G29170	-1.10513	-1.42293	817466	ensembl_gene_id	A. thaliana	817466	A. thaliana	AT2G29170	NAD(P)-binding Rossmann-fold superfamily protein		0.0	0.0	0.0	0.0	0.0	0.0	0.0	0.0	0.0	0.0	0.0	0.0	0.0	0.0	0.0	0.0	0.0	0.0	0.0	0.0
AT2G48090	-1.11189	-1.43107	819421	ensembl_gene_id	A. thaliana	819421	A. thaliana	AT2G48090	hypothetical protein	GO:0008150 biological_process	0.0	0.0	0.0	0.0	0.0	0.0	0.0	0.0	0.0	0.0	0.0	0.0	0.0	0.0	0.0	0.0	0.0	0.0	0.0	0.0
AT4G12830	-1.11544	-1.43574	826895	ensembl_gene_id	A. thaliana	826895	A. thaliana	AT4G12830	alpha/beta-Hydrolases superfamily protein		0.0	0.0	0.0	0.0	0.0	0.0	0.0	0.0	0.0	0.0	0.0	0.0	0.0	0.0	0.0	0.0	0.0	0.0	0.0	0.0
AT3G61820	-1.1156	-1.43773	825355	ensembl_gene_id	A. thaliana	825355	A. thaliana	AT3G61820	Eukaryotic aspartyl protease family protein		0.0	0.0	0.0	0.0	0.0	0.0	0.0	0.0	0.0	0.0	0.0	0.0	0.0	0.0	0.0	0.0	0.0	0.0	0.0	0.0
AT1G19200	-1.11572	-1.4421	838503	ensembl_gene_id	A. thaliana	838503	A. thaliana	AT1G19200	cyclin-dependent kinase, putative (DUF581)	GO:1905582 response to mannose;GO:0071368 cellular response to cytokinin stimulus;GO:0009749 response to glucose	0.0	0.0	0.0	0.0	0.0	0.0	0.0	0.0	0.0	0.0	0.0	0.0	0.0	0.0	0.0	0.0	0.0	0.0	0.0	0.0
AT2G45080	-1.11648	-1.45736	819115	ensembl_gene_id	A. thaliana	819115	A. thaliana	cycp3;1	cyclin p3;1	GO:0000079 regulation of cyclin-dependent protein serine/threonine kinase activity;GO:1904029 regulation of cyclin-dependent protein kinase activity;GO:0071900 regulation of protein serine/threonine kinase activity	0.0	0.0	0.0	0.0	0.0	0.0	0.0	0.0	0.0	0.0	0.0	0.0	0.0	0.0	0.0	0.0	0.0	0.0	0.0	0.0
AT4G12320	-1.12034	-1.46251	826841	ensembl_gene_id	A. thaliana	826841	A. thaliana	CYP706A6	cytochrome P450, family 706, subfamily A, polypeptide 6		0.0	0.0	0.0	0.0	0.0	0.0	0.0	0.0	0.0	0.0	0.0	0.0	0.0	0.0	0.0	0.0	0.0	0.0	0.0	0.0
AT1G04620	-1.12193	-1.46586	839472	ensembl_gene_id	A. thaliana	839472	A. thaliana	HCAR	coenzyme F420 hydrogenase family / dehydrogenase, beta subunit family	GO:0033354 chlorophyll cycle;GO:0015994 chlorophyll metabolic process;GO:0006778 porphyrin-containing compound metabolic process	0.0	0.0	0.0	0.0	0.0	0.0	0.0	0.0	0.0	0.0	0.0	0.0	0.0	0.0	0.0	0.0	0.0	0.0	0.0	0.0
AT5G52930	-1.12392	-1.46602	835370	ensembl_gene_id	A. thaliana	835370	A. thaliana	AT5G52930	hypothetical protein (DUF295)	GO:0008150 biological_process	0.0	0.0	0.0	0.0	0.0	0.0	0.0	0.0	0.0	0.0	0.0	0.0	0.0	0.0	0.0	0.0	0.0	0.0	0.0	0.0
AT4G17670	-1.12676	-1.47635	827487	ensembl_gene_id	A. thaliana	827487	A. thaliana	AT4G17670	senescence-associated family protein (DUF581)	GO:1905582 response to mannose;GO:0009749 response to glucose;GO:0009746 response to hexose	0.0	0.0	0.0	0.0	0.0	0.0	1.0	0.0	0.0	0.0	0.0	0.0	0.0	0.0	0.0	0.0	0.0	0.0	0.0	0.0
AT5G49780	-1.13038	-1.47782	835041	ensembl_gene_id	A. thaliana	835041	A. thaliana	AT5G49780	Leucine-rich repeat protein kinase family protein	GO:0006468 protein phosphorylation;GO:0016310 phosphorylation;GO:0006796 phosphate-containing compound metabolic process	0.0	0.0	0.0	0.0	0.0	0.0	0.0	0.0	0.0	0.0	0.0	0.0	0.0	0.0	0.0	0.0	0.0	0.0	0.0	0.0
AT2G46535	-1.13378	-1.48182	819265	ensembl_gene_id	A. thaliana	819265	A. thaliana	AT2G46535	hypothetical protein	GO:0008150 biological_process	0.0	0.0	0.0	0.0	0.0	0.0	0.0	0.0	0.0	0.0	0.0	0.0	0.0	0.0	0.0	0.0	0.0	0.0	0.0	0.0
AT4G28250	-1.13873	-1.48285	828940	ensembl_gene_id	A. thaliana	828940	A. thaliana	EXPB3	expansin B3	GO:0006949 syncytium formation;GO:0009828 plant-type cell wall loosening;GO:0009827 plant-type cell wall modification	0.0	0.0	0.0	0.0	0.0	0.0	0.0	0.0	0.0	0.0	0.0	0.0	1.0	0.0	0.0	0.0	0.0	1.0	0.0	0.0
AT4G17280	-1.1425	-1.48346	827442	ensembl_gene_id	A. thaliana	827442	A. thaliana	AT4G17280	Auxin-responsive family protein		0.0	0.0	0.0	0.0	0.0	0.0	0.0	0.0	0.0	0.0	0.0	0.0	0.0	0.0	0.0	0.0	0.0	0.0	0.0	0.0
AT3G02040	-1.14405	-1.49801	821175	ensembl_gene_id	A. thaliana	821175	A. thaliana	SRG3	senescence-related gene 3	GO:0046475 glycerophospholipid catabolic process;GO:0046503 glycerolipid catabolic process;GO:0030643 cellular phosphate ion homeostasis	0.0	1.0	0.0	0.0	0.0	0.0	0.0	0.0	0.0	0.0	0.0	0.0	0.0	0.0	0.0	0.0	0.0	0.0	0.0	0.0
AT2G33205	-1.1539	-1.49993	817882	ensembl_gene_id	A. thaliana	817882	A. thaliana	AT2G33205	Serinc-domain containing serine and sphingolipid biosynthesis protein		0.0	0.0	0.0	0.0	0.0	0.0	0.0	0.0	0.0	0.0	0.0	0.0	0.0	0.0	0.0	0.0	0.0	0.0	0.0	0.0
AT5G05840	-1.1568	-1.50022	830469	ensembl_gene_id	A. thaliana	830469	A. thaliana	AT5G05840	replication factor C subunit, putative (DUF620)	GO:0008150 biological_process	0.0	0.0	0.0	0.0	0.0	0.0	0.0	0.0	0.0	0.0	0.0	0.0	0.0	0.0	0.0	0.0	0.0	0.0	0.0	0.0
AT5G06610	-1.15811	-1.50289	830549	ensembl_gene_id	A. thaliana	830549	A. thaliana	AT5G06610	lipase (DUF620)	GO:2001009 regulation of plant-type cell wall cellulose biosynthetic process;GO:0010981 regulation of cell wall macromolecule metabolic process;GO:0048759 xylem vessel member cell differentiation	0.0	0.0	0.0	0.0	0.0	0.0	0.0	0.0	0.0	0.0	0.0	0.0	1.0	0.0	0.0	0.0	0.0	0.0	0.0	0.0
AT5G45080	-1.15962	-1.50442	834539	ensembl_gene_id	A. thaliana	834539	A. thaliana	PP2-A6	phloem protein 2-A6	GO:0007165 signal transduction;GO:0023052 signaling;GO:0007154 cell communication	0.0	0.0	0.0	0.0	0.0	0.0	0.0	0.0	0.0	0.0	0.0	0.0	0.0	0.0	0.0	0.0	0.0	0.0	0.0	0.0
AT1G80120	-1.16078	-1.50908	844352	ensembl_gene_id	A. thaliana	844352	A. thaliana	AT1G80120	LURP-one-like protein (DUF567)		0.0	0.0	0.0	0.0	0.0	0.0	0.0	0.0	0.0	0.0	0.0	0.0	0.0	0.0	0.0	0.0	0.0	0.0	0.0	0.0
AT1G62180	-1.1619	-1.52809	842514	ensembl_gene_id	A. thaliana	842514	A. thaliana	APR2	5'adenylylphosphosulfate reductase 2	GO:0019379 sulfate assimilation, phosphoadenylyl sulfate reduction by phosphoadenylyl-sulfate reductase (thioredoxin);GO:0019419 sulfate reduction;GO:0000103 sulfate assimilation	0.0	0.0	0.0	0.0	0.0	1.0	0.0	0.0	0.0	0.0	0.0	0.0	0.0	0.0	1.0	0.0	0.0	0.0	0.0	0.0
AT5G48000	-1.16465	-1.53022	834851	ensembl_gene_id	A. thaliana	834851	A. thaliana	CYP708A2	cytochrome P450, family 708, subfamily A, polypeptide 2	GO:0080003 thalianol metabolic process;GO:0010683 tricyclic triterpenoid metabolic process;GO:0006722 triterpenoid metabolic process	0.0	0.0	0.0	0.0	0.0	0.0	0.0	0.0	0.0	0.0	0.0	0.0	0.0	0.0	0.0	0.0	0.0	0.0	0.0	0.0
AT3G58850	-1.16535	-1.53541	825054	ensembl_gene_id	A. thaliana	825054	A. thaliana	PAR2	phy rapidly regulated 2	GO:0009641 shade avoidance;GO:0007623 circadian rhythm;GO:0048511 rhythmic process	0.0	0.0	0.0	0.0	0.0	0.0	0.0	0.0	0.0	0.0	0.0	0.0	0.0	0.0	0.0	0.0	0.0	0.0	0.0	0.0
AT2G16367	-1.16593	-1.53619	28718279	ensembl_gene_id	A. thaliana	28718279	A. thaliana	AT2G16367	miscRNA		0.0	0.0	0.0	0.0	0.0	0.0	0.0	0.0	0.0	0.0	0.0	0.0	0.0	0.0	0.0	0.0	0.0	0.0	0.0	0.0
AT5G38970	-1.17063	-1.53733	833889	ensembl_gene_id	A. thaliana	833889	A. thaliana	BR6OX1	brassinosteroid-6-oxidase 1	GO:0010268 brassinosteroid homeostasis;GO:0016129 phytosteroid biosynthetic process;GO:0016132 brassinosteroid biosynthetic process	0.0	0.0	0.0	0.0	0.0	0.0	0.0	0.0	0.0	0.0	0.0	0.0	0.0	0.0	0.0	0.0	0.0	0.0	0.0	0.0
AT4G34770	-1.17238	-1.5394	829629	ensembl_gene_id	A. thaliana	829629	A. thaliana	AT4G34770	SAUR-like auxin-responsive protein family	GO:0009733 response to auxin;GO:0009725 response to hormone;GO:0009719 response to endogenous stimulus	0.0	0.0	0.0	0.0	0.0	0.0	0.0	0.0	0.0	0.0	0.0	0.0	0.0	0.0	0.0	0.0	0.0	0.0	0.0	0.0
AT2G21660	-1.18392	-1.54436	816705	ensembl_gene_id	A. thaliana	816705	A. thaliana	GRP7	cold, circadian rhythm, and rna binding 2	GO:0010501 RNA secondary structure unwinding;GO:0000380 alternative mRNA splicing, via spliceosome;GO:0032392 DNA geometric change	1.0	0.0	1.0	0.0	0.0	0.0	0.0	0.0	0.0	0.0	0.0	0.0	0.0	0.0	0.0	0.0	0.0	0.0	0.0	0.0
AT5G62360	-1.18475	-1.55077	836357	ensembl_gene_id	A. thaliana	836357	A. thaliana	AT5G62360	Plant invertase/pectin methylesterase inhibitor superfamily protein	GO:0009827 plant-type cell wall modification;GO:0043086 negative regulation of catalytic activity;GO:0044092 negative regulation of molecular function	0.0	0.0	0.0	0.0	0.0	0.0	0.0	0.0	0.0	0.0	0.0	0.0	1.0	0.0	0.0	0.0	0.0	0.0	0.0	0.0
AT3G24300	-1.18651	-1.55814	822018	ensembl_gene_id	A. thaliana	822018	A. thaliana	AMT1;3	ammonium transporter 1;3	GO:0080181 lateral root branching;GO:0072488 ammonium transmembrane transport;GO:0001763 morphogenesis of a branching structure	0.0	0.0	0.0	0.0	0.0	0.0	0.0	0.0	0.0	0.0	0.0	0.0	0.0	1.0	0.0	0.0	0.0	1.0	0.0	0.0
AT2G28250	-1.19248	-1.56979	817371	ensembl_gene_id	A. thaliana	817371	A. thaliana	NCRK	Protein kinase superfamily protein	GO:0010089 xylem development;GO:0010087 phloem or xylem histogenesis;GO:0009888 tissue development	0.0	0.0	0.0	0.0	0.0	0.0	0.0	0.0	0.0	0.0	0.0	0.0	0.0	0.0	0.0	0.0	0.0	0.0	0.0	0.0
AT4G22517	-1.19383	-1.56997	5008159	ensembl_gene_id	A. thaliana	5008159	A. thaliana	AT4G22517	Bifunctional inhibitor/lipid-transfer protein/seed storage 2S albumin superfamily protein	GO:0008150 biological_process	0.0	0.0	0.0	0.0	0.0	0.0	0.0	0.0	0.0	0.0	0.0	0.0	0.0	0.0	0.0	0.0	0.0	0.0	0.0	0.0
AT2G22920	-1.19635	-1.57032	816823	ensembl_gene_id	A. thaliana	816823	A. thaliana	SCPL12	serine carboxypeptidase-like 12	GO:0019748 secondary metabolic process;GO:0006508 proteolysis;GO:0019538 protein metabolic process	0.0	0.0	0.0	0.0	0.0	1.0	0.0	0.0	0.0	0.0	0.0	0.0	0.0	0.0	0.0	0.0	0.0	0.0	0.0	0.0
AT1G31200	-1.19646	-1.57282	840008	ensembl_gene_id	A. thaliana	840008	A. thaliana	PP2-A9	phloem protein 2-A9		0.0	0.0	0.0	0.0	0.0	0.0	0.0	0.0	0.0	0.0	0.0	0.0	0.0	0.0	0.0	0.0	0.0	0.0	0.0	0.0
AT2G17060	-1.19733	-1.57373	816211	ensembl_gene_id	A. thaliana	816211	A. thaliana	AT2G17060	Disease resistance protein (TIR-NBS-LRR class) family	GO:0006952 defense response;GO:0007165 signal transduction;GO:0023052 signaling	0.0	0.0	0.0	0.0	0.0	0.0	0.0	0.0	0.0	0.0	0.0	0.0	0.0	0.0	0.0	0.0	0.0	0.0	0.0	0.0
AT2G36970	-1.2027	-1.57746	818271	ensembl_gene_id	A. thaliana	818271	A. thaliana	AT2G36970	UDP-Glycosyltransferase superfamily protein		0.0	0.0	0.0	0.0	0.0	0.0	0.0	0.0	0.0	0.0	0.0	0.0	0.0	0.0	0.0	0.0	0.0	0.0	0.0	0.0
AT4G16870	-1.20852	-1.57813	3770172	ensembl_gene_id	A. thaliana	3770172	A. thaliana	AT4G16870	hypothetical protein		0.0	0.0	0.0	0.0	0.0	0.0	0.0	0.0	0.0	0.0	0.0	0.0	0.0	0.0	0.0	0.0	0.0	0.0	0.0	0.0
AT3G19370	-1.20899	-1.57927	821471	ensembl_gene_id	A. thaliana	821471	A. thaliana	AT3G19370	filament-like protein (DUF869)		0.0	0.0	0.0	0.0	0.0	0.0	0.0	0.0	0.0	0.0	0.0	0.0	0.0	0.0	0.0	0.0	0.0	0.0	0.0	0.0
AT4G07290	-1.21038	-1.58281	28719909	ensembl_gene_id	A. thaliana	28719909	A. thaliana	AT4G07290	ncRNA		0.0	0.0	0.0	0.0	0.0	0.0	0.0	0.0	0.0	0.0	0.0	0.0	0.0	0.0	0.0	0.0	0.0	0.0	0.0	0.0
AT1G28610	-1.21098	-1.58639	839761	ensembl_gene_id	A. thaliana	839761	A. thaliana	AT1G28610	GDSL-like Lipase/Acylhydrolase superfamily protein		0.0	0.0	0.0	0.0	0.0	0.0	0.0	0.0	0.0	0.0	0.0	0.0	0.0	0.0	0.0	0.0	0.0	0.0	0.0	0.0
AT4G14400	-1.21287	-1.58644	827085	ensembl_gene_id	A. thaliana	827085	A. thaliana	ACD6	ankyrin repeat family protein	GO:1902290 positive regulation of defense response to oomycetes;GO:1902288 regulation of defense response to oomycetes;GO:1900426 positive regulation of defense response to bacterium	0.0	0.0	1.0	0.0	0.0	0.0	0.0	0.0	0.0	0.0	0.0	0.0	0.0	0.0	0.0	0.0	0.0	0.0	0.0	0.0
AT2G15042	-1.21313	-1.58784	7922469	ensembl_gene_id	A. thaliana	7922469	A. thaliana	AT2G15042	Leucine-rich repeat (LRR) family protein	GO:0008150 biological_process	0.0	0.0	0.0	0.0	0.0	0.0	0.0	0.0	0.0	0.0	0.0	0.0	0.0	0.0	0.0	0.0	0.0	0.0	0.0	0.0
AT4G19380	-1.21614	-1.58999	827679	ensembl_gene_id	A. thaliana	827679	A. thaliana	AT4G19380	Long-chain fatty alcohol dehydrogenase family protein		0.0	0.0	0.0	0.0	0.0	0.0	0.0	0.0	0.0	0.0	0.0	0.0	0.0	0.0	0.0	0.0	0.0	0.0	0.0	0.0
AT5G59130	-1.21689	-1.59473	836031	ensembl_gene_id	A. thaliana	836031	A. thaliana	AT5G59130	Subtilase family protein		0.0	0.0	0.0	0.0	0.0	0.0	0.0	0.0	0.0	0.0	0.0	0.0	0.0	0.0	0.0	0.0	0.0	0.0	0.0	0.0
AT2G14510	-1.21712	-1.60003	815938	ensembl_gene_id	A. thaliana	815938	A. thaliana	AT2G14510	Leucine-rich repeat protein kinase family protein	GO:0006468 protein phosphorylation;GO:0016310 phosphorylation;GO:0006796 phosphate-containing compound metabolic process	0.0	0.0	0.0	0.0	0.0	0.0	0.0	0.0	0.0	0.0	0.0	0.0	0.0	0.0	0.0	0.0	0.0	0.0	0.0	0.0
AT1G69140	-1.22538	-1.61177	3767675	ensembl_gene_id	A. thaliana	3767675	A. thaliana	AT1G69140	miscRNA		0.0	0.0	0.0	0.0	0.0	0.0	0.0	0.0	0.0	0.0	0.0	0.0	0.0	0.0	0.0	0.0	0.0	0.0	0.0	0.0
AT3G09960	-1.23047	-1.62988	820157	ensembl_gene_id	A. thaliana	820157	A. thaliana	AT3G09960	Calcineurin-like metallo-phosphoesterase superfamily protein		0.0	0.0	0.0	0.0	0.0	0.0	0.0	0.0	0.0	0.0	0.0	0.0	0.0	0.0	0.0	0.0	0.0	0.0	0.0	0.0
AT2G37380	-1.23545	-1.63713	818314	ensembl_gene_id	A. thaliana	818314	A. thaliana	MAKR3	membrane-associated kinase regulator	GO:0008150 biological_process	0.0	0.0	0.0	0.0	0.0	0.0	0.0	0.0	0.0	0.0	0.0	0.0	0.0	0.0	0.0	0.0	0.0	0.0	0.0	0.0
AT5G40850	-1.23994	-1.63922	834085	ensembl_gene_id	A. thaliana	834085	A. thaliana	UPM1	urophorphyrin methylase 1	GO:1900058 regulation of sulfate assimilation;GO:0019354 siroheme biosynthetic process;GO:0046156 siroheme metabolic process	0.0	0.0	0.0	0.0	0.0	0.0	0.0	0.0	1.0	0.0	0.0	0.0	0.0	0.0	0.0	0.0	0.0	0.0	0.0	0.0
AT3G01516	-1.24063	-1.63993	28718492	ensembl_gene_id	A. thaliana	28718492	A. thaliana	AT3G01516	transmembrane protein	GO:0008150 biological_process	0.0	0.0	0.0	0.0	0.0	0.0	0.0	0.0	0.0	0.0	0.0	0.0	0.0	0.0	0.0	0.0	0.0	0.0	0.0	0.0
AT1G15580	-1.24297	-1.64276	838128	ensembl_gene_id	A. thaliana	838128	A. thaliana	IAA5	indole-3-acetic acid inducible 5	GO:0009733 response to auxin;GO:0009725 response to hormone;GO:0009719 response to endogenous stimulus	0.0	0.0	0.0	0.0	0.0	0.0	0.0	0.0	0.0	0.0	0.0	0.0	0.0	0.0	0.0	0.0	0.0	0.0	0.0	0.0
AT4G09500	-1.2433	-1.66036	826534	ensembl_gene_id	A. thaliana	826534	A. thaliana	AT4G09500	UDP-Glycosyltransferase superfamily protein		0.0	0.0	0.0	0.0	0.0	0.0	0.0	0.0	0.0	0.0	0.0	0.0	0.0	0.0	0.0	0.0	0.0	0.0	0.0	0.0
AT3G50770	-1.24562	-1.66301	824241	ensembl_gene_id	A. thaliana	824241	A. thaliana	CML41	calmodulin-like 41		0.0	0.0	0.0	0.0	0.0	0.0	0.0	0.0	0.0	0.0	0.0	0.0	0.0	0.0	0.0	0.0	0.0	0.0	0.0	0.0
AT1G17665	-1.25362	-1.67003	838343	ensembl_gene_id	A. thaliana	838343	A. thaliana	AT1G17665	CA-responsive protein	GO:0008150 biological_process	0.0	0.0	0.0	0.0	0.0	0.0	0.0	0.0	0.0	0.0	0.0	0.0	0.0	0.0	0.0	0.0	0.0	0.0	0.0	0.0
AT4G14680	-1.25556	-1.6762	827118	ensembl_gene_id	A. thaliana	827118	A. thaliana	APS3	Pseudouridine synthase/archaeosine transglycosylase-like family protein	GO:0070206 protein trimerization;GO:0070814 hydrogen sulfide biosynthetic process;GO:0070813 hydrogen sulfide metabolic process	0.0	0.0	0.0	0.0	1.0	1.0	1.0	0.0	0.0	0.0	0.0	0.0	0.0	0.0	1.0	0.0	0.0	0.0	0.0	0.0
AT3G12610	-1.25665	-1.68321	820441	ensembl_gene_id	A. thaliana	820441	A. thaliana	DRT100	Leucine-rich repeat (LRR) family protein	GO:0009650 UV protection;GO:0009411 response to UV;GO:0009416 response to light stimulus	0.0	0.0	0.0	0.0	0.0	0.0	0.0	0.0	0.0	0.0	0.0	0.0	0.0	0.0	0.0	0.0	0.0	0.0	0.0	0.0
AT5G49770	-1.26445	-1.68413	835040	ensembl_gene_id	A. thaliana	835040	A. thaliana	AT5G49770	Leucine-rich repeat protein kinase family protein	GO:0006468 protein phosphorylation;GO:0016310 phosphorylation;GO:0006796 phosphate-containing compound metabolic process	0.0	0.0	0.0	0.0	0.0	0.0	0.0	0.0	0.0	0.0	0.0	0.0	0.0	0.0	0.0	0.0	0.0	0.0	0.0	0.0
AT1G18830	-1.26686	-1.68441	838464	ensembl_gene_id	A. thaliana	838464	A. thaliana	AT1G18830	Transducin/WD40 repeat-like superfamily protein	GO:0090110 COPII-coated vesicle cargo loading;GO:0035459 vesicle cargo loading;GO:0090114 COPII-coated vesicle budding	0.0	0.0	0.0	0.0	0.0	0.0	0.0	0.0	0.0	0.0	0.0	0.0	0.0	0.0	0.0	0.0	0.0	0.0	0.0	0.0
AT5G19260	-1.27385	-1.69023	832046	ensembl_gene_id	A. thaliana	832046	A. thaliana	FAF3	FANTASTIC four-like protein (DUF3049)		0.0	0.0	0.0	0.0	0.0	0.0	0.0	0.0	0.0	0.0	0.0	0.0	0.0	0.0	0.0	0.0	0.0	0.0	0.0	0.0
AT1G70550	-1.27625	-1.7087	843392	ensembl_gene_id	A. thaliana	843392	A. thaliana	AT1G70550	NEP-interacting protein, putative (DUF239)	GO:0008150 biological_process	0.0	0.0	0.0	0.0	0.0	0.0	0.0	0.0	0.0	0.0	0.0	0.0	0.0	0.0	0.0	0.0	0.0	0.0	0.0	0.0
AT4G28940	-1.2763	-1.70983	829015	ensembl_gene_id	A. thaliana	829015	A. thaliana	AT4G28940	Phosphorylase superfamily protein	GO:0009116 nucleoside metabolic process;GO:1901657 glycosyl compound metabolic process;GO:0055086 nucleobase-containing small molecule metabolic process	0.0	0.0	0.0	0.0	0.0	1.0	0.0	0.0	0.0	0.0	0.0	0.0	0.0	0.0	0.0	0.0	0.0	0.0	0.0	0.0
AT2G41820	-1.28464	-1.72331	818781	ensembl_gene_id	A. thaliana	818781	A. thaliana	AT2G41820	Leucine-rich repeat protein kinase family protein		0.0	0.0	0.0	0.0	0.0	0.0	0.0	0.0	0.0	0.0	0.0	0.0	0.0	0.0	0.0	0.0	0.0	0.0	0.0	0.0
AT4G11210	-1.29292	-1.72686	826723	ensembl_gene_id	A. thaliana	826723	A. thaliana	AT4G11210	Disease resistance-responsive (dirigent-like protein) family protein		0.0	0.0	0.0	0.0	0.0	0.0	0.0	0.0	0.0	0.0	0.0	0.0	0.0	0.0	0.0	0.0	0.0	0.0	0.0	0.0
AT5G65010	-1.30845	-1.74054	836625	ensembl_gene_id	A. thaliana	836625	A. thaliana	ASN2	asparagine synthetase 2	GO:0006529 asparagine biosynthetic process;GO:0070981 L-asparagine biosynthetic process;GO:0070982 L-asparagine metabolic process	1.0	0.0	0.0	0.0	0.0	1.0	0.0	0.0	0.0	0.0	0.0	0.0	0.0	0.0	0.0	0.0	0.0	0.0	0.0	0.0
AT2G43550	-1.30927	-1.74197	818957	ensembl_gene_id	A. thaliana	818957	A. thaliana	AT2G43550	scorpion toxin-like knottin superfamily protein	GO:0008150 biological_process	0.0	0.0	0.0	0.0	0.0	0.0	0.0	0.0	0.0	0.0	0.0	0.0	0.0	0.0	0.0	0.0	0.0	0.0	0.0	0.0
AT4G14465	-1.31086	-1.74201	827093	ensembl_gene_id	A. thaliana	827093	A. thaliana	AHL20	AT-hook motif nuclear-localized protein 20	GO:1900425 negative regulation of defense response to bacterium;GO:0045824 negative regulation of innate immune response;GO:0002683 negative regulation of immune system process	0.0	0.0	0.0	0.0	0.0	0.0	0.0	0.0	0.0	0.0	0.0	0.0	0.0	0.0	0.0	0.0	0.0	0.0	0.0	0.0
AT2G38170	-1.31611	-1.74627	818395	ensembl_gene_id	A. thaliana	818395	A. thaliana	CAX1	cation exchanger 1	GO:0006882 cellular zinc ion homeostasis;GO:0055069 zinc ion homeostasis;GO:0030026 cellular manganese ion homeostasis	1.0	0.0	1.0	0.0	0.0	0.0	0.0	0.0	0.0	0.0	0.0	0.0	0.0	0.0	0.0	0.0	0.0	0.0	0.0	0.0
AT2G42540	-1.31739	-1.7471	818854	ensembl_gene_id	A. thaliana	818854	A. thaliana	COR15A	cold-regulated 15a	GO:0009667 plastid inner membrane organization;GO:0009819 drought recovery;GO:0050821 protein stabilization	1.0	0.0	1.0	0.0	1.0	0.0	0.0	0.0	0.0	0.0	0.0	0.0	0.0	0.0	0.0	0.0	0.0	0.0	0.0	0.0
AT5G25840	-1.31827	-1.74819	832653	ensembl_gene_id	A. thaliana	832653	A. thaliana	AT5G25840	DUF1677 family protein (DUF1677)	GO:0008150 biological_process	0.0	0.0	0.0	0.0	0.0	0.0	0.0	0.0	0.0	0.0	0.0	0.0	0.0	0.0	0.0	0.0	0.0	0.0	0.0	0.0
AT2G42600	-1.32416	-1.75006	818860	ensembl_gene_id	A. thaliana	818860	A. thaliana	PPC2	phosphoenolpyruvate carboxylase 2	GO:0006099 tricarboxylic acid cycle;GO:0009060 aerobic respiration;GO:0045333 cellular respiration	0.0	0.0	0.0	0.0	0.0	0.0	0.0	0.0	0.0	0.0	0.0	0.0	0.0	0.0	0.0	0.0	0.0	0.0	0.0	0.0
AT3G57200	-1.32569	-1.7514	824887	ensembl_gene_id	A. thaliana	824887	A. thaliana	AT3G57200	glycosyltransferase-like protein	GO:0030244 cellulose biosynthetic process;GO:0030243 cellulose metabolic process;GO:0051274 beta-glucan biosynthetic process	1.0	0.0	0.0	0.0	0.0	0.0	0.0	0.0	0.0	0.0	0.0	0.0	0.0	0.0	0.0	0.0	0.0	0.0	0.0	0.0
AT4G12900	-1.33185	-1.75204	826902	ensembl_gene_id	A. thaliana	826902	A. thaliana	AT4G12900	Gamma interferon responsive lysosomal thiol (GILT) reductase family protein		0.0	0.0	0.0	0.0	0.0	0.0	0.0	0.0	0.0	0.0	0.0	0.0	0.0	0.0	0.0	0.0	0.0	0.0	0.0	0.0
AT1G80280	-1.33308	-1.75807	844368	ensembl_gene_id	A. thaliana	844368	A. thaliana	AT1G80280	alpha/beta-Hydrolases superfamily protein		0.0	0.0	0.0	0.0	0.0	0.0	0.0	0.0	0.0	0.0	0.0	0.0	0.0	0.0	0.0	0.0	0.0	0.0	0.0	0.0
AT1G08500	-1.34004	-1.75869	837371	ensembl_gene_id	A. thaliana	837371	A. thaliana	ENODL18	early nodulin-like protein 18		0.0	0.0	0.0	0.0	0.0	0.0	0.0	0.0	0.0	0.0	0.0	0.0	0.0	0.0	0.0	0.0	0.0	0.0	0.0	0.0
AT4G36830	-1.34516	-1.7723	829836	ensembl_gene_id	A. thaliana	829836	A. thaliana	HOS3-1	GNS1/SUR4 membrane protein family	GO:0019367 fatty acid elongation, saturated fatty acid;GO:0019368 fatty acid elongation, unsaturated fatty acid;GO:0034625 fatty acid elongation, monounsaturated fatty acid	1.0	0.0	0.0	0.0	0.0	0.0	0.0	0.0	0.0	0.0	0.0	0.0	0.0	0.0	0.0	0.0	0.0	0.0	0.0	0.0
AT5G24655	-1.35135	-1.77574	832537	ensembl_gene_id	A. thaliana	832537	A. thaliana	LSU4	response to low sulfur 4	GO:0048587 regulation of short-day photoperiodism, flowering;GO:0098869 cellular oxidant detoxification;GO:1990748 cellular detoxification	0.0	0.0	0.0	1.0	0.0	0.0	0.0	0.0	0.0	0.0	0.0	0.0	0.0	0.0	0.0	0.0	0.0	0.0	0.0	1.0
AT3G50220	-1.35557	-1.77972	824184	ensembl_gene_id	A. thaliana	824184	A. thaliana	IRX15	IRREGULAR XYLEM protein (DUF579)	GO:0045492 xylan biosynthetic process;GO:0045491 xylan metabolic process;GO:0009834 plant-type secondary cell wall biogenesis	0.0	0.0	0.0	0.0	0.0	0.0	0.0	0.0	0.0	0.0	0.0	0.0	1.0	0.0	0.0	0.0	0.0	0.0	0.0	0.0
AT1G29110	-1.35575	-1.78343	839786	ensembl_gene_id	A. thaliana	839786	A. thaliana	AT1G29110	Cysteine proteinases superfamily protein	GO:0051603 proteolysis involved in cellular protein catabolic process;GO:0044257 cellular protein catabolic process;GO:0030163 protein catabolic process	0.0	0.0	0.0	0.0	0.0	0.0	0.0	0.0	0.0	0.0	0.0	0.0	0.0	0.0	0.0	0.0	0.0	0.0	0.0	0.0
AT3G46970	-1.35608	-1.7849	823850	ensembl_gene_id	A. thaliana	823850	A. thaliana	PHS2	alpha-glucan phosphorylase 2	GO:0005980 glycogen catabolic process;GO:0005977 glycogen metabolic process;GO:0006112 energy reserve metabolic process	1.0	0.0	0.0	0.0	0.0	0.0	0.0	0.0	0.0	1.0	0.0	0.0	0.0	0.0	0.0	0.0	0.0	0.0	0.0	0.0
AT3G21320	-1.35694	-1.79717	821686	ensembl_gene_id	A. thaliana	821686	A. thaliana	AT3G21320	EARLY FLOWERING protein	GO:2000028 regulation of photoperiodism, flowering;GO:2000241 regulation of reproductive process;GO:0048583 regulation of response to stimulus	0.0	0.0	0.0	0.0	0.0	0.0	0.0	0.0	0.0	0.0	0.0	0.0	0.0	0.0	0.0	0.0	0.0	0.0	0.0	0.0
AT2G31230	-1.36049	-1.80609	817680	ensembl_gene_id	A. thaliana	817680	A. thaliana	ERF15	ethylene-responsive element binding factor 15	GO:0009873 ethylene-activated signaling pathway;GO:0071369 cellular response to ethylene stimulus;GO:0000160 phosphorelay signal transduction system	0.0	0.0	0.0	0.0	0.0	0.0	0.0	0.0	0.0	0.0	0.0	0.0	0.0	0.0	0.0	0.0	0.0	0.0	0.0	0.0
AT4G37890	-1.3624	-1.80933	829945	ensembl_gene_id	A. thaliana	829945	A. thaliana	EDA40	Zinc finger (C3HC4-type RING finger) family protein	GO:0000741 karyogamy;GO:0010197 polar nucleus fusion;GO:0009559 embryo sac central cell differentiation	0.0	0.0	0.0	0.0	0.0	0.0	0.0	0.0	0.0	0.0	0.0	0.0	0.0	0.0	0.0	0.0	0.0	0.0	0.0	0.0
AT3G04030	-1.36242	-1.83862	819558	ensembl_gene_id	A. thaliana	819558	A. thaliana	MYR2	Homeodomain-like superfamily protein	GO:0006355 regulation of transcription, DNA-templated;GO:1903506 regulation of nucleic acid-templated transcription;GO:2001141 regulation of RNA biosynthetic process	0.0	0.0	0.0	0.0	0.0	0.0	0.0	0.0	0.0	0.0	0.0	0.0	0.0	0.0	0.0	0.0	0.0	0.0	0.0	0.0
AT1G44970	-1.37398	-1.85626	841062	ensembl_gene_id	A. thaliana	841062	A. thaliana	AT1G44970	Peroxidase superfamily protein	GO:0048658 anther wall tapetum development;GO:0048653 anther development;GO:0048443 stamen development	0.0	0.0	0.0	0.0	1.0	0.0	0.0	0.0	0.0	1.0	0.0	0.0	0.0	0.0	0.0	0.0	0.0	0.0	0.0	0.0
AT1G01200	-1.37435	-1.86079	839493	ensembl_gene_id	A. thaliana	839493	A. thaliana	RABA3	RAB GTPase homolog A3	GO:0042546 cell wall biogenesis;GO:0071554 cell wall organization or biogenesis;GO:0044085 cellular component biogenesis	0.0	0.0	0.0	0.0	0.0	0.0	0.0	0.0	0.0	0.0	0.0	0.0	1.0	0.0	0.0	0.0	0.0	0.0	0.0	0.0
AT3G49550	-1.37715	-1.86776	824117	ensembl_gene_id	A. thaliana	824117	A. thaliana	AT3G49550	hypothetical protein	GO:0008150 biological_process	0.0	0.0	0.0	0.0	0.0	0.0	0.0	0.0	0.0	0.0	0.0	0.0	0.0	0.0	0.0	0.0	0.0	0.0	0.0	0.0
AT5G17700	-1.37932	-1.86855	831637	ensembl_gene_id	A. thaliana	831637	A. thaliana	AT5G17700	MATE efflux family protein	GO:0046618 xenobiotic export;GO:1990961 xenobiotic detoxification by transmembrane export across the plasma membrane;GO:0042908 xenobiotic transport	0.0	0.0	0.0	1.0	0.0	0.0	0.0	0.0	0.0	0.0	0.0	0.0	0.0	0.0	0.0	0.0	0.0	0.0	0.0	0.0
AT2G23010	-1.38096	-1.86922	816832	ensembl_gene_id	A. thaliana	816832	A. thaliana	SCPL9	serine carboxypeptidase-like 9	GO:0006508 proteolysis;GO:0019538 protein metabolic process;GO:1901564 organonitrogen compound metabolic process	0.0	0.0	0.0	0.0	0.0	0.0	0.0	0.0	0.0	0.0	0.0	0.0	0.0	0.0	0.0	0.0	0.0	0.0	0.0	0.0
AT1G63300	-1.38285	-1.87766	842636	ensembl_gene_id	A. thaliana	842636	A. thaliana	AT1G63300	Myosin heavy chain-related protein	GO:0008150 biological_process	0.0	0.0	0.0	0.0	0.0	0.0	0.0	0.0	0.0	0.0	0.0	0.0	0.0	0.0	0.0	0.0	0.0	0.0	0.0	0.0
AT4G13000	-1.38722	-1.87961	826913	ensembl_gene_id	A. thaliana	826913	A. thaliana	AT4G13000	AGC (cAMP-dependent, cGMP-dependent and protein kinase C) kinase family protein	GO:0046777 protein autophosphorylation;GO:0006468 protein phosphorylation;GO:0016310 phosphorylation	0.0	0.0	0.0	0.0	0.0	0.0	0.0	0.0	0.0	0.0	0.0	0.0	0.0	0.0	0.0	0.0	0.0	0.0	0.0	0.0
AT4G22513	-1.38757	-1.88429	5008158	ensembl_gene_id	A. thaliana	5008158	A. thaliana	AT4G22513	Bifunctional inhibitor/lipid-transfer protein/seed storage 2S albumin superfamily protein		0.0	0.0	0.0	0.0	0.0	0.0	0.0	0.0	0.0	0.0	0.0	0.0	0.0	0.0	0.0	0.0	0.0	0.0	0.0	0.0
AT1G07560	-1.38847	-1.89609	837270	ensembl_gene_id	A. thaliana	837270	A. thaliana	AT1G07560	Leucine-rich repeat protein kinase family protein	GO:0006468 protein phosphorylation;GO:0016310 phosphorylation;GO:0006796 phosphate-containing compound metabolic process	0.0	0.0	0.0	0.0	0.0	0.0	0.0	0.0	0.0	0.0	0.0	0.0	0.0	0.0	0.0	0.0	0.0	0.0	0.0	0.0
AT1G18075	-1.39026	-1.89968	3766747	ensembl_gene_id	A. thaliana	3766747	A. thaliana	MIR159b	ncRNA	GO:0009788 negative regulation of abscisic acid-activated signaling pathway;GO:1901420 negative regulation of response to alcohol;GO:1905958 negative regulation of cellular response to alcohol	1.0	0.0	0.0	0.0	0.0	0.0	0.0	0.0	0.0	0.0	0.0	0.0	0.0	0.0	0.0	0.0	0.0	0.0	0.0	0.0
AT3G48970	-1.39042	-1.91349	824058	ensembl_gene_id	A. thaliana	824058	A. thaliana	AT3G48970	Heavy metal transport/detoxification superfamily protein		0.0	0.0	0.0	0.0	0.0	0.0	0.0	0.0	0.0	0.0	0.0	0.0	0.0	0.0	0.0	0.0	0.0	0.0	0.0	0.0
AT1G76952	-1.39225	-1.91398	5007852	ensembl_gene_id	A. thaliana	5007852	A. thaliana	IDL5	inflorescence deficient in abscission (IDA)-like 5	GO:0010227 floral organ abscission;GO:0009838 abscission;GO:0048437 floral organ development	0.0	0.0	0.0	0.0	0.0	0.0	0.0	0.0	0.0	0.0	0.0	0.0	0.0	0.0	0.0	0.0	0.0	0.0	0.0	0.0
AT1G24020	-1.39265	-1.91399	839014	ensembl_gene_id	A. thaliana	839014	A. thaliana	MLP423	MLP-like protein 423	GO:0009738 abscisic acid-activated signaling pathway;GO:0071215 cellular response to abscisic acid stimulus;GO:0097306 cellular response to alcohol	1.0	0.0	0.0	0.0	0.0	0.0	0.0	0.0	0.0	0.0	0.0	0.0	0.0	0.0	0.0	0.0	0.0	0.0	0.0	0.0
AT5G61420	-1.39807	-1.91585	836263	ensembl_gene_id	A. thaliana	836263	A. thaliana	MYB28	myb domain protein 28	GO:0010438 cellular response to sulfur starvation;GO:0010439 regulation of glucosinolate biosynthetic process;GO:0009682 induced systemic resistance	0.0	0.0	0.0	0.0	0.0	0.0	1.0	0.0	1.0	0.0	0.0	0.0	0.0	0.0	0.0	0.0	0.0	0.0	0.0	0.0
AT1G22220	-1.39909	-1.91619	838827	ensembl_gene_id	A. thaliana	838827	A. thaliana	AUF2	F-box family protein	GO:0071456 cellular response to hypoxia;GO:0036294 cellular response to decreased oxygen levels;GO:0071453 cellular response to oxygen levels	0.0	1.0	0.0	0.0	0.0	0.0	0.0	0.0	0.0	0.0	0.0	0.0	0.0	0.0	0.0	0.0	0.0	0.0	0.0	0.0
AT4G21990	-1.40049	-1.91876	828288	ensembl_gene_id	A. thaliana	828288	A. thaliana	APR3	APS reductase 3	GO:0019419 sulfate reduction;GO:0000103 sulfate assimilation;GO:0006790 sulfur compound metabolic process	0.0	0.0	0.0	0.0	0.0	1.0	0.0	0.0	0.0	0.0	0.0	0.0	0.0	0.0	1.0	0.0	0.0	0.0	0.0	0.0
AT5G20150	-1.40537	-1.92133	832137	ensembl_gene_id	A. thaliana	832137	A. thaliana	SPX1	SPX domain-containing protein 1	GO:0032106 positive regulation of response to extracellular stimulus;GO:0032109 positive regulation of response to nutrient levels;GO:0080040 positive regulation of cellular response to phosphate starvation	0.0	1.0	0.0	0.0	0.0	0.0	1.0	0.0	0.0	0.0	0.0	0.0	0.0	0.0	0.0	0.0	0.0	0.0	0.0	0.0
AT3G08635	-1.40548	-1.9302	28719146	ensembl_gene_id	A. thaliana	28719146	A. thaliana	AT3G08635	ncRNA		0.0	0.0	0.0	0.0	0.0	0.0	0.0	0.0	0.0	0.0	0.0	0.0	0.0	0.0	0.0	0.0	0.0	0.0	0.0	0.0
AT2G20750	-1.4058	-1.9581	816604	ensembl_gene_id	A. thaliana	816604	A. thaliana	EXPB1	expansin B1	GO:0006949 syncytium formation;GO:0009828 plant-type cell wall loosening;GO:0009827 plant-type cell wall modification	0.0	0.0	0.0	0.0	0.0	0.0	0.0	0.0	0.0	0.0	0.0	0.0	1.0	0.0	0.0	0.0	0.0	1.0	0.0	0.0
AT3G50350	-1.40599	-1.9582	824197	ensembl_gene_id	A. thaliana	824197	A. thaliana	AT3G50350	membrane insertase, putative (DUF1685)	GO:0008150 biological_process	0.0	0.0	0.0	0.0	0.0	0.0	0.0	0.0	0.0	0.0	0.0	0.0	0.0	0.0	0.0	0.0	0.0	0.0	0.0	0.0
AT3G52720	-1.4142	-1.959	824438	ensembl_gene_id	A. thaliana	824438	A. thaliana	ACA1	alpha carbonic anhydrase 1	GO:0006730 one-carbon metabolic process;GO:0044281 small molecule metabolic process;GO:0044237 cellular metabolic process	0.0	0.0	0.0	0.0	0.0	0.0	0.0	0.0	0.0	0.0	0.0	0.0	0.0	0.0	0.0	0.0	1.0	0.0	0.0	0.0
AT3G03780	-1.41587	-1.97002	821147	ensembl_gene_id	A. thaliana	821147	A. thaliana	MS2	methionine synthase 2	GO:0009086 methionine biosynthetic process;GO:0006555 methionine metabolic process;GO:0000097 sulfur amino acid biosynthetic process	0.0	0.0	0.0	0.0	0.0	1.0	0.0	0.0	0.0	0.0	0.0	0.0	0.0	0.0	0.0	0.0	0.0	0.0	0.0	0.0
AT1G51090	-1.41797	-1.97796	841532	ensembl_gene_id	A. thaliana	841532	A. thaliana	AT1G51090	Heavy metal transport/detoxification superfamily protein	GO:1900425 negative regulation of defense response to bacterium;GO:1900150 regulation of defense response to fungus;GO:0002832 negative regulation of response to biotic stimulus	0.0	0.0	0.0	0.0	0.0	0.0	0.0	0.0	0.0	0.0	0.0	0.0	0.0	0.0	0.0	0.0	0.0	0.0	0.0	0.0
AT1G49230	-1.4263	-1.98261	841346	ensembl_gene_id	A. thaliana	841346	A. thaliana	AT1G49230	RING/U-box superfamily protein	GO:0016567 protein ubiquitination;GO:0032446 protein modification by small protein conjugation;GO:0070647 protein modification by small protein conjugation or removal	0.0	0.0	0.0	0.0	0.0	0.0	0.0	0.0	0.0	0.0	0.0	0.0	0.0	0.0	0.0	0.0	0.0	0.0	0.0	0.0
AT1G30530	-1.42693	-1.98323	839933	ensembl_gene_id	A. thaliana	839933	A. thaliana	UGT78D1	UDP-glucosyl transferase 78D1	GO:0051553 flavone biosynthetic process;GO:0051555 flavonol biosynthetic process;GO:0051552 flavone metabolic process	0.0	0.0	0.0	0.0	0.0	0.0	0.0	0.0	0.0	0.0	0.0	0.0	0.0	0.0	0.0	0.0	0.0	0.0	0.0	0.0
AT5G11790	-1.42888	-1.98537	831051	ensembl_gene_id	A. thaliana	831051	A. thaliana	NDL2	N-MYC downregulated-like 2	GO:2000012 regulation of auxin polar transport;GO:0051049 regulation of transport;GO:0009753 response to jasmonic acid	1.0	0.0	1.0	0.0	0.0	0.0	0.0	1.0	0.0	0.0	0.0	0.0	0.0	0.0	0.0	0.0	0.0	0.0	0.0	0.0
AT3G15650	-1.43545	-1.98567	820808	ensembl_gene_id	A. thaliana	820808	A. thaliana	AT3G15650	alpha/beta-Hydrolases superfamily protein		0.0	0.0	0.0	0.0	0.0	0.0	0.0	0.0	0.0	0.0	0.0	0.0	0.0	0.0	0.0	0.0	0.0	0.0	0.0	0.0
AT5G08030	-1.44096	-1.98655	830697	ensembl_gene_id	A. thaliana	830697	A. thaliana	GDPD6	PLC-like phosphodiesterases superfamily protein	GO:0006629 lipid metabolic process;GO:0044238 primary metabolic process;GO:0071704 organic substance metabolic process	0.0	0.0	0.0	0.0	0.0	0.0	0.0	0.0	0.0	0.0	0.0	0.0	0.0	0.0	0.0	0.0	0.0	0.0	0.0	0.0
AT1G75090	-1.44172	-2.00825	843846	ensembl_gene_id	A. thaliana	843846	A. thaliana	AT1G75090	DNA glycosylase superfamily protein	GO:0006284 base-excision repair;GO:0006281 DNA repair;GO:0006974 cellular response to DNA damage stimulus	0.0	0.0	0.0	0.0	0.0	0.0	0.0	0.0	0.0	0.0	0.0	0.0	0.0	0.0	0.0	0.0	0.0	0.0	0.0	0.0
AT4G39010	-1.44773	-2.00915	830056	ensembl_gene_id	A. thaliana	830056	A. thaliana	GH9B18	glycosyl hydrolase 9B18	GO:1990059 fruit valve development;GO:0010047 fruit dehiscence;GO:0009900 dehiscence	0.0	0.0	0.0	0.0	0.0	0.0	0.0	0.0	0.0	1.0	1.0	0.0	1.0	0.0	0.0	0.0	0.0	0.0	0.0	0.0
AT3G13900	-1.45233	-2.01196	820603	ensembl_gene_id	A. thaliana	820603	A. thaliana	AT3G13900	ATPase E1-E2 type family protein / haloacid dehalogenase-like hydrolase family protein	GO:1905038 regulation of membrane lipid metabolic process;GO:0045332 phospholipid translocation;GO:0034204 lipid translocation	0.0	0.0	0.0	0.0	0.0	0.0	0.0	0.0	0.0	0.0	0.0	0.0	0.0	0.0	0.0	0.0	0.0	0.0	1.0	0.0
AT4G14640	-1.46268	-2.01888	827114	ensembl_gene_id	A. thaliana	827114	A. thaliana	CAM8	calmodulin 8	GO:0005513 detection of calcium ion;GO:0009593 detection of chemical stimulus;GO:0051592 response to calcium ion	1.0	0.0	0.0	0.0	0.0	0.0	0.0	0.0	0.0	0.0	0.0	0.0	0.0	0.0	0.0	0.0	0.0	0.0	0.0	0.0
AT3G47980	-1.46942	-2.02023	823953	ensembl_gene_id	A. thaliana	823953	A. thaliana	AT3G47980	Integral membrane HPP family protein	GO:0008150 biological_process	0.0	0.0	0.0	0.0	0.0	0.0	0.0	0.0	0.0	0.0	0.0	0.0	0.0	0.0	0.0	0.0	0.0	0.0	0.0	0.0
AT3G46490	-1.47221	-2.02059	823802	ensembl_gene_id	A. thaliana	823802	A. thaliana	AT3G46490	2-oxoglutarate (2OG) and Fe(II)-dependent oxygenase superfamily protein		0.0	0.0	0.0	0.0	0.0	0.0	0.0	0.0	0.0	0.0	0.0	0.0	0.0	0.0	0.0	0.0	0.0	0.0	0.0	0.0
AT2G15040	-1.48076	-2.02877	28718276	ensembl_gene_id	A. thaliana	28718276	A. thaliana	RLP18	miscRNA		0.0	0.0	0.0	0.0	0.0	0.0	0.0	0.0	0.0	0.0	0.0	0.0	0.0	0.0	0.0	0.0	0.0	0.0	0.0	0.0
AT1G03170	-1.48228	-2.02951	839563	ensembl_gene_id	A. thaliana	839563	A. thaliana	FAF2	FANTASTIC four-like protein (DUF3049)	GO:0010075 regulation of meristem growth;GO:0010073 meristem maintenance;GO:0048638 regulation of developmental growth	0.0	0.0	0.0	0.0	0.0	0.0	0.0	0.0	0.0	0.0	0.0	0.0	0.0	0.0	0.0	0.0	0.0	0.0	0.0	0.0
AT4G32000	-1.48539	-2.03462	829331	ensembl_gene_id	A. thaliana	829331	A. thaliana	AT4G32000	Protein kinase superfamily protein	GO:0006468 protein phosphorylation;GO:0016310 phosphorylation;GO:0006796 phosphate-containing compound metabolic process	0.0	0.0	0.0	0.0	0.0	0.0	0.0	0.0	0.0	0.0	0.0	0.0	0.0	0.0	0.0	0.0	0.0	0.0	0.0	0.0
AT5G48250	-1.49911	-2.03764	834878	ensembl_gene_id	A. thaliana	834878	A. thaliana	BBX8	B-box type zinc finger protein with CCT domain-containing protein		0.0	0.0	0.0	0.0	0.0	0.0	0.0	0.0	0.0	0.0	0.0	0.0	0.0	0.0	0.0	0.0	0.0	0.0	0.0	0.0
AT4G33970	-1.5104	-2.03988	829543	ensembl_gene_id	A. thaliana	829543	A. thaliana	AT4G33970	Leucine-rich repeat (LRR) family protein	GO:0009860 pollen tube growth;GO:0009932 cell tip growth;GO:0048588 developmental cell growth	0.0	0.0	0.0	0.0	0.0	0.0	0.0	0.0	0.0	0.0	0.0	0.0	0.0	0.0	0.0	0.0	0.0	0.0	0.0	0.0
AT3G18260	-1.52575	-2.05169	821354	ensembl_gene_id	A. thaliana	821354	A. thaliana	AT3G18260	Reticulon family protein	GO:0009617 response to bacterium;GO:0043207 response to external biotic stimulus;GO:0051707 response to other organism	0.0	0.0	0.0	0.0	0.0	0.0	0.0	0.0	0.0	0.0	0.0	0.0	0.0	0.0	0.0	0.0	0.0	0.0	0.0	0.0
AT2G15440	-1.528	-2.05403	816036	ensembl_gene_id	A. thaliana	816036	A. thaliana	AT2G15440	polysaccharide biosynthesis protein (DUF579)	GO:0045492 xylan biosynthetic process;GO:0045491 xylan metabolic process;GO:0009834 plant-type secondary cell wall biogenesis	0.0	0.0	0.0	0.0	0.0	0.0	0.0	0.0	0.0	0.0	0.0	0.0	1.0	0.0	0.0	0.0	0.0	0.0	0.0	0.0
AT3G58550	-1.53201	-2.05793	825024	ensembl_gene_id	A. thaliana	825024	A. thaliana	AT3G58550	Bifunctional inhibitor/lipid-transfer protein/seed storage 2S albumin superfamily protein		0.0	0.0	0.0	0.0	0.0	0.0	0.0	0.0	0.0	0.0	0.0	0.0	0.0	0.0	0.0	0.0	0.0	0.0	0.0	0.0
AT1G43020	-1.53363	-2.06534	840901	ensembl_gene_id	A. thaliana	840901	A. thaliana	AT1G43020	electron protein, putative (Protein of unknown function, DUF547)	GO:0008150 biological_process	0.0	0.0	0.0	0.0	0.0	0.0	0.0	0.0	0.0	0.0	0.0	0.0	0.0	0.0	0.0	0.0	0.0	0.0	0.0	0.0
AT1G78020	-1.53383	-2.07038	844137	ensembl_gene_id	A. thaliana	844137	A. thaliana	AT1G78020	senescence-associated family protein, putative (DUF581)	GO:0090351 seedling development;GO:0042594 response to starvation;GO:0031667 response to nutrient levels	0.0	0.0	0.0	0.0	0.0	0.0	1.0	0.0	0.0	0.0	0.0	0.0	0.0	0.0	0.0	0.0	0.0	0.0	0.0	0.0
AT1G62770	-1.53896	-2.07237	842576	ensembl_gene_id	A. thaliana	842576	A. thaliana	AT1G62770	Plant invertase/pectin methylesterase inhibitor superfamily protein	GO:0043086 negative regulation of catalytic activity;GO:0044092 negative regulation of molecular function;GO:0050790 regulation of catalytic activity	0.0	0.0	0.0	0.0	0.0	0.0	0.0	0.0	0.0	0.0	0.0	0.0	0.0	0.0	0.0	0.0	0.0	0.0	0.0	0.0
AT1G53035	-1.54465	-2.07943	841737	ensembl_gene_id	A. thaliana	841737	A. thaliana	AT1G53035	transmembrane protein	GO:0008150 biological_process	0.0	0.0	0.0	0.0	0.0	0.0	0.0	0.0	0.0	0.0	0.0	0.0	0.0	0.0	0.0	0.0	0.0	0.0	0.0	0.0
AT4G05110	-1.54673	-2.08033	825856	ensembl_gene_id	A. thaliana	825856	A. thaliana	ENT6	equilibrative nucleoside transporter 6	GO:0015858 nucleoside transport;GO:1901642 nucleoside transmembrane transport;GO:1901264 carbohydrate derivative transport	0.0	0.0	0.0	0.0	0.0	0.0	0.0	0.0	0.0	0.0	0.0	0.0	0.0	0.0	0.0	0.0	0.0	0.0	0.0	0.0
AT4G17090	-1.54958	-2.0892	827419	ensembl_gene_id	A. thaliana	827419	A. thaliana	CT-BMY	chloroplast beta-amylase	GO:0000024 maltose biosynthetic process;GO:0000023 maltose metabolic process;GO:0005983 starch catabolic process	0.0	0.0	1.0	0.0	0.0	0.0	0.0	0.0	0.0	1.0	0.0	0.0	0.0	0.0	0.0	0.0	0.0	0.0	0.0	0.0
AT4G15620	-1.55478	-2.09323	827239	ensembl_gene_id	A. thaliana	827239	A. thaliana	AT4G15620	Uncharacterized protein family (UPF0497)		0.0	0.0	0.0	0.0	0.0	0.0	0.0	0.0	0.0	0.0	0.0	0.0	0.0	0.0	0.0	0.0	0.0	0.0	0.0	0.0
AT1G03020	-1.55488	-2.09573	839505	ensembl_gene_id	A. thaliana	839505	A. thaliana	AT1G03020	Thioredoxin superfamily protein	GO:0010167 response to nitrate;GO:1901698 response to nitrogen compound;GO:0010035 response to inorganic substance	1.0	0.0	0.0	0.0	0.0	0.0	0.0	0.0	0.0	0.0	0.0	0.0	0.0	0.0	0.0	0.0	1.0	0.0	0.0	0.0
AT5G22930	-1.55685	-2.10659	832357	ensembl_gene_id	A. thaliana	832357	A. thaliana	AT5G22930	enabled-like protein (DUF1635)	GO:0008150 biological_process	0.0	0.0	0.0	0.0	0.0	0.0	0.0	0.0	0.0	0.0	0.0	0.0	0.0	0.0	0.0	0.0	0.0	0.0	0.0	0.0
AT5G67280	-1.56799	-2.11364	836863	ensembl_gene_id	A. thaliana	836863	A. thaliana	RLK	receptor-like kinase	GO:0006468 protein phosphorylation;GO:0016310 phosphorylation;GO:0006796 phosphate-containing compound metabolic process	0.0	0.0	0.0	0.0	0.0	0.0	0.0	0.0	0.0	0.0	0.0	0.0	0.0	0.0	0.0	0.0	0.0	0.0	0.0	0.0
AT2G32960	-1.56992	-2.13445	817858	ensembl_gene_id	A. thaliana	817858	A. thaliana	PFA-DSP2	Phosphotyrosine protein phosphatases superfamily protein	GO:0016311 dephosphorylation;GO:0006796 phosphate-containing compound metabolic process;GO:0006793 phosphorus metabolic process	0.0	0.0	0.0	0.0	0.0	0.0	0.0	0.0	0.0	0.0	0.0	0.0	0.0	0.0	0.0	0.0	0.0	0.0	0.0	0.0
AT3G49551	-1.57364	-2.138	6240735	ensembl_gene_id	A. thaliana	6240735	A. thaliana	AT3G49551	hypothetical protein	GO:0008150 biological_process	0.0	0.0	0.0	0.0	0.0	0.0	0.0	0.0	0.0	0.0	0.0	0.0	0.0	0.0	0.0	0.0	0.0	0.0	0.0	0.0
AT5G23235	-1.58273	-2.16061	28721191	ensembl_gene_id	A. thaliana	28721191	A. thaliana	AT5G23235	miscRNA		0.0	0.0	0.0	0.0	0.0	0.0	0.0	0.0	0.0	0.0	0.0	0.0	0.0	0.0	0.0	0.0	0.0	0.0	0.0	0.0
AT4G01080	-1.58578	-2.16147	827902	ensembl_gene_id	A. thaliana	827902	A. thaliana	TBL26	TRICHOME BIREFRINGENCE-LIKE 26		0.0	0.0	0.0	0.0	0.0	0.0	0.0	0.0	0.0	0.0	0.0	0.0	0.0	0.0	0.0	0.0	0.0	0.0	0.0	0.0
AT1G48330	-1.58584	-2.1829	841253	ensembl_gene_id	A. thaliana	841253	A. thaliana	AT1G48330	SsrA-binding protein	GO:0008150 biological_process	0.0	0.0	0.0	0.0	0.0	0.0	0.0	0.0	0.0	0.0	0.0	0.0	0.0	0.0	0.0	0.0	0.0	0.0	0.0	0.0
AT5G42900	-1.58858	-2.18861	834301	ensembl_gene_id	A. thaliana	834301	A. thaliana	COR27	cold regulated protein 27	GO:0009646 response to absence of light;GO:0042752 regulation of circadian rhythm;GO:0010114 response to red light	1.0	0.0	1.0	0.0	0.0	0.0	0.0	0.0	0.0	0.0	0.0	0.0	0.0	0.0	0.0	1.0	0.0	0.0	0.0	0.0
AT3G08065	-1.59463	-2.19725	28719056	ensembl_gene_id	A. thaliana	28719056	A. thaliana	AT3G08065	ncRNA		0.0	0.0	0.0	0.0	0.0	0.0	0.0	0.0	0.0	0.0	0.0	0.0	0.0	0.0	0.0	0.0	0.0	0.0	0.0	0.0
AT1G66990	-1.59963	-2.2002	3767653	ensembl_gene_id	A. thaliana	3767653	A. thaliana	AT1G66990	miscRNA		0.0	0.0	0.0	0.0	0.0	0.0	0.0	0.0	0.0	0.0	0.0	0.0	0.0	0.0	0.0	0.0	0.0	0.0	0.0	0.0
AT2G46650	-1.60664	-2.21121	819277	ensembl_gene_id	A. thaliana	819277	A. thaliana	CB5-C	cytochrome B5		0.0	0.0	0.0	0.0	0.0	0.0	0.0	0.0	0.0	0.0	0.0	0.0	0.0	0.0	0.0	0.0	0.0	0.0	0.0	0.0
AT2G17050	-1.61904	-2.22991	816210	ensembl_gene_id	A. thaliana	816210	A. thaliana	AT2G17050	disease resistance protein (TIR-NBS-LRR class)	GO:0007165 signal transduction;GO:0023052 signaling;GO:0007154 cell communication	0.0	0.0	0.0	0.0	0.0	0.0	0.0	0.0	0.0	0.0	0.0	0.0	0.0	0.0	0.0	0.0	0.0	0.0	0.0	0.0
AT3G05630	-1.6201	-2.23556	819730	ensembl_gene_id	A. thaliana	819730	A. thaliana	PLDP2	phospholipase D P2	GO:0006654 phosphatidic acid biosynthetic process;GO:0046473 phosphatidic acid metabolic process;GO:0019375 galactolipid biosynthetic process	0.0	0.0	0.0	0.0	0.0	0.0	1.0	0.0	0.0	0.0	0.0	0.0	0.0	0.0	0.0	0.0	0.0	0.0	0.0	0.0
AT3G05980	-1.62214	-2.23568	819769	ensembl_gene_id	A. thaliana	819769	A. thaliana	AT3G05980	hypothetical protein	GO:0008150 biological_process	0.0	0.0	0.0	0.0	0.0	0.0	0.0	0.0	0.0	0.0	0.0	0.0	0.0	0.0	0.0	0.0	0.0	0.0	0.0	0.0
AT2G35700	-1.62469	-2.23803	818139	ensembl_gene_id	A. thaliana	818139	A. thaliana	ERF38	ERF family protein 38	GO:0009834 plant-type secondary cell wall biogenesis;GO:0009832 plant-type cell wall biogenesis;GO:0042546 cell wall biogenesis	0.0	0.0	0.0	0.0	0.0	0.0	0.0	0.0	0.0	0.0	0.0	0.0	1.0	0.0	0.0	0.0	0.0	0.0	0.0	0.0
AT2G40390	-1.63	-2.23824	818632	ensembl_gene_id	A. thaliana	818632	A. thaliana	AT2G40390	neuronal PAS domain protein	GO:0008150 biological_process	0.0	0.0	0.0	0.0	0.0	0.0	0.0	0.0	0.0	0.0	0.0	0.0	0.0	0.0	0.0	0.0	0.0	0.0	0.0	0.0
AT4G29700	-1.63719	-2.23914	829091	ensembl_gene_id	A. thaliana	829091	A. thaliana	AT4G29700	Alkaline-phosphatase-like family protein		0.0	0.0	0.0	0.0	0.0	0.0	0.0	0.0	0.0	0.0	0.0	0.0	0.0	0.0	0.0	0.0	0.0	0.0	0.0	0.0
AT2G26820	-1.63885	-2.25529	817223	ensembl_gene_id	A. thaliana	817223	A. thaliana	PP2-A3	phloem protein 2-A3		0.0	0.0	0.0	0.0	0.0	0.0	0.0	0.0	0.0	0.0	0.0	0.0	0.0	0.0	0.0	0.0	0.0	0.0	0.0	0.0
AT5G58500	-1.64303	-2.25998	28721277	ensembl_gene_id	A. thaliana	28721277	A. thaliana	LSH5	LIGHT-DEPENDENT SHORT HYPOCOTYLS-like protein (DUF640)	GO:0009299 mRNA transcription;GO:0090698 post-embryonic plant morphogenesis;GO:0006351 transcription, DNA-templated	0.0	0.0	0.0	0.0	0.0	0.0	0.0	0.0	0.0	0.0	0.0	0.0	0.0	0.0	0.0	0.0	0.0	0.0	0.0	0.0
AT5G23240	-1.64342	-2.26289	832388	ensembl_gene_id	A. thaliana	832388	A. thaliana	AT5G23240	DNAJ heat shock N-terminal domain-containing protein		0.0	0.0	0.0	0.0	0.0	0.0	0.0	0.0	0.0	0.0	0.0	0.0	0.0	0.0	0.0	0.0	0.0	0.0	0.0	0.0
AT2G31790	-1.64578	-2.26739	817736	ensembl_gene_id	A. thaliana	817736	A. thaliana	AT2G31790	UDP-Glycosyltransferase superfamily protein		0.0	0.0	0.0	0.0	0.0	0.0	0.0	0.0	0.0	0.0	0.0	0.0	0.0	0.0	0.0	0.0	0.0	0.0	0.0	0.0
AT2G46660	-1.65465	-2.28859	819278	ensembl_gene_id	A. thaliana	819278	A. thaliana	CYP78A6	cytochrome P450, family 78, subfamily A, polypeptide 6	GO:0048316 seed development;GO:0010154 fruit development;GO:0048608 reproductive structure development	0.0	0.0	0.0	0.0	0.0	0.0	0.0	0.0	0.0	0.0	0.0	0.0	0.0	0.0	0.0	0.0	0.0	0.0	0.0	0.0
AT3G49570	-1.66153	-2.29277	824119	ensembl_gene_id	A. thaliana	824119	A. thaliana	LSU3	response to low sulfur 3	GO:0098869 cellular oxidant detoxification;GO:1990748 cellular detoxification;GO:0097237 cellular response to toxic substance	0.0	0.0	0.0	1.0	0.0	0.0	0.0	0.0	0.0	0.0	0.0	0.0	0.0	0.0	0.0	0.0	0.0	0.0	0.0	1.0
AT1G73700	-1.66403	-2.29611	843705	ensembl_gene_id	A. thaliana	843705	A. thaliana	AT1G73700	MATE efflux family protein	GO:0046618 xenobiotic export;GO:1990961 xenobiotic detoxification by transmembrane export across the plasma membrane;GO:0042908 xenobiotic transport	0.0	0.0	0.0	1.0	0.0	0.0	0.0	0.0	0.0	0.0	0.0	0.0	0.0	0.0	0.0	0.0	0.0	0.0	0.0	0.0
AT1G08757	-1.66763	-2.30271	28716898	ensembl_gene_id	A. thaliana	28716898	A. thaliana	AT1G08757	ncRNA		0.0	0.0	0.0	0.0	0.0	0.0	0.0	0.0	0.0	0.0	0.0	0.0	0.0	0.0	0.0	0.0	0.0	0.0	0.0	0.0
AT1G04770	-1.66956	-2.30766	839418	ensembl_gene_id	A. thaliana	839418	A. thaliana	AT1G04770	Tetratricopeptide repeat (TPR)-like superfamily protein	GO:0010438 cellular response to sulfur starvation;GO:0010439 regulation of glucosinolate biosynthetic process;GO:0042762 regulation of sulfur metabolic process	0.0	0.0	0.0	0.0	0.0	0.0	1.0	0.0	1.0	0.0	0.0	0.0	0.0	0.0	0.0	0.0	0.0	0.0	0.0	0.0
AT2G35637	-1.6725	-2.32833	5007934	ensembl_gene_id	A. thaliana	5007934	A. thaliana	AT2G35637	ncRNA	GO:0008150 biological_process	0.0	0.0	0.0	0.0	0.0	0.0	0.0	0.0	0.0	0.0	0.0	0.0	0.0	0.0	0.0	0.0	0.0	0.0	0.0	0.0
AT5G19890	-1.67587	-2.38003	832111	ensembl_gene_id	A. thaliana	832111	A. thaliana	AT5G19890	Peroxidase superfamily protein	GO:0006979 response to oxidative stress;GO:0006950 response to stress;GO:0050896 response to stimulus	0.0	0.0	0.0	0.0	1.0	0.0	0.0	0.0	0.0	1.0	0.0	0.0	0.0	0.0	0.0	0.0	0.0	0.0	0.0	0.0
AT4G27560	-1.68296	-2.38179	828865	ensembl_gene_id	A. thaliana	828865	A. thaliana	AT4G27560	UDP-Glycosyltransferase superfamily protein	GO:0046283 anthocyanin-containing compound metabolic process;GO:0009812 flavonoid metabolic process;GO:0042440 pigment metabolic process	0.0	0.0	0.0	0.0	0.0	0.0	0.0	0.0	0.0	0.0	0.0	0.0	0.0	0.0	0.0	0.0	0.0	0.0	0.0	0.0
AT3G50120	-1.69144	-2.41093	824174	ensembl_gene_id	A. thaliana	824174	A. thaliana	AT3G50120	transmembrane protein, putative (DUF247)	GO:0008150 biological_process	0.0	0.0	0.0	0.0	0.0	0.0	0.0	0.0	0.0	0.0	0.0	0.0	0.0	0.0	0.0	0.0	0.0	0.0	0.0	0.0
AT5G64770	-1.69431	-2.4164	836598	ensembl_gene_id	A. thaliana	836598	A. thaliana	RGF9	root meristem growth factor	GO:0009786 regulation of asymmetric cell division;GO:2000023 regulation of lateral root development;GO:0008284 positive regulation of cell population proliferation	0.0	0.0	0.0	0.0	0.0	0.0	0.0	0.0	0.0	0.0	0.0	0.0	0.0	1.0	0.0	0.0	0.0	0.0	0.0	0.0
AT5G38000	-1.70327	-2.41973	833779	ensembl_gene_id	A. thaliana	833779	A. thaliana	AT5G38000	Zinc-binding dehydrogenase family protein	GO:0006979 response to oxidative stress;GO:0006950 response to stress;GO:0050896 response to stimulus	0.0	0.0	0.0	0.0	1.0	0.0	0.0	0.0	0.0	0.0	0.0	0.0	0.0	0.0	0.0	0.0	0.0	0.0	0.0	0.0
AT3G17120	-1.71083	-2.43042	820969	ensembl_gene_id	A. thaliana	820969	A. thaliana	AT3G17120	transmembrane protein	GO:0008150 biological_process	0.0	0.0	0.0	0.0	0.0	0.0	0.0	0.0	0.0	0.0	0.0	0.0	0.0	0.0	0.0	0.0	0.0	0.0	0.0	0.0
AT4G14103	-1.71103	-2.4377	827048	ensembl_gene_id	A. thaliana	827048	A. thaliana	AT4G14103	F-box/RNI-like superfamily protein	GO:0008150 biological_process	0.0	0.0	0.0	0.0	0.0	0.0	0.0	0.0	0.0	0.0	0.0	0.0	0.0	0.0	0.0	0.0	0.0	0.0	0.0	0.0
AT5G01220	-1.7179	-2.4424	831888	ensembl_gene_id	A. thaliana	831888	A. thaliana	SQD2	sulfoquinovosyldiacylglycerol 2	GO:0046505 sulfolipid metabolic process;GO:0046506 sulfolipid biosynthetic process;GO:0009247 glycolipid biosynthetic process	0.0	0.0	0.0	0.0	0.0	1.0	1.0	0.0	0.0	0.0	0.0	0.0	0.0	0.0	0.0	0.0	0.0	0.0	0.0	0.0
AT4G33030	-1.72937	-2.44956	829440	ensembl_gene_id	A. thaliana	829440	A. thaliana	SQD1	sulfoquinovosyldiacylglycerol 1	GO:0046505 sulfolipid metabolic process;GO:0046506 sulfolipid biosynthetic process;GO:0009247 glycolipid biosynthetic process	0.0	0.0	0.0	0.0	0.0	1.0	1.0	0.0	0.0	0.0	0.0	0.0	0.0	0.0	0.0	0.0	0.0	0.0	0.0	0.0
AT1G68238	-1.73445	-2.45986	6241144	ensembl_gene_id	A. thaliana	6241144	A. thaliana	AT1G68238	transmembrane protein	GO:0008150 biological_process	0.0	0.0	0.0	0.0	0.0	0.0	0.0	0.0	0.0	0.0	0.0	0.0	0.0	0.0	0.0	0.0	0.0	0.0	0.0	0.0
AT5G38010	-1.74089	-2.46401	833780	ensembl_gene_id	A. thaliana	833780	A. thaliana	AT5G38010	UDP-Glycosyltransferase superfamily protein		0.0	0.0	0.0	0.0	0.0	0.0	0.0	0.0	0.0	0.0	0.0	0.0	0.0	0.0	0.0	0.0	0.0	0.0	0.0	0.0
AT3G06020	-1.75061	-2.49481	819773	ensembl_gene_id	A. thaliana	819773	A. thaliana	FAF4	FANTASTIC four-like protein (DUF3049)	GO:0010075 regulation of meristem growth;GO:0010073 meristem maintenance;GO:0048638 regulation of developmental growth	0.0	0.0	0.0	0.0	0.0	0.0	0.0	0.0	0.0	0.0	0.0	0.0	0.0	0.0	0.0	0.0	0.0	0.0	0.0	0.0
AT1G56710	-1.76432	-2.52953	842127	ensembl_gene_id	A. thaliana	842127	A. thaliana	AT1G56710	Pectin lyase-like superfamily protein	GO:0005975 carbohydrate metabolic process;GO:0044238 primary metabolic process;GO:0071704 organic substance metabolic process	0.0	0.0	0.0	0.0	0.0	0.0	0.0	0.0	0.0	0.0	0.0	0.0	0.0	0.0	0.0	0.0	0.0	0.0	0.0	0.0
AT1G01380	-1.7772	-2.53815	838096	ensembl_gene_id	A. thaliana	838096	A. thaliana	ETC1	Homeodomain-like superfamily protein	GO:1900033 negative regulation of trichome patterning;GO:1900032 regulation of trichome patterning;GO:0045595 regulation of cell differentiation	0.0	0.0	0.0	0.0	0.0	0.0	0.0	0.0	0.0	0.0	1.0	0.0	0.0	0.0	0.0	0.0	0.0	0.0	0.0	0.0
AT4G11780	-1.77813	-2.58358	826784	ensembl_gene_id	A. thaliana	826784	A. thaliana	TRM10	GAR2-like protein	GO:0008150 biological_process	0.0	0.0	0.0	0.0	0.0	0.0	0.0	0.0	0.0	0.0	0.0	0.0	0.0	0.0	0.0	0.0	0.0	0.0	0.0	0.0
AT2G24720	-1.78352	-2.58633	817008	ensembl_gene_id	A. thaliana	817008	A. thaliana	GLR2.2	glutamate receptor 2.2	GO:0071230 cellular response to amino acid stimulus;GO:0043200 response to amino acid;GO:0071417 cellular response to organonitrogen compound	1.0	0.0	0.0	0.0	0.0	0.0	0.0	0.0	0.0	0.0	0.0	0.0	0.0	0.0	0.0	0.0	1.0	0.0	0.0	0.0
AT1G18140	-1.78559	-2.59687	838393	ensembl_gene_id	A. thaliana	838393	A. thaliana	LAC1	laccase 1		0.0	0.0	0.0	0.0	0.0	0.0	0.0	0.0	0.0	0.0	0.0	0.0	0.0	0.0	0.0	0.0	0.0	0.0	0.0	0.0
AT4G25490	-1.79304	-2.5992	828653	ensembl_gene_id	A. thaliana	828653	A. thaliana	CBF1	C-repeat/DRE binding factor 1	GO:0009631 cold acclimation;GO:0009414 response to water deprivation;GO:0009415 response to water	1.0	0.0	1.0	0.0	0.0	0.0	0.0	0.0	0.0	0.0	0.0	0.0	0.0	0.0	0.0	0.0	0.0	0.0	0.0	0.0
AT2G42530	-1.79399	-2.60473	818853	ensembl_gene_id	A. thaliana	818853	A. thaliana	COR15B	cold regulated 15b	GO:0009631 cold acclimation;GO:0010150 leaf senescence;GO:0090693 plant organ senescence	1.0	0.0	1.0	0.0	0.0	0.0	0.0	0.0	0.0	0.0	0.0	0.0	0.0	0.0	0.0	0.0	0.0	0.0	0.0	0.0
AT3G28960	-1.79897	-2.61678	822536	ensembl_gene_id	A. thaliana	822536	A. thaliana	AT3G28960	Transmembrane amino acid transporter family protein		0.0	0.0	0.0	0.0	0.0	0.0	0.0	0.0	0.0	0.0	0.0	0.0	0.0	0.0	0.0	0.0	0.0	0.0	0.0	0.0
AT3G24310	-1.81709	-2.61815	822019	ensembl_gene_id	A. thaliana	822019	A. thaliana	MYB305	myb domain protein 305	GO:0006355 regulation of transcription, DNA-templated;GO:1903506 regulation of nucleic acid-templated transcription;GO:2001141 regulation of RNA biosynthetic process	0.0	0.0	0.0	0.0	0.0	0.0	0.0	0.0	0.0	0.0	0.0	0.0	0.0	0.0	0.0	0.0	0.0	0.0	0.0	0.0
AT4G04610	-1.81868	-2.62045	825793	ensembl_gene_id	A. thaliana	825793	A. thaliana	APR1	APS reductase 1	GO:0019419 sulfate reduction;GO:0000103 sulfate assimilation;GO:0006790 sulfur compound metabolic process	0.0	0.0	0.0	0.0	0.0	1.0	0.0	0.0	0.0	0.0	0.0	0.0	0.0	0.0	1.0	0.0	0.0	0.0	0.0	0.0
AT1G29020	-1.82181	-2.625	839776	ensembl_gene_id	A. thaliana	839776	A. thaliana	AT1G29020	Calcium-binding EF-hand family protein		0.0	0.0	0.0	0.0	0.0	0.0	0.0	0.0	0.0	0.0	0.0	0.0	0.0	0.0	0.0	0.0	0.0	0.0	0.0	0.0
AT2G05995	-1.82292	-2.63067	5007868	ensembl_gene_id	A. thaliana	5007868	A. thaliana	AT2G05995	ncRNA	GO:0008150 biological_process	0.0	0.0	0.0	0.0	0.0	0.0	0.0	0.0	0.0	0.0	0.0	0.0	0.0	0.0	0.0	0.0	0.0	0.0	0.0	0.0
AT4G19120	-1.82991	-2.6415	827650	ensembl_gene_id	A. thaliana	827650	A. thaliana	ERD3	S-adenosyl-L-methionine-dependent methyltransferases superfamily protein		0.0	0.0	0.0	0.0	0.0	0.0	0.0	0.0	0.0	0.0	0.0	0.0	0.0	0.0	0.0	0.0	0.0	0.0	0.0	0.0
AT1G11160	-1.83025	-2.6712	837657	ensembl_gene_id	A. thaliana	837657	A. thaliana	AT1G11160	Transducin/WD40 repeat-like superfamily protein	GO:0051013 microtubule severing;GO:0007019 microtubule depolymerization;GO:0031109 microtubule polymerization or depolymerization	0.0	0.0	0.0	0.0	0.0	0.0	0.0	0.0	0.0	0.0	0.0	0.0	0.0	0.0	0.0	0.0	0.0	0.0	0.0	0.0
AT3G57157	-1.83877	-2.67764	6240650	ensembl_gene_id	A. thaliana	6240650	A. thaliana	AT3G57157	ncRNA	GO:0008150 biological_process	0.0	0.0	0.0	0.0	0.0	0.0	0.0	0.0	0.0	0.0	0.0	0.0	0.0	0.0	0.0	0.0	0.0	0.0	0.0	0.0
AT3G61920	-1.85892	-2.69839	825365	ensembl_gene_id	A. thaliana	825365	A. thaliana	AT3G61920	UvrABC system protein C		0.0	0.0	0.0	0.0	0.0	0.0	0.0	0.0	0.0	0.0	0.0	0.0	0.0	0.0	0.0	0.0	0.0	0.0	0.0	0.0
AT3G55940	-1.86784	-2.70131	824760	ensembl_gene_id	A. thaliana	824760	A. thaliana	AT3G55940	Phosphoinositide-specific phospholipase C family protein	GO:0048015 phosphatidylinositol-mediated signaling;GO:0048017 inositol lipid-mediated signaling;GO:0035556 intracellular signal transduction	0.0	0.0	0.0	0.0	0.0	0.0	0.0	0.0	0.0	0.0	0.0	0.0	0.0	0.0	0.0	0.0	0.0	0.0	0.0	0.0
AT1G08090	-1.86807	-2.7203	837327	ensembl_gene_id	A. thaliana	837327	A. thaliana	NRT2:1	nitrate transporter 2:1	GO:0071249 cellular response to nitrate;GO:1902170 cellular response to reactive nitrogen species;GO:0010167 response to nitrate	1.0	0.0	0.0	0.0	0.0	0.0	0.0	0.0	0.0	0.0	0.0	0.0	0.0	1.0	0.0	0.0	1.0	0.0	0.0	0.0
AT3G52820	-1.87036	-2.73868	824448	ensembl_gene_id	A. thaliana	824448	A. thaliana	PAP22	purple acid phosphatase 22	GO:0016311 dephosphorylation;GO:0006796 phosphate-containing compound metabolic process;GO:0006793 phosphorus metabolic process	0.0	0.0	0.0	0.0	0.0	0.0	0.0	0.0	0.0	0.0	0.0	0.0	0.0	0.0	0.0	0.0	0.0	0.0	0.0	0.0
AT1G53700	-1.88125	-2.75881	841807	ensembl_gene_id	A. thaliana	841807	A. thaliana	WAG1	WAG 1	GO:0048825 cotyledon development;GO:0009926 auxin polar transport;GO:0060918 auxin transport	0.0	0.0	0.0	0.0	0.0	0.0	0.0	0.0	0.0	0.0	0.0	0.0	0.0	0.0	0.0	0.0	0.0	0.0	0.0	0.0
AT3G52550	-1.88167	-2.77868	824421	ensembl_gene_id	A. thaliana	824421	A. thaliana	AT3G52550	transcription repressor OFP15-like protein		0.0	0.0	0.0	0.0	0.0	0.0	0.0	0.0	0.0	0.0	0.0	0.0	0.0	0.0	0.0	0.0	0.0	0.0	0.0	0.0
AT2G48080	-1.8837	-2.78325	819420	ensembl_gene_id	A. thaliana	819420	A. thaliana	AT2G48080	oxidoreductase, 2OG-Fe(II) oxygenase family protein	GO:0006402 mRNA catabolic process;GO:0006401 RNA catabolic process;GO:0034655 nucleobase-containing compound catabolic process	0.0	0.0	0.0	0.0	0.0	0.0	0.0	0.0	0.0	0.0	0.0	0.0	0.0	0.0	0.0	0.0	0.0	0.0	0.0	0.0
AT4G14380	-1.89038	-2.7948	827082	ensembl_gene_id	A. thaliana	827082	A. thaliana	AT4G14380	cotton fiber protein	GO:0008150 biological_process	0.0	0.0	0.0	0.0	0.0	0.0	0.0	0.0	0.0	0.0	0.0	0.0	0.0	0.0	0.0	0.0	0.0	0.0	0.0	0.0
AT3G03670	-1.89964	-2.81397	821193	ensembl_gene_id	A. thaliana	821193	A. thaliana	AT3G03670	Peroxidase superfamily protein	GO:0071456 cellular response to hypoxia;GO:0036294 cellular response to decreased oxygen levels;GO:0071453 cellular response to oxygen levels	0.0	1.0	0.0	0.0	1.0	0.0	0.0	0.0	0.0	1.0	0.0	0.0	0.0	0.0	0.0	0.0	0.0	0.0	0.0	0.0
AT4G21200	-1.91612	-2.82619	827868	ensembl_gene_id	A. thaliana	827868	A. thaliana	GA2OX8	gibberellin 2-oxidase 8	GO:0009686 gibberellin biosynthetic process;GO:0009685 gibberellin metabolic process;GO:0016102 diterpenoid biosynthetic process	0.0	0.0	0.0	0.0	0.0	0.0	0.0	0.0	0.0	0.0	0.0	0.0	0.0	0.0	0.0	0.0	0.0	0.0	0.0	0.0
AT3G17790	-1.9238	-2.84852	821047	ensembl_gene_id	A. thaliana	821047	A. thaliana	PAP17	purple acid phosphatase 17	GO:0030643 cellular phosphate ion homeostasis;GO:0072502 cellular trivalent inorganic anion homeostasis;GO:0030002 cellular anion homeostasis	1.0	0.0	0.0	0.0	1.0	0.0	0.0	0.0	0.0	0.0	0.0	0.0	0.0	0.0	0.0	0.0	0.0	0.0	0.0	0.0
AT1G21210	-1.93692	-2.85723	838716	ensembl_gene_id	A. thaliana	838716	A. thaliana	WAK4	wall associated kinase 4	GO:0007166 cell surface receptor signaling pathway;GO:0048527 lateral root development;GO:0048528 post-embryonic root development	0.0	0.0	0.0	0.0	0.0	0.0	0.0	0.0	0.0	0.0	0.0	0.0	0.0	1.0	0.0	0.0	0.0	0.0	0.0	0.0
AT3G29030	-1.93959	-2.86356	822543	ensembl_gene_id	A. thaliana	822543	A. thaliana	EXPA5	expansin A5	GO:0080022 primary root development;GO:0009828 plant-type cell wall loosening;GO:0009827 plant-type cell wall modification	0.0	0.0	0.0	0.0	0.0	0.0	0.0	0.0	0.0	0.0	0.0	0.0	1.0	0.0	0.0	0.0	0.0	0.0	0.0	0.0
AT5G55590	-1.97203	-2.86408	835653	ensembl_gene_id	A. thaliana	835653	A. thaliana	QRT1	Pectin lyase-like superfamily protein	GO:0045490 pectin catabolic process;GO:0000272 polysaccharide catabolic process;GO:0045488 pectin metabolic process	0.0	0.0	0.0	0.0	0.0	0.0	0.0	0.0	0.0	0.0	0.0	0.0	1.0	0.0	0.0	0.0	0.0	0.0	0.0	0.0
AT1G68740	-1.98734	-2.87092	843205	ensembl_gene_id	A. thaliana	843205	A. thaliana	PHO1;H1	EXS (ERD1/XPR1/SYG1) family protein	GO:0006817 phosphate ion transport;GO:0015698 inorganic anion transport;GO:0016036 cellular response to phosphate starvation	0.0	0.0	0.0	0.0	0.0	0.0	1.0	0.0	0.0	0.0	0.0	0.0	0.0	0.0	0.0	0.0	0.0	0.0	0.0	0.0
AT5G19810	-1.98762	-2.87146	832101	ensembl_gene_id	A. thaliana	832101	A. thaliana	AT5G19810	Proline-rich extensin-like family protein	GO:0008150 biological_process	0.0	0.0	0.0	0.0	0.0	0.0	0.0	0.0	0.0	0.0	0.0	0.0	0.0	0.0	0.0	0.0	0.0	0.0	0.0	0.0
AT3G62960	-1.98784	-2.8789	825471	ensembl_gene_id	A. thaliana	825471	A. thaliana	AT3G62960	Thioredoxin superfamily protein		0.0	0.0	0.0	0.0	0.0	0.0	0.0	0.0	0.0	0.0	0.0	0.0	0.0	0.0	0.0	0.0	0.0	0.0	0.0	0.0
AT4G34950	-2.00267	-2.88386	829647	ensembl_gene_id	A. thaliana	829647	A. thaliana	AT4G34950	Major facilitator superfamily protein		0.0	0.0	0.0	0.0	0.0	0.0	0.0	0.0	0.0	0.0	0.0	0.0	0.0	0.0	0.0	0.0	0.0	0.0	0.0	0.0
AT5G20410	-2.01471	-2.90216	832163	ensembl_gene_id	A. thaliana	832163	A. thaliana	MGD2	monogalactosyldiacylglycerol synthase 2	GO:0019375 galactolipid biosynthetic process;GO:0019374 galactolipid metabolic process;GO:0009247 glycolipid biosynthetic process	0.0	0.0	0.0	0.0	0.0	0.0	1.0	0.0	0.0	0.0	0.0	0.0	0.0	0.0	0.0	0.0	0.0	0.0	0.0	0.0
AT4G21340	-2.03135	-2.91502	827884	ensembl_gene_id	A. thaliana	827884	A. thaliana	B70	basic helix-loop-helix (bHLH) DNA-binding superfamily protein	GO:0006357 regulation of transcription by RNA polymerase II;GO:0006355 regulation of transcription, DNA-templated;GO:1903506 regulation of nucleic acid-templated transcription	0.0	0.0	0.0	0.0	0.0	0.0	0.0	0.0	0.0	0.0	0.0	0.0	0.0	0.0	0.0	0.0	0.0	0.0	0.0	0.0
AT5G01330	-2.08121	-2.92712	831414	ensembl_gene_id	A. thaliana	831414	A. thaliana	PDC3	pyruvate decarboxylase-3		0.0	0.0	0.0	0.0	0.0	0.0	0.0	0.0	0.0	0.0	0.0	0.0	0.0	0.0	0.0	0.0	0.0	0.0	0.0	0.0
AT2G18328	-2.09174	-2.92729	5007884	ensembl_gene_id	A. thaliana	5007884	A. thaliana	RL4	RAD-like 4		0.0	0.0	0.0	0.0	0.0	0.0	0.0	0.0	0.0	0.0	0.0	0.0	0.0	0.0	0.0	0.0	0.0	0.0	0.0	0.0
AT5G20470	-2.09216	-2.94916	832169	ensembl_gene_id	A. thaliana	832169	A. thaliana	HDK	myosin	GO:0008150 biological_process	0.0	0.0	0.0	0.0	0.0	0.0	0.0	0.0	0.0	0.0	0.0	0.0	0.0	0.0	0.0	0.0	0.0	0.0	0.0	0.0
AT5G48850	-2.11487	-2.95946	834943	ensembl_gene_id	A. thaliana	834943	A. thaliana	ATSDI1	Tetratricopeptide repeat (TPR)-like superfamily protein	GO:0006792 regulation of sulfur utilization;GO:0010438 cellular response to sulfur starvation;GO:0010439 regulation of glucosinolate biosynthetic process	0.0	0.0	0.0	0.0	0.0	0.0	1.0	0.0	1.0	0.0	0.0	0.0	0.0	0.0	0.0	0.0	0.0	0.0	0.0	0.0
AT1G70260	-2.1149	-3.02801	843362	ensembl_gene_id	A. thaliana	843362	A. thaliana	UMAMIT36	nodulin MtN21 /EamA-like transporter family protein	GO:1902289 negative regulation of defense response to oomycetes;GO:1902288 regulation of defense response to oomycetes;GO:1900425 negative regulation of defense response to bacterium	0.0	0.0	0.0	0.0	0.0	0.0	0.0	0.0	0.0	0.0	0.0	0.0	0.0	0.0	0.0	0.0	0.0	0.0	0.0	0.0
AT3G20087	-2.12421	-3.03465	3768881	ensembl_gene_id	A. thaliana	3768881	A. thaliana	CYP705A17P	miscRNA		0.0	0.0	0.0	0.0	0.0	0.0	0.0	0.0	0.0	0.0	0.0	0.0	0.0	0.0	0.0	0.0	0.0	0.0	0.0	0.0
AT1G64390	-2.12903	-3.05958	842747	ensembl_gene_id	A. thaliana	842747	A. thaliana	GH9C2	glycosyl hydrolase 9C2		0.0	0.0	0.0	0.0	0.0	0.0	0.0	0.0	0.0	1.0	0.0	0.0	0.0	0.0	0.0	0.0	0.0	0.0	0.0	0.0
AT3G43110	-2.13311	-3.06863	823370	ensembl_gene_id	A. thaliana	823370	A. thaliana	AT3G43110	transmembrane protein	GO:0008150 biological_process	0.0	0.0	0.0	0.0	0.0	0.0	0.0	0.0	0.0	0.0	0.0	0.0	0.0	0.0	0.0	0.0	0.0	0.0	0.0	0.0
AT1G73600	-2.13986	-3.08789	843694	ensembl_gene_id	A. thaliana	843694	A. thaliana	AT1G73600	S-adenosyl-L-methionine-dependent methyltransferases superfamily protein	GO:0006651 diacylglycerol biosynthetic process;GO:0046339 diacylglycerol metabolic process;GO:0046337 phosphatidylethanolamine metabolic process	0.0	0.0	0.0	0.0	0.0	0.0	0.0	0.0	0.0	0.0	0.0	0.0	0.0	0.0	0.0	0.0	0.0	0.0	0.0	0.0
AT1G77530	-2.14592	-3.11029	844089	ensembl_gene_id	A. thaliana	844089	A. thaliana	AT1G77530	O-methyltransferase family protein	GO:0032259 methylation;GO:0019438 aromatic compound biosynthetic process;GO:0006725 cellular aromatic compound metabolic process	0.0	0.0	0.0	0.0	0.0	0.0	0.0	0.0	0.0	0.0	0.0	0.0	0.0	0.0	0.0	0.0	0.0	0.0	0.0	0.0
AT4G25480	-2.15334	-3.12952	828652	ensembl_gene_id	A. thaliana	828652	A. thaliana	DREB1A	dehydration response element B1A	GO:0009631 cold acclimation;GO:0010628 positive regulation of gene expression;GO:0009414 response to water deprivation	1.0	0.0	1.0	0.0	0.0	0.0	0.0	0.0	0.0	0.0	0.0	0.0	0.0	0.0	0.0	0.0	0.0	0.0	0.0	0.0
AT4G02850	-2.16601	-3.1458	828160	ensembl_gene_id	A. thaliana	828160	A. thaliana	AT4G02850	phenazine biosynthesis PhzC/PhzF family protein	GO:0009058 biosynthetic process;GO:0008152 metabolic process;GO:0008150 biological_process	0.0	0.0	0.0	0.0	0.0	0.0	0.0	0.0	0.0	0.0	0.0	0.0	0.0	0.0	0.0	0.0	0.0	0.0	0.0	0.0
AT1G49960	-2.1795	-3.18144	841419	ensembl_gene_id	A. thaliana	841419	A. thaliana	AT1G49960	Xanthine/uracil permease family protein	GO:0055085 transmembrane transport;GO:0006810 transport;GO:0051234 establishment of localization	0.0	0.0	0.0	0.0	0.0	0.0	0.0	0.0	0.0	0.0	0.0	0.0	0.0	0.0	0.0	0.0	0.0	0.0	0.0	0.0
AT5G26220	-2.19494	-3.18329	832691	ensembl_gene_id	A. thaliana	832691	A. thaliana	AT5G26220	ChaC-like family protein	GO:0010288 response to lead ion;GO:0006751 glutathione catabolic process;GO:0042219 cellular modified amino acid catabolic process	1.0	0.0	0.0	1.0	0.0	1.0	0.0	0.0	0.0	0.0	0.0	0.0	0.0	0.0	0.0	0.0	0.0	0.0	0.0	0.0
AT2G40350	-2.20082	-3.18367	818628	ensembl_gene_id	A. thaliana	818628	A. thaliana	AT2G40350	Integrase-type DNA-binding superfamily protein	GO:0010286 heat acclimation;GO:0009408 response to heat;GO:0045893 positive regulation of transcription, DNA-templated	0.0	0.0	1.0	0.0	1.0	0.0	0.0	0.0	0.0	0.0	0.0	0.0	0.0	0.0	0.0	0.0	0.0	0.0	0.0	0.0
AT5G65980	-2.20721	-3.18687	836728	ensembl_gene_id	A. thaliana	836728	A. thaliana	AT5G65980	Auxin efflux carrier family protein	GO:0080162 intracellular auxin transport;GO:0060919 auxin influx;GO:0060918 auxin transport	0.0	0.0	0.0	0.0	0.0	0.0	0.0	0.0	0.0	0.0	0.0	0.0	0.0	0.0	0.0	0.0	0.0	0.0	0.0	0.0
AT1G12320	-2.21301	-3.21978	837786	ensembl_gene_id	A. thaliana	837786	A. thaliana	AT1G12320	ankyrin repeat/KH domain protein (DUF1442)	GO:0008150 biological_process	0.0	0.0	0.0	0.0	0.0	0.0	0.0	0.0	0.0	0.0	0.0	0.0	0.0	0.0	0.0	0.0	0.0	0.0	0.0	0.0
AT1G07050	-2.22414	-3.24442	837216	ensembl_gene_id	A. thaliana	837216	A. thaliana	AT1G07050	CCT motif family protein		0.0	0.0	0.0	0.0	0.0	0.0	0.0	0.0	0.0	0.0	0.0	0.0	0.0	0.0	0.0	0.0	0.0	0.0	0.0	0.0
AT1G74090	-2.22505	-3.26279	843749	ensembl_gene_id	A. thaliana	843749	A. thaliana	SOT18	desulfo-glucosinolate sulfotransferase 18	GO:0051923 sulfation;GO:0016144 S-glycoside biosynthetic process;GO:0019758 glycosinolate biosynthetic process	0.0	0.0	0.0	0.0	0.0	1.0	0.0	0.0	0.0	0.0	0.0	0.0	0.0	0.0	0.0	0.0	0.0	0.0	0.0	0.0
AT2G17055	-2.22867	-3.26886	2745545	ensembl_gene_id	A. thaliana	2745545	A. thaliana	AT2G17055	Toll-Interleukin-Resistance (TIR) domain family protein	GO:0007165 signal transduction;GO:0023052 signaling;GO:0007154 cell communication	0.0	0.0	0.0	0.0	0.0	0.0	0.0	0.0	0.0	0.0	0.0	0.0	0.0	0.0	0.0	0.0	0.0	0.0	0.0	0.0
AT4G17380	-2.23558	-3.29806	827450	ensembl_gene_id	A. thaliana	827450	A. thaliana	MSH4	MUTS-like protein 4	GO:0010777 meiotic mismatch repair involved in reciprocal meiotic recombination;GO:0000710 meiotic mismatch repair;GO:0006298 mismatch repair	0.0	0.0	0.0	0.0	0.0	0.0	0.0	0.0	0.0	0.0	0.0	0.0	0.0	0.0	0.0	0.0	0.0	0.0	0.0	0.0
AT3G44510	-2.23907	-3.30451	823576	ensembl_gene_id	A. thaliana	823576	A. thaliana	AT3G44510	alpha/beta-Hydrolases superfamily protein	GO:0008150 biological_process	0.0	0.0	0.0	0.0	0.0	0.0	0.0	0.0	0.0	0.0	0.0	0.0	0.0	0.0	0.0	0.0	0.0	0.0	0.0	0.0
AT3G03475	-2.25724	-3.32184	28718665	ensembl_gene_id	A. thaliana	28718665	A. thaliana	AT3G03475	ncRNA		0.0	0.0	0.0	0.0	0.0	0.0	0.0	0.0	0.0	0.0	0.0	0.0	0.0	0.0	0.0	0.0	0.0	0.0	0.0	0.0
AT3G49580	-2.27092	-3.34505	824120	ensembl_gene_id	A. thaliana	824120	A. thaliana	LSU1	response to low sulfur 1	GO:0010438 cellular response to sulfur starvation;GO:0098869 cellular oxidant detoxification;GO:1990748 cellular detoxification	1.0	0.0	0.0	1.0	0.0	0.0	1.0	0.0	1.0	0.0	0.0	0.0	0.0	0.0	0.0	0.0	0.0	0.0	0.0	1.0
AT2G46970	-2.27992	-3.36341	819311	ensembl_gene_id	A. thaliana	819311	A. thaliana	PIL1	phytochrome interacting factor 3-like 1	GO:0009641 shade avoidance;GO:1990110 callus formation;GO:0042060 wound healing	0.0	0.0	0.0	0.0	0.0	0.0	0.0	1.0	0.0	0.0	0.0	0.0	0.0	0.0	0.0	0.0	0.0	0.0	0.0	0.0
AT3G52370	-2.28147	-3.3653	824402	ensembl_gene_id	A. thaliana	824402	A. thaliana	FLA15	FASCICLIN-like arabinogalactan protein 15 precursor		0.0	0.0	0.0	0.0	0.0	0.0	0.0	0.0	0.0	0.0	0.0	0.0	0.0	0.0	0.0	0.0	0.0	0.0	0.0	0.0
AT5G45850	-2.32098	-3.37385	834625	ensembl_gene_id	A. thaliana	834625	A. thaliana	AT5G45850	hypothetical protein (DUF688)	GO:0008150 biological_process	0.0	0.0	0.0	0.0	0.0	0.0	0.0	0.0	0.0	0.0	0.0	0.0	0.0	0.0	0.0	0.0	0.0	0.0	0.0	0.0
AT1G52830	-2.34699	-3.38716	841717	ensembl_gene_id	A. thaliana	841717	A. thaliana	IAA6	indole-3-acetic acid 6	GO:0009704 de-etiolation;GO:0009640 photomorphogenesis;GO:0009639 response to red or far red light	0.0	0.0	0.0	0.0	0.0	0.0	0.0	0.0	0.0	0.0	0.0	0.0	0.0	0.0	0.0	0.0	0.0	0.0	0.0	0.0
AT2G21910	-2.35034	-3.39361	816727	ensembl_gene_id	A. thaliana	816727	A. thaliana	CYP96A5	cytochrome P450, family 96, subfamily A, polypeptide 5		0.0	0.0	0.0	0.0	0.0	0.0	0.0	0.0	0.0	0.0	0.0	0.0	0.0	0.0	0.0	0.0	0.0	0.0	0.0	0.0
AT4G14650	-2.38729	-3.40063	827115	ensembl_gene_id	A. thaliana	827115	A. thaliana	AT4G14650	hypothetical protein		0.0	0.0	0.0	0.0	0.0	0.0	0.0	0.0	0.0	0.0	0.0	0.0	0.0	0.0	0.0	0.0	0.0	0.0	0.0	0.0
AT1G20860	-2.39389	-3.40243	838678	ensembl_gene_id	A. thaliana	838678	A. thaliana	PHT1;8	phosphate transporter 1;8	GO:0055085 transmembrane transport;GO:0006810 transport;GO:0051234 establishment of localization	0.0	0.0	0.0	0.0	0.0	0.0	0.0	0.0	0.0	0.0	0.0	0.0	0.0	0.0	0.0	0.0	0.0	0.0	0.0	0.0
AT3G05727	-2.42176	-3.40735	3768785	ensembl_gene_id	A. thaliana	3768785	A. thaliana	AT3G05727	S locus-related glycoprotein 1 (SLR1) binding pollen coat protein family		0.0	0.0	0.0	0.0	0.0	0.0	0.0	0.0	0.0	0.0	0.0	0.0	0.0	0.0	0.0	0.0	0.0	0.0	0.0	0.0
AT3G21950	-2.44151	-3.41606	821753	ensembl_gene_id	A. thaliana	821753	A. thaliana	AT3G21950	S-adenosyl-L-methionine-dependent methyltransferases superfamily protein		0.0	0.0	0.0	0.0	0.0	0.0	0.0	0.0	0.0	0.0	0.0	0.0	0.0	0.0	0.0	0.0	0.0	0.0	0.0	0.0
AT4G35640	-2.47124	-3.41801	829716	ensembl_gene_id	A. thaliana	829716	A. thaliana	SERAT3;2	serine acetyltransferase 3;2	GO:0006535 cysteine biosynthetic process from serine;GO:0019344 cysteine biosynthetic process;GO:0000103 sulfate assimilation	0.0	0.0	0.0	0.0	0.0	1.0	0.0	0.0	0.0	0.0	0.0	0.0	0.0	0.0	1.0	0.0	0.0	0.0	0.0	0.0
AT3G20380	-2.47576	-3.41882	821583	ensembl_gene_id	A. thaliana	821583	A. thaliana	AT3G20380	TRAF-like family protein		0.0	0.0	0.0	0.0	0.0	0.0	0.0	0.0	0.0	0.0	0.0	0.0	0.0	0.0	0.0	0.0	0.0	0.0	0.0	0.0
AT5G24660	-2.4872	-3.44424	832538	ensembl_gene_id	A. thaliana	832538	A. thaliana	LSU2	response to low sulfur 2	GO:0010438 cellular response to sulfur starvation;GO:0098869 cellular oxidant detoxification;GO:1990748 cellular detoxification	1.0	0.0	0.0	1.0	0.0	0.0	1.0	0.0	1.0	0.0	0.0	0.0	0.0	0.0	0.0	0.0	0.0	0.0	0.0	1.0
AT4G23000	-2.49669	-3.45669	828399	ensembl_gene_id	A. thaliana	828399	A. thaliana	AT4G23000	Calcineurin-like metallo-phosphoesterase superfamily protein		0.0	0.0	0.0	0.0	0.0	0.0	0.0	0.0	0.0	0.0	0.0	0.0	0.0	0.0	0.0	0.0	0.0	0.0	0.0	0.0
AT1G06830	-2.51251	-3.48498	837195	ensembl_gene_id	A. thaliana	837195	A. thaliana	AT1G06830	Glutaredoxin family protein	GO:0006995 cellular response to nitrogen starvation;GO:0043562 cellular response to nitrogen levels;GO:0009267 cellular response to starvation	0.0	0.0	0.0	0.0	0.0	0.0	1.0	0.0	0.0	0.0	0.0	0.0	0.0	0.0	0.0	0.0	0.0	0.0	0.0	0.0
AT1G17710	-2.51974	-3.50004	838347	ensembl_gene_id	A. thaliana	838347	A. thaliana	PEPC1	Pyridoxal phosphate phosphatase-related protein	GO:0051262 protein tetramerization;GO:0051259 protein complex oligomerization;GO:0016311 dephosphorylation	0.0	0.0	0.0	0.0	1.0	0.0	0.0	0.0	0.0	0.0	0.0	0.0	0.0	0.0	0.0	0.0	0.0	0.0	0.0	0.0
AT2G01520	-2.52936	-3.50212	814681	ensembl_gene_id	A. thaliana	814681	A. thaliana	MLP328	MLP-like protein 328	GO:0080184 response to phenylpropanoid;GO:0010043 response to zinc ion;GO:0010228 vegetative to reproductive phase transition of meristem	1.0	0.0	0.0	0.0	0.0	0.0	0.0	0.0	0.0	0.0	0.0	0.0	0.0	0.0	0.0	0.0	0.0	0.0	0.0	0.0
AT5G37450	-2.56609	-3.50273	833722	ensembl_gene_id	A. thaliana	833722	A. thaliana	AT5G37450	Leucine-rich repeat protein kinase family protein	GO:0006468 protein phosphorylation;GO:0016310 phosphorylation;GO:0006796 phosphate-containing compound metabolic process	0.0	0.0	0.0	0.0	0.0	0.0	0.0	0.0	0.0	0.0	0.0	0.0	0.0	0.0	0.0	0.0	0.0	0.0	0.0	0.0
AT1G78370	-2.59079	-3.52513	844173	ensembl_gene_id	A. thaliana	844173	A. thaliana	GSTU20	glutathione S-transferase TAU 20	GO:0009407 toxin catabolic process;GO:2000030 regulation of response to red or far red light;GO:0009404 toxin metabolic process	0.0	0.0	0.0	1.0	0.0	1.0	0.0	0.0	0.0	0.0	0.0	0.0	0.0	0.0	0.0	0.0	0.0	0.0	0.0	0.0
AT4G21250	-2.59568	-3.52616	827874	ensembl_gene_id	A. thaliana	827874	A. thaliana	AT4G21250	Sulfite exporter TauE/SafE family protein	GO:0016567 protein ubiquitination;GO:0032446 protein modification by small protein conjugation;GO:0070647 protein modification by small protein conjugation or removal	0.0	0.0	0.0	0.0	0.0	0.0	0.0	0.0	0.0	0.0	0.0	0.0	0.0	0.0	0.0	0.0	0.0	0.0	0.0	0.0
AT1G63710	-2.62447	-3.53246	842675	ensembl_gene_id	A. thaliana	842675	A. thaliana	CYP86A7	cytochrome P450, family 86, subfamily A, polypeptide 7	GO:0006631 fatty acid metabolic process;GO:0032787 monocarboxylic acid metabolic process;GO:0044255 cellular lipid metabolic process	0.0	0.0	0.0	0.0	0.0	0.0	0.0	0.0	0.0	0.0	0.0	0.0	0.0	0.0	0.0	0.0	0.0	0.0	0.0	0.0
AT4G21760	-2.73621	-3.61256	828264	ensembl_gene_id	A. thaliana	828264	A. thaliana	BGLU47	beta-glucosidase 47	GO:0005975 carbohydrate metabolic process;GO:0044238 primary metabolic process;GO:0071704 organic substance metabolic process	0.0	0.0	0.0	0.0	0.0	0.0	0.0	0.0	0.0	1.0	0.0	0.0	0.0	0.0	0.0	0.0	0.0	0.0	0.0	0.0
AT2G38995	-2.787	-3.74995	818485	ensembl_gene_id	A. thaliana	818485	A. thaliana	AT2G38995	O-acyltransferase (WSD1-like) family protein	GO:0019432 triglyceride biosynthetic process;GO:0046460 neutral lipid biosynthetic process;GO:0046463 acylglycerol biosynthetic process	0.0	0.0	0.0	0.0	0.0	0.0	0.0	0.0	0.0	0.0	0.0	0.0	0.0	0.0	0.0	0.0	0.0	0.0	0.0	0.0
AT5G50800	-2.82017	-3.75742	835152	ensembl_gene_id	A. thaliana	835152	A. thaliana	SWEET13	Nodulin MtN3 family protein	GO:1905200 gibberellic acid transmembrane transport;GO:0080112 seed growth;GO:0046864 isoprenoid transport	0.0	0.0	0.0	0.0	0.0	0.0	0.0	0.0	0.0	0.0	1.0	0.0	1.0	0.0	0.0	0.0	0.0	0.0	1.0	0.0
AT3G61810	-2.89154	-3.76061	825354	ensembl_gene_id	A. thaliana	825354	A. thaliana	AT3G61810	Glycosyl hydrolase family 17 protein	GO:0005975 carbohydrate metabolic process;GO:0044238 primary metabolic process;GO:0071704 organic substance metabolic process	0.0	0.0	0.0	0.0	0.0	0.0	0.0	0.0	0.0	0.0	0.0	0.0	0.0	0.0	0.0	0.0	0.0	0.0	0.0	0.0
AT4G30110	-2.90287	-3.84074	829134	ensembl_gene_id	A. thaliana	829134	A. thaliana	HMA2	heavy metal atpase 2	GO:0055069 zinc ion homeostasis;GO:0072507 divalent inorganic cation homeostasis;GO:0055076 transition metal ion homeostasis	0.0	0.0	0.0	0.0	0.0	0.0	0.0	0.0	0.0	0.0	0.0	0.0	0.0	0.0	0.0	0.0	0.0	0.0	0.0	0.0
AT3G02020	-2.99409	-3.84882	821287	ensembl_gene_id	A. thaliana	821287	A. thaliana	AK3	aspartate kinase 3	GO:0009090 homoserine biosynthetic process;GO:0009088 threonine biosynthetic process;GO:0009092 homoserine metabolic process	0.0	0.0	0.0	0.0	0.0	1.0	0.0	0.0	0.0	0.0	0.0	0.0	0.0	0.0	0.0	0.0	0.0	0.0	0.0	0.0
AT4G36570	-3.07581	-3.89772	829809	ensembl_gene_id	A. thaliana	829809	A. thaliana	RL3	RAD-like 3	GO:0006355 regulation of transcription, DNA-templated;GO:1903506 regulation of nucleic acid-templated transcription;GO:2001141 regulation of RNA biosynthetic process	0.0	0.0	0.0	0.0	0.0	0.0	0.0	0.0	0.0	0.0	0.0	0.0	0.0	0.0	0.0	0.0	0.0	0.0	0.0	0.0
AT1G13430	-3.08115	-3.89803	837903	ensembl_gene_id	A. thaliana	837903	A. thaliana	ST4C	sulfotransferase 4C	GO:0051923 sulfation;GO:0009735 response to cytokinin;GO:0006790 sulfur compound metabolic process	0.0	0.0	0.0	0.0	0.0	1.0	0.0	0.0	0.0	0.0	0.0	0.0	0.0	0.0	0.0	0.0	0.0	0.0	0.0	0.0
AT1G68600	-3.08776	-3.89916	843190	ensembl_gene_id	A. thaliana	843190	A. thaliana	AT1G68600	aluminum activated malate transporter family protein	GO:0015743 malate transport;GO:0015740 C4-dicarboxylate transport;GO:0006835 dicarboxylic acid transport	0.0	0.0	0.0	0.0	0.0	0.0	0.0	0.0	0.0	0.0	0.0	0.0	0.0	0.0	0.0	0.0	0.0	0.0	0.0	0.0
AT3G03260	-3.14384	-3.99653	821305	ensembl_gene_id	A. thaliana	821305	A. thaliana	HDG8	homeodomain GLABROUS 8	GO:0006355 regulation of transcription, DNA-templated;GO:1903506 regulation of nucleic acid-templated transcription;GO:2001141 regulation of RNA biosynthetic process	0.0	0.0	0.0	0.0	0.0	0.0	0.0	0.0	0.0	0.0	0.0	0.0	0.0	0.0	0.0	0.0	0.0	0.0	0.0	0.0
AT5G53048	-3.17586	-4.04265	6241185	ensembl_gene_id	A. thaliana	6241185	A. thaliana	AT5G53048	ncRNA	GO:0008150 biological_process	0.0	0.0	0.0	0.0	0.0	0.0	0.0	0.0	0.0	0.0	0.0	0.0	0.0	0.0	0.0	0.0	0.0	0.0	0.0	0.0
AT3G54600	-3.25034	-4.08463	824625	ensembl_gene_id	A. thaliana	824625	A. thaliana	DJ1F	Class I glutamine amidotransferase-like superfamily protein		0.0	0.0	0.0	0.0	0.0	0.0	0.0	0.0	0.0	0.0	0.0	0.0	0.0	0.0	0.0	0.0	0.0	0.0	0.0	0.0
AT5G20790	-3.25813	-4.1023	832202	ensembl_gene_id	A. thaliana	832202	A. thaliana	AT5G20790	transmembrane protein	GO:0071456 cellular response to hypoxia;GO:0036294 cellular response to decreased oxygen levels;GO:0071453 cellular response to oxygen levels	0.0	1.0	0.0	0.0	0.0	0.0	0.0	0.0	0.0	0.0	0.0	0.0	0.0	0.0	0.0	0.0	0.0	0.0	0.0	0.0
AT5G16530	-3.34463	-4.1198	831515	ensembl_gene_id	A. thaliana	831515	A. thaliana	PIN5	Auxin efflux carrier family protein	GO:0080162 intracellular auxin transport;GO:0060919 auxin influx;GO:0010315 auxin efflux	0.0	0.0	0.0	0.0	0.0	0.0	0.0	0.0	0.0	0.0	0.0	0.0	0.0	0.0	0.0	0.0	0.0	0.0	0.0	0.0
AT1G49860	-3.35833	-4.16593	841409	ensembl_gene_id	A. thaliana	841409	A. thaliana	GSTF14	glutathione S-transferase (class phi) 14	GO:0009407 toxin catabolic process;GO:0009404 toxin metabolic process;GO:0006749 glutathione metabolic process	0.0	0.0	0.0	1.0	0.0	1.0	0.0	0.0	0.0	0.0	0.0	0.0	0.0	0.0	0.0	0.0	0.0	0.0	0.0	0.0
AT1G22150	-3.36099	-4.18876	838820	ensembl_gene_id	A. thaliana	838820	A. thaliana	SULTR1;3	sulfate transporter 1;3		0.0	0.0	0.0	0.0	0.0	0.0	0.0	0.0	0.0	0.0	0.0	0.0	0.0	0.0	0.0	0.0	0.0	0.0	0.0	0.0
AT4G28530	-3.44204	-4.19318	828971	ensembl_gene_id	A. thaliana	828971	A. thaliana	NAC074	NAC domain containing protein 74	GO:0080187 floral organ senescence;GO:0043068 positive regulation of programmed cell death;GO:0010942 positive regulation of cell death	0.0	0.0	0.0	0.0	0.0	0.0	0.0	0.0	0.0	0.0	0.0	0.0	0.0	0.0	0.0	0.0	0.0	0.0	0.0	0.0
AT1G77520	-3.45545	-4.22072	844088	ensembl_gene_id	A. thaliana	844088	A. thaliana	AT1G77520	O-methyltransferase family protein	GO:0032259 methylation;GO:0019438 aromatic compound biosynthetic process;GO:0006725 cellular aromatic compound metabolic process	0.0	0.0	0.0	0.0	0.0	0.0	0.0	0.0	0.0	0.0	0.0	0.0	0.0	0.0	0.0	0.0	0.0	0.0	0.0	0.0
AT4G31710	-3.48254	-4.29613	829299	ensembl_gene_id	A. thaliana	829299	A. thaliana	GLR2.4	glutamate receptor 2.4	GO:0071230 cellular response to amino acid stimulus;GO:0043200 response to amino acid;GO:0071417 cellular response to organonitrogen compound	1.0	0.0	0.0	0.0	0.0	0.0	0.0	0.0	0.0	0.0	0.0	0.0	0.0	0.0	0.0	0.0	1.0	0.0	0.0	0.0
AT5G07690	-3.56827	-4.30472	830662	ensembl_gene_id	A. thaliana	830662	A. thaliana	MYB29	myb domain protein 29	GO:1905255 regulation of RNA binding transcription factor activity;GO:0010438 cellular response to sulfur starvation;GO:0010439 regulation of glucosinolate biosynthetic process	1.0	0.0	0.0	0.0	0.0	0.0	1.0	1.0	1.0	0.0	0.0	0.0	0.0	0.0	0.0	0.0	0.0	0.0	0.0	0.0
AT1G65860	-3.61487	-4.43277	842897	ensembl_gene_id	A. thaliana	842897	A. thaliana	FMO GS-OX1	flavin-monooxygenase glucosinolate S-oxygenase 1	GO:0033321 homomethionine metabolic process;GO:0033506 glucosinolate biosynthetic process from homomethionine;GO:0016144 S-glycoside biosynthetic process	0.0	0.0	0.0	0.0	0.0	1.0	0.0	0.0	0.0	0.0	0.0	0.0	0.0	0.0	0.0	0.0	0.0	0.0	0.0	0.0
AT5G09470	-3.64264	-4.496	830806	ensembl_gene_id	A. thaliana	830806	A. thaliana	DIC3	dicarboxylate carrier 3	GO:0015709 thiosulfate transport;GO:0071422 succinate transmembrane transport;GO:0015744 succinate transport	0.0	0.0	0.0	0.0	0.0	0.0	0.0	0.0	0.0	0.0	0.0	0.0	0.0	0.0	0.0	0.0	0.0	0.0	0.0	0.0
AT4G15320	-3.64776	-4.51933	827198	ensembl_gene_id	A. thaliana	827198	A. thaliana	CSLB06	cellulose synthase-like B6	GO:0030244 cellulose biosynthetic process;GO:0030243 cellulose metabolic process;GO:0051274 beta-glucan biosynthetic process	0.0	0.0	0.0	0.0	0.0	0.0	0.0	0.0	0.0	0.0	0.0	0.0	0.0	0.0	0.0	0.0	0.0	0.0	0.0	0.0
AT5G26865	-3.64815	-4.64404	28721199	ensembl_gene_id	A. thaliana	28721199	A. thaliana	AT5G26865	AGAMOUS-like MADS-box protein	GO:0045944 positive regulation of transcription by RNA polymerase II;GO:0045893 positive regulation of transcription, DNA-templated;GO:1902680 positive regulation of RNA biosynthetic process	0.0	0.0	0.0	0.0	0.0	0.0	0.0	0.0	0.0	0.0	0.0	0.0	0.0	0.0	0.0	0.0	0.0	0.0	0.0	0.0
AT2G11810	-3.86141	-4.65448	815657	ensembl_gene_id	A. thaliana	815657	A. thaliana	MGDC	monogalactosyldiacylglycerol synthase type C	GO:0019375 galactolipid biosynthetic process;GO:0019374 galactolipid metabolic process;GO:0009247 glycolipid biosynthetic process	0.0	0.0	0.0	0.0	0.0	0.0	1.0	0.0	0.0	0.0	0.0	0.0	0.0	0.0	0.0	0.0	0.0	0.0	0.0	0.0
AT2G43100	-4.02253	-4.65596	818912	ensembl_gene_id	A. thaliana	818912	A. thaliana	IPMI2	isopropylmalate isomerase 2	GO:0009098 leucine biosynthetic process;GO:0009082 branched-chain amino acid biosynthetic process;GO:0006551 leucine metabolic process	0.0	0.0	0.0	0.0	0.0	1.0	0.0	0.0	0.0	0.0	0.0	0.0	0.0	0.0	0.0	0.0	0.0	0.0	0.0	0.0
AT5G37980	-4.06167	-4.78817	833777	ensembl_gene_id	A. thaliana	833777	A. thaliana	AT5G37980	Zinc-binding dehydrogenase family protein	GO:0006979 response to oxidative stress;GO:0006950 response to stress;GO:0050896 response to stimulus	0.0	0.0	0.0	0.0	1.0	0.0	0.0	0.0	0.0	0.0	0.0	0.0	0.0	0.0	0.0	0.0	0.0	0.0	0.0	0.0
AT5G14200	-4.15562	-4.81524	831270	ensembl_gene_id	A. thaliana	831270	A. thaliana	IMD1	isopropylmalate dehydrogenase 1	GO:0009098 leucine biosynthetic process;GO:0009082 branched-chain amino acid biosynthetic process;GO:0006551 leucine metabolic process	1.0	0.0	0.0	0.0	0.0	1.0	0.0	1.0	0.0	0.0	0.0	0.0	0.0	0.0	0.0	0.0	0.0	0.0	0.0	0.0
AT1G62560	-4.49289	-4.84665	842553	ensembl_gene_id	A. thaliana	842553	A. thaliana	FMO GS-OX3	flavin-monooxygenase glucosinolate S-oxygenase 3	GO:0016144 S-glycoside biosynthetic process;GO:0019758 glycosinolate biosynthetic process;GO:0019761 glucosinolate biosynthetic process	0.0	0.0	0.0	0.0	0.0	1.0	0.0	0.0	0.0	0.0	0.0	0.0	0.0	0.0	0.0	0.0	0.0	0.0	0.0	0.0
AT3G19710	-4.56422	-4.93954	821508	ensembl_gene_id	A. thaliana	821508	A. thaliana	BCAT4	branched-chain aminotransferase4	GO:0016144 S-glycoside biosynthetic process;GO:0019758 glycosinolate biosynthetic process;GO:0019761 glucosinolate biosynthetic process	0.0	0.0	0.0	0.0	0.0	1.0	0.0	1.0	0.0	0.0	0.0	0.0	0.0	0.0	0.0	0.0	0.0	0.0	0.0	0.0
AT1G16400	-4.79761	-5.04343	838210	ensembl_gene_id	A. thaliana	838210	A. thaliana	CYP79F2	cytochrome P450, family 79, subfamily F, polypeptide 2	GO:0016144 S-glycoside biosynthetic process;GO:0019758 glycosinolate biosynthetic process;GO:0019761 glucosinolate biosynthetic process	0.0	0.0	0.0	0.0	0.0	1.0	0.0	0.0	0.0	0.0	0.0	0.0	0.0	0.0	0.0	0.0	0.0	0.0	0.0	0.0
AT5G37950	-4.92895	-5.068	833774	ensembl_gene_id	A. thaliana	833774	A. thaliana	AT5G37950	UDP-Glycosyltransferase superfamily protein		0.0	0.0	0.0	0.0	0.0	0.0	0.0	0.0	0.0	0.0	0.0	0.0	0.0	0.0	0.0	0.0	0.0	0.0	0.0	0.0
AT1G78520	-4.98622	-5.12034	844188	ensembl_gene_id	A. thaliana	844188	A. thaliana	AT1G78520	Carbohydrate-binding X8 domain superfamily protein	GO:0008150 biological_process	0.0	0.0	0.0	0.0	0.0	0.0	0.0	0.0	0.0	0.0	0.0	0.0	0.0	0.0	0.0	0.0	0.0	0.0	0.0	0.0
AT4G12030	-4.99237	-5.13931	826811	ensembl_gene_id	A. thaliana	826811	A. thaliana	BAT5	bile acid transporter 5	GO:0033321 homomethionine metabolic process;GO:0033506 glucosinolate biosynthetic process from homomethionine;GO:0016144 S-glycoside biosynthetic process	1.0	0.0	0.0	0.0	0.0	1.0	0.0	1.0	0.0	0.0	0.0	0.0	0.0	0.0	0.0	0.0	0.0	0.0	0.0	0.0
AT5G23010	-5.04813	-5.21527	832365	ensembl_gene_id	A. thaliana	832365	A. thaliana	MAM1	methylthioalkylmalate synthase 1	GO:0009098 leucine biosynthetic process;GO:0009082 branched-chain amino acid biosynthetic process;GO:0006551 leucine metabolic process	1.0	0.0	0.0	0.0	0.0	1.0	0.0	0.0	1.0	0.0	0.0	0.0	0.0	0.0	0.0	0.0	0.0	0.0	0.0	0.0
AT4G04760	-5.09686	-5.23969	825812	ensembl_gene_id	A. thaliana	825812	A. thaliana	AT4G04760	Major facilitator superfamily protein		0.0	0.0	0.0	0.0	0.0	0.0	0.0	0.0	0.0	0.0	0.0	0.0	0.0	0.0	0.0	0.0	0.0	0.0	0.0	0.0
AT1G23110	-5.21065	-5.25293	838919	ensembl_gene_id	A. thaliana	838919	A. thaliana	AT1G23110	fold protein		0.0	0.0	0.0	0.0	0.0	0.0	0.0	0.0	0.0	0.0	0.0	0.0	0.0	0.0	0.0	0.0	0.0	0.0	0.0	0.0
AT3G44460	-5.26855	-5.28992	823571	ensembl_gene_id	A. thaliana	823571	A. thaliana	DPBF2	Basic-leucine zipper (bZIP) transcription factor family protein	GO:0045893 positive regulation of transcription, DNA-templated;GO:1902680 positive regulation of RNA biosynthetic process;GO:1903508 positive regulation of nucleic acid-templated transcription	0.0	0.0	0.0	0.0	0.0	0.0	0.0	0.0	0.0	0.0	0.0	0.0	0.0	0.0	0.0	0.0	0.0	0.0	0.0	0.0
AT2G47880	-5.34618	-5.38613	819400	ensembl_gene_id	A. thaliana	819400	A. thaliana	AT2G47880	Glutaredoxin family protein	GO:0006995 cellular response to nitrogen starvation;GO:0043562 cellular response to nitrogen levels;GO:0009267 cellular response to starvation	0.0	0.0	0.0	0.0	0.0	0.0	1.0	0.0	0.0	0.0	0.0	0.0	0.0	0.0	0.0	0.0	0.0	0.0	0.0	0.0
AT4G13770	-5.46229	-5.98774	827011	ensembl_gene_id	A. thaliana	827011	A. thaliana	CYP83A1	cytochrome P450, family 83, subfamily A, polypeptide 1	GO:0009625 response to insect;GO:0016144 S-glycoside biosynthetic process;GO:0019758 glycosinolate biosynthetic process	0.0	0.0	0.0	0.0	0.0	1.0	0.0	0.0	1.0	0.0	0.0	0.0	0.0	0.0	0.0	0.0	0.0	0.0	0.0	0.0
AT3G58990	-5.68187	-6.51803	825068	ensembl_gene_id	A. thaliana	825068	A. thaliana	IPMI1	isopropylmalate isomerase 1	GO:0009098 leucine biosynthetic process;GO:0009082 branched-chain amino acid biosynthetic process;GO:0006551 leucine metabolic process	0.0	0.0	0.0	0.0	0.0	1.0	0.0	0.0	0.0	0.0	0.0	0.0	0.0	0.0	0.0	0.0	0.0	0.0	0.0	0.0
AT4G03060	-5.83699	-6.59904	828102	ensembl_gene_id	A. thaliana	828102	A. thaliana	AOP2	miscRNA		0.0	0.0	0.0	0.0	0.0	0.0	0.0	0.0	0.0	0.0	0.0	0.0	0.0	0.0	0.0	0.0	0.0	0.0	0.0	0.0
AT1G58120	-5.96745	-6.62206	842179	ensembl_gene_id	A. thaliana	842179	A. thaliana	AT1G58120	hypothetical protein	GO:0008150 biological_process	0.0	0.0	0.0	0.0	0.0	0.0	0.0	0.0	0.0	0.0	0.0	0.0	0.0	0.0	0.0	0.0	0.0	0.0	0.0	0.0
AT5G55720	-6.54689	-6.63803	835666	ensembl_gene_id	A. thaliana	835666	A. thaliana	AT5G55720	Pectin lyase-like superfamily protein	GO:0045490 pectin catabolic process;GO:0000272 polysaccharide catabolic process;GO:0045488 pectin metabolic process	0.0	0.0	0.0	0.0	0.0	0.0	0.0	0.0	0.0	0.0	0.0	0.0	0.0	0.0	0.0	0.0	0.0	0.0	0.0	0.0
AT1G16410	-6.77862	-6.87764	838211	ensembl_gene_id	A. thaliana	838211	A. thaliana	CYP79F1	cytochrome p450 79f1	GO:0009625 response to insect;GO:0016144 S-glycoside biosynthetic process;GO:0019758 glycosinolate biosynthetic process	0.0	0.0	0.0	0.0	0.0	1.0	0.0	0.0	1.0	0.0	0.0	0.0	0.0	0.0	0.0	0.0	0.0	0.0	0.0	0.0
AT4G14060	-6.77944	-6.98113	827042	ensembl_gene_id	A. thaliana	827042	A. thaliana	AT4G14060	Polyketide cyclase/dehydrase and lipid transport superfamily protein	GO:0006952 defense response;GO:0006950 response to stress;GO:0050896 response to stimulus	0.0	0.0	0.0	0.0	0.0	0.0	0.0	0.0	0.0	0.0	0.0	0.0	0.0	0.0	0.0	0.0	0.0	0.0	0.0	0.0
AT5G36140	-7.00999	-7.70416	833611	ensembl_gene_id	A. thaliana	833611	A. thaliana	CYP716A2	cytochrome P450, family 716, subfamily A, polypeptide 2	GO:0006722 triterpenoid metabolic process;GO:0006721 terpenoid metabolic process;GO:0006720 isoprenoid metabolic process	0.0	0.0	0.0	0.0	0.0	0.0	0.0	0.0	0.0	0.0	0.0	0.0	0.0	0.0	0.0	0.0	0.0	0.0	0.0	0.0
AT2G34210	-7.06202	-7.80807	817982	ensembl_gene_id	A. thaliana	817982	A. thaliana	AT2G34210	Transcription elongation factor Spt5	GO:0006368 transcription elongation from RNA polymerase II promoter;GO:0006354 DNA-templated transcription, elongation;GO:0032784 regulation of DNA-templated transcription, elongation	0.0	0.0	0.0	0.0	0.0	0.0	0.0	0.0	0.0	0.0	0.0	0.0	0.0	0.0	0.0	0.0	0.0	0.0	0.0	0.0
AT1G08100	-8.72621	-8.22967	837328	ensembl_gene_id	A. thaliana	837328	A. thaliana	NRT2.2	nitrate transporter 2.2	GO:0071249 cellular response to nitrate;GO:1902170 cellular response to reactive nitrogen species;GO:0010167 response to nitrate	1.0	0.0	0.0	0.0	0.0	0.0	0.0	0.0	0.0	0.0	0.0	0.0	0.0	1.0	0.0	0.0	1.0	0.0	0.0	0.0
AT3G03190	-8.97185	-8.69735	821227	ensembl_gene_id	A. thaliana	821227	A. thaliana	GSTF11	glutathione S-transferase F11	GO:0009407 toxin catabolic process;GO:0009404 toxin metabolic process;GO:0006749 glutathione metabolic process	0.0	0.0	0.0	1.0	1.0	1.0	0.0	0.0	0.0	0.0	0.0	0.0	0.0	0.0	0.0	0.0	0.0	0.0	0.0	0.0
AT1G05927	-20.492	-20.3708	28716400	ensembl_gene_id	A. thaliana	28716400	A. thaliana	AT1G05927	ncRNA		0.0	0.0	0.0	0.0	0.0	0.0	0.0	0.0	0.0	0.0	0.0	0.0	0.0	0.0	0.0	0.0	0.0	0.0	0.0	0.0

## Sheet: Enrichment
GroupID	Category	Term	Description	LogP	Log(q-value)	InTerm_InList	Genes	Symbols
1_Member	GO Biological Processes	GO:0010035	response to inorganic substance	-20.3385	-16.5653	91/756	814681,816055,816349,816688,816705,817155,817362,817499,818097,818199,818294,818354,818414,818435,818566,818614,818854,818959,819280,819331,820155,821017,821047,821185,821495,821820,822041,822833,823641,823768,823850,824261,824262,824528,826616,826796,827114,827246,827273,828081,828652,828653,829915,830068,830424,830565,830662,831075,831076,831174,831453,832353,832365,832474,832636,832691,833704,…	MLP328,NIR1,AT2G18340,LEA,GRP7,HSFA2,FRU,AT2G29500,LEA18,ABI5,RD28,ChlAKR,DREB19,LTP2,P5CS1,ABI4,COR15A,CHI,HB-7,GolS1,MDHAR,AT3G17520,PAP17,AT3G02480,ZF2,AT3G22490,MBF1C,ERD5,NRT2.6,HSP17.4,PHS2,LTI30,XERO1,AT3G53600,ATHSP22.0,ARCK1,CAM8,AT4G15690,DI21,SUS3,DREB1A,CBF1,BT5,AT4G39130,DREB2A,LEA4-5,MYB29,HSP17.6II,HSP17.6A,Rap2.6L,KIN1,AT5G22890,MAM1,CHIA,RD22,AT5G26220,WSD1,AATP1,CML37,MAP18,WRKY…
1_Member	GO Biological Processes	GO:0009414	response to water deprivation	-17.7074	-14.2353	58/381	816349,816688,816705,818097,818199,818294,818354,818414,818435,818566,818614,818854,819280,819331,820155,821017,821185,821495,822041,822833,823850,824261,824262,824528,826796,827273,828081,828652,828653,830068,830424,830565,830662,831174,831453,832365,832474,832636,833704,833998,835306,836040,836050,836051,836772,837075,838535,838896,840150,840915,841231,841701,841722,841849,842114,843262,843296,…	AT2G18340,LEA,GRP7,LEA18,ABI5,RD28,ChlAKR,DREB19,LTP2,P5CS1,ABI4,COR15A,HB-7,GolS1,MDHAR,AT3G17520,AT3G02480,ZF2,MBF1C,ERD5,PHS2,LTI30,XERO1,AT3G53600,ARCK1,DI21,SUS3,DREB1A,CBF1,AT4G39130,DREB2A,LEA4-5,MYB29,Rap2.6L,KIN1,MAM1,CHIA,RD22,WSD1,AATP1,LTI65,HAI1,LTP4,LTP3,RAB18,UGT74E2,AT1G19490,AT1G22890,AtLEA4-1,RAP2.6,PER1,LEA7,NAC019,ALDH7B4,GolS2,WRKY57,ZFHD1,ADH1
1_Member	GO Biological Processes	GO:0097305	response to alcohol	-17.49	-14.2175	66/485	816688,818199,818566,818608,818609,818614,818722,818853,818854,819125,819280,819331,819389,820276,821495,822041,822061,822447,824261,824262,824344,824887,825014,826796,826860,827273,828513,828663,829623,829836,830003,830068,831051,831156,831174,831453,831700,832491,832636,833704,833998,834301,834489,834678,835024,835250,835306,836040,836050,836051,836369,836596,836772,837075,837765,838390,839014,…	LEA,ABI5,P5CS1,GEA6,PP2C5,ABI4,ORS1,COR15B,COR15A,ATG8E,HB-7,GolS1,TSPO,FER2,ZF2,MBF1C,ABI3,PMZ,LTI30,XERO1,EM1,AT3G57200,AT3G58450,ARCK1,EARLI1,DI21,AT4G24130,AT4G25580,ADC2,HOS3-1,STY46,AT4G39130,NDL2,SAG29,Rap2.6L,KIN1,LECRKA4.2,AT5G24240,RD22,WSD1,AATP1,COR27,MAP18,WRKY8,MYB78,AHG1,LTI65,HAI1,LTP4,LTP3,HVA22B,ABR1,RAB18,UGT74E2,AT1G12130,E12A11,MLP423,RAP2.6,5PTASE11,MYB112,ALDH7B4,GolS2,ZF14…
1_Member	GO Biological Processes	GO:0001101	response to acid chemical	-17.3727	-14.2175	61/424	816349,816688,816705,817008,817459,818097,818199,818294,818354,818414,818435,818566,818614,818854,819280,819331,820155,821017,821185,821495,822041,822833,823850,824261,824262,824528,826796,827273,828081,828652,828653,829299,830068,830424,830565,830662,831174,831453,832365,832474,832636,833704,833998,835306,836040,836050,836051,836772,837075,838535,838896,840150,840915,841231,841701,841722,841849,…	AT2G18340,LEA,GRP7,GLR2.2,GLR2.8,LEA18,ABI5,RD28,ChlAKR,DREB19,LTP2,P5CS1,ABI4,COR15A,HB-7,GolS1,MDHAR,AT3G17520,AT3G02480,ZF2,MBF1C,ERD5,PHS2,LTI30,XERO1,AT3G53600,ARCK1,DI21,SUS3,DREB1A,CBF1,GLR2.4,AT4G39130,DREB2A,LEA4-5,MYB29,Rap2.6L,KIN1,MAM1,CHIA,RD22,WSD1,AATP1,LTI65,HAI1,LTP4,LTP3,RAB18,UGT74E2,AT1G19490,AT1G22890,AtLEA4-1,RAP2.6,PER1,LEA7,NAC019,ALDH7B4,GolS2,WRKY57,ZFHD1,ADH1
1_Member	GO Biological Processes	GO:0009737	response to abscisic acid	-17.2125	-14.2175	65/478	816688,818199,818566,818608,818609,818614,818722,818853,818854,819280,819331,819389,820276,821495,822041,822061,822447,824261,824262,824344,824887,825014,826796,826860,827273,828513,828663,829623,829836,830003,830068,831051,831156,831174,831453,831700,832491,832636,833704,833998,834301,834489,834678,835024,835250,835306,836040,836050,836051,836369,836596,836772,837075,837765,838390,839014,840915,…	LEA,ABI5,P5CS1,GEA6,PP2C5,ABI4,ORS1,COR15B,COR15A,HB-7,GolS1,TSPO,FER2,ZF2,MBF1C,ABI3,PMZ,LTI30,XERO1,EM1,AT3G57200,AT3G58450,ARCK1,EARLI1,DI21,AT4G24130,AT4G25580,ADC2,HOS3-1,STY46,AT4G39130,NDL2,SAG29,Rap2.6L,KIN1,LECRKA4.2,AT5G24240,RD22,WSD1,AATP1,COR27,MAP18,WRKY8,MYB78,AHG1,LTI65,HAI1,LTP4,LTP3,HVA22B,ABR1,RAB18,UGT74E2,AT1G12130,E12A11,MLP423,RAP2.6,5PTASE11,MYB112,ALDH7B4,GolS2,ZF14,AFP1,…
1_Member	GO Biological Processes	GO:0009415	response to water	-17.1134	-14.2081	58/392	816349,816688,816705,818097,818199,818294,818354,818414,818435,818566,818614,818854,819280,819331,820155,821017,821185,821495,822041,822833,823850,824261,824262,824528,826796,827273,828081,828652,828653,830068,830424,830565,830662,831174,831453,832365,832474,832636,833704,833998,835306,836040,836050,836051,836772,837075,838535,838896,840150,840915,841231,841701,841722,841849,842114,843262,843296,…	AT2G18340,LEA,GRP7,LEA18,ABI5,RD28,ChlAKR,DREB19,LTP2,P5CS1,ABI4,COR15A,HB-7,GolS1,MDHAR,AT3G17520,AT3G02480,ZF2,MBF1C,ERD5,PHS2,LTI30,XERO1,AT3G53600,ARCK1,DI21,SUS3,DREB1A,CBF1,AT4G39130,DREB2A,LEA4-5,MYB29,Rap2.6L,KIN1,MAM1,CHIA,RD22,WSD1,AATP1,LTI65,HAI1,LTP4,LTP3,RAB18,UGT74E2,AT1G19490,AT1G22890,AtLEA4-1,RAP2.6,PER1,LEA7,NAC019,ALDH7B4,GolS2,WRKY57,ZFHD1,ADH1
1_Member	GO Biological Processes	GO:0006970	response to osmotic stress	-14.7462	-12.1192	66/549	816705,817047,817273,817499,817870,818097,818199,818294,818354,818395,818414,818566,818614,818854,819331,819389,821495,821691,823768,824120,824528,826616,826796,826860,829041,829623,830565,831075,831076,831156,831174,831453,831782,832474,832538,832636,833704,833998,834489,835005,835306,836050,836103,836369,836372,836596,836625,837075,837252,838256,838896,839578,840150,840493,840915,841160,841789,…	GRP7,CIPK16,NTL8,AT2G29500,RLP28,LEA18,ABI5,RD28,ChlAKR,CAX1,DREB19,P5CS1,ABI4,COR15A,GolS1,TSPO,ZF2,BGLU19,HSP17.4,LSU1,AT3G53600,ATHSP22.0,ARCK1,EARLI1,AT4G29200,ADC2,LEA4-5,HSP17.6II,HSP17.6A,SAG29,Rap2.6L,KIN1,SIS,CHIA,LSU2,RD22,WSD1,AATP1,MAP18,bZIP1,LTI65,LTP4,RHL41,HVA22B,SRO5,ABR1,ASN2,UGT74E2,AT1G07400,AT1G16850,AT1G22890,KCS2,AtLEA4-1,TPPD,RAP2.6,5PTASE11,AT1G53540,ALDH7B4,GolS2,ZF14,BG…
1_Member	GO Biological Processes	GO:0033993	response to lipid	-14.2539	-11.6568	82/798	816688,817273,818025,818199,818566,818608,818609,818614,818722,818853,818854,819280,819331,819389,820155,820276,820768,821495,822041,822061,822447,824261,824262,824344,824528,824887,825014,826473,826545,826796,826811,826860,827273,828513,828663,829623,829836,829841,830003,830068,830662,830859,831051,831156,831162,831174,831270,831453,831700,832491,832636,833704,833998,834301,834489,834678,835024,…	LEA,NTL8,JAZ7,ABI5,P5CS1,GEA6,PP2C5,ABI4,ORS1,COR15B,COR15A,HB-7,GolS1,TSPO,MDHAR,FER2,AT3G15356,ZF2,MBF1C,ABI3,PMZ,LTI30,XERO1,EM1,AT3G53600,AT3G57200,AT3G58450,EXO,GASA3,ARCK1,BAT5,EARLI1,DI21,AT4G24130,AT4G25580,ADC2,HOS3-1,CP1,STY46,AT4G39130,MYB29,PROPEP4,NDL2,SAG29,JAZ10,Rap2.6L,IMD1,KIN1,LECRKA4.2,AT5G24240,RD22,WSD1,AATP1,COR27,MAP18,WRKY8,MYB78,AHG1,GA20OX2,LTI65,HAI1,LTP4,LTP3,LFY,HVA22…
1_Member	GO Biological Processes	GO:0009651	response to salt stress	-11.5366	-8.9675	54/465	816705,817047,817273,817499,817870,818199,818354,818395,818414,818566,818854,819331,819389,821495,821691,823768,824120,826616,826796,826860,829041,829623,831075,831076,831174,831782,832474,832538,832636,833704,833998,834489,835005,835306,836050,836103,836369,836372,836625,837075,837252,838256,838896,840493,840915,841160,841789,841849,842114,842944,842945,843262,844047,28720712	GRP7,CIPK16,NTL8,AT2G29500,RLP28,ABI5,ChlAKR,CAX1,DREB19,P5CS1,COR15A,GolS1,TSPO,ZF2,BGLU19,HSP17.4,LSU1,ATHSP22.0,ARCK1,EARLI1,AT4G29200,ADC2,HSP17.6II,HSP17.6A,Rap2.6L,SIS,CHIA,LSU2,RD22,WSD1,AATP1,MAP18,bZIP1,LTI65,LTP4,RHL41,HVA22B,SRO5,ASN2,UGT74E2,AT1G07400,AT1G16850,AT1G22890,TPPD,RAP2.6,5PTASE11,AT1G53540,ALDH7B4,GolS2,BGLU21,BGLU22,WRKY57,ADH1,AT5G05300
2_Summary	GO Biological Processes	GO:0071456	cellular response to hypoxia	-17.2224	-14.2175	45/242	817155,818588,819386,819923,820163,821112,821175,821193,821302,822041,822119,822833,823768,824140,826616,828854,828855,829383,830003,830313,830424,831075,831076,832137,832145,832147,832202,834244,835855,836103,836372,836645,836797,837252,837551,838016,838066,838540,838756,838827,839223,839265,843993,844047,844222	HSFA2,HSPRO2,GSTF8,AT3G07350,AT3G10020,LBD41,SRG3,AT3G03670,AT3G03280,MBF1C,AGC2-1,ERD5,HSP17.4,PSK4,ATHSP22.0,AT4G27450,CBSX5,AT4G32480,STY46,ZAT6,DREB2A,HSP17.6II,HSP17.6A,SPX1,BCB,DIN10,AT5G20790,CML37,AT5G57510,RHL41,SRO5,AT5G65207,AT5G66650,AT1G07400,AT1G10140,PER4,AT1G15010,AT1G19530,AT1G21550,AUF2,AT1G26800,ATAF1,AT1G76600,ADH1,AT1G78850
2_Member	GO Biological Processes	GO:0036294	cellular response to decreased oxygen levels	-17.0782	-14.2081	45/244	817155,818588,819386,819923,820163,821112,821175,821193,821302,822041,822119,822833,823768,824140,826616,828854,828855,829383,830003,830313,830424,831075,831076,832137,832145,832147,832202,834244,835855,836103,836372,836645,836797,837252,837551,838016,838066,838540,838756,838827,839223,839265,843993,844047,844222	HSFA2,HSPRO2,GSTF8,AT3G07350,AT3G10020,LBD41,SRG3,AT3G03670,AT3G03280,MBF1C,AGC2-1,ERD5,HSP17.4,PSK4,ATHSP22.0,AT4G27450,CBSX5,AT4G32480,STY46,ZAT6,DREB2A,HSP17.6II,HSP17.6A,SPX1,BCB,DIN10,AT5G20790,CML37,AT5G57510,RHL41,SRO5,AT5G65207,AT5G66650,AT1G07400,AT1G10140,PER4,AT1G15010,AT1G19530,AT1G21550,AUF2,AT1G26800,ATAF1,AT1G76600,ADH1,AT1G78850
2_Member	GO Biological Processes	GO:0071453	cellular response to oxygen levels	-17.0067	-14.1877	45/245	817155,818588,819386,819923,820163,821112,821175,821193,821302,822041,822119,822833,823768,824140,826616,828854,828855,829383,830003,830313,830424,831075,831076,832137,832145,832147,832202,834244,835855,836103,836372,836645,836797,837252,837551,838016,838066,838540,838756,838827,839223,839265,843993,844047,844222	HSFA2,HSPRO2,GSTF8,AT3G07350,AT3G10020,LBD41,SRG3,AT3G03670,AT3G03280,MBF1C,AGC2-1,ERD5,HSP17.4,PSK4,ATHSP22.0,AT4G27450,CBSX5,AT4G32480,STY46,ZAT6,DREB2A,HSP17.6II,HSP17.6A,SPX1,BCB,DIN10,AT5G20790,CML37,AT5G57510,RHL41,SRO5,AT5G65207,AT5G66650,AT1G07400,AT1G10140,PER4,AT1G15010,AT1G19530,AT1G21550,AUF2,AT1G26800,ATAF1,AT1G76600,ADH1,AT1G78850
2_Member	GO Biological Processes	GO:0001666	response to hypoxia	-15.4646	-12.6914	45/268	817155,818588,819386,819923,820163,821112,821175,821193,821302,822041,822119,822833,823768,824140,826616,828854,828855,829383,830003,830313,830424,831075,831076,832137,832145,832147,832202,834244,835855,836103,836372,836645,836797,837252,837551,838016,838066,838540,838756,838827,839223,839265,843993,844047,844222	HSFA2,HSPRO2,GSTF8,AT3G07350,AT3G10020,LBD41,SRG3,AT3G03670,AT3G03280,MBF1C,AGC2-1,ERD5,HSP17.4,PSK4,ATHSP22.0,AT4G27450,CBSX5,AT4G32480,STY46,ZAT6,DREB2A,HSP17.6II,HSP17.6A,SPX1,BCB,DIN10,AT5G20790,CML37,AT5G57510,RHL41,SRO5,AT5G65207,AT5G66650,AT1G07400,AT1G10140,PER4,AT1G15010,AT1G19530,AT1G21550,AUF2,AT1G26800,ATAF1,AT1G76600,ADH1,AT1G78850
2_Member	GO Biological Processes	GO:0036293	response to decreased oxygen levels	-15.2151	-12.4832	45/272	817155,818588,819386,819923,820163,821112,821175,821193,821302,822041,822119,822833,823768,824140,826616,828854,828855,829383,830003,830313,830424,831075,831076,832137,832145,832147,832202,834244,835855,836103,836372,836645,836797,837252,837551,838016,838066,838540,838756,838827,839223,839265,843993,844047,844222	HSFA2,HSPRO2,GSTF8,AT3G07350,AT3G10020,LBD41,SRG3,AT3G03670,AT3G03280,MBF1C,AGC2-1,ERD5,HSP17.4,PSK4,ATHSP22.0,AT4G27450,CBSX5,AT4G32480,STY46,ZAT6,DREB2A,HSP17.6II,HSP17.6A,SPX1,BCB,DIN10,AT5G20790,CML37,AT5G57510,RHL41,SRO5,AT5G65207,AT5G66650,AT1G07400,AT1G10140,PER4,AT1G15010,AT1G19530,AT1G21550,AUF2,AT1G26800,ATAF1,AT1G76600,ADH1,AT1G78850
2_Member	GO Biological Processes	GO:0070482	response to oxygen levels	-15.0922	-12.3981	45/274	817155,818588,819386,819923,820163,821112,821175,821193,821302,822041,822119,822833,823768,824140,826616,828854,828855,829383,830003,830313,830424,831075,831076,832137,832145,832147,832202,834244,835855,836103,836372,836645,836797,837252,837551,838016,838066,838540,838756,838827,839223,839265,843993,844047,844222	HSFA2,HSPRO2,GSTF8,AT3G07350,AT3G10020,LBD41,SRG3,AT3G03670,AT3G03280,MBF1C,AGC2-1,ERD5,HSP17.4,PSK4,ATHSP22.0,AT4G27450,CBSX5,AT4G32480,STY46,ZAT6,DREB2A,HSP17.6II,HSP17.6A,SPX1,BCB,DIN10,AT5G20790,CML37,AT5G57510,RHL41,SRO5,AT5G65207,AT5G66650,AT1G07400,AT1G10140,PER4,AT1G15010,AT1G19530,AT1G21550,AUF2,AT1G26800,ATAF1,AT1G76600,ADH1,AT1G78850
3_Member	GO Biological Processes	GO:0009266	response to temperature stimulus	-14.857	-12.1977	72/631	816688,816705,817155,817499,818354,818395,818414,818628,818853,818854,818856,819292,819331,819386,820438,820482,821855,822041,823768,824195,824261,824262,824528,825510,826616,826796,826849,826860,827085,827273,827419,827880,828652,828653,828929,829623,829915,830068,830424,830565,831051,831075,831076,831174,831453,832145,832147,832474,833998,834040,834301,834406,834489,835306,836103,836772,836841,…	LEA,GRP7,HSFA2,AT2G29500,ChlAKR,CAX1,DREB19,AT2G40350,COR15B,COR15A,AT2G42560,PRR9,GolS1,GSTF8,HSP70,SMP1,ELIP1,MBF1C,HSP17.4,HEC2,LTI30,XERO1,AT3G53600,AT-HSFA7B,ATHSP22.0,ARCK1,Hop3,EARLI1,ACD6,DI21,CT-BMY,HSA32,DREB1A,CBF1,AT4G28140,ADC2,BT5,AT4G39130,DREB2A,LEA4-5,NDL2,HSP17.6II,HSP17.6A,Rap2.6L,KIN1,BCB,DIN10,CHIA,AATP1,OLEO2,COR27,HSFA6A,MAP18,LTI65,RHL41,RAB18,HEC1,AT1G07400,Hsp70b,AT1G228…
3_Member	GO Biological Processes	GO:0009409	response to cold	-10.8545	-8.31174	48/399	816688,816705,818354,818395,818853,818854,818856,819331,819386,821855,824261,824262,824528,826796,826860,827085,827273,827419,828652,828653,829623,829915,830068,830565,831051,831174,831453,832145,832147,832474,833998,834040,834301,834489,835306,836103,836772,838896,839341,840915,841271,841701,842114,842944,842945,844047,844421,6240762	LEA,GRP7,ChlAKR,CAX1,COR15B,COR15A,AT2G42560,GolS1,GSTF8,ELIP1,LTI30,XERO1,AT3G53600,ARCK1,EARLI1,ACD6,DI21,CT-BMY,DREB1A,CBF1,ADC2,BT5,AT4G39130,LEA4-5,NDL2,Rap2.6L,KIN1,BCB,DIN10,CHIA,AATP1,OLEO2,COR27,MAP18,LTI65,RHL41,RAB18,AT1G22890,LHY,RAP2.6,JAZ4,LEA7,GolS2,BGLU21,BGLU22,ADH1,CCR2,AT1G27461
3_Member	GO Biological Processes	GO:0009631	cold acclimation	-7.17204	-4.846	14/59	816688,818395,818853,818854,818856,824261,824262,827273,828652,828653,830068,831453,836103,836772	LEA,CAX1,COR15B,COR15A,AT2G42560,LTI30,XERO1,DI21,DREB1A,CBF1,AT4G39130,KIN1,RHL41,RAB18
4_Summary	GO Biological Processes	GO:0009636	response to toxic substance	-10.7413	-8.22333	30/175	814939,817493,817494,817495,817496,817497,818656,819386,820083,821204,821227,823555,824119,824120,830443,831637,832537,832538,837024,837853,838288,838907,841231,841409,842203,842994,843705,844047,844173,2745823,832691,839044	AT2G04050,GSTU6,GSTU5,GSTU4,GSTU3,GSTU2,EXPA8,GSTF8,GSTU8,AT3G03620,GSTF11,NIT2,LSU3,LSU1,AT5G05600,AT5G17700,LSU4,LSU2,YUC9,RSH2,GSTU24,HIPP22,PER1,GSTF14,ZF14,AT1G66760,AT1G73700,ADH1,GSTU20,CDT1,AT5G26220,G6PD3
4_Member	GO Biological Processes	GO:0098754	detoxification	-10.0958	-7.62365	27/152	814939,817493,817494,817495,817496,817497,819386,820083,821204,821227,823555,824119,824120,831637,832537,832538,837853,838288,838907,841231,841409,842203,842994,843705,844047,844173,2745823	AT2G04050,GSTU6,GSTU5,GSTU4,GSTU3,GSTU2,GSTF8,GSTU8,AT3G03620,GSTF11,NIT2,LSU3,LSU1,AT5G17700,LSU4,LSU2,RSH2,GSTU24,HIPP22,PER1,GSTF14,ZF14,AT1G66760,AT1G73700,ADH1,GSTU20,CDT1
4_Member	GO Biological Processes	GO:0009407	toxin catabolic process	-5.79796	-3.61582	11/46	817493,817494,817495,817496,817497,819386,820083,821227,838288,841409,844173	GSTU6,GSTU5,GSTU4,GSTU3,GSTU2,GSTF8,GSTU8,GSTF11,GSTU24,GSTF14,GSTU20
4_Member	GO Biological Processes	GO:0009404	toxin metabolic process	-4.6841	-2.61847	11/59	817493,817494,817495,817496,817497,819386,820083,821227,838288,841409,844173	GSTU6,GSTU5,GSTU4,GSTU3,GSTU2,GSTF8,GSTU8,GSTF11,GSTU24,GSTF14,GSTU20
4_Member	GO Biological Processes	GO:0006749	glutathione metabolic process	-4.30123	-2.26042	12/76	817493,817494,817495,817496,817497,819386,820083,821227,832691,838288,841409,844173	GSTU6,GSTU5,GSTU4,GSTU3,GSTU2,GSTF8,GSTU8,GSTF11,AT5G26220,GSTU24,GSTF14,GSTU20
4_Member	KEGG Pathway	ath00480	Glutathione metabolism - Arabidopsis thaliana (thale cress)	-4.17219	-2.15486	14/103	817493,817494,817495,817496,817497,819386,820083,821227,832691,838288,839044,841231,841409,844173	GSTU6,GSTU5,GSTU4,GSTU3,GSTU2,GSTF8,GSTU8,GSTF11,AT5G26220,GSTU24,G6PD3,PER1,GSTF14,GSTU20
4_Member	GO Biological Processes	GO:0006575	cellular modified amino acid metabolic process	-2.24442	-0.493898	12/128	817493,817494,817495,817496,817497,819386,820083,821227,832691,838288,841409,844173	GSTU6,GSTU5,GSTU4,GSTU3,GSTU2,GSTF8,GSTU8,GSTF11,AT5G26220,GSTU24,GSTF14,GSTU20
5_Member	GO Biological Processes	GO:0006979	response to oxidative stress	-10.1643	-7.66981	50/446	817155,817494,817499,818566,818588,819331,820163,820276,821047,821193,821227,821578,822119,822833,823768,824919,826447,826616,827831,829140,829623,829915,830424,831075,831076,831370,831559,832111,832145,832147,832258,833777,833779,834244,834678,836103,836876,837075,837252,838016,840493,841062,841789,842114,842342,843537,843643,843660,844047,28720712	HSFA2,GSTU5,AT2G29500,P5CS1,HSPRO2,GolS1,AT3G10020,FER2,PAP17,AT3G03670,GSTF11,AT3G20340,AGC2-1,ERD5,HSP17.4,SIP2,Prx37,ATHSP22.0,AT4G20830,AT4G30170,ADC2,BT5,DREB2A,HSP17.6II,HSP17.6A,AT5G15180,AT5G16960,AT5G19890,BCB,DIN10,AT5G21280,AT5G37980,AT5G38000,CML37,WRKY8,RHL41,RHS19,UGT74E2,AT1G07400,PER4,TPPD,AT1G44970,AT1G53540,GolS2,GolS4,AT1G72060,AT1G73120,KTI1,ADH1,AT5G05300
5_Member	GO Biological Processes	GO:0042542	response to hydrogen peroxide	-7.48948	-5.13125	16/74	817155,817499,821047,823768,826616,829915,830424,831075,831076,834678,837075,837252,841789,843660,844047,28720712	HSFA2,AT2G29500,PAP17,HSP17.4,ATHSP22.0,BT5,DREB2A,HSP17.6II,HSP17.6A,WRKY8,UGT74E2,AT1G07400,AT1G53540,KTI1,ADH1,AT5G05300
5_Member	GO Biological Processes	GO:0009408	response to heat	-5.01223	-2.91019	26/249	817155,817499,818414,818628,818854,819331,820438,820482,821855,822041,823768,825510,826616,826849,827880,828929,830424,831075,831076,834406,836103,837252,838174,840915,841789,842203	HSFA2,AT2G29500,DREB19,AT2G40350,COR15A,GolS1,HSP70,SMP1,ELIP1,MBF1C,HSP17.4,AT-HSFA7B,ATHSP22.0,Hop3,HSA32,AT4G28140,DREB2A,HSP17.6II,HSP17.6A,HSFA6A,RHL41,AT1G07400,Hsp70b,RAP2.6,AT1G53540,ZF14
5_Member	GO Biological Processes	GO:0051259	protein complex oligomerization	-4.21194	-2.1791	10/55	817499,818854,823768,826616,827118,831075,831076,837252,838347,841789	AT2G29500,COR15A,HSP17.4,ATHSP22.0,APS3,HSP17.6II,HSP17.6A,AT1G07400,PEPC1,AT1G53540
5_Member	GO Biological Processes	GO:0000302	response to reactive oxygen species	-3.48084	-1.54649	17/163	817155,817499,821047,823768,826616,829915,830424,831075,831076,834244,834678,837075,837252,841789,843660,844047,28720712	HSFA2,AT2G29500,PAP17,HSP17.4,ATHSP22.0,BT5,DREB2A,HSP17.6II,HSP17.6A,CML37,WRKY8,UGT74E2,AT1G07400,AT1G53540,KTI1,ADH1,AT5G05300
6_Member	GO Biological Processes	GO:0019748	secondary metabolic process	-8.71869	-6.26771	37/302	816823,817493,817494,817495,817496,817497,818912,819386,820083,821227,821508,821691,825068,826811,827011,829572,830823,831174,831270,832365,837765,838210,838211,838288,839578,841409,842479,842553,842897,842944,842945,843126,843600,843664,843749,844173,844421	SCPL12,GSTU6,GSTU5,GSTU4,GSTU3,GSTU2,IPMI2,GSTF8,GSTU8,GSTF11,BCAT4,BGLU19,IPMI1,BAT5,CYP83A1,CAD5,SCPL19,Rap2.6L,IMD1,MAM1,AT1G12130,CYP79F2,CYP79F1,GSTU24,KCS2,GSTF14,BGLU46,FMO GS-OX3,FMO GS-OX1,BGLU21,BGLU22,CCOAMT,CAD1,scpl2,SOT18,GSTU20,CCR2
6_Member	GO Biological Processes	GO:0016144	S-glycoside biosynthetic process	-8.36985	-5.97686	13/41	818912,821508,825068,826811,827011,831270,832365,837765,838210,838211,842553,842897,843749	IPMI2,BCAT4,IPMI1,BAT5,CYP83A1,IMD1,MAM1,AT1G12130,CYP79F2,CYP79F1,FMO GS-OX3,FMO GS-OX1,SOT18
6_Member	GO Biological Processes	GO:0019758	glycosinolate biosynthetic process	-8.36985	-5.97686	13/41	818912,821508,825068,826811,827011,831270,832365,837765,838210,838211,842553,842897,843749	IPMI2,BCAT4,IPMI1,BAT5,CYP83A1,IMD1,MAM1,AT1G12130,CYP79F2,CYP79F1,FMO GS-OX3,FMO GS-OX1,SOT18
6_Member	GO Biological Processes	GO:0019761	glucosinolate biosynthetic process	-8.36985	-5.97686	13/41	818912,821508,825068,826811,827011,831270,832365,837765,838210,838211,842553,842897,843749	IPMI2,BCAT4,IPMI1,BAT5,CYP83A1,IMD1,MAM1,AT1G12130,CYP79F2,CYP79F1,FMO GS-OX3,FMO GS-OX1,SOT18
6_Member	KEGG Pathway	ath00966	Glucosinolate biosynthesis - Arabidopsis thaliana (thale cress)	-7.4917	-5.13125	10/26	818912,821508,825068,827011,831270,832365,837543,838210,838211,843749	IPMI2,BCAT4,IPMI1,CYP83A1,IMD1,MAM1,BCAT-2,CYP79F2,CYP79F1,SOT18
6_Member	WikiPathways	WP4597	Glucosinolate biosynthesis from methionine	-7.46565	-5.12381	8/15	818912,821508,825068,827011,831270,832365,838210,843749	IPMI2,BCAT4,IPMI1,CYP83A1,IMD1,MAM1,CYP79F2,SOT18
6_Member	GO Biological Processes	GO:1901659	glycosyl compound biosynthetic process	-7.10045	-4.78965	13/51	818912,821508,825068,826811,827011,831270,832365,837765,838210,838211,842553,842897,843749	IPMI2,BCAT4,IPMI1,BAT5,CYP83A1,IMD1,MAM1,AT1G12130,CYP79F2,CYP79F1,FMO GS-OX3,FMO GS-OX1,SOT18
6_Member	GO Biological Processes	GO:0006790	sulfur compound metabolic process	-6.54066	-4.28597	39/396	817493,817494,817495,817496,817497,818912,819386,820083,821147,821227,821508,821691,825068,825793,826811,827011,827118,828288,829440,829716,831174,831270,831888,832365,832691,837765,837902,837903,838210,838211,838288,841409,842514,842553,842897,842944,842945,843749,844173	GSTU6,GSTU5,GSTU4,GSTU3,GSTU2,IPMI2,GSTF8,GSTU8,MS2,GSTF11,BCAT4,BGLU19,IPMI1,APR1,BAT5,CYP83A1,APS3,APR3,SQD1,SERAT3;2,Rap2.6L,IMD1,SQD2,MAM1,AT5G26220,AT1G12130,ST4B,ST4C,CYP79F2,CYP79F1,GSTU24,GSTF14,APR2,FMO GS-OX3,FMO GS-OX1,BGLU21,BGLU22,SOT18,GSTU20
6_Member	GO Biological Processes	GO:0016143	S-glycoside metabolic process	-5.49104	-3.36129	17/114	818912,821508,821691,825068,826811,827011,831174,831270,832365,837765,838210,838211,842553,842897,842944,842945,843749	IPMI2,BCAT4,BGLU19,IPMI1,BAT5,CYP83A1,Rap2.6L,IMD1,MAM1,AT1G12130,CYP79F2,CYP79F1,FMO GS-OX3,FMO GS-OX1,BGLU21,BGLU22,SOT18
6_Member	GO Biological Processes	GO:0019757	glycosinolate metabolic process	-5.49104	-3.36129	17/114	818912,821508,821691,825068,826811,827011,831174,831270,832365,837765,838210,838211,842553,842897,842944,842945,843749	IPMI2,BCAT4,BGLU19,IPMI1,BAT5,CYP83A1,Rap2.6L,IMD1,MAM1,AT1G12130,CYP79F2,CYP79F1,FMO GS-OX3,FMO GS-OX1,BGLU21,BGLU22,SOT18
6_Member	GO Biological Processes	GO:0019760	glucosinolate metabolic process	-5.49104	-3.36129	17/114	818912,821508,821691,825068,826811,827011,831174,831270,832365,837765,838210,838211,842553,842897,842944,842945,843749	IPMI2,BCAT4,BGLU19,IPMI1,BAT5,CYP83A1,Rap2.6L,IMD1,MAM1,AT1G12130,CYP79F2,CYP79F1,FMO GS-OX3,FMO GS-OX1,BGLU21,BGLU22,SOT18
6_Member	GO Biological Processes	GO:0044550	secondary metabolite biosynthetic process	-5.20786	-3.08787	19/145	818912,821508,825068,826811,827011,829572,831270,832365,837765,838210,838211,839578,842479,842553,842897,843126,843600,843749,844421	IPMI2,BCAT4,IPMI1,BAT5,CYP83A1,CAD5,IMD1,MAM1,AT1G12130,CYP79F2,CYP79F1,KCS2,BGLU46,FMO GS-OX3,FMO GS-OX1,CCOAMT,CAD1,SOT18,CCR2
6_Member	GO Biological Processes	GO:1901657	glycosyl compound metabolic process	-4.77654	-2.70231	20/169	816156,818912,821508,821691,825068,826811,827011,829015,830894,831174,831270,832365,837765,838210,838211,842553,842897,842944,842945,843749	ASE1,IPMI2,BCAT4,BGLU19,IPMI1,BAT5,CYP83A1,AT4G28940,MES5,Rap2.6L,IMD1,MAM1,AT1G12130,CYP79F2,CYP79F1,FMO GS-OX3,FMO GS-OX1,BGLU21,BGLU22,SOT18
6_Member	GO Biological Processes	GO:0044272	sulfur compound biosynthetic process	-4.55978	-2.50259	18/147	818912,821147,821508,825068,826811,827011,827118,829440,829716,831270,831888,832365,837765,838210,838211,842553,842897,843749	IPMI2,MS2,BCAT4,IPMI1,BAT5,CYP83A1,APS3,SQD1,SERAT3;2,IMD1,SQD2,MAM1,AT1G12130,CYP79F2,CYP79F1,FMO GS-OX3,FMO GS-OX1,SOT18
6_Member	GO Biological Processes	GO:0009098	leucine biosynthetic process	-3.64322	-1.64817	5/15	818912,825068,831270,832365,837543	IPMI2,IPMI1,IMD1,MAM1,BCAT-2
6_Member	GO Biological Processes	GO:0006551	leucine metabolic process	-3.51264	-1.56551	6/24	818912,825068,831270,832365,837543,838362	IPMI2,IPMI1,IMD1,MAM1,BCAT-2,MCCA
6_Member	KEGG Pathway	ath01210	2-Oxocarboxylic acid metabolism - Arabidopsis thaliana (thale cress)	-3.12121	-1.20534	10/74	818912,821287,821508,825068,827011,831270,832365,837543,838210,838211	IPMI2,AK3,BCAT4,IPMI1,CYP83A1,IMD1,MAM1,BCAT-2,CYP79F2,CYP79F1
6_Member	GO Biological Processes	GO:0009081	branched-chain amino acid metabolic process	-3.08847	-1.17859	8/50	818912,821508,825068,831270,832365,837543,838362,838739	IPMI2,BCAT4,IPMI1,IMD1,MAM1,BCAT-2,MCCA,AT1G21400
6_Member	GO Biological Processes	GO:0009082	branched-chain amino acid biosynthetic process	-2.71042	-0.845702	5/23	818912,825068,831270,832365,837543	IPMI2,IPMI1,IMD1,MAM1,BCAT-2
6_Member	GO Biological Processes	GO:1901605	alpha-amino acid metabolic process	-2.21338	-0.46956	20/267	818566,818588,818912,821147,821287,822833,823888,825068,828364,829623,829716,830635,831270,831519,832365,836625,837168,837385,837543,838362	P5CS1,HSPRO2,IPMI2,MS2,AK3,ERD5,ASN1,IPMI1,MYB85,ADC2,SERAT3;2,GDH2,IMD1,GLN1;4,MAM1,ASN2,PDS1,THA1,BCAT-2,MCCA
6_Member	KEGG Pathway	ath00290	Valine, leucine and isoleucine biosynthesis - Arabidopsis thaliana (thale cress)	-2.03936	-0.345343	4/21	818912,825068,831270,837543	IPMI2,IPMI1,IMD1,BCAT-2
7_Member	GO Biological Processes	GO:0009267	cellular response to starvation	-6.78077	-4.48469	26/201	815657,819125,819400,819730,819869,823888,824120,827118,828855,829440,830662,831888,832137,832163,832538,834943,835005,836263,837195,838102,838739,839418,842527,842944,843205,843280	MGDC,ATG8E,AT2G47880,PLDP2,BCE2,ASN1,LSU1,APS3,CBSX5,SQD1,MYB29,SQD2,SPX1,MGD2,LSU2,ATSDI1,bZIP1,MYB28,AT1G06830,AT1G15330,AT1G21400,AT1G04770,WRKY6,BGLU21,PHO1;H1,AT1G69480
7_Member	GO Biological Processes	GO:0031668	cellular response to extracellular stimulus	-6.64546	-4.36362	30/259	815657,819125,819400,819730,819869,823888,824120,824528,827118,828855,829440,830662,831888,832137,832163,832243,832474,832538,834943,835005,836263,837075,837195,838102,838739,839418,842527,842944,843205,843280	MGDC,ATG8E,AT2G47880,PLDP2,BCE2,ASN1,LSU1,AT3G53600,APS3,CBSX5,SQD1,MYB29,SQD2,SPX1,MGD2,AKINBETA1,CHIA,LSU2,ATSDI1,bZIP1,MYB28,UGT74E2,AT1G06830,AT1G15330,AT1G21400,AT1G04770,WRKY6,BGLU21,PHO1;H1,AT1G69480
7_Member	GO Biological Processes	GO:0031669	cellular response to nutrient levels	-6.54694	-4.28597	27/220	815657,819125,819400,819730,819869,823888,824120,827118,828855,829440,830662,831888,832137,832163,832243,832538,834943,835005,836263,837195,838102,838739,839418,842527,842944,843205,843280	MGDC,ATG8E,AT2G47880,PLDP2,BCE2,ASN1,LSU1,APS3,CBSX5,SQD1,MYB29,SQD2,SPX1,MGD2,AKINBETA1,LSU2,ATSDI1,bZIP1,MYB28,AT1G06830,AT1G15330,AT1G21400,AT1G04770,WRKY6,BGLU21,PHO1;H1,AT1G69480
7_Member	GO Biological Processes	GO:0071496	cellular response to external stimulus	-6.42905	-4.18733	30/265	815657,819125,819400,819730,819869,823888,824120,824528,827118,828855,829440,830662,831888,832137,832163,832243,832474,832538,834943,835005,836263,837075,837195,838102,838739,839418,842527,842944,843205,843280	MGDC,ATG8E,AT2G47880,PLDP2,BCE2,ASN1,LSU1,AT3G53600,APS3,CBSX5,SQD1,MYB29,SQD2,SPX1,MGD2,AKINBETA1,CHIA,LSU2,ATSDI1,bZIP1,MYB28,UGT74E2,AT1G06830,AT1G15330,AT1G21400,AT1G04770,WRKY6,BGLU21,PHO1;H1,AT1G69480
7_Member	GO Biological Processes	GO:0042594	response to starvation	-6.38325	-4.15412	28/238	815657,819125,819400,819730,819869,823888,824120,827118,827487,828855,829440,830662,831888,832137,832163,832538,834943,835005,836263,837195,838102,838739,839418,842527,842944,843205,843280,844137	MGDC,ATG8E,AT2G47880,PLDP2,BCE2,ASN1,LSU1,APS3,AT4G17670,CBSX5,SQD1,MYB29,SQD2,SPX1,MGD2,LSU2,ATSDI1,bZIP1,MYB28,AT1G06830,AT1G15330,AT1G21400,AT1G04770,WRKY6,BGLU21,PHO1;H1,AT1G69480,AT1G78020
7_Member	GO Biological Processes	GO:0009991	response to extracellular stimulus	-5.88529	-3.69187	32/311	815657,819125,819400,819730,819869,823888,824120,824528,827118,827487,828855,829440,830662,831888,832137,832163,832243,832474,832538,834943,835005,836263,837075,837195,838102,838739,839418,842527,842944,843205,843280,844137	MGDC,ATG8E,AT2G47880,PLDP2,BCE2,ASN1,LSU1,AT3G53600,APS3,AT4G17670,CBSX5,SQD1,MYB29,SQD2,SPX1,MGD2,AKINBETA1,CHIA,LSU2,ATSDI1,bZIP1,MYB28,UGT74E2,AT1G06830,AT1G15330,AT1G21400,AT1G04770,WRKY6,BGLU21,PHO1;H1,AT1G69480,AT1G78020
7_Member	GO Biological Processes	GO:0031667	response to nutrient levels	-5.73273	-3.56159	29/271	815657,819125,819400,819730,819869,823888,824120,827118,827487,828855,829440,830662,831888,832137,832163,832243,832538,834943,835005,836263,837195,838102,838739,839418,842527,842944,843205,843280,844137	MGDC,ATG8E,AT2G47880,PLDP2,BCE2,ASN1,LSU1,APS3,AT4G17670,CBSX5,SQD1,MYB29,SQD2,SPX1,MGD2,AKINBETA1,LSU2,ATSDI1,bZIP1,MYB28,AT1G06830,AT1G15330,AT1G21400,AT1G04770,WRKY6,BGLU21,PHO1;H1,AT1G69480,AT1G78020
8_Member	GO Biological Processes	GO:0009611	response to wounding	-6.16184	-3.94494	28/244	817315,818025,819090,819150,819311,820429,820768,821508,822119,824528,825278,826811,829623,830662,830894,831162,831270,832145,832474,834377,835845,836103,839265,839578,840915,841271,842994,843660	CYP94C1,JAZ7,DAD1,LBD18,PIL1,HCHIB,AT3G15356,BCAT4,AGC2-1,AT3G53600,PP2-A13,BAT5,ADC2,MYB29,MES5,JAZ10,IMD1,BCB,CHIA,AT5G43570,AIL5,RHL41,ATAF1,KCS2,RAP2.6,JAZ4,AT1G66760,KTI1
8_Member	GO Biological Processes	GO:0009753	response to jasmonic acid	-2.67412	-0.814729	16/176	818025,820155,820768,824528,826811,829623,830662,830859,831051,831162,831174,831270,837765,840915,841160,841271	JAZ7,MDHAR,AT3G15356,AT3G53600,BAT5,ADC2,MYB29,PROPEP4,NDL2,JAZ10,Rap2.6L,IMD1,AT1G12130,RAP2.6,5PTASE11,JAZ4
8_Member	GO Biological Processes	GO:0070542	response to fatty acid	-2.57538	-0.741697	16/180	818025,820155,820768,824528,826811,829623,830662,830859,831051,831162,831174,831270,837765,840915,841160,841271	JAZ7,MDHAR,AT3G15356,AT3G53600,BAT5,ADC2,MYB29,PROPEP4,NDL2,JAZ10,Rap2.6L,IMD1,AT1G12130,RAP2.6,5PTASE11,JAZ4
8_Member	GO Biological Processes	GO:2000022	regulation of jasmonic acid mediated signaling pathway	-2.18961	-0.463144	6/42	818025,824528,830443,831162,838107,841271	JAZ7,AT3G53600,AT5G05600,JAZ10,GLYI4,JAZ4
9_Member	GO Biological Processes	GO:0010438	cellular response to sulfur starvation	-6.10845	-3.90345	6/10	824120,830662,832538,834943,836263,839418	LSU1,MYB29,LSU2,ATSDI1,MYB28,AT1G04770
9_Member	GO Biological Processes	GO:0010439	regulation of glucosinolate biosynthetic process	-2.99624	-1.09227	4/12	830662,834943,836263,839418	MYB29,ATSDI1,MYB28,AT1G04770
9_Member	GO Biological Processes	GO:0009625	response to insect	-2.7317	-0.861587	6/33	827011,830662,832365,836263,838211,843660	CYP83A1,MYB29,MAM1,MYB28,CYP79F1,KTI1
9_Member	GO Biological Processes	GO:1900376	regulation of secondary metabolite biosynthetic process	-2.7317	-0.861587	6/33	828364,830662,832145,834943,836263,839418	MYB85,MYB29,BCB,ATSDI1,MYB28,AT1G04770
9_Member	GO Biological Processes	GO:0042762	regulation of sulfur metabolic process	-2.00635	-0.324369	5/33	830662,834085,834943,836263,839418	MYB29,UPM1,ATSDI1,MYB28,AT1G04770
10_Member	KEGG Pathway	ath00940	Phenylpropanoid biosynthesis - Arabidopsis thaliana (thale cress)	-5.58445	-3.42403	22/176	821193,821691,826447,828264,829140,829572,830823,831370,832111,836876,838016,839082,839435,841062,841231,842479,842944,842945,843126,843600,843795,844421	AT3G03670,BGLU19,Prx37,BGLU47,AT4G30170,CAD5,SCPL19,AT5G15180,AT5G19890,RHS19,PER4,AT1G24735,BGLU11,AT1G44970,PER1,BGLU46,BGLU21,BGLU22,CCOAMT,CAD1,CYP98A8,CCR2
10_Member	KEGG Pathway	ath00500	Starch and sucrose metabolism - Arabidopsis thaliana (thale cress)	-2.39469	-0.591979	15/171	816385,821691,823850,826603,827419,828081,828264,830056,839435,840493,842479,842747,842944,842945,843365	TPS11,BGLU19,PHS2,ATSPS4F,CT-BMY,SUS3,BGLU47,GH9B18,BGLU11,TPPD,BGLU46,GH9C2,BGLU21,BGLU22,TPS8
10_Member	KEGG Pathway	ath00460	Cyanoamino acid metabolism - Arabidopsis thaliana (thale cress)	-2.14964	-0.429522	8/70	821691,823555,828264,830894,839435,842479,842944,842945	BGLU19,NIT2,BGLU47,MES5,BGLU11,BGLU46,BGLU21,BGLU22
11_Member	GO Biological Processes	GO:0010431	seed maturation	-5.01129	-2.91019	12/65	817457,818608,818727,820482,826705,828081,831156,831507,833998,837255,841231,844175	CYP707A2,GEA6,M10,SMP1,AT4G11040,SUS3,SAG29,AT5G16460,AATP1,HAI2,PER1,NCED9
11_Member	GO Biological Processes	GO:0010162	seed dormancy process	-4.91053	-2.82752	9/37	817457,818608,818727,820482,826705,831507,837255,841231,844175	CYP707A2,GEA6,M10,SMP1,AT4G11040,AT5G16460,HAI2,PER1,NCED9
11_Member	GO Biological Processes	GO:0022611	dormancy process	-4.91053	-2.82752	9/37	817457,818608,818727,820482,826705,831507,837255,841231,844175	CYP707A2,GEA6,M10,SMP1,AT4G11040,AT5G16460,HAI2,PER1,NCED9
11_Member	GO Biological Processes	GO:0048609	multicellular organismal reproductive process	-3.61301	-1.62514	19/189	816961,817457,818608,818727,819090,820482,826705,828081,830056,831156,831507,833998,835005,835152,837255,839040,841231,842716,844175	LRL1,CYP707A2,GEA6,M10,DAD1,SMP1,AT4G11040,SUS3,GH9B18,SAG29,AT5G16460,AATP1,bZIP1,SWEET13,HAI2,SEP3,PER1,DAA1,NCED9
11_Member	GO Biological Processes	GO:0071695	anatomical structure maturation	-3.58359	-1.61657	19/190	816961,817457,818608,818727,820482,826705,827917,828081,829531,830433,831156,831507,833998,834489,837255,837853,838096,841231,844175	LRL1,CYP707A2,GEA6,M10,SMP1,AT4G11040,CPL3,SUS3,RSL2,MOP10,SAG29,AT5G16460,AATP1,MAP18,HAI2,RSH2,ETC1,PER1,NCED9
11_Member	GO Biological Processes	GO:0021700	developmental maturation	-3.5142	-1.56551	20/208	816961,817457,818608,818727,819090,820482,826705,827917,828081,829531,830433,831156,831507,833998,834489,837255,837853,838096,841231,844175	LRL1,CYP707A2,GEA6,M10,DAD1,SMP1,AT4G11040,CPL3,SUS3,RSL2,MOP10,SAG29,AT5G16460,AATP1,MAP18,HAI2,RSH2,ETC1,PER1,NCED9
11_Member	GO Biological Processes	GO:0032504	multicellular organism reproduction	-3.41222	-1.48412	19/196	816961,817457,818608,818727,819090,820482,826705,828081,830056,831156,831507,833998,835005,835152,837255,839040,841231,842716,844175	LRL1,CYP707A2,GEA6,M10,DAD1,SMP1,AT4G11040,SUS3,GH9B18,SAG29,AT5G16460,AATP1,bZIP1,SWEET13,HAI2,SEP3,PER1,DAA1,NCED9
12_Member	GO Biological Processes	GO:2000143	negative regulation of DNA-templated transcription, initiation	-4.43012	-2.38119	4/6	824010,834080,835103,836455	AT3G48510,AT5G40800,AT5G50360,AT5G63350
12_Member	GO Biological Processes	GO:2000142	regulation of DNA-templated transcription, initiation	-2.59776	-0.759062	4/15	824010,834080,835103,836455	AT3G48510,AT5G40800,AT5G50360,AT5G63350
13_Member	GO Biological Processes	GO:0009664	plant-type cell wall organization	-4.17764	-2.15486	18/157	816604,817037,818656,822543,824503,824624,826398,826400,826970,828940,829650,830056,830549,830551,830552,836357,838728,839166	EXPB1,EXT6,EXPA8,EXPA5,RIP3,HRGP1,AT4G08400,AT4G08410,EXT12,EXPB3,SLP2,GH9B18,AT5G06610,AT5G06630,EXT10,AT5G62360,EXT3,AT1G26250
13_Member	GO Biological Processes	GO:0071669	plant-type cell wall organization or biogenesis	-3.87674	-1.86696	25/274	816036,816604,817037,817357,818139,818656,822543,824184,824503,824624,826398,826400,826970,828500,828940,829650,830056,830549,830551,830552,835859,836357,837543,838728,839166	AT2G15440,EXPB1,EXT6,FRA8,ERF38,EXPA8,EXPA5,IRX15,RIP3,HRGP1,AT4G08400,AT4G08410,EXT12,CSLG2,EXPB3,SLP2,GH9B18,AT5G06610,AT5G06630,EXT10,XTH25,AT5G62360,BCAT-2,EXT3,AT1G26250
13_Member	GO Biological Processes	GO:0071555	cell wall organization	-2.51788	-0.689165	22/286	816604,817037,818656,822543,824503,824624,826398,826400,826970,828940,829650,830056,830549,830551,830552,831381,835152,835653,836357,837701,838728,839166	EXPB1,EXT6,EXPA8,EXPA5,RIP3,HRGP1,AT4G08400,AT4G08410,EXT12,EXPB3,SLP2,GH9B18,AT5G06610,AT5G06630,EXT10,CASP5,SWEET13,QRT1,AT5G62360,PMEPCRA,EXT3,AT1G26250
13_Member	GO Biological Processes	GO:0071554	cell wall organization or biogenesis	-2.31946	-0.548414	34/525	816036,816604,817037,817357,818139,818656,818959,820429,822543,824184,824503,824624,826398,826400,826970,828500,828940,829650,830056,830549,830551,830552,831381,834996,835152,835653,835859,836357,837543,837701,838728,839166,839493,840109	AT2G15440,EXPB1,EXT6,FRA8,ERF38,EXPA8,CHI,HCHIB,EXPA5,IRX15,RIP3,HRGP1,AT4G08400,AT4G08410,EXT12,CSLG2,EXPB3,SLP2,GH9B18,AT5G06610,AT5G06630,EXT10,CASP5,BXL1,SWEET13,QRT1,XTH25,AT5G62360,BCAT-2,PMEPCRA,EXT3,AT1G26250,RABA3,XTH30
13_Member	GO Biological Processes	GO:0045229	external encapsulating structure organization	-2.20922	-0.469441	24/341	816604,817037,818520,818656,822543,824503,824624,826398,826400,826970,828940,829650,830056,830549,830551,830552,831381,835152,835653,836357,837701,838728,839026,839166	EXPB1,EXT6,ABCG1,EXPA8,EXPA5,RIP3,HRGP1,AT4G08400,AT4G08410,EXT12,EXPB3,SLP2,GH9B18,AT5G06610,AT5G06630,EXT10,CASP5,SWEET13,QRT1,AT5G62360,PMEPCRA,EXT3,AT1G24140,AT1G26250
14_Member	GO Biological Processes	GO:0090696	post-embryonic plant organ development	-3.79495	-1.7926	19/183	818614,818722,819150,822018,824195,829861,829872,831147,835420,835845,836598,836841,837327,837328,838716,838740,839040,843208,843581	ABI4,ORS1,LBD18,AMT1;3,HEC2,PLP1,AT4G37180,WRKY75,FOP1,AIL5,RGF9,HEC1,NRT2:1,NRT2.2,WAK4,SKP2A,SEP3,IDA,AT1G72490
14_Member	GO Biological Processes	GO:0048527	lateral root development	-2.78433	-0.89762	13/125	818614,819150,822018,829861,831147,835845,836598,837327,837328,838716,838740,843208,843581	ABI4,LBD18,AMT1;3,PLP1,WRKY75,AIL5,RGF9,NRT2:1,NRT2.2,WAK4,SKP2A,IDA,AT1G72490
14_Member	GO Biological Processes	GO:0048528	post-embryonic root development	-2.45977	-0.63596	13/136	818614,819150,822018,829861,831147,835845,836598,837327,837328,838716,838740,843208,843581	ABI4,LBD18,AMT1;3,PLP1,WRKY75,AIL5,RGF9,NRT2:1,NRT2.2,WAK4,SKP2A,IDA,AT1G72490
14_Member	GO Biological Processes	GO:0090697	post-embryonic plant organ morphogenesis	-2.38291	-0.591979	12/123	819150,822018,824195,829861,829872,835420,835845,836841,838740,839040,843208,843581	LBD18,AMT1;3,HEC2,PLP1,AT4G37180,FOP1,AIL5,HEC1,SKP2A,SEP3,IDA,AT1G72490
15_Member	GO Biological Processes	GO:0019419	sulfate reduction	-3.59382	-1.61996	3/4	825793,828288,842514	APR1,APR3,APR2
15_Member	GO Biological Processes	GO:0000103	sulfate assimilation	-2.89979	-1.00165	5/21	825793,827118,828288,829716,842514	APR1,APS3,APR3,SERAT3;2,APR2
15_Member	KEGG Pathway	ath00920	Sulfur metabolism - Arabidopsis thaliana (thale cress)	-2.18961	-0.463144	6/42	821962,825793,827118,828288,829716,842514	SBP3,APR1,APS3,APR3,SERAT3;2,APR2
16_Member	GO Biological Processes	GO:0043617	cellular response to sucrose starvation	-3.59382	-1.61996	3/4	819869,823888,838739	BCE2,ASN1,AT1G21400
16_Member	GO Biological Processes	GO:0009646	response to absence of light	-2.63571	-0.786789	7/46	819869,823888,824486,832145,834301,838739,842203	BCE2,ASN1,MYB27,BCB,COR27,AT1G21400,ZF14
16_Member	KEGG Pathway	ath00280	Valine, leucine and isoleucine degradation - Arabidopsis thaliana (thale cress)	-2.3284	-0.548414	7/52	818421,819869,834946,837543,838362,838739,841849	AGT3,BCE2,KAT5,BCAT-2,MCCA,AT1G21400,ALDH7B4
17_Member	KEGG Pathway	ath00910	Nitrogen metabolism - Arabidopsis thaliana (thale cress)	-3.5489	-1.58861	8/43	816055,823555,823641,824438,830635,831519,837327,837328	NIR1,NIT2,NRT2.6,ACA1,GDH2,GLN1;4,NRT2:1,NRT2.2
17_Member	GO Biological Processes	GO:0010167	response to nitrate	-2.7317	-0.861587	6/33	816055,823641,827246,837327,837328,839505	NIR1,NRT2.6,AT4G15690,NRT2:1,NRT2.2,AT1G03020
17_Member	GO Biological Processes	GO:1901698	response to nitrogen compound	-2.43206	-0.615761	17/203	816055,817008,817459,818959,820768,823555,823641,824489,824528,827246,829299,836103,836772,837327,837328,839505,844047	NIR1,GLR2.2,GLR2.8,CHI,AT3G15356,NIT2,NRT2.6,AtCDC48B,AT3G53600,AT4G15690,GLR2.4,RHL41,RAB18,NRT2:1,NRT2.2,AT1G03020,ADH1
18_Member	GO Biological Processes	GO:0006949	syncytium formation	-3.49512	-1.55443	5/16	816499,816604,818656,828732,828940	MIOX2,EXPB1,EXPA8,MIOX4,EXPB3
18_Member	GO Biological Processes	GO:0048646	anatomical structure formation involved in morphogenesis	-2.26388	-0.503521	17/211	816499,816604,818520,818656,819150,822018,824195,828732,828940,829861,829872,835845,836053,836841,838334,838740,839040	MIOX2,EXPB1,ABCG1,EXPA8,LBD18,AMT1;3,HEC2,MIOX4,EXPB3,PLP1,AT4G37180,AIL5,WOX2,HEC1,D27,SKP2A,SEP3
19_Member	GO Biological Processes	GO:0010876	lipid localization	-3.19943	-1.27748	16/157	818363,818435,820603,821388,821832,822407,830121,831507,831705,834040,835152,836050,836051,836283,836529,841321	AT2G37870,LTP2,AT3G13900,AT3G18570,AT3G22600,AT3G27870,AT4G39670,AT5G16460,AT5G01870,OLEO2,SWEET13,LTP4,LTP3,AT5G61610,XYP1,AT1G48990
19_Member	GO Biological Processes	GO:0019915	lipid storage	-2.31729	-0.548414	5/28	821388,831507,834040,836283,841321	AT3G18570,AT5G16460,OLEO2,AT5G61610,AT1G48990
20_Member	GO Biological Processes	GO:0097237	cellular response to toxic substance	-2.87267	-0.980281	7/42	824119,824120,830443,832537,832538,841231,844047	LSU3,LSU1,AT5G05600,LSU4,LSU2,PER1,ADH1
20_Member	GO Biological Processes	GO:0098869	cellular oxidant detoxification	-2.24953	-0.493898	5/29	824119,824120,832537,832538,841231	LSU3,LSU1,LSU4,LSU2,PER1
20_Member	GO Biological Processes	GO:1990748	cellular detoxification	-2.24179	-0.493898	6/41	824119,824120,832537,832538,841231,844047	LSU3,LSU1,LSU4,LSU2,PER1,ADH1

## Sheet: upregulated genes
up-regulated overlapped genes both in hd2ahd2b (control) Vs wt(control) and wt(ABA) Vs wt(control)
gene ID	log2Fold Changes in wt(ABA) Vs wt(control)	log2Fold Changes in hd2ahd2b (control) vs. wt (control)	Gene ID	Type	Tax ID	Homologene Gene ID	Homologene Gene Tax ID	Gene Symbol	Description	Biological Process (GO)
AT5G42092	26.6469	26.6538	28721242	ensembl_gene_id	A. thaliana	28721242	A. thaliana	AT5G42092	ncRNA
AT1G09053	25.5286	20.0469	28716982	ensembl_gene_id	A. thaliana	28716982	A. thaliana	AT1G09053	ncRNA
AT1G66820	24.5372	26.1967	843000	ensembl_gene_id	A. thaliana	843000	A. thaliana	AT1G66820	glycine-rich protein
AT3G10120	22.6728	24.4953	820175	ensembl_gene_id	A. thaliana	820175	A. thaliana	AT3G10120	hypothetical protein	GO:0009620 response to fungus;GO:0043207 response to external biotic stimulus;GO:0051707 response to other organism
AT5G01815	22.3302	22.9938	28720416	ensembl_gene_id	A. thaliana	28720416	A. thaliana	AT5G01815	ncRNA
AT5G28520	10.2549	3.87407	832945	ensembl_gene_id	A. thaliana	832945	A. thaliana	AT5G28520	Mannose-binding lectin superfamily protein
AT5G16460	7.94563	8.10082	831507	ensembl_gene_id	A. thaliana	831507	A. thaliana	AT5G16460	Putative adipose-regulatory protein (Seipin)	GO:0140042 lipid droplet formation;GO:0010344 seed oilbody biogenesis;GO:0034389 lipid droplet organization
AT5G53710	7.81488	4.02177	835452	ensembl_gene_id	A. thaliana	835452	A. thaliana	AT5G53710	hypothetical protein	GO:0008150 biological_process
AT4G24000	7.79863	4.53648	828500	ensembl_gene_id	A. thaliana	828500	A. thaliana	CSLG2	cellulose synthase like G2	GO:0009833 plant-type primary cell wall biogenesis;GO:0000281 mitotic cytokinesis;GO:0030244 cellulose biosynthetic process
AT5G64210	7.75135	5.07503	836542	ensembl_gene_id	A. thaliana	836542	A. thaliana	AOX2	alternative oxidase 2	GO:0010230 alternative respiration;GO:0009060 aerobic respiration;GO:0045333 cellular respiration
AT1G60470	7.39082	3.25306	842342	ensembl_gene_id	A. thaliana	842342	A. thaliana	GolS4	galactinol synthase 4	GO:0006012 galactose metabolic process;GO:0019318 hexose metabolic process;GO:0005996 monosaccharide metabolic process
AT1G29650	7.24179	3.45608	3766843	ensembl_gene_id	A. thaliana	3766843	A. thaliana	AT1G29650	hypothetical protein
AT1G60190	7.18906	1.44208	842314	ensembl_gene_id	A. thaliana	842314	A. thaliana	PUB19	ARM repeat superfamily protein	GO:0010029 regulation of seed germination;GO:1900140 regulation of seedling development;GO:0048580 regulation of post-embryonic development
AT5G59220	7.11522	1.02148	836040	ensembl_gene_id	A. thaliana	836040	A. thaliana	HAI1	PP2C protein (Clade A protein phosphatases type 2C)	GO:0009788 negative regulation of abscisic acid-activated signaling pathway;GO:1901420 negative regulation of response to alcohol;GO:1905958 negative regulation of cellular response to alcohol
AT2G29380	7.11373	4.07288	817487	ensembl_gene_id	A. thaliana	817487	A. thaliana	HAI3	highly ABA-induced PP2C protein 3
AT5G05220	7.0778	3.22156	830404	ensembl_gene_id	A. thaliana	830404	A. thaliana	AT5G05220	hypothetical protein	GO:0008150 biological_process
AT5G15500	7.02422	3.57601	831403	ensembl_gene_id	A. thaliana	831403	A. thaliana	AT5G15500	Ankyrin repeat family protein	GO:0008150 biological_process
AT3G62990	6.90369	3.59325	825474	ensembl_gene_id	A. thaliana	825474	A. thaliana	AT3G62990	myelin transcription factor-like protein	GO:0008150 biological_process
AT1G07430	6.87548	2.73325	837255	ensembl_gene_id	A. thaliana	837255	A. thaliana	HAI2	highly ABA-induced PP2C protein 2	GO:1902039 negative regulation of seed dormancy process;GO:0048838 release of seed from dormancy;GO:0097438 exit from dormancy
AT5G50360	6.86795	3.38033	835103	ensembl_gene_id	A. thaliana	835103	A. thaliana	AT5G50360	von willebrand factor A domain protein	GO:2000143 negative regulation of DNA-templated transcription, initiation;GO:2000142 regulation of DNA-templated transcription, initiation;GO:0045892 negative regulation of transcription, DNA-templated
AT2G47770	6.85353	3.85478	819389	ensembl_gene_id	A. thaliana	819389	A. thaliana	TSPO	TSPO(outer membrane tryptophan-rich sensory protein)-like protein	GO:0006778 porphyrin-containing compound metabolic process;GO:0033013 tetrapyrrole metabolic process;GO:0009651 response to salt stress
AT3G03341	6.82634	3.77633	6240770	ensembl_gene_id	A. thaliana	6240770	A. thaliana	AT3G03341	cold-regulated protein
AT1G69260	6.82177	1.32548	843257	ensembl_gene_id	A. thaliana	843257	A. thaliana	AFP1	ABI five binding protein	GO:0009738 abscisic acid-activated signaling pathway;GO:0071215 cellular response to abscisic acid stimulus;GO:0097306 cellular response to alcohol
AT2G07070	6.81986	3.87007	815276	ensembl_gene_id	A. thaliana	815276	A. thaliana	AT2G07070	hypothetical protein
AT3G48510	6.8089	2.52017	824010	ensembl_gene_id	A. thaliana	824010	A. thaliana	AT3G48510	AtIII18x5-like protein	GO:2000143 negative regulation of DNA-templated transcription, initiation;GO:2000142 regulation of DNA-templated transcription, initiation;GO:0045892 negative regulation of transcription, DNA-templated
AT1G52690	6.7802	4.48255	841701	ensembl_gene_id	A. thaliana	841701	A. thaliana	LEA7	Late embryogenesis abundant protein (LEA) family protein	GO:0050821 protein stabilization;GO:0050826 response to freezing;GO:0031647 regulation of protein stability
AT1G47510	6.75741	4.40053	841160	ensembl_gene_id	A. thaliana	841160	A. thaliana	5PTASE11	inositol polyphosphate 5-phosphatase 11	GO:0046855 inositol phosphate dephosphorylation;GO:0071545 inositol phosphate catabolic process;GO:0046838 phosphorylated carbohydrate dephosphorylation
AT4G18920	6.72192	7.2308	827627	ensembl_gene_id	A. thaliana	827627	A. thaliana	AT4G18920	histone acetyltransferase (DUF1264)	GO:0008150 biological_process
AT5G40800	6.57977	1.8715	834080	ensembl_gene_id	A. thaliana	834080	A. thaliana	AT5G40800	hypothetical protein	GO:2000143 negative regulation of DNA-templated transcription, initiation;GO:2000142 regulation of DNA-templated transcription, initiation;GO:0045892 negative regulation of transcription, DNA-templated
AT1G56600	6.52235	1.09406	842114	ensembl_gene_id	A. thaliana	842114	A. thaliana	GolS2	galactinol synthase 2	GO:0006012 galactose metabolic process;GO:0019318 hexose metabolic process;GO:0005996 monosaccharide metabolic process
AT3G46660	6.51676	6.14033	823819	ensembl_gene_id	A. thaliana	823819	A. thaliana	UGT76E12	UDP-glucosyl transferase 76E12
AT3G48240	6.47257	2.03474	823982	ensembl_gene_id	A. thaliana	823982	A. thaliana	AT3G48240	Octicosapeptide/Phox/Bem1p family protein	GO:0008150 biological_process
AT3G60780	6.46063	3.30687	825249	ensembl_gene_id	A. thaliana	825249	A. thaliana	AT3G60780	hypothetical protein (DUF1442)	GO:0008150 biological_process
AT2G18550	6.44905	2.44815	816370	ensembl_gene_id	A. thaliana	816370	A. thaliana	HB21	homeobox protein 21	GO:0045893 positive regulation of transcription, DNA-templated;GO:1902680 positive regulation of RNA biosynthetic process;GO:1903508 positive regulation of nucleic acid-templated transcription
AT5G06760	6.42801	3.71796	830565	ensembl_gene_id	A. thaliana	830565	A. thaliana	LEA4-5	Late Embryogenesis Abundant 4-5	GO:0009414 response to water deprivation;GO:0009415 response to water;GO:0009409 response to cold
AT5G37300	6.42692	3.61958	833704	ensembl_gene_id	A. thaliana	833704	A. thaliana	WSD1	O-acyltransferase (WSD1-like) family protein	GO:0019432 triglyceride biosynthetic process;GO:0046460 neutral lipid biosynthetic process;GO:0046463 acylglycerol biosynthetic process
AT3G02480	6.41236	5.44341	821185	ensembl_gene_id	A. thaliana	821185	A. thaliana	AT3G02480	Late embryogenesis abundant protein (LEA) family protein	GO:0009414 response to water deprivation;GO:0009415 response to water;GO:0001101 response to acid chemical
AT4G10500	6.41149	3.39001	826642	ensembl_gene_id	A. thaliana	826642	A. thaliana	AT4G10500	2-oxoglutarate (2OG) and Fe(II)-dependent oxygenase superfamily protein	GO:0046244 salicylic acid catabolic process;GO:0019336 phenol-containing compound catabolic process;GO:0009696 salicylic acid metabolic process
AT3G62730	6.40656	4.16354	825448	ensembl_gene_id	A. thaliana	825448	A. thaliana	AT3G62730	desiccation-like protein	GO:0008150 biological_process
AT5G24080	6.34768	1.66207	832473	ensembl_gene_id	A. thaliana	832473	A. thaliana	AT5G24080	Protein kinase superfamily protein	GO:0048544 recognition of pollen;GO:0008037 cell recognition;GO:0009875 pollen-pistil interaction
AT3G50970	6.32883	1.28691	824261	ensembl_gene_id	A. thaliana	824261	A. thaliana	LTI30	dehydrin family protein	GO:0009631 cold acclimation;GO:0050832 defense response to fungus;GO:0009620 response to fungus
AT5G62800	6.29921	8.07821	836401	ensembl_gene_id	A. thaliana	836401	A. thaliana	AT5G62800	Protein with RING/U-box and TRAF-like domain	GO:0006511 ubiquitin-dependent protein catabolic process;GO:0019941 modification-dependent protein catabolic process;GO:0043632 modification-dependent macromolecule catabolic process
AT5G49120	6.25749	3.45026	834971	ensembl_gene_id	A. thaliana	834971	A. thaliana	AT5G49120	DUF581 family protein, putative (DUF581)	GO:0008150 biological_process
AT1G52890	6.22984	1.12456	841722	ensembl_gene_id	A. thaliana	841722	A. thaliana	NAC019	NAC domain containing protein 19	GO:0009414 response to water deprivation;GO:0009415 response to water;GO:0001101 response to acid chemical
AT5G52300	6.22221	2.74558	835306	ensembl_gene_id	A. thaliana	835306	A. thaliana	LTI65	CAP160 protein	GO:0009738 abscisic acid-activated signaling pathway;GO:0010150 leaf senescence;GO:0090693 plant organ senescence
AT1G74540	6.20967	6.67665	843795	ensembl_gene_id	A. thaliana	843795	A. thaliana	CYP98A8	cytochrome P450, family 98, subfamily A, polypeptide 8	GO:0080088 spermidine hydroxycinnamate conjugate biosynthetic process;GO:0008216 spermidine metabolic process;GO:0006595 polyamine metabolic process
AT1G69480	6.16171	1.13401	843280	ensembl_gene_id	A. thaliana	843280	A. thaliana	AT1G69480	EXS (ERD1/XPR1/SYG1) family protein	GO:0006817 phosphate ion transport;GO:0015698 inorganic anion transport;GO:0016036 cellular response to phosphate starvation
AT2G34315	6.12563	7.44947	817993	ensembl_gene_id	A. thaliana	817993	A. thaliana	AT2G34315	avirulence induced family protein	GO:0008150 biological_process
AT2G34317	6.10907	4.6756	28718324	ensembl_gene_id	A. thaliana	28718324	A. thaliana	AT2G34317	avirulence induced family protein	GO:0008150 biological_process
AT3G15670	6.05061	5.22241	820810	ensembl_gene_id	A. thaliana	820810	A. thaliana	AT3G15670	Late embryogenesis abundant protein (LEA) family protein
AT5G63350	6.04909	3.50337	836455	ensembl_gene_id	A. thaliana	836455	A. thaliana	AT5G63350	von willebrand factor A domain protein	GO:2000143 negative regulation of DNA-templated transcription, initiation;GO:2000142 regulation of DNA-templated transcription, initiation;GO:0045892 negative regulation of transcription, DNA-templated
AT4G18150	6.03286	6.14719	827540	ensembl_gene_id	A. thaliana	827540	A. thaliana	AT4G18150	Serine/Threonine-kinase, putative (DUF1296)	GO:0008150 biological_process
AT4G01985	6.01879	5.21758	2745601	ensembl_gene_id	A. thaliana	2745601	A. thaliana	AT4G01985	hypothetical protein	GO:0008150 biological_process
AT2G34610	5.96237	1.36301	818026	ensembl_gene_id	A. thaliana	818026	A. thaliana	AT2G34610	cotton fiber protein	GO:0008150 biological_process
AT5G15960	5.94842	1.41528	831453	ensembl_gene_id	A. thaliana	831453	A. thaliana	KIN1	stress-responsive protein (KIN1) / stress-induced protein (KIN1)	GO:0010017 red or far-red light signaling pathway;GO:0071489 cellular response to red or far red light;GO:0009631 cold acclimation
AT2G37870	5.91445	3.62192	818363	ensembl_gene_id	A. thaliana	818363	A. thaliana	AT2G37870	Bifunctional inhibitor/lipid-transfer protein/seed storage 2S albumin superfamily protein	GO:0009627 systemic acquired resistance;GO:0006869 lipid transport;GO:0010876 lipid localization
AT5G13170	5.89354	5.25445	831156	ensembl_gene_id	A. thaliana	831156	A. thaliana	SAG29	senescence-associated gene 29	GO:0015766 disaccharide transport;GO:0015770 sucrose transport;GO:0015772 oligosaccharide transport
AT4G36600	5.88042	4.14152	829812	ensembl_gene_id	A. thaliana	829812	A. thaliana	AT4G36600	Late embryogenesis abundant (LEA) protein
AT5G09640	5.86454	7.23657	830823	ensembl_gene_id	A. thaliana	830823	A. thaliana	SCPL19	serine carboxypeptidase-like 19	GO:0019748 secondary metabolic process;GO:0006508 proteolysis;GO:0019538 protein metabolic process
AT5G43840	5.85362	2.65185	834406	ensembl_gene_id	A. thaliana	834406	A. thaliana	HSFA6A	heat shock transcription factor A6A	GO:0034605 cellular response to heat;GO:0009408 response to heat;GO:0006357 regulation of transcription by RNA polymerase II
AT3G60966	5.85084	3.15365	3769752	ensembl_gene_id	A. thaliana	3769752	A. thaliana	AT3G60966	RING/U-box superfamily protein	GO:0016567 protein ubiquitination;GO:0032446 protein modification by small protein conjugation;GO:0070647 protein modification by small protein conjugation or removal
AT2G26692	5.7922	2.81873	5007911	ensembl_gene_id	A. thaliana	5007911	A. thaliana	AT2G26692	ncRNA	GO:0008150 biological_process
AT1G23070	5.74083	5.00885	838915	ensembl_gene_id	A. thaliana	838915	A. thaliana	AT1G23070	organic solute transporter ostalpha protein (DUF300)	GO:0006810 transport;GO:0051234 establishment of localization;GO:0051179 localization
AT3G07255	5.73295	2.71616	28718981	ensembl_gene_id	A. thaliana	28718981	A. thaliana	AT3G07255	nuclear transport factor 2/RNA recognition motif protein	GO:0007165 signal transduction;GO:0023052 signaling;GO:0007154 cell communication
AT1G43160	5.65216	2.11503	840915	ensembl_gene_id	A. thaliana	840915	A. thaliana	RAP2.6	related to AP2 6	GO:0034605 cellular response to heat;GO:0009751 response to salicylic acid;GO:0009753 response to jasmonic acid
AT1G01520	5.60608	1.87441	839337	ensembl_gene_id	A. thaliana	839337	A. thaliana	ASG4	Homeodomain-like superfamily protein
AT2G35070	5.5616	4.14875	818072	ensembl_gene_id	A. thaliana	818072	A. thaliana	AT2G35070	transmembrane protein	GO:0048868 pollen tube development;GO:0009856 pollination;GO:0044706 multi-multicellular organism process
AT5G27765	5.48857	5.27363	28721204	ensembl_gene_id	A. thaliana	28721204	A. thaliana	AT5G27765	transmembrane protein
AT2G29470	5.44764	4.01695	817496	ensembl_gene_id	A. thaliana	817496	A. thaliana	GSTU3	glutathione S-transferase tau 3	GO:0009407 toxin catabolic process;GO:0009404 toxin metabolic process;GO:0006749 glutathione metabolic process
AT1G05450	5.4375	2.63549	837046	ensembl_gene_id	A. thaliana	837046	A. thaliana	AT1G05450	Bifunctional inhibitor/lipid-transfer protein/seed storage 2S albumin superfamily protein
AT5G54165	5.42734	2.15749	6241133	ensembl_gene_id	A. thaliana	6241133	A. thaliana	AT5G54165	Avr9/Cf-9 rapidly elicited protein	GO:0008150 biological_process
AT3G13433	5.41839	6.40662	7922438	ensembl_gene_id	A. thaliana	7922438	A. thaliana	AT3G13433	transmembrane protein	GO:0008150 biological_process
AT1G11080	5.41162	4.13628	837649	ensembl_gene_id	A. thaliana	837649	A. thaliana	scpl31	serine carboxypeptidase-like 31
AT3G03230	5.35124	2.94231	821322	ensembl_gene_id	A. thaliana	821322	A. thaliana	AT3G03230	alpha/beta-Hydrolases superfamily protein
AT3G17110	5.33342	2.03461	3768803	ensembl_gene_id	A. thaliana	3768803	A. thaliana	AT3G17110	miscRNA
AT5G53270	5.32143	6.58145	835408	ensembl_gene_id	A. thaliana	835408	A. thaliana	AT5G53270	Seed maturation protein
AT1G28650	5.28152	3.46287	839765	ensembl_gene_id	A. thaliana	839765	A. thaliana	AT1G28650	GDSL-like Lipase/Acylhydrolase superfamily protein
AT2G18340	5.26924	3.22412	816349	ensembl_gene_id	A. thaliana	816349	A. thaliana	AT2G18340	late embryogenesis abundant domain-containing protein / LEA domain-containing protein	GO:0009414 response to water deprivation;GO:0009415 response to water;GO:0001101 response to acid chemical
AT4G21930	5.22477	1.1326	828282	ensembl_gene_id	A. thaliana	828282	A. thaliana	AT4G21930	senescence regulator (Protein of unknown function, DUF584)	GO:0008150 biological_process
AT5G52270	5.21175	4.28443	835303	ensembl_gene_id	A. thaliana	835303	A. thaliana	AT5G52270	SNARE-like superfamily protein	GO:0006890 retrograde vesicle-mediated transport, Golgi to endoplasmic reticulum;GO:0006888 endoplasmic reticulum to Golgi vesicle-mediated transport;GO:0048193 Golgi vesicle transport
AT5G06090	5.19147	1.67137	830496	ensembl_gene_id	A. thaliana	830496	A. thaliana	GPAT7	glycerol-3-phosphate acyltransferase 7	GO:0010143 cutin biosynthetic process;GO:0016024 CDP-diacylglycerol biosynthetic process;GO:0046341 CDP-diacylglycerol metabolic process
AT1G77120	5.17986	1.61155	844047	ensembl_gene_id	A. thaliana	844047	A. thaliana	ADH1	alcohol dehydrogenase 1	GO:0031000 response to caffeine;GO:0043279 response to alkaloid;GO:0032355 response to estradiol
AT3G17520	5.08907	4.78865	821017	ensembl_gene_id	A. thaliana	821017	A. thaliana	AT3G17520	Late embryogenesis abundant protein (LEA) family protein	GO:0140547 acquisition of seed longevity;GO:0009414 response to water deprivation;GO:0009415 response to water
AT2G44810	5.07284	4.21749	819090	ensembl_gene_id	A. thaliana	819090	A. thaliana	DAD1	alpha/beta-Hydrolases superfamily protein	GO:0010152 pollen maturation;GO:0009901 anther dehiscence;GO:0009695 jasmonic acid biosynthetic process
AT5G06755	5.05694	4.21659	7922392	ensembl_gene_id	A. thaliana	7922392	A. thaliana	AT5G06755	hypothetical protein	GO:0008150 biological_process
AT4G39130	5.04281	6.2049	830068	ensembl_gene_id	A. thaliana	830068	A. thaliana	AT4G39130	Dehydrin family protein	GO:0009631 cold acclimation;GO:0009414 response to water deprivation;GO:0009415 response to water
AT4G25580	5.03935	2.91377	828663	ensembl_gene_id	A. thaliana	828663	A. thaliana	AT4G25580	CAP160 protein	GO:0009737 response to abscisic acid;GO:0097305 response to alcohol;GO:0033993 response to lipid
AT1G07985	5.03242	4.51837	2745747	ensembl_gene_id	A. thaliana	2745747	A. thaliana	AT1G07985	Expressed protein	GO:0008150 biological_process
AT1G35910	4.95387	3.89701	840493	ensembl_gene_id	A. thaliana	840493	A. thaliana	TPPD	Haloacid dehalogenase-like hydrolase (HAD) superfamily protein	GO:0005992 trehalose biosynthetic process;GO:0005991 trehalose metabolic process;GO:0046351 disaccharide biosynthetic process
AT2G46680	4.93514	1.10156	819280	ensembl_gene_id	A. thaliana	819280	A. thaliana	HB-7	homeobox 7	GO:0009738 abscisic acid-activated signaling pathway;GO:0071215 cellular response to abscisic acid stimulus;GO:0097306 cellular response to alcohol
AT3G15280	4.92514	4.23592	820759	ensembl_gene_id	A. thaliana	820759	A. thaliana	AT3G15280	hypothetical protein
AT5G24600	4.91854	3.75728	832531	ensembl_gene_id	A. thaliana	832531	A. thaliana	AT5G24600	TRP-like ion channel protein (Protein of unknown function, DUF599)	GO:0008150 biological_process
AT4G30460	4.89646	2.26647	829169	ensembl_gene_id	A. thaliana	829169	A. thaliana	AT4G30460	glycine-rich protein	GO:0008150 biological_process
AT1G24580	4.89636	2.36866	2745762	ensembl_gene_id	A. thaliana	2745762	A. thaliana	AT1G24580	RING/U-box superfamily protein
AT5G42930	4.88322	1.81362	834305	ensembl_gene_id	A. thaliana	834305	A. thaliana	AT5G42930	alpha/beta-Hydrolases superfamily protein	GO:0006629 lipid metabolic process;GO:0044238 primary metabolic process;GO:0071704 organic substance metabolic process
AT5G62490	4.88109	5.37384	836369	ensembl_gene_id	A. thaliana	836369	A. thaliana	HVA22B	HVA22 homologue B	GO:0042538 hyperosmotic salinity response;GO:0006972 hyperosmotic response;GO:0009651 response to salt stress
AT2G18540	4.85826	4.65398	816369	ensembl_gene_id	A. thaliana	816369	A. thaliana	AT2G18540	RmlC-like cupins superfamily protein	GO:0008150 biological_process
AT1G48000	4.84917	2.70652	841218	ensembl_gene_id	A. thaliana	841218	A. thaliana	MYB112	myb domain protein 112	GO:0009737 response to abscisic acid;GO:0097305 response to alcohol;GO:0033993 response to lipid
AT1G18100	4.84547	6.92692	838390	ensembl_gene_id	A. thaliana	838390	A. thaliana	E12A11	PEBP (phosphatidylethanolamine-binding protein) family protein	GO:0010030 positive regulation of seed germination;GO:0048582 positive regulation of post-embryonic development;GO:0010029 regulation of seed germination
AT2G29090	4.84047	2.02793	817457	ensembl_gene_id	A. thaliana	817457	A. thaliana	CYP707A2	cytochrome P450, family 707, subfamily A, polypeptide 2	GO:0048838 release of seed from dormancy;GO:0097438 exit from dormancy;GO:0016107 sesquiterpenoid catabolic process
AT2G19900	4.83864	3.90404	816509	ensembl_gene_id	A. thaliana	816509	A. thaliana	NADP-ME1	NADP-malic enzyme 1	GO:0006108 malate metabolic process;GO:0006090 pyruvate metabolic process;GO:0043648 dicarboxylic acid metabolic process
AT4G15248	4.82271	1.00519	3769879	ensembl_gene_id	A. thaliana	3769879	A. thaliana	BBX30	B-box type zinc finger family protein	GO:0007623 circadian rhythm;GO:0048511 rhythmic process;GO:0009909 regulation of flower development
AT3G11415	4.82178	2.31279	10723045	ensembl_gene_id	A. thaliana	10723045	A. thaliana	AT3G11415	ncRNA
AT3G53040	4.77121	4.27311	824470	ensembl_gene_id	A. thaliana	824470	A. thaliana	AT3G53040	late embryogenesis abundant protein, putative / LEA protein	GO:0010227 floral organ abscission;GO:0009838 abscission;GO:0048437 floral organ development
AT1G15330	4.77005	3.43206	838102	ensembl_gene_id	A. thaliana	838102	A. thaliana	AT1G15330	Cystathionine beta-synthase (CBS) protein	GO:0042149 cellular response to glucose starvation;GO:0006935 chemotaxis;GO:0010183 pollen tube guidance
AT3G03620	4.75412	5.59519	821204	ensembl_gene_id	A. thaliana	821204	A. thaliana	AT3G03620	MATE efflux family protein	GO:0046618 xenobiotic export;GO:1990961 xenobiotic detoxification by transmembrane export across the plasma membrane;GO:0042908 xenobiotic transport
AT3G15534	4.73853	1.96511	28719274	ensembl_gene_id	A. thaliana	28719274	A. thaliana	AT3G15534	hypothetical protein	GO:0008150 biological_process
AT1G72490	4.72967	5.21652	843581	ensembl_gene_id	A. thaliana	843581	A. thaliana	AT1G72490	hypothetical protein	GO:0080181 lateral root branching;GO:0001763 morphogenesis of a branching structure;GO:0010102 lateral root morphogenesis
AT3G13130	4.72626	4.81275	820501	ensembl_gene_id	A. thaliana	820501	A. thaliana	AT3G13130	transmembrane protein	GO:0008150 biological_process
AT3G63350	4.69827	5.34088	825510	ensembl_gene_id	A. thaliana	825510	A. thaliana	AT-HSFA7B	winged-helix DNA-binding transcription factor family protein	GO:0034605 cellular response to heat;GO:0009408 response to heat;GO:0006357 regulation of transcription by RNA polymerase II
AT4G04125	4.66372	3.01981	28719541	ensembl_gene_id	A. thaliana	28719541	A. thaliana	MIR2936	miscRNA
AT2G47780	4.66302	2.83033	819390	ensembl_gene_id	A. thaliana	819390	A. thaliana	AT2G47780	Rubber elongation factor protein (REF)	GO:0080186 developmental vegetative growth;GO:0034389 lipid droplet organization;GO:1902584 positive regulation of response to water deprivation
AT5G47450	4.66011	2.64574	834794	ensembl_gene_id	A. thaliana	834794	A. thaliana	TIP2;3	tonoplast intrinsic protein 2;3
AT4G21020	4.65008	4.36449	827849	ensembl_gene_id	A. thaliana	827849	A. thaliana	AT4G21020	Late embryogenesis abundant protein (LEA) family protein
AT1G03790	4.64933	3.70228	839408	ensembl_gene_id	A. thaliana	839408	A. thaliana	SOM	Zinc finger C-x8-C-x5-C-x3-H type family protein	GO:0010187 negative regulation of seed germination;GO:0010029 regulation of seed germination;GO:1900140 regulation of seedling development
AT1G42980	4.63763	2.40364	840896	ensembl_gene_id	A. thaliana	840896	A. thaliana	AT1G42980	Actin-binding FH2 (formin homology 2) family protein
AT5G66400	4.63637	4.73188	836772	ensembl_gene_id	A. thaliana	836772	A. thaliana	RAB18	Dehydrin family protein	GO:0009961 response to 1-aminocyclopropane-1-carboxylic acid;GO:0043200 response to amino acid;GO:0009631 cold acclimation
AT1G77450	4.61108	1.20974	844081	ensembl_gene_id	A. thaliana	844081	A. thaliana	NAC032	NAC domain containing protein 32	GO:1902890 regulation of root hair elongation;GO:1900057 positive regulation of leaf senescence;GO:1900055 regulation of leaf senescence
AT1G53470	4.60998	1.57787	841782	ensembl_gene_id	A. thaliana	841782	A. thaliana	MSL4	mechanosensitive channel of small conductance-like 4	GO:0006820 anion transport;GO:0006811 ion transport;GO:0006810 transport
AT4G37220	4.60478	2.40171	829876	ensembl_gene_id	A. thaliana	829876	A. thaliana	AT4G37220	Cold acclimation protein WCOR413 family	GO:0009750 response to fructose;GO:0009749 response to glucose;GO:0009746 response to hexose
AT3G19580	4.5996	1.08801	821495	ensembl_gene_id	A. thaliana	821495	A. thaliana	ZF2	zinc-finger protein 2	GO:0042538 hyperosmotic salinity response;GO:0006972 hyperosmotic response;GO:0045892 negative regulation of transcription, DNA-templated
AT2G40220	4.59557	8.82187	818614	ensembl_gene_id	A. thaliana	818614	A. thaliana	ABI4	Integrase-type DNA-binding superfamily protein	GO:0009747 hexokinase-dependent signaling;GO:0010896 regulation of triglyceride catabolic process;GO:0010353 response to trehalose
AT5G53260	4.57175	5.6213	835407	ensembl_gene_id	A. thaliana	835407	A. thaliana	AT5G53260	Seed maturation protein
AT3G11165	4.55836	4.85705	7922337	ensembl_gene_id	A. thaliana	7922337	A. thaliana	AT3G11165	hypothetical protein	GO:0008150 biological_process
AT5G17390	4.53992	5.67219	831605	ensembl_gene_id	A. thaliana	831605	A. thaliana	AT5G17390	Adenine nucleotide alpha hydrolases-like superfamily protein
AT2G39800	4.53864	1.0051	818566	ensembl_gene_id	A. thaliana	818566	A. thaliana	P5CS1	delta1-pyrroline-5-carboxylate synthase 1	GO:0055129 L-proline biosynthetic process;GO:0006561 proline biosynthetic process;GO:0006560 proline metabolic process
[truncated: 580 more rows]

## Sheet: enrichment-up
enrichment of up-regulated genes
GroupID	Category	Term	Description	LogP	Log(q-value)	InTerm_InList	Genes	Symbols
[truncated: 81 more rows]

## Sheet: down-regulated genes
down-regulated overlapped genes both in hd2ahd2b (control) Vs wt(control) and wt(ABA) Vs wt(control)
[truncated: 315 more rows]

## Sheet: enrichment-down
enrichment of down-regulated genes
[truncated: 75 more rows]

## Sheet: genes diff. expression pattern
overlapped genes with different expression pattern between hd2ahd2b (control) Vs wt(control) and wt(ABA) Vs wt(control)
[truncated: 132 more rows]

[truncated: 1 more sheets: enrichment--3]
