# Supplementary material for: Histone Deacetylases HD2A and HD2B Undergo Feedback Regulation by ABA and Modulate Drought Tolerance via Mediating ABA-Induced Transcriptional Repression
Source: Genes (Basel). 2023 May 30;14(6):1199. doi: 10.3390/genes14061199 (PMC10298649; doi:10.3390/genes14061199)
Supplement: Supplementary file 1 [file genes-14-01199-s001.zip › Supplemental data set 3. Genes in hd2ahd2b differently regulated by ABA treatment.xlsx]

## Sheet: Annotation
Figure 2C, DEG list of hd2ahd2b (ABA) Vs hd2ahd2b (control)
	log2Fold Change	Gene ID	Type	Tax ID	Homologene Gene ID	Homologene Gene Tax ID	Gene Symbol	Description	Biological Process (GO)
AT1G05927	19.9822	28716400	ensembl_gene_id	A. thaliana	28716400	A. thaliana	AT1G05927	ncRNA
AT5G59220	6.11995	836040	ensembl_gene_id	A. thaliana	836040	A. thaliana	HAI1	PP2C protein (Clade A protein phosphatases type 2C)	GO:0009788 negative regulation of abscisic acid-activated signaling pathway;GO:1901420 negative regulation of response to alcohol;GO:1905958 negative regulation of cellular response to alcohol
AT5G28520	5.68702	832945	ensembl_gene_id	A. thaliana	832945	A. thaliana	AT5G28520	Mannose-binding lectin superfamily protein
AT1G69260	5.55175	843257	ensembl_gene_id	A. thaliana	843257	A. thaliana	AFP1	ABI five binding protein	GO:0009738 abscisic acid-activated signaling pathway;GO:0071215 cellular response to abscisic acid stimulus;GO:0097306 cellular response to alcohol
AT1G60190	5.3945	842314	ensembl_gene_id	A. thaliana	842314	A. thaliana	PUB19	ARM repeat superfamily protein	GO:0010029 regulation of seed germination;GO:1900140 regulation of seedling development;GO:0048580 regulation of post-embryonic development
AT1G69480	5.2799	843280	ensembl_gene_id	A. thaliana	843280	A. thaliana	AT1G69480	EXS (ERD1/XPR1/SYG1) family protein	GO:0006817 phosphate ion transport;GO:0015698 inorganic anion transport;GO:0016036 cellular response to phosphate starvation
AT1G52890	5.26802	841722	ensembl_gene_id	A. thaliana	841722	A. thaliana	NAC019	NAC domain containing protein 19	GO:0009414 response to water deprivation;GO:0009415 response to water;GO:0001101 response to acid chemical
AT5G24080	5.26519	832473	ensembl_gene_id	A. thaliana	832473	A. thaliana	AT5G24080	Protein kinase superfamily protein	GO:0048544 recognition of pollen;GO:0008037 cell recognition;GO:0009875 pollen-pistil interaction
AT3G48510	5.1866	824010	ensembl_gene_id	A. thaliana	824010	A. thaliana	AT3G48510	AtIII18x5-like protein	GO:2000143 negative regulation of DNA-templated transcription, initiation;GO:2000142 regulation of DNA-templated transcription, initiation;GO:0045892 negative regulation of transcription, DNA-templated
AT4G24000	5.13533	828500	ensembl_gene_id	A. thaliana	828500	A. thaliana	CSLG2	cellulose synthase like G2	GO:0009833 plant-type primary cell wall biogenesis;GO:0000281 mitotic cytokinesis;GO:0030244 cellulose biosynthetic process
AT3G50970	4.81376	824261	ensembl_gene_id	A. thaliana	824261	A. thaliana	LTI30	dehydrin family protein	GO:0009631 cold acclimation;GO:0050832 defense response to fungus;GO:0009620 response to fungus
AT5G15960	4.67465	831453	ensembl_gene_id	A. thaliana	831453	A. thaliana	KIN1	stress-responsive protein (KIN1) / stress-induced protein (KIN1)	GO:0010017 red or far-red light signaling pathway;GO:0071489 cellular response to red or far red light;GO:0009631 cold acclimation
AT2G18550	4.65452	816370	ensembl_gene_id	A. thaliana	816370	A. thaliana	HB21	homeobox protein 21	GO:0045893 positive regulation of transcription, DNA-templated;GO:1902680 positive regulation of RNA biosynthetic process;GO:1903508 positive regulation of nucleic acid-templated transcription
AT5G05220	4.60924	830404	ensembl_gene_id	A. thaliana	830404	A. thaliana	AT5G05220	hypothetical protein	GO:0008150 biological_process
AT2G34610	4.5465	818026	ensembl_gene_id	A. thaliana	818026	A. thaliana	AT2G34610	cotton fiber protein	GO:0008150 biological_process
AT5G40800	4.50475	834080	ensembl_gene_id	A. thaliana	834080	A. thaliana	AT5G40800	hypothetical protein	GO:2000143 negative regulation of DNA-templated transcription, initiation;GO:2000142 regulation of DNA-templated transcription, initiation;GO:0045892 negative regulation of transcription, DNA-templated
AT4G21930	4.46281	828282	ensembl_gene_id	A. thaliana	828282	A. thaliana	AT4G21930	senescence regulator (Protein of unknown function, DUF584)	GO:0008150 biological_process
AT3G62990	4.33968	825474	ensembl_gene_id	A. thaliana	825474	A. thaliana	AT3G62990	myelin transcription factor-like protein	GO:0008150 biological_process
AT1G56600	4.28466	842114	ensembl_gene_id	A. thaliana	842114	A. thaliana	GolS2	galactinol synthase 2	GO:0006012 galactose metabolic process;GO:0019318 hexose metabolic process;GO:0005996 monosaccharide metabolic process
AT1G07430	4.26334	837255	ensembl_gene_id	A. thaliana	837255	A. thaliana	HAI2	highly ABA-induced PP2C protein 2	GO:1902039 negative regulation of seed dormancy process;GO:0048838 release of seed from dormancy;GO:0097438 exit from dormancy
AT5G52300	4.22192	835306	ensembl_gene_id	A. thaliana	835306	A. thaliana	LTI65	CAP160 protein	GO:0009738 abscisic acid-activated signaling pathway;GO:0010150 leaf senescence;GO:0090693 plant organ senescence
AT2G46680	4.0911	819280	ensembl_gene_id	A. thaliana	819280	A. thaliana	HB-7	homeobox 7	GO:0009738 abscisic acid-activated signaling pathway;GO:0071215 cellular response to abscisic acid stimulus;GO:0097306 cellular response to alcohol
AT1G77120	4.03601	844047	ensembl_gene_id	A. thaliana	844047	A. thaliana	ADH1	alcohol dehydrogenase 1	GO:0031000 response to caffeine;GO:0043279 response to alkaloid;GO:0032355 response to estradiol
AT1G43160	4.01478	840915	ensembl_gene_id	A. thaliana	840915	A. thaliana	RAP2.6	related to AP2 6	GO:0034605 cellular response to heat;GO:0009751 response to salicylic acid;GO:0009753 response to jasmonic acid
AT3G19580	4.00361	821495	ensembl_gene_id	A. thaliana	821495	A. thaliana	ZF2	zinc-finger protein 2	GO:0042538 hyperosmotic salinity response;GO:0006972 hyperosmotic response;GO:0045892 negative regulation of transcription, DNA-templated
AT5G53710	3.95943	835452	ensembl_gene_id	A. thaliana	835452	A. thaliana	AT5G53710	hypothetical protein	GO:0008150 biological_process
AT5G50360	3.89443	835103	ensembl_gene_id	A. thaliana	835103	A. thaliana	AT5G50360	von willebrand factor A domain protein	GO:2000143 negative regulation of DNA-templated transcription, initiation;GO:2000142 regulation of DNA-templated transcription, initiation;GO:0045892 negative regulation of transcription, DNA-templated
AT1G05450	3.87289	837046	ensembl_gene_id	A. thaliana	837046	A. thaliana	AT1G05450	Bifunctional inhibitor/lipid-transfer protein/seed storage 2S albumin superfamily protein
AT1G29650	3.87038	3766843	ensembl_gene_id	A. thaliana	3766843	A. thaliana	AT1G29650	hypothetical protein
AT4G35690	3.87028	829721	ensembl_gene_id	A. thaliana	829721	A. thaliana	AT4G35690	hypothetical protein (DUF241)	GO:0008150 biological_process
AT2G35070	3.86246	818072	ensembl_gene_id	A. thaliana	818072	A. thaliana	AT2G35070	transmembrane protein	GO:0048868 pollen tube development;GO:0009856 pollination;GO:0044706 multi-multicellular organism process
AT1G53470	3.83196	841782	ensembl_gene_id	A. thaliana	841782	A. thaliana	MSL4	mechanosensitive channel of small conductance-like 4	GO:0006820 anion transport;GO:0006811 ion transport;GO:0006810 transport
AT5G15500	3.80649	831403	ensembl_gene_id	A. thaliana	831403	A. thaliana	AT5G15500	Ankyrin repeat family protein	GO:0008150 biological_process
AT2G39800	3.80121	818566	ensembl_gene_id	A. thaliana	818566	A. thaliana	P5CS1	delta1-pyrroline-5-carboxylate synthase 1	GO:0055129 L-proline biosynthetic process;GO:0006561 proline biosynthetic process;GO:0006560 proline metabolic process
AT3G03341	3.79624	6240770	ensembl_gene_id	A. thaliana	6240770	A. thaliana	AT3G03341	cold-regulated protein
AT5G06090	3.78505	830496	ensembl_gene_id	A. thaliana	830496	A. thaliana	GPAT7	glycerol-3-phosphate acyltransferase 7	GO:0010143 cutin biosynthetic process;GO:0016024 CDP-diacylglycerol biosynthetic process;GO:0046341 CDP-diacylglycerol metabolic process
AT3G17110	3.73965	3768803	ensembl_gene_id	A. thaliana	3768803	A. thaliana	AT3G17110	miscRNA
AT3G48240	3.67857	823982	ensembl_gene_id	A. thaliana	823982	A. thaliana	AT3G48240	Octicosapeptide/Phox/Bem1p family protein	GO:0008150 biological_process
AT1G77450	3.66837	844081	ensembl_gene_id	A. thaliana	844081	A. thaliana	NAC032	NAC domain containing protein 32	GO:1902890 regulation of root hair elongation;GO:1900057 positive regulation of leaf senescence;GO:1900055 regulation of leaf senescence
AT5G37300	3.62372	833704	ensembl_gene_id	A. thaliana	833704	A. thaliana	WSD1	O-acyltransferase (WSD1-like) family protein	GO:0019432 triglyceride biosynthetic process;GO:0046460 neutral lipid biosynthetic process;GO:0046463 acylglycerol biosynthetic process
AT4G39360	3.62306	830091	ensembl_gene_id	A. thaliana	830091	A. thaliana	AT4G39360	hypothetical protein	GO:0008150 biological_process
AT5G43840	3.58541	834406	ensembl_gene_id	A. thaliana	834406	A. thaliana	HSFA6A	heat shock transcription factor A6A	GO:0034605 cellular response to heat;GO:0009408 response to heat;GO:0006357 regulation of transcription by RNA polymerase II
AT1G16850	3.56758	838256	ensembl_gene_id	A. thaliana	838256	A. thaliana	AT1G16850	transmembrane protein	GO:0009651 response to salt stress;GO:0006970 response to osmotic stress;GO:0009628 response to abiotic stimulus
AT1G47510	3.56199	841160	ensembl_gene_id	A. thaliana	841160	A. thaliana	5PTASE11	inositol polyphosphate 5-phosphatase 11	GO:0046855 inositol phosphate dephosphorylation;GO:0071545 inositol phosphate catabolic process;GO:0046838 phosphorylated carbohydrate dephosphorylation
AT5G49120	3.53166	834971	ensembl_gene_id	A. thaliana	834971	A. thaliana	AT5G49120	DUF581 family protein, putative (DUF581)	GO:0008150 biological_process
AT1G01520	3.5301	839337	ensembl_gene_id	A. thaliana	839337	A. thaliana	ASG4	Homeodomain-like superfamily protein
AT4G10500	3.48972	826642	ensembl_gene_id	A. thaliana	826642	A. thaliana	AT4G10500	2-oxoglutarate (2OG) and Fe(II)-dependent oxygenase superfamily protein	GO:0046244 salicylic acid catabolic process;GO:0019336 phenol-containing compound catabolic process;GO:0009696 salicylic acid metabolic process
AT2G07070	3.45747	815276	ensembl_gene_id	A. thaliana	815276	A. thaliana	AT2G07070	hypothetical protein
AT5G63350	3.40006	836455	ensembl_gene_id	A. thaliana	836455	A. thaliana	AT5G63350	von willebrand factor A domain protein	GO:2000143 negative regulation of DNA-templated transcription, initiation;GO:2000142 regulation of DNA-templated transcription, initiation;GO:0045892 negative regulation of transcription, DNA-templated
AT3G60780	3.38095	825249	ensembl_gene_id	A. thaliana	825249	A. thaliana	AT3G60780	hypothetical protein (DUF1442)	GO:0008150 biological_process
AT1G05340	3.35219	837033	ensembl_gene_id	A. thaliana	837033	A. thaliana	AT1G05340	cysteine-rich TM module stress tolerance protein	GO:0008150 biological_process
AT4G01985	3.29368	2745601	ensembl_gene_id	A. thaliana	2745601	A. thaliana	AT4G01985	hypothetical protein	GO:0008150 biological_process
AT2G29090	3.28333	817457	ensembl_gene_id	A. thaliana	817457	A. thaliana	CYP707A2	cytochrome P450, family 707, subfamily A, polypeptide 2	GO:0048838 release of seed from dormancy;GO:0097438 exit from dormancy;GO:0016107 sesquiterpenoid catabolic process
AT5G54165	3.27893	6241133	ensembl_gene_id	A. thaliana	6241133	A. thaliana	AT5G54165	Avr9/Cf-9 rapidly elicited protein	GO:0008150 biological_process
AT5G39720	3.27156	833968	ensembl_gene_id	A. thaliana	833968	A. thaliana	AIG2L	avirulence induced protein 2 like protein	GO:0008150 biological_process
AT3G07255	3.24957	28718981	ensembl_gene_id	A. thaliana	28718981	A. thaliana	AT3G07255	nuclear transport factor 2/RNA recognition motif protein	GO:0007165 signal transduction;GO:0023052 signaling;GO:0007154 cell communication
AT2G47770	3.24022	819389	ensembl_gene_id	A. thaliana	819389	A. thaliana	TSPO	TSPO(outer membrane tryptophan-rich sensory protein)-like protein	GO:0006778 porphyrin-containing compound metabolic process;GO:0033013 tetrapyrrole metabolic process;GO:0009651 response to salt stress
AT4G30460	3.1941	829169	ensembl_gene_id	A. thaliana	829169	A. thaliana	AT4G30460	glycine-rich protein	GO:0008150 biological_process
AT5G06760	3.18828	830565	ensembl_gene_id	A. thaliana	830565	A. thaliana	LEA4-5	Late Embryogenesis Abundant 4-5	GO:0009414 response to water deprivation;GO:0009415 response to water;GO:0009409 response to cold
AT2G39350	3.178	818520	ensembl_gene_id	A. thaliana	818520	A. thaliana	ABCG1	ABC-2 type transporter family protein	GO:0010208 pollen wall assembly;GO:0010927 cellular component assembly involved in morphogenesis;GO:0032989 cellular component morphogenesis
AT2G20825	3.17198	816614	ensembl_gene_id	A. thaliana	816614	A. thaliana	ULT2	Developmental regulator, ULTRAPETALA
AT1G04220	3.17022	839578	ensembl_gene_id	A. thaliana	839578	A. thaliana	KCS2	3-ketoacyl-CoA synthase 2	GO:0010345 suberin biosynthetic process;GO:0009699 phenylpropanoid biosynthetic process;GO:0009698 phenylpropanoid metabolic process
AT4G15248	3.13539	3769879	ensembl_gene_id	A. thaliana	3769879	A. thaliana	BBX30	B-box type zinc finger family protein	GO:0007623 circadian rhythm;GO:0048511 rhythmic process;GO:0009909 regulation of flower development
AT2G28400	3.13389	817388	ensembl_gene_id	A. thaliana	817388	A. thaliana	AT2G28400	senescence regulator (Protein of unknown function, DUF584)	GO:0008150 biological_process
AT3G15534	3.09518	28719274	ensembl_gene_id	A. thaliana	28719274	A. thaliana	AT3G15534	hypothetical protein	GO:0008150 biological_process
AT2G29380	3.09338	817487	ensembl_gene_id	A. thaliana	817487	A. thaliana	HAI3	highly ABA-induced PP2C protein 3
AT1G80160	3.07657	844356	ensembl_gene_id	A. thaliana	844356	A. thaliana	GLYI7	Lactoylglutathione lyase / glyoxalase I family protein
AT1G67856	3.0532	6240476	ensembl_gene_id	A. thaliana	6240476	A. thaliana	AT1G67856	RING/U-box superfamily protein	GO:0008150 biological_process
AT1G60470	3.01332	842342	ensembl_gene_id	A. thaliana	842342	A. thaliana	GolS4	galactinol synthase 4	GO:0006012 galactose metabolic process;GO:0019318 hexose metabolic process;GO:0005996 monosaccharide metabolic process
AT1G24580	2.94605	2745762	ensembl_gene_id	A. thaliana	2745762	A. thaliana	AT1G24580	RING/U-box superfamily protein
AT3G22600	2.92486	821832	ensembl_gene_id	A. thaliana	821832	A. thaliana	AT3G22600	Bifunctional inhibitor/lipid-transfer protein/seed storage 2S albumin superfamily protein	GO:0002240 response to molecule of oomycetes origin;GO:0140426 PAMP-triggered immunity signalling pathway;GO:0002221 pattern recognition receptor signaling pathway
AT3G22100	2.91908	821772	ensembl_gene_id	A. thaliana	821772	A. thaliana	AT3G22100	basic helix-loop-helix (bHLH) DNA-binding superfamily protein	GO:0006357 regulation of transcription by RNA polymerase II;GO:0006355 regulation of transcription, DNA-templated;GO:1903506 regulation of nucleic acid-templated transcription
AT1G02816	2.883	839308	ensembl_gene_id	A. thaliana	839308	A. thaliana	AT1G02816	pectinesterase (Protein of unknown function, DUF538)	GO:0008150 biological_process
AT2G18340	2.85836	816349	ensembl_gene_id	A. thaliana	816349	A. thaliana	AT2G18340	late embryogenesis abundant domain-containing protein / LEA domain-containing protein	GO:0009414 response to water deprivation;GO:0009415 response to water;GO:0001101 response to acid chemical
AT4G03540	2.8555	825651	ensembl_gene_id	A. thaliana	825651	A. thaliana	AT4G03540	Uncharacterized protein family (UPF0497)
AT5G47330	2.83912	834780	ensembl_gene_id	A. thaliana	834780	A. thaliana	AT5G47330	alpha/beta-Hydrolases superfamily protein
AT1G52690	2.82952	841701	ensembl_gene_id	A. thaliana	841701	A. thaliana	LEA7	Late embryogenesis abundant protein (LEA) family protein	GO:0050821 protein stabilization;GO:0050826 response to freezing;GO:0031647 regulation of protein stability
AT5G64210	2.82936	836542	ensembl_gene_id	A. thaliana	836542	A. thaliana	AOX2	alternative oxidase 2	GO:0010230 alternative respiration;GO:0009060 aerobic respiration;GO:0045333 cellular respiration
AT2G43570	2.81647	818959	ensembl_gene_id	A. thaliana	818959	A. thaliana	CHI	chitinase	GO:0072722 response to amitrole;GO:0010272 response to silver ion;GO:0016998 cell wall macromolecule catabolic process
AT4G36600	2.80198	829812	ensembl_gene_id	A. thaliana	829812	A. thaliana	AT4G36600	Late embryogenesis abundant (LEA) protein
AT5G54230	2.78416	835511	ensembl_gene_id	A. thaliana	835511	A. thaliana	MYB49	myb domain protein 49	GO:0006876 cellular cadmium ion homeostasis;GO:0055073 cadmium ion homeostasis;GO:0072503 cellular divalent inorganic cation homeostasis
AT3G03170	2.77108	821064	ensembl_gene_id	A. thaliana	821064	A. thaliana	AT3G03170	hypothetical protein
AT3G13672	2.76925	820573	ensembl_gene_id	A. thaliana	820573	A. thaliana	AT3G13672	TRAF-like superfamily protein	GO:2000785 regulation of autophagosome assembly;GO:0044088 regulation of vacuole organization;GO:1902115 regulation of organelle assembly
AT2G26692	2.748	5007911	ensembl_gene_id	A. thaliana	5007911	A. thaliana	AT2G26692	ncRNA	GO:0008150 biological_process
AT2G47270	2.69826	819340	ensembl_gene_id	A. thaliana	819340	A. thaliana	UPB1	transcription factor UPBEAT protein	GO:2000280 regulation of root development;GO:0050793 regulation of developmental process;GO:0006355 regulation of transcription, DNA-templated
AT4G37220	2.68637	829876	ensembl_gene_id	A. thaliana	829876	A. thaliana	AT4G37220	Cold acclimation protein WCOR413 family	GO:0009750 response to fructose;GO:0009749 response to glucose;GO:0009746 response to hexose
AT5G61820	2.66656	836304	ensembl_gene_id	A. thaliana	836304	A. thaliana	AT5G61820	stress up-regulated Nod 19 protein	GO:0008150 biological_process
AT1G78720	2.6658	844208	ensembl_gene_id	A. thaliana	844208	A. thaliana	AT1G78720	SecY protein transport family protein	GO:0031204 posttranslational protein targeting to membrane, translocation;GO:0006616 SRP-dependent cotranslational protein targeting to membrane, translocation;GO:0006620 posttranslational protein targeting to endoplasmic reticulum membrane
AT2G37770	2.64754	818354	ensembl_gene_id	A. thaliana	818354	A. thaliana	ChlAKR	NAD(P)-linked oxidoreductase superfamily protein	GO:0009414 response to water deprivation;GO:0009415 response to water;GO:0009409 response to cold
AT2G37870	2.62781	818363	ensembl_gene_id	A. thaliana	818363	A. thaliana	AT2G37870	Bifunctional inhibitor/lipid-transfer protein/seed storage 2S albumin superfamily protein	GO:0009627 systemic acquired resistance;GO:0006869 lipid transport;GO:0010876 lipid localization
AT2G25625	2.57708	817103	ensembl_gene_id	A. thaliana	817103	A. thaliana	AT2G25625	histone deacetylase-like protein	GO:1904821 chloroplast disassembly;GO:1903008 organelle disassembly;GO:0022411 cellular component disassembly
AT1G03790	2.56679	839408	ensembl_gene_id	A. thaliana	839408	A. thaliana	SOM	Zinc finger C-x8-C-x5-C-x3-H type family protein	GO:0010187 negative regulation of seed germination;GO:0010029 regulation of seed germination;GO:1900140 regulation of seedling development
AT1G21410	2.54363	838740	ensembl_gene_id	A. thaliana	838740	A. thaliana	SKP2A	F-box/RNI-like superfamily protein	GO:0051781 positive regulation of cell division;GO:0010311 lateral root formation;GO:0031146 SCF-dependent proteasomal ubiquitin-dependent protein catabolic process
AT3G45060	2.54357	823641	ensembl_gene_id	A. thaliana	823641	A. thaliana	NRT2.6	high affinity nitrate transporter 2.6	GO:0071249 cellular response to nitrate;GO:1902170 cellular response to reactive nitrogen species;GO:0010167 response to nitrate
AT5G42930	2.52247	834305	ensembl_gene_id	A. thaliana	834305	A. thaliana	AT5G42930	alpha/beta-Hydrolases superfamily protein	GO:0006629 lipid metabolic process;GO:0044238 primary metabolic process;GO:0071704 organic substance metabolic process
AT4G39670	2.51461	830121	ensembl_gene_id	A. thaliana	830121	A. thaliana	AT4G39670	Glycolipid transfer protein (GLTP) family protein	GO:0035627 ceramide transport;GO:0120009 intermembrane lipid transfer;GO:0042886 amide transport
AT1G09500	2.51387	837475	ensembl_gene_id	A. thaliana	837475	A. thaliana	AT1G09500	NAD(P)-binding Rossmann-fold superfamily protein
AT5G53990	2.47478	835482	ensembl_gene_id	A. thaliana	835482	A. thaliana	AT5G53990	UDP-Glycosyltransferase superfamily protein
AT5G49620	2.45843	835024	ensembl_gene_id	A. thaliana	835024	A. thaliana	MYB78	myb domain protein 78	GO:1902074 response to salt;GO:0009737 response to abscisic acid;GO:0097305 response to alcohol
AT4G25580	2.44325	828663	ensembl_gene_id	A. thaliana	828663	A. thaliana	AT4G25580	CAP160 protein	GO:0009737 response to abscisic acid;GO:0097305 response to alcohol;GO:0033993 response to lipid
AT5G04340	2.43739	830313	ensembl_gene_id	A. thaliana	830313	A. thaliana	ZAT6	6	GO:0055062 phosphate ion homeostasis;GO:0072506 trivalent inorganic anion homeostasis;GO:0055081 anion homeostasis
AT3G62090	2.40913	825382	ensembl_gene_id	A. thaliana	825382	A. thaliana	PIL2	phytochrome interacting factor 3-like 2	GO:0010017 red or far-red light signaling pathway;GO:0071489 cellular response to red or far red light;GO:0071482 cellular response to light stimulus
AT3G15280	2.4004	820759	ensembl_gene_id	A. thaliana	820759	A. thaliana	AT3G15280	hypothetical protein
AT4G17380	2.39445	827450	ensembl_gene_id	A. thaliana	827450	A. thaliana	MSH4	MUTS-like protein 4	GO:0010777 meiotic mismatch repair involved in reciprocal meiotic recombination;GO:0000710 meiotic mismatch repair;GO:0006298 mismatch repair
AT3G48020	2.38223	823957	ensembl_gene_id	A. thaliana	823957	A. thaliana	AT3G48020	hypothetical protein	GO:0008150 biological_process
AT5G24600	2.37637	832531	ensembl_gene_id	A. thaliana	832531	A. thaliana	AT5G24600	TRP-like ion channel protein (Protein of unknown function, DUF599)	GO:0008150 biological_process
AT1G68765	2.37481	843208	ensembl_gene_id	A. thaliana	843208	A. thaliana	IDA	Putative membrane lipoprotein	GO:0060305 regulation of cell diameter;GO:0060866 leaf abscission;GO:0050829 defense response to Gram-negative bacterium
AT1G73165	2.36796	28717420	ensembl_gene_id	A. thaliana	28717420	A. thaliana	CLE1	CLAVATA3/ESR-RELATED 1	GO:0045168 cell-cell signaling involved in cell fate commitment;GO:0007267 cell-cell signaling;GO:0045165 cell fate commitment
AT5G47450	2.36158	834794	ensembl_gene_id	A. thaliana	834794	A. thaliana	TIP2;3	tonoplast intrinsic protein 2;3
AT1G35910	2.35457	840493	ensembl_gene_id	A. thaliana	840493	A. thaliana	TPPD	Haloacid dehalogenase-like hydrolase (HAD) superfamily protein	GO:0005992 trehalose biosynthetic process;GO:0005991 trehalose metabolic process;GO:0046351 disaccharide biosynthetic process
AT1G03070	2.34278	839581	ensembl_gene_id	A. thaliana	839581	A. thaliana	AT1G03070	Bax inhibitor-1 family protein	GO:0008150 biological_process
AT3G60966	2.32765	3769752	ensembl_gene_id	A. thaliana	3769752	A. thaliana	AT3G60966	RING/U-box superfamily protein	GO:0016567 protein ubiquitination;GO:0032446 protein modification by small protein conjugation;GO:0070647 protein modification by small protein conjugation or removal
AT2G36270	2.30555	818199	ensembl_gene_id	A. thaliana	818199	A. thaliana	ABI5	Basic-leucine zipper (bZIP) transcription factor family protein	GO:0010187 negative regulation of seed germination;GO:0009756 carbohydrate mediated signaling;GO:0010182 sugar mediated signaling pathway
AT5G02020	2.30406	831782	ensembl_gene_id	A. thaliana	831782	A. thaliana	SIS	E3 ubiquitin-protein ligase RLIM-like protein	GO:0009651 response to salt stress;GO:0006970 response to osmotic stress;GO:0009628 response to abiotic stimulus
AT1G48000	2.29276	841218	ensembl_gene_id	A. thaliana	841218	A. thaliana	MYB112	myb domain protein 112	GO:0009737 response to abscisic acid;GO:0097305 response to alcohol;GO:0033993 response to lipid
AT1G54100	2.28844	841849	ensembl_gene_id	A. thaliana	841849	A. thaliana	ALDH7B4	aldehyde dehydrogenase 7B4	GO:0009269 response to desiccation;GO:0006081 cellular aldehyde metabolic process;GO:0009414 response to water deprivation
AT2G47485	2.28053	2745593	ensembl_gene_id	A. thaliana	2745593	A. thaliana	AT2G47485	hypothetical protein
AT2G36770	2.27715	818249	ensembl_gene_id	A. thaliana	818249	A. thaliana	AT2G36770	UDP-Glycosyltransferase superfamily protein
AT5G05410	2.27314	830424	ensembl_gene_id	A. thaliana	830424	A. thaliana	DREB2A	DRE-binding protein 2A	GO:0010286 heat acclimation;GO:0010224 response to UV-B;GO:0042542 response to hydrogen peroxide
AT2G33080	2.25507	817870	ensembl_gene_id	A. thaliana	817870	A. thaliana	RLP28	receptor like protein 28	GO:0010555 response to mannitol;GO:0009743 response to carbohydrate;GO:0009651 response to salt stress
AT5G22545	2.24535	832316	ensembl_gene_id	A. thaliana	832316	A. thaliana	AT5G22545	hypothetical protein	GO:0008150 biological_process
AT2G23120	2.22974	816844	ensembl_gene_id	A. thaliana	816844	A. thaliana	AT2G23120	Late embryogenesis abundant protein, group 6	GO:0008150 biological_process
AT2G33280	2.1848	817891	ensembl_gene_id	A. thaliana	817891	A. thaliana	AT2G33280	Major facilitator superfamily protein
AT5G42510	2.18216	834258	ensembl_gene_id	A. thaliana	834258	A. thaliana	AT5G42510	Disease resistance-responsive (dirigent-like protein) family protein
AT4G02360	2.18038	827767	ensembl_gene_id	A. thaliana	827767	A. thaliana	AT4G02360	transmembrane protein, putative (Protein of unknown function, DUF538)	GO:0008150 biological_process
AT1G15330	2.16227	838102	ensembl_gene_id	A. thaliana	838102	A. thaliana	AT1G15330	Cystathionine beta-synthase (CBS) protein	GO:0042149 cellular response to glucose starvation;GO:0006935 chemotaxis;GO:0010183 pollen tube guidance
AT3G12500	2.16182	820429	ensembl_gene_id	A. thaliana	820429	A. thaliana	HCHIB	basic chitinase	GO:0009871 jasmonic acid and ethylene-dependent systemic resistance, ethylene mediated signaling pathway;GO:0009861 jasmonic acid and ethylene-dependent systemic resistance;GO:0016998 cell wall macromolecule catabolic process
AT5G45310	2.13499	834567	ensembl_gene_id	A. thaliana	834567	A. thaliana	AT5G45310	coiled-coil protein
AT4G02280	2.13434	828081	ensembl_gene_id	A. thaliana	828081	A. thaliana	SUS3	sucrose synthase 3	GO:0010555 response to mannitol;GO:0005985 sucrose metabolic process;GO:0010431 seed maturation
AT3G03230	2.12929	821322	ensembl_gene_id	A. thaliana	821322	A. thaliana	AT3G03230	alpha/beta-Hydrolases superfamily protein
AT5G15850	2.12891	831442	ensembl_gene_id	A. thaliana	831442	A. thaliana	COL1	CONSTANS-like 1	GO:0007623 circadian rhythm;GO:0048511 rhythmic process;GO:0009909 regulation of flower development
AT2G47780	2.11105	819390	ensembl_gene_id	A. thaliana	819390	A. thaliana	AT2G47780	Rubber elongation factor protein (REF)	GO:0080186 developmental vegetative growth;GO:0034389 lipid droplet organization;GO:1902584 positive regulation of response to water deprivation
AT1G42980	2.11018	840896	ensembl_gene_id	A. thaliana	840896	A. thaliana	AT1G42980	Actin-binding FH2 (formin homology 2) family protein
AT5G51160	2.11007	835190	ensembl_gene_id	A. thaliana	835190	A. thaliana	AT5G51160	Ankyrin repeat family protein	GO:0008150 biological_process
AT5G05965	2.09969	830482	ensembl_gene_id	A. thaliana	830482	A. thaliana	AT5G05965	cell wall RBR3-like protein	GO:0008150 biological_process
AT5G10300	2.08603	830894	ensembl_gene_id	A. thaliana	830894	A. thaliana	MES5	methyl esterase 5	GO:0016139 glycoside catabolic process;GO:0016137 glycoside metabolic process;GO:0009696 salicylic acid metabolic process
AT1G52827	2.08147	2745823	ensembl_gene_id	A. thaliana	2745823	A. thaliana	CDT1	cadmium tolerance 1	GO:0071585 detoxification of cadmium ion;GO:0061687 detoxification of inorganic compound;GO:1990170 stress response to cadmium ion
AT3G57520	2.08043	824919	ensembl_gene_id	A. thaliana	824919	A. thaliana	SIP2	seed imbibition 2	GO:0033530 raffinose metabolic process;GO:0034484 raffinose catabolic process;GO:0009313 oligosaccharide catabolic process
AT4G00080	2.05472	828192	ensembl_gene_id	A. thaliana	828192	A. thaliana	UNE11	Plant invertase/pectin methylesterase inhibitor superfamily protein	GO:0009566 fertilization;GO:0009567 double fertilization forming a zygote and endosperm;GO:0043086 negative regulation of catalytic activity
AT2G19900	2.05259	816509	ensembl_gene_id	A. thaliana	816509	A. thaliana	NADP-ME1	NADP-malic enzyme 1	GO:0006108 malate metabolic process;GO:0006090 pyruvate metabolic process;GO:0043648 dicarboxylic acid metabolic process
AT2G35730	2.0357	818143	ensembl_gene_id	A. thaliana	818143	A. thaliana	AT2G35730	Heavy metal transport/detoxification superfamily protein
AT4G28040	2.02608	828919	ensembl_gene_id	A. thaliana	828919	A. thaliana	UMAMIT33	nodulin MtN21 /EamA-like transporter family protein
AT2G18700	2.00838	816385	ensembl_gene_id	A. thaliana	816385	A. thaliana	TPS11	trehalose phosphatase/synthase 11
AT3G09910	1.9939	820149	ensembl_gene_id	A. thaliana	820149	A. thaliana	RABC2b	RAB GTPase homolog C2B	GO:0006886 intracellular protein transport;GO:0015031 protein transport;GO:0045184 establishment of protein localization
AT4G24130	1.99148	828513	ensembl_gene_id	A. thaliana	828513	A. thaliana	AT4G24130	DUF538 family protein (Protein of unknown function, DUF538)	GO:0009737 response to abscisic acid;GO:0097305 response to alcohol;GO:0033993 response to lipid
AT1G66760	1.98924	842994	ensembl_gene_id	A. thaliana	842994	A. thaliana	AT1G66760	MATE efflux family protein	GO:0046618 xenobiotic export;GO:1990961 xenobiotic detoxification by transmembrane export across the plasma membrane;GO:0042908 xenobiotic transport
AT5G24140	1.95477	832479	ensembl_gene_id	A. thaliana	832479	A. thaliana	SQP2	squalene monooxygenase 2	GO:0016126 sterol biosynthetic process;GO:0006694 steroid biosynthetic process;GO:0016125 sterol metabolic process
AT3G11415	1.94108	10723045	ensembl_gene_id	A. thaliana	10723045	A. thaliana	AT3G11415	ncRNA
AT5G04010	1.90738	830280	ensembl_gene_id	A. thaliana	830280	A. thaliana	AT5G04010	F-box family protein
AT1G62560	1.90417	842553	ensembl_gene_id	A. thaliana	842553	A. thaliana	FMO GS-OX3	flavin-monooxygenase glucosinolate S-oxygenase 3	GO:0016144 S-glycoside biosynthetic process;GO:0019758 glycosinolate biosynthetic process;GO:0019761 glucosinolate biosynthetic process
AT4G40070	1.8966	830170	ensembl_gene_id	A. thaliana	830170	A. thaliana	AT4G40070	RING/U-box superfamily protein	GO:0016567 protein ubiquitination;GO:0032446 protein modification by small protein conjugation;GO:0070647 protein modification by small protein conjugation or removal
AT4G25433	1.89017	828647	ensembl_gene_id	A. thaliana	828647	A. thaliana	AT4G25433	peptidoglycan-binding LysM domain-containing protein
AT1G73810	1.88755	843717	ensembl_gene_id	A. thaliana	843717	A. thaliana	AT1G73810	Core-2/I-branching beta-1,6-N-acetylglucosaminyltransferase family protein
AT4G33550	1.88459	829494	ensembl_gene_id	A. thaliana	829494	A. thaliana	AT4G33550	Bifunctional inhibitor/lipid-transfer protein/seed storage 2S albumin superfamily protein
AT1G06570	1.88181	837168	ensembl_gene_id	A. thaliana	837168	A. thaliana	PDS1	4-hydroxyphenylpyruvate dioxygenase	GO:0010236 plastoquinone biosynthetic process;GO:0010189 vitamin E biosynthetic process;GO:0042360 vitamin E metabolic process
AT1G01720	1.87951	839265	ensembl_gene_id	A. thaliana	839265	A. thaliana	ATAF1	NAC (No Apical Meristem) domain transcriptional regulator superfamily protein	GO:0009788 negative regulation of abscisic acid-activated signaling pathway;GO:1901420 negative regulation of response to alcohol;GO:1905958 negative regulation of cellular response to alcohol
AT2G15810	1.87647	3768573	ensembl_gene_id	A. thaliana	3768573	A. thaliana	AT2G15810	hypothetical protein
AT4G34710	1.86501	829623	ensembl_gene_id	A. thaliana	829623	A. thaliana	ADC2	arginine decarboxylase 2	GO:0006527 arginine catabolic process;GO:0009446 putrescine biosynthetic process;GO:0033388 putrescine biosynthetic process from arginine
AT3G02480	1.86243	821185	ensembl_gene_id	A. thaliana	821185	A. thaliana	AT3G02480	Late embryogenesis abundant protein (LEA) family protein	GO:0009414 response to water deprivation;GO:0009415 response to water;GO:0001101 response to acid chemical
AT5G18670	1.84726	831985	ensembl_gene_id	A. thaliana	831985	A. thaliana	BMY3	beta-amylase 3
AT1G68570	1.84477	843186	ensembl_gene_id	A. thaliana	843186	A. thaliana	AT1G68570	Major facilitator superfamily protein	GO:0010336 gibberellic acid homeostasis;GO:0055088 lipid homeostasis;GO:0048878 chemical homeostasis
AT3G14060	1.83931	820620	ensembl_gene_id	A. thaliana	820620	A. thaliana	AT3G14060	hypothetical protein	GO:0008150 biological_process
AT1G03700	1.8188	839428	ensembl_gene_id	A. thaliana	839428	A. thaliana	AT1G03700	Uncharacterized protein family (UPF0497)
AT4G07995	1.81431	28719957	ensembl_gene_id	A. thaliana	28719957	A. thaliana	AT4G07995	hypothetical protein
AT1G02220	1.81327	839476	ensembl_gene_id	A. thaliana	839476	A. thaliana	NAC003	NAC domain containing protein 3	GO:0006355 regulation of transcription, DNA-templated;GO:1903506 regulation of nucleic acid-templated transcription;GO:2001141 regulation of RNA biosynthetic process
AT5G43570	1.80133	834377	ensembl_gene_id	A. thaliana	834377	A. thaliana	AT5G43570	Serine protease inhibitor, potato inhibitor I-type family protein	GO:0009611 response to wounding;GO:0006952 defense response;GO:0006950 response to stress
AT5G15180	1.79292	831370	ensembl_gene_id	A. thaliana	831370	A. thaliana	AT5G15180	Peroxidase superfamily protein	GO:0006979 response to oxidative stress;GO:0006950 response to stress;GO:0050896 response to stimulus
AT1G19490	1.79163	838535	ensembl_gene_id	A. thaliana	838535	A. thaliana	AT1G19490	Basic-leucine zipper (bZIP) transcription factor family protein	GO:0009414 response to water deprivation;GO:0009415 response to water;GO:0001101 response to acid chemical
AT1G80820	1.77542	844421	ensembl_gene_id	A. thaliana	844421	A. thaliana	CCR2	cinnamoyl coa reductase	GO:0042754 negative regulation of circadian rhythm;GO:0009809 lignin biosynthetic process;GO:0009808 lignin metabolic process
AT2G16630	1.77461	816164	ensembl_gene_id	A. thaliana	816164	A. thaliana	AT2G16630	Pollen Ole e 1 allergen and extensin family protein	GO:0010374 stomatal complex development;GO:0090558 plant epidermis development;GO:0009888 tissue development
AT2G31980	1.77201	817757	ensembl_gene_id	A. thaliana	817757	A. thaliana	CYS2	PHYTOCYSTATIN 2
AT4G05295	1.76411	28719624	ensembl_gene_id	A. thaliana	28719624	A. thaliana	AT4G05295	ncRNA
AT2G40180	1.76216	818609	ensembl_gene_id	A. thaliana	818609	A. thaliana	PP2C5	phosphatase 2C5	GO:0010440 stomatal lineage progression;GO:0010374 stomatal complex development;GO:0006470 protein dephosphorylation
AT3G47340	1.74819	823888	ensembl_gene_id	A. thaliana	823888	A. thaliana	ASN1	glutamine-dependent asparagine synthase 1	GO:0006529 asparagine biosynthetic process;GO:0070981 L-asparagine biosynthetic process;GO:0070982 L-asparagine metabolic process
AT4G34230	1.7471	829572	ensembl_gene_id	A. thaliana	829572	A. thaliana	CAD5	cinnamyl alcohol dehydrogenase 5	GO:0009809 lignin biosynthetic process;GO:0009808 lignin metabolic process;GO:0009699 phenylpropanoid biosynthetic process
AT3G10815	1.72513	2745878	ensembl_gene_id	A. thaliana	2745878	A. thaliana	AT3G10815	RING/U-box superfamily protein	GO:0008150 biological_process
AT5G46350	1.72481	834678	ensembl_gene_id	A. thaliana	834678	A. thaliana	WRKY8	WRKY DNA-binding protein 8	GO:1901002 positive regulation of response to salt stress;GO:0070301 cellular response to hydrogen peroxide;GO:0034614 cellular response to reactive oxygen species
AT4G11350	1.72409	826737	ensembl_gene_id	A. thaliana	826737	A. thaliana	AT4G11350	transferring glycosyl group transferase (DUF604)	GO:0008150 biological_process
AT2G36780	1.71723	818250	ensembl_gene_id	A. thaliana	818250	A. thaliana	AT2G36780	UDP-Glycosyltransferase superfamily protein
AT3G53040	1.71285	824470	ensembl_gene_id	A. thaliana	824470	A. thaliana	AT3G53040	late embryogenesis abundant protein, putative / LEA protein	GO:0010227 floral organ abscission;GO:0009838 abscission;GO:0048437 floral organ development
AT1G69600	1.71196	843296	ensembl_gene_id	A. thaliana	843296	A. thaliana	ZFHD1	zinc finger homeodomain 1	GO:0009414 response to water deprivation;GO:0009415 response to water;GO:0001101 response to acid chemical
AT4G22680	1.7101	828364	ensembl_gene_id	A. thaliana	828364	A. thaliana	MYB85	myb domain protein 85	GO:0009094 L-phenylalanine biosynthetic process;GO:1902223 erythrose 4-phosphate/phosphoenolpyruvate family amino acid biosynthetic process;GO:0009095 aromatic amino acid family biosynthetic process, prephenate pathway
AT1G66280	1.70548	842945	ensembl_gene_id	A. thaliana	842945	A. thaliana	BGLU22	Glycosyl hydrolase superfamily protein	GO:0070417 cellular response to cold;GO:0016145 S-glycoside catabolic process;GO:0019759 glycosinolate catabolic process
AT4G37070	1.69315	829861	ensembl_gene_id	A. thaliana	829861	A. thaliana	PLP1	Acyl transferase/acyl hydrolase/lysophospholipase superfamily protein	GO:0010311 lateral root formation;GO:0010102 lateral root morphogenesis;GO:0010101 post-embryonic root morphogenesis
AT3G15670	1.68954	820810	ensembl_gene_id	A. thaliana	820810	A. thaliana	AT3G15670	Late embryogenesis abundant protein (LEA) family protein
AT5G61850	1.68879	836307	ensembl_gene_id	A. thaliana	836307	A. thaliana	LFY	floral meristem identity control protein LEAFY (LFY)	GO:0010077 maintenance of inflorescence meristem identity;GO:0010582 floral meristem determinacy;GO:0010022 meristem determinacy
AT5G66430	1.67941	836775	ensembl_gene_id	A. thaliana	836775	A. thaliana	AT5G66430	S-adenosyl-L-methionine-dependent methyltransferases superfamily protein	GO:0032259 methylation;GO:0008152 metabolic process;GO:0008150 biological_process
AT3G20710	1.64549	821619	ensembl_gene_id	A. thaliana	821619	A. thaliana	AT3G20710	F-box family protein	GO:0008150 biological_process
AT3G01516	1.64039	28718492	ensembl_gene_id	A. thaliana	28718492	A. thaliana	AT3G01516	transmembrane protein	GO:0008150 biological_process
AT5G41590	1.63663	834161	ensembl_gene_id	A. thaliana	834161	A. thaliana	AT5G41590	LURP-one-like protein (DUF567)
AT3G15357	1.63241	820774	ensembl_gene_id	A. thaliana	820774	A. thaliana	AT3G15357	phosphopantothenoylcysteine decarboxylase subunit	GO:0008150 biological_process
AT2G38340	1.63208	818414	ensembl_gene_id	A. thaliana	818414	A. thaliana	DREB19	Integrase-type DNA-binding superfamily protein	GO:0034605 cellular response to heat;GO:0009408 response to heat;GO:0009414 response to water deprivation
AT3G17520	1.63127	821017	ensembl_gene_id	A. thaliana	821017	A. thaliana	AT3G17520	Late embryogenesis abundant protein (LEA) family protein	GO:0140547 acquisition of seed longevity;GO:0009414 response to water deprivation;GO:0009415 response to water
AT5G54300	1.63103	835518	ensembl_gene_id	A. thaliana	835518	A. thaliana	AT5G54300	cotton fiber-like protein (DUF761)	GO:0008150 biological_process
AT5G18600	1.6212	831978	ensembl_gene_id	A. thaliana	831978	A. thaliana	AT5G18600	Thioredoxin superfamily protein	GO:0000122 negative regulation of transcription by RNA polymerase II;GO:0045892 negative regulation of transcription, DNA-templated;GO:1902679 negative regulation of RNA biosynthetic process
AT3G27870	1.61686	822407	ensembl_gene_id	A. thaliana	822407	A. thaliana	AT3G27870	ATPase E1-E2 type family protein / haloacid dehalogenase-like hydrolase family protein	GO:0045332 phospholipid translocation;GO:0034204 lipid translocation;GO:0097035 regulation of membrane lipid distribution
AT1G73220	1.60987	843656	ensembl_gene_id	A. thaliana	843656	A. thaliana	OCT1	organic cation/carnitine transporter1	GO:0015839 cadaverine transport;GO:0015695 organic cation transport;GO:0010150 leaf senescence
AT2G04570	1.60983	814999	ensembl_gene_id	A. thaliana	814999	A. thaliana	AT2G04570	GDSL-like Lipase/Acylhydrolase superfamily protein
AT1G17710	1.60924	838347	ensembl_gene_id	A. thaliana	838347	A. thaliana	PEPC1	Pyridoxal phosphate phosphatase-related protein	GO:0051262 protein tetramerization;GO:0051259 protein complex oligomerization;GO:0016311 dephosphorylation
AT1G31750	1.60391	840062	ensembl_gene_id	A. thaliana	840062	A. thaliana	AT1G31750	proline-rich family protein	GO:0008150 biological_process
AT4G33930	1.603	829538	ensembl_gene_id	A. thaliana	829538	A. thaliana	AT4G33930	Cupredoxin superfamily protein
AT1G03120	1.59937	839571	ensembl_gene_id	A. thaliana	839571	A. thaliana	RAB28	responsive to abscisic acid 28	GO:0010226 response to lithium ion;GO:0009845 seed germination;GO:0090351 seedling development
AT1G22990	1.59801	838907	ensembl_gene_id	A. thaliana	838907	A. thaliana	HIPP22	Heavy metal transport/detoxification superfamily protein	GO:0055073 cadmium ion homeostasis;GO:0071585 detoxification of cadmium ion;GO:0061687 detoxification of inorganic compound
AT5G13170	1.59459	831156	ensembl_gene_id	A. thaliana	831156	A. thaliana	SAG29	senescence-associated gene 29	GO:0015766 disaccharide transport;GO:0015770 sucrose transport;GO:0015772 oligosaccharide transport
AT4G16690	1.58332	827371	ensembl_gene_id	A. thaliana	827371	A. thaliana	MES16	methyl esterase 16	GO:0015996 chlorophyll catabolic process;GO:0046149 pigment catabolic process;GO:0006787 porphyrin-containing compound catabolic process
AT4G18650	1.58173	827599	ensembl_gene_id	A. thaliana	827599	A. thaliana	AT4G18650	transcription factor-like protein	GO:0006351 transcription, DNA-templated;GO:0097659 nucleic acid-templated transcription;GO:0032774 RNA biosynthetic process
AT1G18100	1.57699	838390	ensembl_gene_id	A. thaliana	838390	A. thaliana	E12A11	PEBP (phosphatidylethanolamine-binding protein) family protein	GO:0010030 positive regulation of seed germination;GO:0048582 positive regulation of post-embryonic development;GO:0010029 regulation of seed germination
AT3G01900	1.57596	821263	ensembl_gene_id	A. thaliana	821263	A. thaliana	CYP94B2	cytochrome P450, family 94, subfamily B, polypeptide 2
AT3G60670	1.57007	825238	ensembl_gene_id	A. thaliana	825238	A. thaliana	AT3G60670	PLATZ transcription factor family protein	GO:0008150 biological_process
AT5G13080	1.56734	831147	ensembl_gene_id	A. thaliana	831147	A. thaliana	WRKY75	WRKY DNA-binding protein 75	GO:0010055 atrichoblast differentiation;GO:0043620 regulation of DNA-templated transcription in response to stress;GO:0032104 regulation of response to extracellular stimulus
AT5G57550	1.56683	835859	ensembl_gene_id	A. thaliana	835859	A. thaliana	XTH25	xyloglucan endotransglucosylase/hydrolase 25	GO:0010411 xyloglucan metabolic process;GO:0010410 hemicellulose metabolic process;GO:0010383 cell wall polysaccharide metabolic process
AT4G27290	1.56523	828837	ensembl_gene_id	A. thaliana	828837	A. thaliana	AT4G27290	S-locus lectin protein kinase family protein	GO:0048544 recognition of pollen;GO:0008037 cell recognition;GO:0009875 pollen-pistil interaction
AT3G07350	1.56433	819923	ensembl_gene_id	A. thaliana	819923	A. thaliana	AT3G07350	sulfate/thiosulfate import ATP-binding protein, putative (DUF506)	GO:0071456 cellular response to hypoxia;GO:0036294 cellular response to decreased oxygen levels;GO:0071453 cellular response to oxygen levels
AT3G44300	1.56329	823555	ensembl_gene_id	A. thaliana	823555	A. thaliana	NIT2	nitrilase 2	GO:0051410 detoxification of nitrogen compound;GO:0009684 indoleacetic acid biosynthetic process;GO:0009683 indoleacetic acid metabolic process
AT3G19390	1.55957	821473	ensembl_gene_id	A. thaliana	821473	A. thaliana	AT3G19390	Granulin repeat cysteine protease family protein	GO:0051603 proteolysis involved in cellular protein catabolic process;GO:0044257 cellular protein catabolic process;GO:0030163 protein catabolic process
AT1G07985	1.54008	2745747	ensembl_gene_id	A. thaliana	2745747	A. thaliana	AT1G07985	Expressed protein	GO:0008150 biological_process
AT2G34600	1.53766	818025	ensembl_gene_id	A. thaliana	818025	A. thaliana	JAZ7	jasmonate-zim-domain protein 7	GO:2000022 regulation of jasmonic acid mediated signaling pathway;GO:0009753 response to jasmonic acid;GO:0070542 response to fatty acid
AT1G15010	1.53575	838066	ensembl_gene_id	A. thaliana	838066	A. thaliana	AT1G15010	mediator of RNA polymerase II transcription subunit	GO:0071456 cellular response to hypoxia;GO:0036294 cellular response to decreased oxygen levels;GO:0071453 cellular response to oxygen levels
AT2G18540	1.53197	816369	ensembl_gene_id	A. thaliana	816369	A. thaliana	AT2G18540	RmlC-like cupins superfamily protein	GO:0008150 biological_process
AT2G35950	1.52924	818168	ensembl_gene_id	A. thaliana	818168	A. thaliana	EDA12	embryo sac development arrest 12	GO:0009561 megagametogenesis;GO:0009553 embryo sac development;GO:0048229 gametophyte development
AT2G38250	1.52316	818404	ensembl_gene_id	A. thaliana	818404	A. thaliana	AT2G38250	Homeodomain-like superfamily protein	GO:0006355 regulation of transcription, DNA-templated;GO:1903506 regulation of nucleic acid-templated transcription;GO:2001141 regulation of RNA biosynthetic process
AT1G73260	1.5073	843660	ensembl_gene_id	A. thaliana	843660	A. thaliana	KTI1	kunitz trypsin inhibitor 1	GO:0002238 response to molecule of fungal origin;GO:0009625 response to insect;GO:0002237 response to molecule of bacterial origin
AT5G57240	1.50325	835830	ensembl_gene_id	A. thaliana	835830	A. thaliana	ORP4C	OSBP(oxysterol binding protein)-related protein 4C
AT2G38820	1.50109	818464	ensembl_gene_id	A. thaliana	818464	A. thaliana	AT2G38820	DNA-directed RNA polymerase subunit beta-beta protein, putative (DUF506)	GO:0008150 biological_process
AT1G28650	1.4993	839765	ensembl_gene_id	A. thaliana	839765	A. thaliana	AT1G28650	GDSL-like Lipase/Acylhydrolase superfamily protein
AT4G08290	1.4937	826383	ensembl_gene_id	A. thaliana	826383	A. thaliana	UMAMIT20	nodulin MtN21 /EamA-like transporter family protein
AT4G21020	1.48457	827849	ensembl_gene_id	A. thaliana	827849	A. thaliana	AT4G21020	Late embryogenesis abundant protein (LEA) family protein
AT1G72680	1.47858	843600	ensembl_gene_id	A. thaliana	843600	A. thaliana	CAD1	cinnamyl-alcohol dehydrogenase	GO:0009809 lignin biosynthetic process;GO:0009808 lignin metabolic process;GO:0009699 phenylpropanoid biosynthetic process
AT2G25880	1.47676	817129	ensembl_gene_id	A. thaliana	817129	A. thaliana	AUR2	ataurora2	GO:0035404 histone-serine phosphorylation;GO:0043987 histone H3-S10 phosphorylation;GO:0032465 regulation of cytokinesis
AT5G58650	1.47513	835979	ensembl_gene_id	A. thaliana	835979	A. thaliana	PSY1	plant peptide containing sulfated tyrosine 1	GO:0042127 regulation of cell population proliferation;GO:0009658 chloroplast organization;GO:0009657 plastid organization
AT3G13950	1.46171	820608	ensembl_gene_id	A. thaliana	820608	A. thaliana	AT3G13950	ankyrin
AT2G05040	1.4531	3767734	ensembl_gene_id	A. thaliana	3767734	A. thaliana	AT2G05040	hypothetical protein
AT5G24090	1.45113	832474	ensembl_gene_id	A. thaliana	832474	A. thaliana	CHIA	chitinase A	GO:0002221 pattern recognition receptor signaling pathway;GO:0042631 cellular response to water deprivation;GO:0071462 cellular response to water stimulus
AT4G11890	1.44946	826796	ensembl_gene_id	A. thaliana	826796	A. thaliana	ARCK1	Protein kinase superfamily protein	GO:0002239 response to oomycetes;GO:0031349 positive regulation of defense response;GO:0009787 regulation of abscisic acid-activated signaling pathway
AT5G49690	1.43883	835032	ensembl_gene_id	A. thaliana	835032	A. thaliana	AT5G49690	UDP-Glycosyltransferase superfamily protein
AT2G35290	1.43377	818096	ensembl_gene_id	A. thaliana	818096	A. thaliana	AT2G35290	hypothetical protein	GO:0008150 biological_process
AT5G06860	1.43309	830577	ensembl_gene_id	A. thaliana	830577	A. thaliana	PGIP1	polygalacturonase inhibiting protein 1	GO:0007165 signal transduction;GO:0023052 signaling;GO:0007154 cell communication
AT5G22460	1.42923	832307	ensembl_gene_id	A. thaliana	832307	A. thaliana	AT5G22460	alpha/beta-Hydrolases superfamily protein
AT2G34500	1.42104	818013	ensembl_gene_id	A. thaliana	818013	A. thaliana	CYP710A1	cytochrome P450, family 710, subfamily A, polypeptide 1	GO:0016126 sterol biosynthetic process;GO:0006694 steroid biosynthetic process;GO:0016125 sterol metabolic process
AT5G08275	1.41675	28720963	ensembl_gene_id	A. thaliana	28720963	A. thaliana	AT5G08275	ncRNA
AT1G47980	1.41188	841216	ensembl_gene_id	A. thaliana	841216	A. thaliana	AT1G47980	desiccation-like protein	GO:0008150 biological_process
AT5G43180	1.40893	834336	ensembl_gene_id	A. thaliana	834336	A. thaliana	AT5G43180	transmembrane protein, putative (Protein of unknown function, DUF599)	GO:0008150 biological_process
AT2G31985	1.40743	817759	ensembl_gene_id	A. thaliana	817759	A. thaliana	AT2G31985	lipoprotein (DUF1264)	GO:0008150 biological_process
AT5G57790	1.40325	835888	ensembl_gene_id	A. thaliana	835888	A. thaliana	AT5G57790	hypothetical protein	GO:0009556 microsporogenesis;GO:0034293 sexual sporulation;GO:0043934 sporulation
AT5G60220	1.39038	836144	ensembl_gene_id	A. thaliana	836144	A. thaliana	TET4	tetraspanin4	GO:0009734 auxin-activated signaling pathway;GO:0071365 cellular response to auxin stimulus;GO:0009733 response to auxin
AT3G22840	1.3781	821855	ensembl_gene_id	A. thaliana	821855	A. thaliana	ELIP1	Chlorophyll A-B binding family protein	GO:0070141 response to UV-A;GO:0071492 cellular response to UV-A;GO:0071486 cellular response to high light intensity
AT1G05680	1.37394	837075	ensembl_gene_id	A. thaliana	837075	A. thaliana	UGT74E2	Uridine diphosphate glycosyltransferase 74E2	GO:0071475 cellular hyperosmotic salinity response;GO:0071474 cellular hyperosmotic response;GO:0080024 indolebutyric acid metabolic process
AT5G01300	1.36609	830983	ensembl_gene_id	A. thaliana	830983	A. thaliana	AT5G01300	PEBP (phosphatidylethanolamine-binding protein) family protein	GO:0008150 biological_process
AT2G29110	1.36523	817459	ensembl_gene_id	A. thaliana	817459	A. thaliana	GLR2.8	glutamate receptor 2.8	GO:0071230 cellular response to amino acid stimulus;GO:0043200 response to amino acid;GO:0071417 cellular response to organonitrogen compound
AT5G13330	1.36235	831174	ensembl_gene_id	A. thaliana	831174	A. thaliana	Rap2.6L	related to AP2 6l	GO:0071497 cellular response to freezing;GO:0050826 response to freezing;GO:0070417 cellular response to cold
AT5G41830	1.36191	834188	ensembl_gene_id	A. thaliana	834188	A. thaliana	AT5G41830	RNI-like superfamily protein	GO:0008150 biological_process
AT2G29460	1.35386	817495	ensembl_gene_id	A. thaliana	817495	A. thaliana	GSTU4	glutathione S-transferase tau 4	GO:1900367 positive regulation of defense response to insect;GO:2000068 regulation of defense response to insect;GO:0009407 toxin catabolic process
AT1G75900	1.34001	843923	ensembl_gene_id	A. thaliana	843923	A. thaliana	AT1G75900	GDSL-like Lipase/Acylhydrolase superfamily protein
AT4G28140	1.30996	828929	ensembl_gene_id	A. thaliana	828929	A. thaliana	AT4G28140	Integrase-type DNA-binding superfamily protein	GO:0009408 response to heat;GO:0009266 response to temperature stimulus;GO:0006355 regulation of transcription, DNA-templated
AT3G12320	1.30432	820411	ensembl_gene_id	A. thaliana	820411	A. thaliana	AT3G12320	hypothetical protein	GO:0007623 circadian rhythm;GO:0048511 rhythmic process;GO:0006355 regulation of transcription, DNA-templated
AT1G71520	1.29807	843492	ensembl_gene_id	A. thaliana	843492	A. thaliana	AT1G71520	Integrase-type DNA-binding superfamily protein	GO:0006355 regulation of transcription, DNA-templated;GO:1903506 regulation of nucleic acid-templated transcription;GO:2001141 regulation of RNA biosynthetic process
AT1G23070	1.29171	838915	ensembl_gene_id	A. thaliana	838915	A. thaliana	AT1G23070	organic solute transporter ostalpha protein (DUF300)	GO:0006810 transport;GO:0051234 establishment of localization;GO:0051179 localization
AT3G21600	1.28143	821714	ensembl_gene_id	A. thaliana	821714	A. thaliana	AT3G21600	Senescence/dehydration-associated protein-like protein	GO:0008150 biological_process
AT4G27530	1.2794	828862	ensembl_gene_id	A. thaliana	828862	A. thaliana	AT4G27530	hypothetical protein	GO:0008150 biological_process
AT4G26200	1.27333	828726	ensembl_gene_id	A. thaliana	828726	A. thaliana	ACS7	1-amino-cyclopropane-1-carboxylate synthase 7	GO:0009692 ethylene metabolic process;GO:0009693 ethylene biosynthetic process;GO:0043449 cellular alkene metabolic process
AT1G68440	1.27172	843173	ensembl_gene_id	A. thaliana	843173	A. thaliana	AT1G68440	transmembrane protein	GO:0008150 biological_process
AT1G30220	1.27094	839902	ensembl_gene_id	A. thaliana	839902	A. thaliana	INT2	inositol transporter 2	GO:0015791 polyol transport;GO:0015798 myo-inositol transport;GO:0015850 organic hydroxy compound transport
AT1G32560	1.26217	840150	ensembl_gene_id	A. thaliana	840150	A. thaliana	AtLEA4-1	Late embryogenesis abundant protein, group 1 protein	GO:0009414 response to water deprivation;GO:0009415 response to water;GO:0001101 response to acid chemical
AT5G62520	1.25762	836372	ensembl_gene_id	A. thaliana	836372	A. thaliana	SRO5	similar to RCD one 5	GO:0072593 reactive oxygen species metabolic process;GO:0071456 cellular response to hypoxia;GO:0036294 cellular response to decreased oxygen levels
AT1G64110	1.25652	842716	ensembl_gene_id	A. thaliana	842716	A. thaliana	DAA1	P-loop containing nucleoside triphosphate hydrolases superfamily protein	GO:0048235 pollen sperm cell differentiation;GO:0055046 microgametogenesis;GO:0022412 cellular process involved in reproduction in multicellular organism
AT5G16460	1.24568	831507	ensembl_gene_id	A. thaliana	831507	A. thaliana	AT5G16460	Putative adipose-regulatory protein (Seipin)	GO:0140042 lipid droplet formation;GO:0010344 seed oilbody biogenesis;GO:0034389 lipid droplet organization
AT1G30190	1.24277	839899	ensembl_gene_id	A. thaliana	839899	A. thaliana	AT1G30190	cotton fiber protein	GO:0008150 biological_process
AT1G30820	1.22696	839964	ensembl_gene_id	A. thaliana	839964	A. thaliana	AT1G30820	CTP synthase family protein	GO:0044210 'de novo' CTP biosynthetic process;GO:0019856 pyrimidine nucleobase biosynthetic process;GO:0006206 pyrimidine nucleobase metabolic process
AT5G42900	1.21803	834301	ensembl_gene_id	A. thaliana	834301	A. thaliana	COR27	cold regulated protein 27	GO:0009646 response to absence of light;GO:0042752 regulation of circadian rhythm;GO:0010114 response to red light
AT5G66650	1.20539	836797	ensembl_gene_id	A. thaliana	836797	A. thaliana	AT5G66650	calcium uniporter (DUF607)	GO:0006851 mitochondrial calcium ion transmembrane transport;GO:0036444 calcium import into the mitochondrion;GO:0060401 cytosolic calcium ion transport
AT3G23180	1.20105	821896	ensembl_gene_id	A. thaliana	821896	A. thaliana	AT3G23180	HR-like lesion-inducing protein-like protein
AT2G32870	1.19219	817848	ensembl_gene_id	A. thaliana	817848	A. thaliana	AT2G32870	TRAF-like family protein	GO:0008150 biological_process
AT1G02700	1.17838	839492	ensembl_gene_id	A. thaliana	839492	A. thaliana	AT1G02700	GATA transcription factor-like protein	GO:0008150 biological_process
AT1G12130	1.17134	837765	ensembl_gene_id	A. thaliana	837765	A. thaliana	AT1G12130	Flavin-binding monooxygenase family protein	GO:0016144 S-glycoside biosynthetic process;GO:0019758 glycosinolate biosynthetic process;GO:0019761 glucosinolate biosynthetic process
AT2G38905	1.16886	818475	ensembl_gene_id	A. thaliana	818475	A. thaliana	AT2G38905	Low temperature and salt responsive protein family
AT1G21400	1.16683	838739	ensembl_gene_id	A. thaliana	838739	A. thaliana	AT1G21400	Thiamin diphosphate-binding fold (THDP-binding) superfamily protein	GO:0043617 cellular response to sucrose starvation;GO:0009083 branched-chain amino acid catabolic process;GO:0009646 response to absence of light
AT1G24260	1.16535	839040	ensembl_gene_id	A. thaliana	839040	A. thaliana	SEP3	K-box region and MADS-box transcription factor family protein	GO:0048832 specification of plant organ number;GO:0048833 specification of floral organ number;GO:0010093 specification of floral organ identity
AT5G25610	1.16176	832636	ensembl_gene_id	A. thaliana	832636	A. thaliana	RD22	BURP domain-containing protein	GO:0009269 response to desiccation;GO:0009414 response to water deprivation;GO:0009415 response to water
AT3G12955	1.15293	820481	ensembl_gene_id	A. thaliana	820481	A. thaliana	AT3G12955	SAUR-like auxin-responsive protein family	GO:0009733 response to auxin;GO:0009725 response to hormone;GO:0009719 response to endogenous stimulus
AT1G27990	1.15002	839692	ensembl_gene_id	A. thaliana	839692	A. thaliana	AT1G27990	transmembrane protein	GO:0008150 biological_process
AT5G42380	1.14789	834244	ensembl_gene_id	A. thaliana	834244	A. thaliana	CML37	calmodulin like 37	GO:0010193 response to ozone;GO:0000302 response to reactive oxygen species;GO:0071456 cellular response to hypoxia
AT2G42560	1.14685	818856	ensembl_gene_id	A. thaliana	818856	A. thaliana	AT2G42560	late embryogenesis abundant domain-containing protein / LEA domain-containing protein	GO:0009631 cold acclimation;GO:0009409 response to cold;GO:0009266 response to temperature stimulus
AT2G35300	1.14385	818097	ensembl_gene_id	A. thaliana	818097	A. thaliana	LEA18	Late embryogenesis abundant protein, group 1 protein	GO:0048868 pollen tube development;GO:0009856 pollination;GO:0044706 multi-multicellular organism process
AT1G54740	1.14001	841915	ensembl_gene_id	A. thaliana	841915	A. thaliana	AT1G54740	FANTASTIC four-like protein (DUF3049)	GO:0008150 biological_process
AT2G29450	1.13465	817494	ensembl_gene_id	A. thaliana	817494	A. thaliana	GSTU5	glutathione S-transferase tau 5	GO:0009407 toxin catabolic process;GO:0009404 toxin metabolic process;GO:0006749 glutathione metabolic process
AT5G36100	1.1328	833606	ensembl_gene_id	A. thaliana	833606	A. thaliana	AT5G36100	transmembrane protein	GO:0008150 biological_process
AT5G17300	1.12688	831595	ensembl_gene_id	A. thaliana	831595	A. thaliana	RVE1	Homeodomain-like superfamily protein	GO:0010600 regulation of auxin biosynthetic process;GO:0046885 regulation of hormone biosynthetic process;GO:0090354 regulation of auxin metabolic process
AT5G64080	1.12441	836529	ensembl_gene_id	A. thaliana	836529	A. thaliana	XYP1	Bifunctional inhibitor/lipid-transfer protein/seed storage 2S albumin superfamily protein	GO:0010089 xylem development;GO:0010087 phloem or xylem histogenesis;GO:0006869 lipid transport
AT3G21781	1.12363	28719298	ensembl_gene_id	A. thaliana	28719298	A. thaliana	AT3G21781	ncRNA	GO:0008150 biological_process
AT5G43770	1.11917	834399	ensembl_gene_id	A. thaliana	834399	A. thaliana	AT5G43770	proline-rich family protein	GO:0008150 biological_process
AT5G59340	1.10971	836053	ensembl_gene_id	A. thaliana	836053	A. thaliana	WOX2	WUSCHEL related homeobox 2	GO:0010654 apical cell fate commitment;GO:0090451 cotyledon boundary formation;GO:0009942 longitudinal axis specification
AT1G17020	1.10364	838272	ensembl_gene_id	A. thaliana	838272	A. thaliana	SRG1	senescence-related gene 1	GO:0010150 leaf senescence;GO:0090693 plant organ senescence;GO:0007568 aging
AT5G04000	1.08953	830279	ensembl_gene_id	A. thaliana	830279	A. thaliana	AT5G04000	hypothetical protein	GO:0008150 biological_process
AT5G59320	1.08369	836051	ensembl_gene_id	A. thaliana	836051	A. thaliana	LTP3	lipid transfer protein 3	GO:0006869 lipid transport;GO:0010876 lipid localization;GO:0009414 response to water deprivation
AT1G13600	1.07987	837921	ensembl_gene_id	A. thaliana	837921	A. thaliana	bZIP58	basic leucine-zipper 58	GO:0006355 regulation of transcription, DNA-templated;GO:1903506 regulation of nucleic acid-templated transcription;GO:2001141 regulation of RNA biosynthetic process
AT2G21720	1.07964	816709	ensembl_gene_id	A. thaliana	816709	A. thaliana	AT2G21720	ArgH (DUF639)	GO:0008150 biological_process
AT1G62300	1.07543	842527	ensembl_gene_id	A. thaliana	842527	A. thaliana	WRKY6	WRKY family transcription factor	GO:0080169 cellular response to boron-containing substance deprivation;GO:0010036 response to boron-containing substance;GO:0080029 cellular response to boron-containing substance levels
AT2G46790	1.06602	819292	ensembl_gene_id	A. thaliana	819292	A. thaliana	PRR9	pseudo-response regulator 9	GO:0010017 red or far-red light signaling pathway;GO:0071489 cellular response to red or far red light;GO:0000160 phosphorelay signal transduction system
AT3G03470	1.05899	821250	ensembl_gene_id	A. thaliana	821250	A. thaliana	CYP89A9	cytochrome P450, family 87, subfamily A, polypeptide 9	GO:0033304 chlorophyll a metabolic process;GO:0033310 chlorophyll a catabolic process;GO:0015996 chlorophyll catabolic process
AT4G34860	1.05677	829638	ensembl_gene_id	A. thaliana	829638	A. thaliana	A/N-InvB	Plant neutral invertase family protein	GO:0005987 sucrose catabolic process;GO:0046352 disaccharide catabolic process;GO:0009313 oligosaccharide catabolic process
AT5G57390	1.05578	835845	ensembl_gene_id	A. thaliana	835845	A. thaliana	AIL5	AINTEGUMENTA-like 5	GO:0040019 positive regulation of embryonic development;GO:0060774 auxin mediated signaling pathway involved in phyllotactic patterning;GO:0060772 leaf phyllotactic patterning
AT5G62490	1.05287	836369	ensembl_gene_id	A. thaliana	836369	A. thaliana	HVA22B	HVA22 homologue B	GO:0042538 hyperosmotic salinity response;GO:0006972 hyperosmotic response;GO:0009651 response to salt stress
AT1G16150	1.05137	838184	ensembl_gene_id	A. thaliana	838184	A. thaliana	WAKL4	wall associated kinase-like 4	GO:0010045 response to nickel cation;GO:0010043 response to zinc ion;GO:0046686 response to cadmium ion
AT4G15236	1.0499	827189	ensembl_gene_id	A. thaliana	827189	A. thaliana	ABCG43	ABC-2 and Plant PDR ABC-type transporter family protein
AT1G62510	1.04587	842548	ensembl_gene_id	A. thaliana	842548	A. thaliana	AT1G62510	Bifunctional inhibitor/lipid-transfer protein/seed storage 2S albumin superfamily protein	GO:0008150 biological_process
AT1G72760	1.04497	843608	ensembl_gene_id	A. thaliana	843608	A. thaliana	AT1G72760	Protein kinase superfamily protein	GO:0006468 protein phosphorylation;GO:0016310 phosphorylation;GO:0006796 phosphate-containing compound metabolic process
AT3G61060	1.04377	825278	ensembl_gene_id	A. thaliana	825278	A. thaliana	PP2-A13	phloem protein 2-A13	GO:0009611 response to wounding;GO:0016567 protein ubiquitination;GO:0032446 protein modification by small protein conjugation
AT3G53980	1.03342	824565	ensembl_gene_id	A. thaliana	824565	A. thaliana	AT3G53980	Bifunctional inhibitor/lipid-transfer protein/seed storage 2S albumin superfamily protein	GO:0009627 systemic acquired resistance;GO:0098542 defense response to other organism;GO:0006952 defense response
AT4G11910	1.02567	826798	ensembl_gene_id	A. thaliana	826798	A. thaliana	AT4G11910	STAY-GREEN-like protein	GO:1901405 negative regulation of tetrapyrrole catabolic process;GO:1903647 negative regulation of chlorophyll catabolic process;GO:1901402 negative regulation of tetrapyrrole metabolic process
AT3G05980	1.02314	819769	ensembl_gene_id	A. thaliana	819769	A. thaliana	AT3G05980	hypothetical protein	GO:0008150 biological_process
AT1G62710	1.0126	842569	ensembl_gene_id	A. thaliana	842569	A. thaliana	BETA-VPE	beta vacuolar processing enzyme	GO:0006624 vacuolar protein processing;GO:0016485 protein processing;GO:0051604 protein maturation
AT3G22961	1.00751	6241387	ensembl_gene_id	A. thaliana	6241387	A. thaliana	AT3G22961	Paired amphipathic helix (PAH2) superfamily protein	GO:0006355 regulation of transcription, DNA-templated;GO:1903506 regulation of nucleic acid-templated transcription;GO:2001141 regulation of RNA biosynthetic process
AT4G37180	1.0065	829872	ensembl_gene_id	A. thaliana	829872	A. thaliana	AT4G37180	Homeodomain-like superfamily protein	GO:0090701 specification of plant organ identity;GO:0048449 floral organ formation;GO:0048444 floral organ morphogenesis
AT1G70560	-1.01084	843393	ensembl_gene_id	A. thaliana	843393	A. thaliana	TAA1	tryptophan aminotransferase of Arabidopsis 1	GO:0009684 indoleacetic acid biosynthetic process;GO:0009683 indoleacetic acid metabolic process;GO:0009641 shade avoidance
AT3G28080	-1.03627	822432	ensembl_gene_id	A. thaliana	822432	A. thaliana	UMAMIT47	nodulin MtN21 /EamA-like transporter family protein
AT4G12320	-1.04003	826841	ensembl_gene_id	A. thaliana	826841	A. thaliana	CYP706A6	cytochrome P450, family 706, subfamily A, polypeptide 6
AT4G14400	-1.04623	827085	ensembl_gene_id	A. thaliana	827085	A. thaliana	ACD6	ankyrin repeat family protein	GO:1902290 positive regulation of defense response to oomycetes;GO:1902288 regulation of defense response to oomycetes;GO:1900426 positive regulation of defense response to bacterium
AT4G36830	-1.05469	829836	ensembl_gene_id	A. thaliana	829836	A. thaliana	HOS3-1	GNS1/SUR4 membrane protein family	GO:0019367 fatty acid elongation, saturated fatty acid;GO:0019368 fatty acid elongation, unsaturated fatty acid;GO:0034625 fatty acid elongation, monounsaturated fatty acid
AT3G61820	-1.05692	825355	ensembl_gene_id	A. thaliana	825355	A. thaliana	AT3G61820	Eukaryotic aspartyl protease family protein
AT1G78120	-1.07977	844148	ensembl_gene_id	A. thaliana	844148	A. thaliana	TPR12	Tetratricopeptide repeat (TPR)-like superfamily protein
AT4G11210	-1.10347	826723	ensembl_gene_id	A. thaliana	826723	A. thaliana	AT4G11210	Disease resistance-responsive (dirigent-like protein) family protein
AT4G19380	-1.11494	827679	ensembl_gene_id	A. thaliana	827679	A. thaliana	AT4G19380	Long-chain fatty alcohol dehydrogenase family protein
AT5G65010	-1.12379	836625	ensembl_gene_id	A. thaliana	836625	A. thaliana	ASN2	asparagine synthetase 2	GO:0006529 asparagine biosynthetic process;GO:0070981 L-asparagine biosynthetic process;GO:0070982 L-asparagine metabolic process
AT3G46490	-1.1612	823802	ensembl_gene_id	A. thaliana	823802	A. thaliana	AT3G46490	2-oxoglutarate (2OG) and Fe(II)-dependent oxygenase superfamily protein
AT3G58550	-1.16309	825024	ensembl_gene_id	A. thaliana	825024	A. thaliana	AT3G58550	Bifunctional inhibitor/lipid-transfer protein/seed storage 2S albumin superfamily protein
AT1G56710	-1.16519	842127	ensembl_gene_id	A. thaliana	842127	A. thaliana	AT1G56710	Pectin lyase-like superfamily protein	GO:0005975 carbohydrate metabolic process;GO:0044238 primary metabolic process;GO:0071704 organic substance metabolic process
AT1G01200	-1.17634	839493	ensembl_gene_id	A. thaliana	839493	A. thaliana	RABA3	RAB GTPase homolog A3	GO:0042546 cell wall biogenesis;GO:0071554 cell wall organization or biogenesis;GO:0044085 cellular component biogenesis
AT2G15042	-1.18307	7922469	ensembl_gene_id	A. thaliana	7922469	A. thaliana	AT2G15042	Leucine-rich repeat (LRR) family protein	GO:0008150 biological_process
AT4G25270	-1.18548	828630	ensembl_gene_id	A. thaliana	828630	A. thaliana	OTP70	Tetratricopeptide repeat (TPR)-like superfamily protein	GO:0008380 RNA splicing;GO:0006396 RNA processing;GO:0016070 RNA metabolic process
AT1G61260	-1.18641	842420	ensembl_gene_id	A. thaliana	842420	A. thaliana	AT1G61260	cotton fiber (DUF761)	GO:0008150 biological_process
AT2G01200	-1.1935	814648	ensembl_gene_id	A. thaliana	814648	A. thaliana	IAA32	indole-3-acetic acid inducible 32	GO:0009733 response to auxin;GO:0009555 pollen development;GO:0048229 gametophyte development
AT5G61420	-1.21322	836263	ensembl_gene_id	A. thaliana	836263	A. thaliana	MYB28	myb domain protein 28	GO:0010438 cellular response to sulfur starvation;GO:0010439 regulation of glucosinolate biosynthetic process;GO:0009682 induced systemic resistance
AT1G73700	-1.22132	843705	ensembl_gene_id	A. thaliana	843705	A. thaliana	AT1G73700	MATE efflux family protein	GO:0046618 xenobiotic export;GO:1990961 xenobiotic detoxification by transmembrane export across the plasma membrane;GO:0042908 xenobiotic transport
AT4G14465	-1.24105	827093	ensembl_gene_id	A. thaliana	827093	A. thaliana	AHL20	AT-hook motif nuclear-localized protein 20	GO:1900425 negative regulation of defense response to bacterium;GO:0045824 negative regulation of innate immune response;GO:0002683 negative regulation of immune system process
AT3G49570	-1.24708	824119	ensembl_gene_id	A. thaliana	824119	A. thaliana	LSU3	response to low sulfur 3	GO:0098869 cellular oxidant detoxification;GO:1990748 cellular detoxification;GO:0097237 cellular response to toxic substance
AT1G07050	-1.25653	837216	ensembl_gene_id	A. thaliana	837216	A. thaliana	AT1G07050	CCT motif family protein
AT5G54040	-1.26044	835487	ensembl_gene_id	A. thaliana	835487	A. thaliana	AT5G54040	Cysteine/Histidine-rich C1 domain family protein
AT1G01380	-1.26054	838096	ensembl_gene_id	A. thaliana	838096	A. thaliana	ETC1	Homeodomain-like superfamily protein	GO:1900033 negative regulation of trichome patterning;GO:1900032 regulation of trichome patterning;GO:0045595 regulation of cell differentiation
AT5G48000	-1.26985	834851	ensembl_gene_id	A. thaliana	834851	A. thaliana	CYP708A2	cytochrome P450, family 708, subfamily A, polypeptide 2	GO:0080003 thalianol metabolic process;GO:0010683 tricyclic triterpenoid metabolic process;GO:0006722 triterpenoid metabolic process
AT3G47980	-1.33049	823953	ensembl_gene_id	A. thaliana	823953	A. thaliana	AT3G47980	Integral membrane HPP family protein	GO:0008150 biological_process
AT5G38000	-1.33432	833779	ensembl_gene_id	A. thaliana	833779	A. thaliana	AT5G38000	Zinc-binding dehydrogenase family protein	GO:0006979 response to oxidative stress;GO:0006950 response to stress;GO:0050896 response to stimulus
AT2G38170	-1.34313	818395	ensembl_gene_id	A. thaliana	818395	A. thaliana	CAX1	cation exchanger 1	GO:0006882 cellular zinc ion homeostasis;GO:0055069 zinc ion homeostasis;GO:0030026 cellular manganese ion homeostasis
AT3G06890	-1.35134	819874	ensembl_gene_id	A. thaliana	819874	A. thaliana	AT3G06890	transmembrane protein	GO:0008150 biological_process
AT2G22920	-1.35987	816823	ensembl_gene_id	A. thaliana	816823	A. thaliana	SCPL12	serine carboxypeptidase-like 12	GO:0019748 secondary metabolic process;GO:0006508 proteolysis;GO:0019538 protein metabolic process
AT2G45080	-1.39328	819115	ensembl_gene_id	A. thaliana	819115	A. thaliana	cycp3;1	cyclin p3;1	GO:0000079 regulation of cyclin-dependent protein serine/threonine kinase activity;GO:1904029 regulation of cyclin-dependent protein kinase activity;GO:0071900 regulation of protein serine/threonine kinase activity
AT3G15650	-1.39741	820808	ensembl_gene_id	A. thaliana	820808	A. thaliana	AT3G15650	alpha/beta-Hydrolases superfamily protein
AT2G20750	-1.39912	816604	ensembl_gene_id	A. thaliana	816604	A. thaliana	EXPB1	expansin B1	GO:0006949 syncytium formation;GO:0009828 plant-type cell wall loosening;GO:0009827 plant-type cell wall modification
AT3G50350	-1.40614	824197	ensembl_gene_id	A. thaliana	824197	A. thaliana	AT3G50350	membrane insertase, putative (DUF1685)	GO:0008150 biological_process
AT1G80280	-1.40673	844368	ensembl_gene_id	A. thaliana	844368	A. thaliana	AT1G80280	alpha/beta-Hydrolases superfamily protein
AT1G28620	-1.41341	3766810	ensembl_gene_id	A. thaliana	3766810	A. thaliana	AT1G28620	miscRNA
AT4G28940	-1.45712	829015	ensembl_gene_id	A. thaliana	829015	A. thaliana	AT4G28940	Phosphorylase superfamily protein	GO:0009116 nucleoside metabolic process;GO:1901657 glycosyl compound metabolic process;GO:0055086 nucleobase-containing small molecule metabolic process
AT5G58500	-1.47441	28721277	ensembl_gene_id	A. thaliana	28721277	A. thaliana	LSH5	LIGHT-DEPENDENT SHORT HYPOCOTYLS-like protein (DUF640)	GO:0009299 mRNA transcription;GO:0090698 post-embryonic plant morphogenesis;GO:0006351 transcription, DNA-templated
AT1G49230	-1.47748	841346	ensembl_gene_id	A. thaliana	841346	A. thaliana	AT1G49230	RING/U-box superfamily protein	GO:0016567 protein ubiquitination;GO:0032446 protein modification by small protein conjugation;GO:0070647 protein modification by small protein conjugation or removal
AT3G57157	-1.51876	6240650	ensembl_gene_id	A. thaliana	6240650	A. thaliana	AT3G57157	ncRNA	GO:0008150 biological_process
AT5G64770	-1.5634	836598	ensembl_gene_id	A. thaliana	836598	A. thaliana	RGF9	root meristem growth factor	GO:0009786 regulation of asymmetric cell division;GO:2000023 regulation of lateral root development;GO:0008284 positive regulation of cell population proliferation
AT4G14380	-1.56577	827082	ensembl_gene_id	A. thaliana	827082	A. thaliana	AT4G14380	cotton fiber protein	GO:0008150 biological_process
AT1G26250	-1.57723	839166	ensembl_gene_id	A. thaliana	839166	A. thaliana	AT1G26250	Proline-rich extensin-like family protein	GO:0009664 plant-type cell wall organization;GO:0071669 plant-type cell wall organization or biogenesis;GO:0071555 cell wall organization
AT1G03170	-1.58654	839563	ensembl_gene_id	A. thaliana	839563	A. thaliana	FAF2	FANTASTIC four-like protein (DUF3049)	GO:0010075 regulation of meristem growth;GO:0010073 meristem maintenance;GO:0048638 regulation of developmental growth
AT3G01860	-1.59103	820070	ensembl_gene_id	A. thaliana	820070	A. thaliana	AT3G01860	hypothetical protein
AT4G10120	-1.59215	826603	ensembl_gene_id	A. thaliana	826603	A. thaliana	ATSPS4F	Sucrose-phosphate synthase family protein	GO:0005986 sucrose biosynthetic process;GO:0046351 disaccharide biosynthetic process;GO:0009312 oligosaccharide biosynthetic process
AT5G24655	-1.59941	832537	ensembl_gene_id	A. thaliana	832537	A. thaliana	LSU4	response to low sulfur 4	GO:0048587 regulation of short-day photoperiodism, flowering;GO:0098869 cellular oxidant detoxification;GO:1990748 cellular detoxification
AT1G49620	-1.60411	841386	ensembl_gene_id	A. thaliana	841386	A. thaliana	ICK5	Cyclin-dependent kinase inhibitor family protein	GO:0045736 negative regulation of cyclin-dependent protein serine/threonine kinase activity;GO:1904030 negative regulation of cyclin-dependent protein kinase activity;GO:0071901 negative regulation of protein serine/threonine kinase activity
AT3G58850	-1.61053	825054	ensembl_gene_id	A. thaliana	825054	A. thaliana	PAR2	phy rapidly regulated 2	GO:0009641 shade avoidance;GO:0007623 circadian rhythm;GO:0048511 rhythmic process
AT5G19260	-1.62042	832046	ensembl_gene_id	A. thaliana	832046	A. thaliana	FAF3	FANTASTIC four-like protein (DUF3049)
AT1G11540	-1.6575	837697	ensembl_gene_id	A. thaliana	837697	A. thaliana	AT1G11540	Sulfite exporter TauE/SafE family protein	GO:0016567 protein ubiquitination;GO:0032446 protein modification by small protein conjugation;GO:0070647 protein modification by small protein conjugation or removal
AT5G38970	-1.69072	833889	ensembl_gene_id	A. thaliana	833889	A. thaliana	BR6OX1	brassinosteroid-6-oxidase 1	GO:0010268 brassinosteroid homeostasis;GO:0016129 phytosteroid biosynthetic process;GO:0016132 brassinosteroid biosynthetic process
AT2G01520	-1.6998	814681	ensembl_gene_id	A. thaliana	814681	A. thaliana	MLP328	MLP-like protein 328	GO:0080184 response to phenylpropanoid;GO:0010043 response to zinc ion;GO:0010228 vegetative to reproductive phase transition of meristem
AT5G24660	-1.71598	832538	ensembl_gene_id	A. thaliana	832538	A. thaliana	LSU2	response to low sulfur 2	GO:0010438 cellular response to sulfur starvation;GO:0098869 cellular oxidant detoxification;GO:1990748 cellular detoxification
AT4G11780	-1.73462	826784	ensembl_gene_id	A. thaliana	826784	A. thaliana	TRM10	GAR2-like protein	GO:0008150 biological_process
AT3G09960	-1.7416	820157	ensembl_gene_id	A. thaliana	820157	A. thaliana	AT3G09960	Calcineurin-like metallo-phosphoesterase superfamily protein
AT4G36570	-1.80906	829809	ensembl_gene_id	A. thaliana	829809	A. thaliana	RL3	RAD-like 3	GO:0006355 regulation of transcription, DNA-templated;GO:1903506 regulation of nucleic acid-templated transcription;GO:2001141 regulation of RNA biosynthetic process
AT1G08090	-1.83818	837327	ensembl_gene_id	A. thaliana	837327	A. thaliana	NRT2:1	nitrate transporter 2:1	GO:0071249 cellular response to nitrate;GO:1902170 cellular response to reactive nitrogen species;GO:0010167 response to nitrate
AT1G22220	-1.839	838827	ensembl_gene_id	A. thaliana	838827	A. thaliana	AUF2	F-box family protein	GO:0071456 cellular response to hypoxia;GO:0036294 cellular response to decreased oxygen levels;GO:0071453 cellular response to oxygen levels
AT5G20630	-1.90957	832185	ensembl_gene_id	A. thaliana	832185	A. thaliana	GER3	germin 3
AT5G48850	-1.91614	834943	ensembl_gene_id	A. thaliana	834943	A. thaliana	ATSDI1	Tetratricopeptide repeat (TPR)-like superfamily protein	GO:0006792 regulation of sulfur utilization;GO:0010438 cellular response to sulfur starvation;GO:0010439 regulation of glucosinolate biosynthetic process
AT3G52720	-1.92492	824438	ensembl_gene_id	A. thaliana	824438	A. thaliana	ACA1	alpha carbonic anhydrase 1	GO:0006730 one-carbon metabolic process;GO:0044281 small molecule metabolic process;GO:0044237 cellular metabolic process
AT5G67280	-1.95214	836863	ensembl_gene_id	A. thaliana	836863	A. thaliana	RLK	receptor-like kinase	GO:0006468 protein phosphorylation;GO:0016310 phosphorylation;GO:0006796 phosphate-containing compound metabolic process
AT2G37380	-1.99961	818314	ensembl_gene_id	A. thaliana	818314	A. thaliana	MAKR3	membrane-associated kinase regulator	GO:0008150 biological_process
AT5G22930	-2.00765	832357	ensembl_gene_id	A. thaliana	832357	A. thaliana	AT5G22930	enabled-like protein (DUF1635)	GO:0008150 biological_process
AT1G77530	-2.00833	844089	ensembl_gene_id	A. thaliana	844089	A. thaliana	AT1G77530	O-methyltransferase family protein	GO:0032259 methylation;GO:0019438 aromatic compound biosynthetic process;GO:0006725 cellular aromatic compound metabolic process
AT1G08757	-2.10822	28716898	ensembl_gene_id	A. thaliana	28716898	A. thaliana	AT1G08757	ncRNA
AT4G21990	-2.11344	828288	ensembl_gene_id	A. thaliana	828288	A. thaliana	APR3	APS reductase 3	GO:0019419 sulfate reduction;GO:0000103 sulfate assimilation;GO:0006790 sulfur compound metabolic process
AT4G12520	-2.18327	826864	ensembl_gene_id	A. thaliana	826864	A. thaliana	AT4G12520	Bifunctional inhibitor/lipid-transfer protein/seed storage 2S albumin superfamily protein
AT3G29030	-2.19208	822543	ensembl_gene_id	A. thaliana	822543	A. thaliana	EXPA5	expansin A5	GO:0080022 primary root development;GO:0009828 plant-type cell wall loosening;GO:0009827 plant-type cell wall modification
AT5G49770	-2.2496	835040	ensembl_gene_id	A. thaliana	835040	A. thaliana	AT5G49770	Leucine-rich repeat protein kinase family protein	GO:0006468 protein phosphorylation;GO:0016310 phosphorylation;GO:0006796 phosphate-containing compound metabolic process
AT5G01330	-2.32151	831414	ensembl_gene_id	A. thaliana	831414	A. thaliana	PDC3	pyruvate decarboxylase-3
AT1G48500	-2.33439	841271	ensembl_gene_id	A. thaliana	841271	A. thaliana	JAZ4	jasmonate-zim-domain protein 4	GO:0009861 jasmonic acid and ethylene-dependent systemic resistance;GO:2000022 regulation of jasmonic acid mediated signaling pathway;GO:0009867 jasmonic acid mediated signaling pathway
AT2G33205	-2.33752	817882	ensembl_gene_id	A. thaliana	817882	A. thaliana	AT2G33205	Serinc-domain containing serine and sphingolipid biosynthesis protein
AT3G48970	-2.37122	824058	ensembl_gene_id	A. thaliana	824058	A. thaliana	AT3G48970	Heavy metal transport/detoxification superfamily protein
AT1G73600	-2.38578	843694	ensembl_gene_id	A. thaliana	843694	A. thaliana	AT1G73600	S-adenosyl-L-methionine-dependent methyltransferases superfamily protein	GO:0006651 diacylglycerol biosynthetic process;GO:0046339 diacylglycerol metabolic process;GO:0046337 phosphatidylethanolamine metabolic process
AT1G29110	-2.41356	839786	ensembl_gene_id	A. thaliana	839786	A. thaliana	AT1G29110	Cysteine proteinases superfamily protein	GO:0051603 proteolysis involved in cellular protein catabolic process;GO:0044257 cellular protein catabolic process;GO:0030163 protein catabolic process
AT5G38010	-2.46067	833780	ensembl_gene_id	A. thaliana	833780	A. thaliana	AT5G38010	UDP-Glycosyltransferase superfamily protein
AT5G08030	-2.60697	830697	ensembl_gene_id	A. thaliana	830697	A. thaliana	GDPD6	PLC-like phosphodiesterases superfamily protein	GO:0006629 lipid metabolic process;GO:0044238 primary metabolic process;GO:0071704 organic substance metabolic process
AT1G68238	-2.67197	6241144	ensembl_gene_id	A. thaliana	6241144	A. thaliana	AT1G68238	transmembrane protein	GO:0008150 biological_process
AT2G26820	-2.7086	817223	ensembl_gene_id	A. thaliana	817223	A. thaliana	PP2-A3	phloem protein 2-A3
AT1G62262	-2.75244	5007829	ensembl_gene_id	A. thaliana	5007829	A. thaliana	SLAH4	SLAC1 homologue 4	GO:0006873 cellular ion homeostasis;GO:0055082 cellular chemical homeostasis;GO:0019725 cellular homeostasis
AT1G43020	-2.75938	840901	ensembl_gene_id	A. thaliana	840901	A. thaliana	AT1G43020	electron protein, putative (Protein of unknown function, DUF547)	GO:0008150 biological_process
AT2G28160	-2.78434	817362	ensembl_gene_id	A. thaliana	817362	A. thaliana	FRU	FER-like regulator of iron uptake	GO:0034756 regulation of iron ion transport;GO:0010039 response to iron ion;GO:0010959 regulation of metal ion transport
AT3G19710	-2.78715	821508	ensembl_gene_id	A. thaliana	821508	A. thaliana	BCAT4	branched-chain aminotransferase4	GO:0016144 S-glycoside biosynthetic process;GO:0019758 glycosinolate biosynthetic process;GO:0019761 glucosinolate biosynthetic process
AT1G13430	-2.78944	837903	ensembl_gene_id	A. thaliana	837903	A. thaliana	ST4C	sulfotransferase 4C	GO:0051923 sulfation;GO:0009735 response to cytokinin;GO:0006790 sulfur compound metabolic process
AT1G18140	-2.90925	838393	ensembl_gene_id	A. thaliana	838393	A. thaliana	LAC1	laccase 1
AT5G19890	-2.9349	832111	ensembl_gene_id	A. thaliana	832111	A. thaliana	AT5G19890	Peroxidase superfamily protein	GO:0006979 response to oxidative stress;GO:0006950 response to stress;GO:0050896 response to stimulus
AT1G06830	-2.94402	837195	ensembl_gene_id	A. thaliana	837195	A. thaliana	AT1G06830	Glutaredoxin family protein	GO:0006995 cellular response to nitrogen starvation;GO:0043562 cellular response to nitrogen levels;GO:0009267 cellular response to starvation
AT2G40610	-2.94978	818656	ensembl_gene_id	A. thaliana	818656	A. thaliana	EXPA8	expansin A8	GO:0009635 response to herbicide;GO:0006949 syncytium formation;GO:0009828 plant-type cell wall loosening
AT3G24300	-3.14762	822018	ensembl_gene_id	A. thaliana	822018	A. thaliana	AMT1;3	ammonium transporter 1;3	GO:0080181 lateral root branching;GO:0072488 ammonium transmembrane transport;GO:0001763 morphogenesis of a branching structure
AT3G03670	-3.191	821193	ensembl_gene_id	A. thaliana	821193	A. thaliana	AT3G03670	Peroxidase superfamily protein	GO:0071456 cellular response to hypoxia;GO:0036294 cellular response to decreased oxygen levels;GO:0071453 cellular response to oxygen levels
AT4G34770	-3.36303	829629	ensembl_gene_id	A. thaliana	829629	A. thaliana	AT4G34770	SAUR-like auxin-responsive protein family	GO:0009733 response to auxin;GO:0009725 response to hormone;GO:0009719 response to endogenous stimulus
AT1G44970	-3.38726	841062	ensembl_gene_id	A. thaliana	841062	A. thaliana	AT1G44970	Peroxidase superfamily protein	GO:0048658 anther wall tapetum development;GO:0048653 anther development;GO:0048443 stamen development
AT5G37450	-3.52603	833722	ensembl_gene_id	A. thaliana	833722	A. thaliana	AT5G37450	Leucine-rich repeat protein kinase family protein	GO:0006468 protein phosphorylation;GO:0016310 phosphorylation;GO:0006796 phosphate-containing compound metabolic process
AT4G21340	-3.56241	827884	ensembl_gene_id	A. thaliana	827884	A. thaliana	B70	basic helix-loop-helix (bHLH) DNA-binding superfamily protein	GO:0006357 regulation of transcription by RNA polymerase II;GO:0006355 regulation of transcription, DNA-templated;GO:1903506 regulation of nucleic acid-templated transcription
AT5G45080	-3.9259	834539	ensembl_gene_id	A. thaliana	834539	A. thaliana	PP2-A6	phloem protein 2-A6	GO:0007165 signal transduction;GO:0023052 signaling;GO:0007154 cell communication
AT2G24720	-4.1399	817008	ensembl_gene_id	A. thaliana	817008	A. thaliana	GLR2.2	glutamate receptor 2.2	GO:0071230 cellular response to amino acid stimulus;GO:0043200 response to amino acid;GO:0071417 cellular response to organonitrogen compound
AT1G22150	-4.72997	838820	ensembl_gene_id	A. thaliana	838820	A. thaliana	SULTR1;3	sulfate transporter 1;3
AT1G70260	-4.80066	843362	ensembl_gene_id	A. thaliana	843362	A. thaliana	UMAMIT36	nodulin MtN21 /EamA-like transporter family protein	GO:1902289 negative regulation of defense response to oomycetes;GO:1902288 regulation of defense response to oomycetes;GO:1900425 negative regulation of defense response to bacterium
ATCG01230	-5.0226						None	None	None
AT4G21250	-5.32038	827874	ensembl_gene_id	A. thaliana	827874	A. thaliana	AT4G21250	Sulfite exporter TauE/SafE family protein	GO:0016567 protein ubiquitination;GO:0032446 protein modification by small protein conjugation;GO:0070647 protein modification by small protein conjugation or removal
AT5G20470	-6.00941	832169	ensembl_gene_id	A. thaliana	832169	A. thaliana	HDK	myosin	GO:0008150 biological_process
AT3G20380	-6.04741	821583	ensembl_gene_id	A. thaliana	821583	A. thaliana	AT3G20380	TRAF-like family protein
AT1G29020	-6.67352	839776	ensembl_gene_id	A. thaliana	839776	A. thaliana	AT1G29020	Calcium-binding EF-hand family protein
AT1G79850	27.0905	844324	ensembl_gene_id	A. thaliana	844324	A. thaliana	RPS17	ribosomal protein S17	GO:0032544 plastid translation;GO:0009657 plastid organization;GO:0006412 translation
AT1G04977	21.6394	28716219	ensembl_gene_id	A. thaliana	28716219	A. thaliana	AT1G04977	ncRNA
AT2G44260	7.8363	819034	ensembl_gene_id	A. thaliana	819034	A. thaliana	AT2G44260	DUF946 family protein (DUF946)
AT3G30210	7.61428	822714	ensembl_gene_id	A. thaliana	822714	A. thaliana	MYB121	myb domain protein 121	GO:0006355 regulation of transcription, DNA-templated;GO:1903506 regulation of nucleic acid-templated transcription;GO:2001141 regulation of RNA biosynthetic process
AT1G74810	7.48741	843820	ensembl_gene_id	A. thaliana	843820	A. thaliana	BOR5	HCO3- transporter family	GO:0050801 ion homeostasis;GO:0048878 chemical homeostasis;GO:0042592 homeostatic process
AT1G52680	7.21556	841700	ensembl_gene_id	A. thaliana	841700	A. thaliana	AT1G52680	late embryogenesis abundant protein-related / LEA protein-like protein	GO:0008150 biological_process
AT2G22590	7.09328	816790	ensembl_gene_id	A. thaliana	816790	A. thaliana	AT2G22590	UDP-Glycosyltransferase superfamily protein
AT4G28110	6.62306	828927	ensembl_gene_id	A. thaliana	828927	A. thaliana	MYB41	myb domain protein 41	GO:0080091 regulation of raffinose metabolic process;GO:0006723 cuticle hydrocarbon biosynthetic process;GO:0042335 cuticle development
AT3G60961	6.62124	6241017	ensembl_gene_id	A. thaliana	6241017	A. thaliana	AT3G60961	P-loop containing nucleoside triphosphate hydrolases superfamily protein	GO:0046704 CDP metabolic process;GO:0046705 CDP biosynthetic process;GO:0006225 UDP biosynthetic process
AT5G51990	6.60456	835274	ensembl_gene_id	A. thaliana	835274	A. thaliana	CBF4	C-repeat-binding factor 4	GO:0016143 S-glycoside metabolic process;GO:0019757 glycosinolate metabolic process;GO:0019760 glucosinolate metabolic process
AT3G28007	6.56609	822424	ensembl_gene_id	A. thaliana	822424	A. thaliana	SWEET4	Nodulin MtN3 family protein	GO:0051260 protein homooligomerization;GO:0051259 protein complex oligomerization;GO:0008643 carbohydrate transport
AT3G22830	6.55015	821854	ensembl_gene_id	A. thaliana	821854	A. thaliana	HSFA6B	heat shock transcription factor A6B	GO:0034605 cellular response to heat;GO:0009408 response to heat;GO:0006357 regulation of transcription by RNA polymerase II
AT4G16545	6.44197	28720135	ensembl_gene_id	A. thaliana	28720135	A. thaliana	AT4G16545	heat shock protein HSP20/alpha crystallin family protein
AT5G59330	6.39846	836052	ensembl_gene_id	A. thaliana	836052	A. thaliana	AT5G59330	Bifunctional inhibitor/lipid-transfer protein/seed storage 2S albumin superfamily protein	GO:0006869 lipid transport;GO:0010876 lipid localization;GO:0033036 macromolecule localization
AT2G17680	6.33653	816275	ensembl_gene_id	A. thaliana	816275	A. thaliana	AT2G17680	DUF241 domain protein, putative (DUF241)	GO:0008150 biological_process
AT1G05100	6.15347	839324	ensembl_gene_id	A. thaliana	839324	A. thaliana	MAPKKK18	mitogen-activated protein kinase kinase kinase 18	GO:1902457 negative regulation of stomatal opening;GO:1902456 regulation of stomatal opening;GO:2000038 regulation of stomatal complex development
AT3G63060	6.08516	825481	ensembl_gene_id	A. thaliana	825481	A. thaliana	EDL3	EID1-like 3	GO:0010029 regulation of seed germination;GO:1900140 regulation of seedling development;GO:0009738 abscisic acid-activated signaling pathway
AT1G56170	6.08414	842070	ensembl_gene_id	A. thaliana	842070	A. thaliana	NF-YC2	nuclear factor Y, subunit C2	GO:0045893 positive regulation of transcription, DNA-templated;GO:1902680 positive regulation of RNA biosynthetic process;GO:1903508 positive regulation of nucleic acid-templated transcription
AT5G28510	6.07484	832944	ensembl_gene_id	A. thaliana	832944	A. thaliana	BGLU24	beta glucosidase 24	GO:0016145 S-glycoside catabolic process;GO:0019759 glycosinolate catabolic process;GO:0019762 glucosinolate catabolic process
AT1G75600	6.06719	843895	ensembl_gene_id	A. thaliana	843895	A. thaliana	AT1G75600	Histone superfamily protein
AT4G13480	6.04759	826980	ensembl_gene_id	A. thaliana	826980	A. thaliana	MYB79	myb domain protein 79	GO:0006355 regulation of transcription, DNA-templated;GO:1903506 regulation of nucleic acid-templated transcription;GO:2001141 regulation of RNA biosynthetic process
AT5G40790	6.02797	834079	ensembl_gene_id	A. thaliana	834079	A. thaliana	AT5G40790	hypothetical protein	GO:2000143 negative regulation of DNA-templated transcription, initiation;GO:2000142 regulation of DNA-templated transcription, initiation;GO:0045892 negative regulation of transcription, DNA-templated
AT3G24310	5.96593	822019	ensembl_gene_id	A. thaliana	822019	A. thaliana	MYB305	myb domain protein 305	GO:0006355 regulation of transcription, DNA-templated;GO:1903506 regulation of nucleic acid-templated transcription;GO:2001141 regulation of RNA biosynthetic process
AT3G10280	5.96104	820190	ensembl_gene_id	A. thaliana	820190	A. thaliana	KCS14	3-ketoacyl-CoA synthase 14	GO:0030497 fatty acid elongation;GO:0042335 cuticle development;GO:0000038 very long-chain fatty acid metabolic process
AT1G76290	5.91194	843962	ensembl_gene_id	A. thaliana	843962	A. thaliana	AT1G76290	AMP-dependent synthetase and ligase family protein
AT5G09930	5.85085	830854	ensembl_gene_id	A. thaliana	830854	A. thaliana	ABCF2	ABC transporter family protein
AT1G49450	5.80708	841369	ensembl_gene_id	A. thaliana	841369	A. thaliana	AT1G49450	Transducin/WD40 repeat-like superfamily protein	GO:0008150 biological_process
AT3G62380	5.77545	825411	ensembl_gene_id	A. thaliana	825411	A. thaliana	AT3G62380	F-box/associated interaction domain protein	GO:0006355 regulation of transcription, DNA-templated;GO:1903506 regulation of nucleic acid-templated transcription;GO:2001141 regulation of RNA biosynthetic process
AT3G24640	5.77041	822060	ensembl_gene_id	A. thaliana	822060	A. thaliana	AT3G24640	lyase	GO:0008150 biological_process
AT1G62570	5.71051	842554	ensembl_gene_id	A. thaliana	842554	A. thaliana	FMO GS-OX4	flavin-monooxygenase glucosinolate S-oxygenase 4	GO:0016144 S-glycoside biosynthetic process;GO:0019758 glycosinolate biosynthetic process;GO:0019761 glucosinolate biosynthetic process
AT4G17690	5.60231	827489	ensembl_gene_id	A. thaliana	827489	A. thaliana	AT4G17690	Peroxidase superfamily protein	GO:0006979 response to oxidative stress;GO:0006950 response to stress;GO:0050896 response to stimulus
AT5G50361	5.56519	6241179	ensembl_gene_id	A. thaliana	6241179	A. thaliana	AT5G50361	hypothetical protein
AT1G12570	5.49975	837814	ensembl_gene_id	A. thaliana	837814	A. thaliana	AT1G12570	Glucose-methanol-choline (GMC) oxidoreductase family protein
AT5G06080	5.44448	830495	ensembl_gene_id	A. thaliana	830495	A. thaliana	LBD33	LOB domain-containing protein 33	GO:0009755 hormone-mediated signaling pathway;GO:0045893 positive regulation of transcription, DNA-templated;GO:1902680 positive regulation of RNA biosynthetic process
AT1G68610	5.42296	843191	ensembl_gene_id	A. thaliana	843191	A. thaliana	PCR11	PLANT CADMIUM RESISTANCE 11	GO:0048235 pollen sperm cell differentiation;GO:0055046 microgametogenesis;GO:0022412 cellular process involved in reproduction in multicellular organism
AT5G48100	5.36786	834862	ensembl_gene_id	A. thaliana	834862	A. thaliana	TT10	Laccase/Diphenol oxidase family protein	GO:0010023 proanthocyanidin biosynthetic process;GO:0046189 phenol-containing compound biosynthetic process;GO:0046688 response to copper ion
AT4G21440	5.35329	826916	ensembl_gene_id	A. thaliana	826916	A. thaliana	MYB102	MYB-like 102	GO:0009611 response to wounding;GO:0006970 response to osmotic stress;GO:0006355 regulation of transcription, DNA-templated
AT1G22290	5.28852	838836	ensembl_gene_id	A. thaliana	838836	A. thaliana	AT1G22290	14-3-3 family protein	GO:0034613 cellular protein localization;GO:0070727 cellular macromolecule localization;GO:0008104 protein localization
AT4G24413	5.28164	28720178	ensembl_gene_id	A. thaliana	28720178	A. thaliana	AT4G24413	hypothetical protein
AT3G50030	5.26652	824165	ensembl_gene_id	A. thaliana	824165	A. thaliana	AT3G50030	ARM-repeat/Tetratricopeptide repeat (TPR)-like protein	GO:0008150 biological_process
AT3G61300	5.18576	825302	ensembl_gene_id	A. thaliana	825302	A. thaliana	AT3G61300	C2 calcium/lipid-binding plant phosphoribosyltransferase family protein
AT4G33905	5.15385	829534	ensembl_gene_id	A. thaliana	829534	A. thaliana	AT4G33905	Peroxisomal membrane 22 kDa (Mpv17/PMP22) family protein	GO:0008150 biological_process
AT5G53820	5.12417	835463	ensembl_gene_id	A. thaliana	835463	A. thaliana	AT5G53820	Late embryogenesis abundant protein (LEA) family protein	GO:0008150 biological_process
AT3G27250	5.10001	822344	ensembl_gene_id	A. thaliana	822344	A. thaliana	AT3G27250	hypothetical protein	GO:2000143 negative regulation of DNA-templated transcription, initiation;GO:2000142 regulation of DNA-templated transcription, initiation;GO:0045892 negative regulation of transcription, DNA-templated
AT5G40645	5.04859	834064	ensembl_gene_id	A. thaliana	834064	A. thaliana	AT5G40645	RPM1-interacting protein 4 (RIN4) family protein
AT3G51238	5.01629	6240218	ensembl_gene_id	A. thaliana	6240218	A. thaliana	AT3G51238	ncRNA	GO:0008150 biological_process
AT2G33380	4.99957	817901	ensembl_gene_id	A. thaliana	817901	A. thaliana	RD20	Caleosin-related family protein	GO:1902609 (R)-2-hydroxy-alpha-linolenic acid biosynthetic process;GO:0042759 long-chain fatty acid biosynthetic process;GO:0001676 long-chain fatty acid metabolic process
AT5G57810	4.92843	835890	ensembl_gene_id	A. thaliana	835890	A. thaliana	TET15	tetraspanin15	GO:0009734 auxin-activated signaling pathway;GO:0071365 cellular response to auxin stimulus;GO:0009733 response to auxin
AT4G36740	4.90563	829827	ensembl_gene_id	A. thaliana	829827	A. thaliana	HB40	homeobox protein 40	GO:0009733 response to auxin;GO:0045893 positive regulation of transcription, DNA-templated;GO:1902680 positive regulation of RNA biosynthetic process
AT5G20830	4.88298	832206	ensembl_gene_id	A. thaliana	832206	A. thaliana	SUS1	sucrose synthase 1	GO:0072708 response to sorbitol;GO:0009413 response to flooding;GO:0010555 response to mannitol
AT3G08435	4.86811	28719124	ensembl_gene_id	A. thaliana	28719124	A. thaliana	AT3G08435	ncRNA
AT5G41090	4.84247	834111	ensembl_gene_id	A. thaliana	834111	A. thaliana	NAC095	NAC domain containing protein 95	GO:0009555 pollen development;GO:0048229 gametophyte development;GO:0006355 regulation of transcription, DNA-templated
AT2G34850	4.82065	818050	ensembl_gene_id	A. thaliana	818050	A. thaliana	MEE25	NAD(P)-binding Rossmann-fold superfamily protein	GO:0033358 UDP-L-arabinose biosynthetic process;GO:0045226 extracellular polysaccharide biosynthetic process;GO:0045227 capsule polysaccharide biosynthetic process
AT5G45630	4.78005	834603	ensembl_gene_id	A. thaliana	834603	A. thaliana	AT5G45630	senescence regulator (Protein of unknown function, DUF584)	GO:0071456 cellular response to hypoxia;GO:0036294 cellular response to decreased oxygen levels;GO:0071453 cellular response to oxygen levels
AT4G05100	4.7565	825855	ensembl_gene_id	A. thaliana	825855	A. thaliana	MYB74	myb domain protein 74	GO:0009737 response to abscisic acid;GO:0097305 response to alcohol;GO:0033993 response to lipid
AT3G56275	4.74701	3769724	ensembl_gene_id	A. thaliana	3769724	A. thaliana	AT3G56275	miscRNA
AT4G25490	4.68883	828653	ensembl_gene_id	A. thaliana	828653	A. thaliana	CBF1	C-repeat/DRE binding factor 1	GO:0009631 cold acclimation;GO:0009414 response to water deprivation;GO:0009415 response to water
AT5G52310	4.68407	835307	ensembl_gene_id	A. thaliana	835307	A. thaliana	LTI78	low-temperature-responsive protein 78 (LTI78) / desiccation-responsive protein 29A (RD29A)	GO:0009609 response to symbiotic bacterium;GO:0009608 response to symbiont;GO:0010555 response to mannitol
AT1G58460	4.53092	842215	ensembl_gene_id	A. thaliana	842215	A. thaliana	AT1G58460	hypothetical protein	GO:0009690 cytokinin metabolic process;GO:0034754 cellular hormone metabolic process;GO:0009736 cytokinin-activated signaling pathway
AT5G11110	4.49209	830979	ensembl_gene_id	A. thaliana	830979	A. thaliana	SPS2F	sucrose phosphate synthase 2F	GO:0071836 nectar secretion;GO:0005986 sucrose biosynthetic process;GO:0046351 disaccharide biosynthetic process
AT2G41190	4.46706	818718	ensembl_gene_id	A. thaliana	818718	A. thaliana	AT2G41190	Transmembrane amino acid transporter family protein
AT3G55500	4.46055	824715	ensembl_gene_id	A. thaliana	824715	A. thaliana	EXPA16	expansin A16	GO:0006949 syncytium formation;GO:0009828 plant-type cell wall loosening;GO:0009827 plant-type cell wall modification
AT2G32510	4.43092	817812	ensembl_gene_id	A. thaliana	817812	A. thaliana	MAPKKK17	mitogen-activated protein kinase kinase kinase 17	GO:0009738 abscisic acid-activated signaling pathway;GO:0071215 cellular response to abscisic acid stimulus;GO:0097306 cellular response to alcohol
AT3G49130	4.4101	824074	ensembl_gene_id	A. thaliana	824074	A. thaliana	AT3G49130	SWAP (Suppressor-of-White-APricot)/surp RNA-binding domain-containing protein	GO:0045292 mRNA cis splicing, via spliceosome;GO:0000398 mRNA splicing, via spliceosome;GO:0000375 RNA splicing, via transesterification reactions
AT3G09795	4.37248	28719245	ensembl_gene_id	A. thaliana	28719245	A. thaliana	AT3G09795	ncRNA
AT1G17744	4.36528	6240445	ensembl_gene_id	A. thaliana	6240445	A. thaliana	AT1G17744	hypothetical protein	GO:0008150 biological_process
AT5G49150	4.35304	834974	ensembl_gene_id	A. thaliana	834974	A. thaliana	GEX2	gamete expressed 2	GO:0045026 plasma membrane fusion;GO:0061936 fusion of sperm to egg plasma membrane involved in double fertilization forming a zygote and endosperm;GO:0007009 plasma membrane organization
AT3G62610	4.3442	825435	ensembl_gene_id	A. thaliana	825435	A. thaliana	MYB11	myb domain protein 11	GO:1900386 positive regulation of flavonol biosynthetic process;GO:1900384 regulation of flavonol biosynthetic process;GO:0009963 positive regulation of flavonoid biosynthetic process
AT1G68750	4.34176	843206	ensembl_gene_id	A. thaliana	843206	A. thaliana	PPC4	phosphoenolpyruvate carboxylase 4	GO:0006099 tricarboxylic acid cycle;GO:0009060 aerobic respiration;GO:0045333 cellular respiration
AT1G29640	4.32732	839841	ensembl_gene_id	A. thaliana	839841	A. thaliana	AT1G29640	senescence regulator (Protein of unknown function, DUF584)	GO:0008150 biological_process
AT1G52855	4.31991	2745824	ensembl_gene_id	A. thaliana	2745824	A. thaliana	AT1G52855	hypothetical protein	GO:0008150 biological_process
AT5G03495	4.30155	5008197	ensembl_gene_id	A. thaliana	5008197	A. thaliana	AT5G03495	RNA-binding (RRM/RBD/RNP motifs) family protein	GO:0008150 biological_process
AT1G50960	4.29778	841518	ensembl_gene_id	A. thaliana	841518	A. thaliana	GA2OX7	gibberellin 2-oxidase 7	GO:0009686 gibberellin biosynthetic process;GO:0009685 gibberellin metabolic process;GO:0016102 diterpenoid biosynthetic process
AT4G15480	4.29722	827220	ensembl_gene_id	A. thaliana	827220	A. thaliana	UGT84A1	UDP-Glycosyltransferase superfamily protein	GO:0010224 response to UV-B;GO:0009411 response to UV;GO:0009416 response to light stimulus
AT1G80110	4.28219	844351	ensembl_gene_id	A. thaliana	844351	A. thaliana	PP2-B11	phloem protein 2-B11	GO:0016567 protein ubiquitination;GO:0032446 protein modification by small protein conjugation;GO:0070647 protein modification by small protein conjugation or removal
AT1G20180	4.26255	838607	ensembl_gene_id	A. thaliana	838607	A. thaliana	AT1G20180	transmembrane protein (DUF677)	GO:0008150 biological_process
AT1G18830	4.24068	838464	ensembl_gene_id	A. thaliana	838464	A. thaliana	AT1G18830	Transducin/WD40 repeat-like superfamily protein	GO:0090110 COPII-coated vesicle cargo loading;GO:0035459 vesicle cargo loading;GO:0090114 COPII-coated vesicle budding
AT4G25480	4.23879	828652	ensembl_gene_id	A. thaliana	828652	A. thaliana	DREB1A	dehydration response element B1A	GO:0009631 cold acclimation;GO:0010628 positive regulation of gene expression;GO:0009414 response to water deprivation
AT1G07900	4.23645	837305	ensembl_gene_id	A. thaliana	837305	A. thaliana	LBD1	LOB domain-containing protein 1	GO:0008150 biological_process
AT4G19230	4.23377	827663	ensembl_gene_id	A. thaliana	827663	A. thaliana	CYP707A1	cytochrome P450, family 707, subfamily A, polypeptide 1	GO:0048838 release of seed from dormancy;GO:0097438 exit from dormancy;GO:0016107 sesquiterpenoid catabolic process
AT5G03210	4.2132	831903	ensembl_gene_id	A. thaliana	831903	A. thaliana	DIP2	E3 ubiquitin-protein ligase	GO:0051607 defense response to virus;GO:0140546 defense response to symbiont;GO:0009615 response to virus
AT3G11410	4.20944	820314	ensembl_gene_id	A. thaliana	820314	A. thaliana	PP2CA	protein phosphatase 2CA	GO:0051607 defense response to virus;GO:0140546 defense response to symbiont;GO:0009788 negative regulation of abscisic acid-activated signaling pathway
AT1G20450	4.20079	838633	ensembl_gene_id	A. thaliana	838633	A. thaliana	ERD10	Dehydrin family protein	GO:0009631 cold acclimation;GO:0010029 regulation of seed germination;GO:1900140 regulation of seedling development
AT3G57540	4.19396	824921	ensembl_gene_id	A. thaliana	824921	A. thaliana	AT3G57540	Remorin family protein	GO:0010555 response to mannitol;GO:0009743 response to carbohydrate;GO:0009414 response to water deprivation
AT3G57010	4.18352	824868	ensembl_gene_id	A. thaliana	824868	A. thaliana	AT3G57010	Calcium-dependent phosphotriesterase superfamily protein	GO:0009058 biosynthetic process;GO:0008152 metabolic process;GO:0008150 biological_process
AT5G08250	4.17302	830721	ensembl_gene_id	A. thaliana	830721	A. thaliana	AT5G08250	Cytochrome P450 superfamily protein
AT3G52780	4.16166	824444	ensembl_gene_id	A. thaliana	824444	A. thaliana	PAP20	Purple acid phosphatases superfamily protein	GO:0016311 dephosphorylation;GO:0006796 phosphate-containing compound metabolic process;GO:0006793 phosphorus metabolic process
AT2G42540	4.15666	818854	ensembl_gene_id	A. thaliana	818854	A. thaliana	COR15A	cold-regulated 15a	GO:0009667 plastid inner membrane organization;GO:0009819 drought recovery;GO:0050821 protein stabilization
AT2G47190	4.14998	819332	ensembl_gene_id	A. thaliana	819332	A. thaliana	MYB2	myb domain protein 2	GO:0016036 cellular response to phosphate starvation;GO:0009267 cellular response to starvation;GO:0031669 cellular response to nutrient levels
AT1G48100	4.12338	841228	ensembl_gene_id	A. thaliana	841228	A. thaliana	AT1G48100	Pectin lyase-like superfamily protein	GO:0009831 plant-type cell wall modification involved in multidimensional cell growth;GO:0042547 cell wall modification involved in multidimensional cell growth;GO:0009825 multidimensional cell growth
AT3G52820	4.1105	824448	ensembl_gene_id	A. thaliana	824448	A. thaliana	PAP22	purple acid phosphatase 22	GO:0016311 dephosphorylation;GO:0006796 phosphate-containing compound metabolic process;GO:0006793 phosphorus metabolic process
AT5G59845	4.09554	836106	ensembl_gene_id	A. thaliana	836106	A. thaliana	AT5G59845	Gibberellin-regulated family protein
AT5G17040	4.09485	831567	ensembl_gene_id	A. thaliana	831567	A. thaliana	AT5G17040	UDP-Glycosyltransferase superfamily protein
AT4G35680	4.07912	28720209	ensembl_gene_id	A. thaliana	28720209	A. thaliana	AT4G35680	selection/upkeep of intraepithelial T-cells protein
AT4G38905	4.05482	28720218	ensembl_gene_id	A. thaliana	28720218	A. thaliana	AT4G38905	transmembrane protein
AT5G50800	4.05478	835152	ensembl_gene_id	A. thaliana	835152	A. thaliana	SWEET13	Nodulin MtN3 family protein	GO:1905200 gibberellic acid transmembrane transport;GO:0080112 seed growth;GO:0046864 isoprenoid transport
AT5G37478	4.04245	2746163	ensembl_gene_id	A. thaliana	2746163	A. thaliana	AT5G37478	TPX2 (targeting protein for Xklp2) protein family	GO:0032147 activation of protein kinase activity;GO:0060236 regulation of mitotic spindle organization;GO:0090224 regulation of spindle organization
AT4G27410	4.02736	828849	ensembl_gene_id	A. thaliana	828849	A. thaliana	RD26	NAC (No Apical Meristem) domain transcriptional regulator superfamily protein	GO:0009414 response to water deprivation;GO:0009415 response to water;GO:0001101 response to acid chemical
AT5G03204	3.97949	28720539	ensembl_gene_id	A. thaliana	28720539	A. thaliana	AT5G03204	hypothetical protein	GO:0008150 biological_process
AT4G40010	3.97644	830162	ensembl_gene_id	A. thaliana	830162	A. thaliana	SNRK2.7	SNF1-related protein kinase 2.7	GO:0035556 intracellular signal transduction;GO:0009651 response to salt stress;GO:0006970 response to osmotic stress
AT4G33465	3.96376	3770579	ensembl_gene_id	A. thaliana	3770579	A. thaliana	SCRL22	SCR-like 22	GO:0007165 signal transduction;GO:0023052 signaling;GO:0007154 cell communication
AT4G28530	3.94258	828971	ensembl_gene_id	A. thaliana	828971	A. thaliana	NAC074	NAC domain containing protein 74	GO:0080187 floral organ senescence;GO:0043068 positive regulation of programmed cell death;GO:0010942 positive regulation of cell death
AT3G43110	3.93415	823370	ensembl_gene_id	A. thaliana	823370	A. thaliana	AT3G43110	transmembrane protein	GO:0008150 biological_process
AT4G12430	3.92523	826855	ensembl_gene_id	A. thaliana	826855	A. thaliana	TPPF	Haloacid dehalogenase-like hydrolase (HAD) superfamily protein	GO:0005992 trehalose biosynthetic process;GO:0005991 trehalose metabolic process;GO:0046351 disaccharide biosynthetic process
AT3G62590	3.89943	825433	ensembl_gene_id	A. thaliana	825433	A. thaliana	AT3G62590	alpha/beta-Hydrolases superfamily protein	GO:0002213 defense response to insect;GO:0031349 positive regulation of defense response;GO:0048584 positive regulation of response to stimulus
AT5G57050	3.88213	835809	ensembl_gene_id	A. thaliana	835809	A. thaliana	ABI2	Protein phosphatase 2C family protein	GO:0010205 photoinhibition;GO:0043155 negative regulation of photosynthesis, light reaction;GO:0006469 negative regulation of protein kinase activity
AT5G17260	3.85807	831591	ensembl_gene_id	A. thaliana	831591	A. thaliana	NAC086	NAC domain containing protein 86	GO:0090601 enucleation;GO:0090602 sieve element enucleation;GO:0090603 sieve element differentiation
AT1G02310	3.84723	839444	ensembl_gene_id	A. thaliana	839444	A. thaliana	MAN1	Glycosyl hydrolase superfamily protein	GO:0071704 organic substance metabolic process;GO:0008152 metabolic process;GO:0008150 biological_process
AT3G61890	3.84282	825362	ensembl_gene_id	A. thaliana	825362	A. thaliana	HB-12	homeobox 12	GO:0009615 response to virus;GO:0009414 response to water deprivation;GO:0009415 response to water
AT1G73390	3.81613	843674	ensembl_gene_id	A. thaliana	843674	A. thaliana	AT1G73390	Endosomal targeting BRO1-like domain-containing protein
AT1G72770	3.81324	843609	ensembl_gene_id	A. thaliana	843609	A. thaliana	HAB1	HYPERSENSITIVE TO ABA1
AT5G47530	3.80924	834803	ensembl_gene_id	A. thaliana	834803	A. thaliana	AT5G47530	Auxin-responsive family protein
AT2G08820	3.7803	28718030	ensembl_gene_id	A. thaliana	28718030	A. thaliana	AT2G08820	ncRNA
AT5G45810	3.77903	834621	ensembl_gene_id	A. thaliana	834621	A. thaliana	CIPK19	CBL-interacting protein kinase 19	GO:0006468 protein phosphorylation;GO:0016310 phosphorylation;GO:0007165 signal transduction
AT5G01520	3.77828	831747	ensembl_gene_id	A. thaliana	831747	A. thaliana	AIRP2	RING/U-box superfamily protein	GO:0009789 positive regulation of abscisic acid-activated signaling pathway;GO:0009967 positive regulation of signal transduction;GO:0023056 positive regulation of signaling
AT3G03700	3.77418	821183	ensembl_gene_id	A. thaliana	821183	A. thaliana	AT3G03700	Plasma-membrane choline transporter family protein	GO:0055085 transmembrane transport;GO:0006810 transport;GO:0051234 establishment of localization
AT3G11430	3.77031	820316	ensembl_gene_id	A. thaliana	820316	A. thaliana	GPAT5	glycerol-3-phosphate acyltransferase 5	GO:0010143 cutin biosynthetic process;GO:0016024 CDP-diacylglycerol biosynthetic process;GO:0046341 CDP-diacylglycerol metabolic process
AT4G33467	3.76878	5008180	ensembl_gene_id	A. thaliana	5008180	A. thaliana	AT4G33467	hypothetical protein
AT1G73480	3.76778	843683	ensembl_gene_id	A. thaliana	843683	A. thaliana	AT1G73480	alpha/beta-Hydrolases superfamily protein
AT1G76230	3.76738	843956	ensembl_gene_id	A. thaliana	843956	A. thaliana	AT1G76230	hypothetical protein	GO:0008150 biological_process
AT2G45570	3.75194	819165	ensembl_gene_id	A. thaliana	819165	A. thaliana	CYP76C2	cytochrome P450, family 76, subfamily C, polypeptide 2
AT3G29575	3.74796	822619	ensembl_gene_id	A. thaliana	822619	A. thaliana	AFP3	ABI five binding protein 3	GO:0045892 negative regulation of transcription, DNA-templated;GO:1902679 negative regulation of RNA biosynthetic process;GO:1903507 negative regulation of nucleic acid-templated transcription
AT1G14730	3.73978	838038	ensembl_gene_id	A. thaliana	838038	A. thaliana	AT1G14730	Cytochrome b561/ferric reductase transmembrane protein family
AT3G19270	3.71906	821461	ensembl_gene_id	A. thaliana	821461	A. thaliana	CYP707A4	cytochrome P450, family 707, subfamily A, polypeptide 4	GO:0016107 sesquiterpenoid catabolic process;GO:0043290 apocarotenoid catabolic process;GO:0046345 abscisic acid catabolic process
AT5G16020	3.7062	831459	ensembl_gene_id	A. thaliana	831459	A. thaliana	GEX3	gamete-expressed 3	GO:0006935 chemotaxis;GO:0010183 pollen tube guidance;GO:0042330 taxis
AT3G21520	3.70502	821706	ensembl_gene_id	A. thaliana	821706	A. thaliana	DMP1	transmembrane protein, putative (DUF679 domain membrane protein 1)	GO:0090148 membrane fission;GO:0090158 endoplasmic reticulum membrane organization;GO:0007029 endoplasmic reticulum organization
AT1G24600	3.70068	839074	ensembl_gene_id	A. thaliana	839074	A. thaliana	AT1G24600	hypothetical protein	GO:0008150 biological_process
AT1G66020	3.6966	842915	ensembl_gene_id	A. thaliana	842915	A. thaliana	AT1G66020	Terpenoid cyclases/Protein prenyltransferases superfamily protein	GO:0051762 sesquiterpene biosynthetic process;GO:0051761 sesquiterpene metabolic process;GO:0046246 terpene biosynthetic process
AT4G16050	3.69541	827290	ensembl_gene_id	A. thaliana	827290	A. thaliana	AT4G16050	Aminotransferase-like, plant mobile domain family protein	GO:0010073 meristem maintenance;GO:0048507 meristem development;GO:0009888 tissue development
AT4G23450	3.69213	828444	ensembl_gene_id	A. thaliana	828444	A. thaliana	AIRP1	RING/U-box superfamily protein	GO:0010729 positive regulation of hydrogen peroxide biosynthetic process;GO:0010728 regulation of hydrogen peroxide biosynthetic process;GO:0010726 positive regulation of hydrogen peroxide metabolic process
AT5G67550	3.68556	836891	ensembl_gene_id	A. thaliana	836891	A. thaliana	AT5G67550	transmembrane protein	GO:0008150 biological_process
AT5G13580	3.67716	831202	ensembl_gene_id	A. thaliana	831202	A. thaliana	ABCG6	ABC-2 type transporter family protein	GO:0010345 suberin biosynthetic process;GO:1903825 organic acid transmembrane transport;GO:0009624 response to nematode
AT1G19968	3.67353	6240971	ensembl_gene_id	A. thaliana	6240971	A. thaliana	AT1G19968	ncRNA	GO:0008150 biological_process
AT1G47610	3.65748	841170	ensembl_gene_id	A. thaliana	841170	A. thaliana	AT1G47610	Transducin/WD40 repeat-like superfamily protein	GO:0008150 biological_process
AT5G15970	3.65161	831454	ensembl_gene_id	A. thaliana	831454	A. thaliana	KIN2	stress-responsive protein (KIN2) / stress-induced protein (KIN2) / cold-responsive protein (COR6.6) / cold-regulated protein (COR6.6)	GO:0009414 response to water deprivation;GO:0009415 response to water;GO:0009409 response to cold
AT1G02205	3.65035	837602	ensembl_gene_id	A. thaliana	837602	A. thaliana	CER1	Fatty acid hydroxylase superfamily	GO:0043447 alkane biosynthetic process;GO:0043446 cellular alkane metabolic process;GO:0046185 aldehyde catabolic process
AT1G10560	3.64062	837597	ensembl_gene_id	A. thaliana	837597	A. thaliana	PUB18	plant U-box 18	GO:0010029 regulation of seed germination;GO:1900140 regulation of seedling development;GO:0010119 regulation of stomatal movement
AT1G68500	3.63482	843179	ensembl_gene_id	A. thaliana	843179	A. thaliana	AT1G68500	hypothetical protein
AT1G05330	3.62345	837032	ensembl_gene_id	A. thaliana	837032	A. thaliana	AT1G05330	hypothetical protein	GO:0008150 biological_process
AT5G11977	3.62254	3770614	ensembl_gene_id	A. thaliana	3770614	A. thaliana	MIR156e	ncRNA	GO:0035195 gene silencing by miRNA;GO:0016036 cellular response to phosphate starvation;GO:0035194 post-transcriptional gene silencing by RNA
AT5G13900	3.61777	831237	ensembl_gene_id	A. thaliana	831237	A. thaliana	AT5G13900	Bifunctional inhibitor/lipid-transfer protein/seed storage 2S albumin superfamily protein
AT3G55090	3.59787	824675	ensembl_gene_id	A. thaliana	824675	A. thaliana	ABCG16	ABC-2 type transporter family protein	GO:0010208 pollen wall assembly;GO:0010927 cellular component assembly involved in morphogenesis;GO:0032989 cellular component morphogenesis
AT1G09950	3.59333	837529	ensembl_gene_id	A. thaliana	837529	A. thaliana	RAS1	RESPONSE TO ABA AND SALT 1	GO:1900069 regulation of cellular hyperosmotic salinity response;GO:1900070 negative regulation of cellular hyperosmotic salinity response;GO:0106049 regulation of cellular response to osmotic stress
AT1G47271	3.5899	6241044	ensembl_gene_id	A. thaliana	6241044	A. thaliana	AT1G47271	Cystathionine beta-synthase (CBS) family protein	GO:0008150 biological_process
AT5G39520	3.58682	833948	ensembl_gene_id	A. thaliana	833948	A. thaliana	AT5G39520	hypothetical protein (DUF1997)	GO:0010150 leaf senescence;GO:0090693 plant organ senescence;GO:0007568 aging
AT1G04247	3.58307	28716081	ensembl_gene_id	A. thaliana	28716081	A. thaliana	AT1G04247	ncRNA
AT1G79520	3.57477	844290	ensembl_gene_id	A. thaliana	844290	A. thaliana	AT1G79520	Cation efflux family protein
AT1G17940	3.56604	838373	ensembl_gene_id	A. thaliana	838373	A. thaliana	AT1G17940	Endosomal targeting BRO1-like domain-containing protein
AT2G39510	3.55636	818536	ensembl_gene_id	A. thaliana	818536	A. thaliana	UMAMIT14	nodulin MtN21 /EamA-like transporter family protein	GO:0051938 L-glutamate import;GO:0098712 L-glutamate import across plasma membrane;GO:0015813 L-glutamate transmembrane transport
AT2G46270	3.54967	819235	ensembl_gene_id	A. thaliana	819235	A. thaliana	GBF3	G-box binding factor 3	GO:0009737 response to abscisic acid;GO:0097305 response to alcohol;GO:0033993 response to lipid
AT1G19200	3.54192	838503	ensembl_gene_id	A. thaliana	838503	A. thaliana	AT1G19200	cyclin-dependent kinase, putative (DUF581)	GO:1905582 response to mannose;GO:0071368 cellular response to cytokinin stimulus;GO:0009749 response to glucose
AT4G24260	3.5377	828527	ensembl_gene_id	A. thaliana	828527	A. thaliana	GH9A3	glycosyl hydrolase 9A3	GO:0009624 response to nematode;GO:0043207 response to external biotic stimulus;GO:0051707 response to other organism
AT1G69490	3.53645	843282	ensembl_gene_id	A. thaliana	843282	A. thaliana	NAP	NAC-like, activated by AP3/PI	GO:0009835 fruit ripening;GO:0009825 multidimensional cell growth;GO:0010150 leaf senescence
AT5G15950	3.52934	831452	ensembl_gene_id	A. thaliana	831452	A. thaliana	AT5G15950	Adenosylmethionine decarboxylase family protein	GO:0006557 S-adenosylmethioninamine biosynthetic process;GO:0046499 S-adenosylmethioninamine metabolic process;GO:0006597 spermine biosynthetic process
AT3G03240	3.52356	821317	ensembl_gene_id	A. thaliana	821317	A. thaliana	AT3G03240	alpha/beta-Hydrolases superfamily protein
AT2G23910	3.49371	816923	ensembl_gene_id	A. thaliana	816923	A. thaliana	AT2G23910	NAD(P)-binding Rossmann-fold superfamily protein
AT3G19595	3.4897	6241385	ensembl_gene_id	A. thaliana	6241385	A. thaliana	AT3G19595	Haloacid dehalogenase-like hydrolase (HAD) superfamily protein
AT3G24520	3.47381	822047	ensembl_gene_id	A. thaliana	822047	A. thaliana	HSFC1	heat shock transcription factor C1	GO:0034605 cellular response to heat;GO:0009408 response to heat;GO:0006357 regulation of transcription by RNA polymerase II
AT4G10960	3.47315	826696	ensembl_gene_id	A. thaliana	826696	A. thaliana	UGE5	UDP-D-glucose/UDP-D-galactose 4-epimerase 5	GO:0006012 galactose metabolic process;GO:0019318 hexose metabolic process;GO:0005996 monosaccharide metabolic process
AT4G17280	3.46644	827442	ensembl_gene_id	A. thaliana	827442	A. thaliana	AT4G17280	Auxin-responsive family protein
AT3G26120	3.45944	822211	ensembl_gene_id	A. thaliana	822211	A. thaliana	TEL1	terminal EAR1-like 1
AT4G37990	3.44897	829955	ensembl_gene_id	A. thaliana	829955	A. thaliana	ELI3-2	cinnamyl alcohol dehydrogenase 8	GO:0009809 lignin biosynthetic process;GO:0009626 plant-type hypersensitive response;GO:0034050 programmed cell death induced by symbiont
AT1G07807	3.44876	28716720	ensembl_gene_id	A. thaliana	28716720	A. thaliana	AT1G07807	ncRNA
AT1G68735	3.44466	3767665	ensembl_gene_id	A. thaliana	3767665	A. thaliana	AT1G68735	miscRNA
AT1G69470	3.44246	843279	ensembl_gene_id	A. thaliana	843279	A. thaliana	AT1G69470	heat shock protein-binding protein	GO:0008150 biological_process
AT4G18422	3.42988	7922355	ensembl_gene_id	A. thaliana	7922355	A. thaliana	AT4G18422	transmembrane protein	GO:0008150 biological_process
AT4G26080	3.42176	828714	ensembl_gene_id	A. thaliana	828714	A. thaliana	ABI1	Protein phosphatase 2C family protein	GO:0009788 negative regulation of abscisic acid-activated signaling pathway;GO:1901420 negative regulation of response to alcohol;GO:1905958 negative regulation of cellular response to alcohol
AT3G58150	3.41478	824984	ensembl_gene_id	A. thaliana	824984	A. thaliana	AT3G58150	Optic atrophy 3 protein (OPA3)	GO:0019216 regulation of lipid metabolic process;GO:0080090 regulation of primary metabolic process;GO:0019222 regulation of metabolic process
AT2G42530	3.40959	818853	ensembl_gene_id	A. thaliana	818853	A. thaliana	COR15B	cold regulated 15b	GO:0009631 cold acclimation;GO:0010150 leaf senescence;GO:0090693 plant organ senescence
AT1G05033	3.39787	28716231	ensembl_gene_id	A. thaliana	28716231	A. thaliana	AT1G05033	ncRNA
AT1G61890	3.39076	842485	ensembl_gene_id	A. thaliana	842485	A. thaliana	AT1G61890	MATE efflux family protein	GO:0046618 xenobiotic export;GO:1990961 xenobiotic detoxification by transmembrane export across the plasma membrane;GO:0042908 xenobiotic transport
AT4G34000	3.39031	829547	ensembl_gene_id	A. thaliana	829547	A. thaliana	ABF3	abscisic acid responsive elements-binding factor 3	GO:0009738 abscisic acid-activated signaling pathway;GO:0071215 cellular response to abscisic acid stimulus;GO:0097306 cellular response to alcohol
AT4G35190	3.3903	829672	ensembl_gene_id	A. thaliana	829672	A. thaliana	LOG5	Putative lysine decarboxylase family protein	GO:0009691 cytokinin biosynthetic process;GO:0009690 cytokinin metabolic process;GO:0034754 cellular hormone metabolic process
AT5G50260	3.36284	835091	ensembl_gene_id	A. thaliana	835091	A. thaliana	CEP1	Cysteine proteinases superfamily protein	GO:0010623 programmed cell death involved in cell development;GO:0048658 anther wall tapetum development;GO:0009626 plant-type hypersensitive response
AT1G21790	3.35459	838783	ensembl_gene_id	A. thaliana	838783	A. thaliana	AT1G21790	TRAM, LAG1 and CLN8 (TLC) lipid-sensing domain containing protein	GO:0055091 phospholipid homeostasis;GO:0044091 membrane biogenesis;GO:0071709 membrane assembly
AT1G10370	3.34723	837576	ensembl_gene_id	A. thaliana	837576	A. thaliana	ERD9	Glutathione S-transferase family protein	GO:0060416 response to growth hormone;GO:0043434 response to peptide hormone;GO:1901652 response to peptide
AT3G50400	3.34036	824204	ensembl_gene_id	A. thaliana	824204	A. thaliana	AT3G50400	GDSL-like Lipase/Acylhydrolase superfamily protein
AT1G04737	3.32854	28716173	ensembl_gene_id	A. thaliana	28716173	A. thaliana	AT1G04737	ncRNA
AT5G17760	3.31884	831644	ensembl_gene_id	A. thaliana	831644	A. thaliana	AT5G17760	P-loop containing nucleoside triphosphate hydrolases superfamily protein
AT4G05018	3.31537	6240830	ensembl_gene_id	A. thaliana	6240830	A. thaliana	AT4G05018	transmembrane protein	GO:0008150 biological_process
AT5G06475	3.29613	28720811	ensembl_gene_id	A. thaliana	28720811	A. thaliana	AT5G06475	ncRNA
AT1G70640	3.29502	843401	ensembl_gene_id	A. thaliana	843401	A. thaliana	AT1G70640	octicosapeptide/Phox/Bem1p (PB1) domain-containing protein	GO:0008150 biological_process
AT3G02535	3.29433	28718580	ensembl_gene_id	A. thaliana	28718580	A. thaliana	AT3G02535	ncRNA
AT1G73010	3.29242	843632	ensembl_gene_id	A. thaliana	843632	A. thaliana	PS2	inorganic pyrophosphatase 1	GO:0051262 protein tetramerization;GO:0051259 protein complex oligomerization;GO:0016036 cellular response to phosphate starvation
AT4G09820	3.287	826571	ensembl_gene_id	A. thaliana	826571	A. thaliana	TT8	basic helix-loop-helix (bHLH) DNA-binding superfamily protein	GO:2000029 regulation of proanthocyanidin biosynthetic process;GO:0031542 positive regulation of anthocyanin biosynthetic process;GO:0031539 positive regulation of anthocyanin metabolic process
AT1G10585	3.28573	837600	ensembl_gene_id	A. thaliana	837600	A. thaliana	AT1G10585	basic helix-loop-helix (bHLH) DNA-binding superfamily protein	GO:0006357 regulation of transcription by RNA polymerase II;GO:0006355 regulation of transcription, DNA-templated;GO:1903506 regulation of nucleic acid-templated transcription
AT1G02820	3.28249	839304	ensembl_gene_id	A. thaliana	839304	A. thaliana	LEA3	Late embryogenesis abundant 3 (LEA3) family protein	GO:0009414 response to water deprivation;GO:0009415 response to water;GO:0001101 response to acid chemical
AT4G27220	3.28181	828830	ensembl_gene_id	A. thaliana	828830	A. thaliana	AT4G27220	NB-ARC domain-containing disease resistance protein	GO:0006952 defense response;GO:0006950 response to stress;GO:0050896 response to stimulus
AT4G12580	3.26579	826871	ensembl_gene_id	A. thaliana	826871	A. thaliana	AT4G12580	hypothetical protein	GO:0008150 biological_process
AT1G20440	3.25641	838632	ensembl_gene_id	A. thaliana	838632	A. thaliana	COR47	cold-regulated 47	GO:0009631 cold acclimation;GO:0010286 heat acclimation;GO:0009408 response to heat
AT1G15460	3.24118	838116	ensembl_gene_id	A. thaliana	838116	A. thaliana	BOR4	HCO3- transporter family	GO:0035445 borate transmembrane transport;GO:0010036 response to boron-containing substance;GO:0046713 borate transport
AT3G48520	3.23236	824011	ensembl_gene_id	A. thaliana	824011	A. thaliana	CYP94B3	cytochrome P450, family 94, subfamily B, polypeptide 3	GO:0048480 stigma development;GO:0002213 defense response to insect;GO:0009694 jasmonic acid metabolic process
AT2G22426	3.23069	6241222	ensembl_gene_id	A. thaliana	6241222	A. thaliana	AT2G22426	hypothetical protein
AT4G24410	3.22695	828543	ensembl_gene_id	A. thaliana	828543	A. thaliana	AT4G24410	hypothetical protein	GO:0008150 biological_process
AT1G28815	3.22212	5007735	ensembl_gene_id	A. thaliana	5007735	A. thaliana	AT1G28815	hypothetical protein
AT5G41040	3.21817	834106	ensembl_gene_id	A. thaliana	834106	A. thaliana	RWP1	HXXXD-type acyl-transferase family protein	GO:0052325 cell wall pectin biosynthetic process;GO:0010345 suberin biosynthetic process;GO:0052546 cell wall pectin metabolic process
AT1G54540	3.21294	841896	ensembl_gene_id	A. thaliana	841896	A. thaliana	AT1G54540	Late embryogenesis abundant (LEA) hydroxyproline-rich glycoprotein family	GO:0008150 biological_process
AT1G51090	3.21002	841532	ensembl_gene_id	A. thaliana	841532	A. thaliana	AT1G51090	Heavy metal transport/detoxification superfamily protein	GO:1900425 negative regulation of defense response to bacterium;GO:1900150 regulation of defense response to fungus;GO:0002832 negative regulation of response to biotic stimulus
AT1G79270	3.20146	844267	ensembl_gene_id	A. thaliana	844267	A. thaliana	ECT8	evolutionarily conserved C-terminal region 8	GO:0050779 RNA destabilization;GO:0061157 mRNA destabilization;GO:0061014 positive regulation of mRNA catabolic process
AT1G01470	3.19643	837071	ensembl_gene_id	A. thaliana	837071	A. thaliana	LEA14	Late embryogenesis abundant protein	GO:0009269 response to desiccation;GO:0009644 response to high light intensity;GO:0009642 response to light intensity
AT5G44540	3.1945	834481	ensembl_gene_id	A. thaliana	834481	A. thaliana	AT5G44540	Tapetum specific protein TAP35/TAP44	GO:0008150 biological_process
AT5G37550	3.18051	833733	ensembl_gene_id	A. thaliana	833733	A. thaliana	AT5G37550	hypothetical protein	GO:0008150 biological_process
AT5G03825	3.17868	28720586	ensembl_gene_id	A. thaliana	28720586	A. thaliana	AT5G03825	ncRNA
AT4G29930	3.16907	829116	ensembl_gene_id	A. thaliana	829116	A. thaliana	AT4G29930	basic helix-loop-helix (bHLH) DNA-binding superfamily protein	GO:0006355 regulation of transcription, DNA-templated;GO:1903506 regulation of nucleic acid-templated transcription;GO:2001141 regulation of RNA biosynthetic process
AT4G17550	3.16732	827470	ensembl_gene_id	A. thaliana	827470	A. thaliana	G3Pp4	Major facilitator superfamily protein	GO:0055062 phosphate ion homeostasis;GO:0072506 trivalent inorganic anion homeostasis;GO:0055081 anion homeostasis
AT5G55430	3.15801	835636	ensembl_gene_id	A. thaliana	835636	A. thaliana	AT5G55430	hypothetical protein	GO:0008150 biological_process
AT4G12005	3.15246	826808	ensembl_gene_id	A. thaliana	826808	A. thaliana	AT4G12005	hypothetical protein	GO:0008150 biological_process
AT5G15190	3.14447	831371	ensembl_gene_id	A. thaliana	831371	A. thaliana	AT5G15190	hypothetical protein	GO:0008150 biological_process
AT1G09180	3.13886	837438	ensembl_gene_id	A. thaliana	837438	A. thaliana	SARA1A	secretion-associated RAS super family 1	GO:0070861 regulation of protein exit from endoplasmic reticulum;GO:0070863 positive regulation of protein exit from endoplasmic reticulum;GO:0003400 regulation of COPII vesicle coating
AT2G14580	3.12983	815945	ensembl_gene_id	A. thaliana	815945	A. thaliana	PRB1	basic pathogenesis-related protein 1	GO:0080027 response to herbivore;GO:0009751 response to salicylic acid;GO:0009723 response to ethylene
AT1G16515	3.11691	28717243	ensembl_gene_id	A. thaliana	28717243	A. thaliana	AT1G16515	transmembrane protein	GO:0008150 biological_process
AT3G05640	3.11138	819731	ensembl_gene_id	A. thaliana	819731	A. thaliana	AT3G05640	Protein phosphatase 2C family protein	GO:1904526 regulation of microtubule binding;GO:0043393 regulation of protein binding;GO:0051098 regulation of binding
AT3G23920	3.10896	821975	ensembl_gene_id	A. thaliana	821975	A. thaliana	BAM1	beta-amylase 1	GO:0005983 starch catabolic process;GO:0044247 cellular polysaccharide catabolic process;GO:0009251 glucan catabolic process
AT1G19970	3.10074	838586	ensembl_gene_id	A. thaliana	838586	A. thaliana	AT1G19970	ER lumen protein retaining receptor family protein	GO:0006621 protein retention in ER lumen;GO:0035437 maintenance of protein localization in endoplasmic reticulum;GO:0072595 maintenance of protein localization in organelle
AT2G31420	3.06721	817700	ensembl_gene_id	A. thaliana	817700	A. thaliana	AT2G31420	B3 domain protein (DUF313)
AT3G22620	3.06221	821833	ensembl_gene_id	A. thaliana	821833	A. thaliana	AT3G22620	Bifunctional inhibitor/lipid-transfer protein/seed storage 2S albumin superfamily protein
AT1G07150	3.05764	837226	ensembl_gene_id	A. thaliana	837226	A. thaliana	MAPKKK13	mitogen-activated protein kinase kinase kinase 13	GO:0071456 cellular response to hypoxia;GO:0036294 cellular response to decreased oxygen levels;GO:0071453 cellular response to oxygen levels
AT4G01023	3.04915	826450	ensembl_gene_id	A. thaliana	826450	A. thaliana	AT4G01023	RING/U-box superfamily protein
AT3G05820	3.0486	819751	ensembl_gene_id	A. thaliana	819751	A. thaliana	INVH	invertase H	GO:0005987 sucrose catabolic process;GO:0046352 disaccharide catabolic process;GO:0009313 oligosaccharide catabolic process
AT4G37420	3.04204	829896	ensembl_gene_id	A. thaliana	829896	A. thaliana	AT4G37420	glycosyltransferase family protein (DUF23)	GO:0008150 biological_process
AT5G35110	3.03908	28721214	ensembl_gene_id	A. thaliana	28721214	A. thaliana	AT5G35110	hypothetical protein	GO:0008150 biological_process
AT5G55950	3.03745	835693	ensembl_gene_id	A. thaliana	835693	A. thaliana	AT5G55950	Nucleotide/sugar transporter family protein
AT5G04380	3.03721	830317	ensembl_gene_id	A. thaliana	830317	A. thaliana	AT5G04380	S-adenosyl-L-methionine-dependent methyltransferases superfamily protein
AT2G22240	3.03713	816757	ensembl_gene_id	A. thaliana	816757	A. thaliana	MIPS2	myo-inositol-1-phosphate synthase 2	GO:0006021 inositol biosynthetic process;GO:0010264 myo-inositol hexakisphosphate biosynthetic process;GO:0033517 myo-inositol hexakisphosphate metabolic process
AT4G12000	3.03699	826807	ensembl_gene_id	A. thaliana	826807	A. thaliana	AT4G12000	SNARE associated Golgi protein family	GO:0006979 response to oxidative stress;GO:0006950 response to stress;GO:0050896 response to stimulus
AT4G01360	3.00545	827971	ensembl_gene_id	A. thaliana	827971	A. thaliana	BPS3	BPS1-like protein	GO:0071456 cellular response to hypoxia;GO:0036294 cellular response to decreased oxygen levels;GO:0071453 cellular response to oxygen levels
AT3G57020	2.99439	824869	ensembl_gene_id	A. thaliana	824869	A. thaliana	AT3G57020	Calcium-dependent phosphotriesterase superfamily protein	GO:0009058 biosynthetic process;GO:0008152 metabolic process;GO:0008150 biological_process
AT5G04250	2.9911	830304	ensembl_gene_id	A. thaliana	830304	A. thaliana	AT5G04250	Cysteine proteinases superfamily protein	GO:0016579 protein deubiquitination;GO:0070646 protein modification by small protein removal;GO:0006508 proteolysis
AT1G06135	2.98385	2745743	ensembl_gene_id	A. thaliana	2745743	A. thaliana	AT1G06135	transmembrane protein	GO:0008150 biological_process
AT3G05630	2.98348	819730	ensembl_gene_id	A. thaliana	819730	A. thaliana	PLDP2	phospholipase D P2	GO:0006654 phosphatidic acid biosynthetic process;GO:0046473 phosphatidic acid metabolic process;GO:0019375 galactolipid biosynthetic process
AT4G21940	2.9745	828283	ensembl_gene_id	A. thaliana	828283	A. thaliana	CPK15	calcium-dependent protein kinase 15	GO:0006468 protein phosphorylation;GO:0016310 phosphorylation;GO:0006796 phosphate-containing compound metabolic process
AT2G24545	2.97271	5007906	ensembl_gene_id	A. thaliana	5007906	A. thaliana	AT2G24545	ncRNA	GO:0008150 biological_process
AT1G23200	2.97126	838928	ensembl_gene_id	A. thaliana	838928	A. thaliana	AT1G23200	Plant invertase/pectin methylesterase inhibitor superfamily	GO:0045490 pectin catabolic process;GO:0000272 polysaccharide catabolic process;GO:0045488 pectin metabolic process
AT1G01480	2.96995	837082	ensembl_gene_id	A. thaliana	837082	A. thaliana	ACS2	1-amino-cyclopropane-1-carboxylate synthase 2	GO:0018871 1-aminocyclopropane-1-carboxylate metabolic process;GO:0042218 1-aminocyclopropane-1-carboxylate biosynthetic process;GO:0009692 ethylene metabolic process
AT5G51950	2.9674	835270	ensembl_gene_id	A. thaliana	835270	A. thaliana	AT5G51950	Glucose-methanol-choline (GMC) oxidoreductase family protein
AT3G01700	2.96604	821093	ensembl_gene_id	A. thaliana	821093	A. thaliana	AGP11	arabinogalactan protein 11	GO:0009860 pollen tube growth;GO:0009932 cell tip growth;GO:0048588 developmental cell growth
AT2G41870	2.92388	818787	ensembl_gene_id	A. thaliana	818787	A. thaliana	AT2G41870	Remorin family protein	GO:0010555 response to mannitol;GO:0009743 response to carbohydrate;GO:0009414 response to water deprivation
AT3G21890	2.90304	821744	ensembl_gene_id	A. thaliana	821744	A. thaliana	BBX31	B-box type zinc finger family protein	GO:0010224 response to UV-B;GO:0007623 circadian rhythm;GO:0048511 rhythmic process
AT4G24960	2.90207	828598	ensembl_gene_id	A. thaliana	828598	A. thaliana	HVA22D	HVA22 homologue D	GO:0010507 negative regulation of autophagy;GO:0031330 negative regulation of cellular catabolic process;GO:0010506 regulation of autophagy
AT5G19875	2.90176	832109	ensembl_gene_id	A. thaliana	832109	A. thaliana	AT5G19875	transmembrane protein	GO:0006979 response to oxidative stress;GO:0006950 response to stress;GO:0050896 response to stimulus
AT5G09520	2.89891	830811	ensembl_gene_id	A. thaliana	830811	A. thaliana	PELPK2	hydroxyproline-rich glycoprotein family protein
AT3G14810	2.88321	820710	ensembl_gene_id	A. thaliana	820710	A. thaliana	MSL5	mechanosensitive channel of small conductance-like 5	GO:0006820 anion transport;GO:0006811 ion transport;GO:0055085 transmembrane transport
AT1G09537	2.88133	28717102	ensembl_gene_id	A. thaliana	28717102	A. thaliana	AT1G09537	ncRNA
AT1G51140	2.87255	841537	ensembl_gene_id	A. thaliana	841537	A. thaliana	FBH3	basic helix-loop-helix (bHLH) DNA-binding superfamily protein	GO:0042335 cuticle development;GO:0048573 photoperiodism, flowering;GO:0009648 photoperiodism
AT5G00855	2.85547	28720325	ensembl_gene_id	A. thaliana	28720325	A. thaliana	AT5G00855	ncRNA
AT3G02140	2.85383	821182	ensembl_gene_id	A. thaliana	821182	A. thaliana	TMAC2	AFP2 (ABI five-binding protein 2) family protein	GO:0010581 regulation of starch biosynthetic process;GO:2000904 regulation of starch metabolic process;GO:0010962 regulation of glucan biosynthetic process
AT3G15990	2.85278	820844	ensembl_gene_id	A. thaliana	820844	A. thaliana	SULTR3;4	sulfate transporter 3;4	GO:0006817 phosphate ion transport;GO:0015698 inorganic anion transport;GO:0006820 anion transport
AT5G49280	2.85062	834988	ensembl_gene_id	A. thaliana	834988	A. thaliana	AT5G49280	hydroxyproline-rich glycoprotein family protein	GO:0008150 biological_process
AT5G10930	2.83786	830960	ensembl_gene_id	A. thaliana	830960	A. thaliana	CIPK5	CBL-interacting protein kinase 5	GO:0051592 response to calcium ion;GO:0010038 response to metal ion;GO:0010035 response to inorganic substance
AT5G06530	2.83064	830541	ensembl_gene_id	A. thaliana	830541	A. thaliana	ABCG22	ABC-2 type transporter family protein	GO:0010148 transpiration;GO:0006833 water transport;GO:0042044 fluid transport
AT1G55760	2.83015	842025	ensembl_gene_id	A. thaliana	842025	A. thaliana	AT1G55760	BTB/POZ domain-containing protein	GO:0009651 response to salt stress;GO:0006970 response to osmotic stress;GO:0016567 protein ubiquitination
AT3G17790	2.82831	821047	ensembl_gene_id	A. thaliana	821047	A. thaliana	PAP17	purple acid phosphatase 17	GO:0030643 cellular phosphate ion homeostasis;GO:0072502 cellular trivalent inorganic anion homeostasis;GO:0030002 cellular anion homeostasis
AT5G53590	2.82826	835441	ensembl_gene_id	A. thaliana	835441	A. thaliana	AT5G53590	SAUR-like auxin-responsive protein family	GO:0009733 response to auxin;GO:0009725 response to hormone;GO:0009719 response to endogenous stimulus
AT4G39810	2.82745	830140	ensembl_gene_id	A. thaliana	830140	A. thaliana	AT4G39810	Polynucleotidyl transferase, ribonuclease H-like superfamily protein
AT1G16310	2.82635	838200	ensembl_gene_id	A. thaliana	838200	A. thaliana	AT1G16310	Cation efflux family protein	GO:2000031 regulation of salicylic acid mediated signaling pathway;GO:2000022 regulation of jasmonic acid mediated signaling pathway;GO:0009787 regulation of abscisic acid-activated signaling pathway
AT4G16640	2.82368	827365	ensembl_gene_id	A. thaliana	827365	A. thaliana	AT4G16640	Matrixin family protein	GO:0030574 collagen catabolic process;GO:0032963 collagen metabolic process;GO:0030198 extracellular matrix organization
AT3G56260	2.81622	824792	ensembl_gene_id	A. thaliana	824792	A. thaliana	AT3G56260	hypothetical protein	GO:0008150 biological_process
AT5G53120	2.81378	835392	ensembl_gene_id	A. thaliana	835392	A. thaliana	SPDS3	spermidine synthase 3	GO:0006597 spermine biosynthetic process;GO:0008215 spermine metabolic process;GO:0006596 polyamine biosynthetic process
AT3G22910	2.79447	821863	ensembl_gene_id	A. thaliana	821863	A. thaliana	AT3G22910	ATPase E1-E2 type family protein / haloacid dehalogenase-like hydrolase family protein	GO:0070588 calcium ion transmembrane transport;GO:0006816 calcium ion transport;GO:0030001 metal ion transport
AT5G62470	2.78786	836367	ensembl_gene_id	A. thaliana	836367	A. thaliana	MYB96	myb domain protein 96	GO:1904278 positive regulation of wax biosynthetic process;GO:1904276 regulation of wax biosynthetic process;GO:2000033 regulation of seed dormancy process
AT1G54575	2.77813	2745830	ensembl_gene_id	A. thaliana	2745830	A. thaliana	AT1G54575	hypothetical protein	GO:0008150 biological_process
AT4G18980	2.77768	827634	ensembl_gene_id	A. thaliana	827634	A. thaliana	AtS40-3	AtS40-3	GO:0010150 leaf senescence;GO:0090693 plant organ senescence;GO:0007568 aging
AT3G01140	2.77031	821209	ensembl_gene_id	A. thaliana	821209	A. thaliana	MYB106	myb domain protein 106	GO:0035017 cuticle pattern formation;GO:1901957 regulation of cutin biosynthetic process;GO:0010091 trichome branching
AT2G08650	2.76444	28717998	ensembl_gene_id	A. thaliana	28717998	A. thaliana	AT2G08650	ncRNA
AT1G69140	2.76406	3767675	ensembl_gene_id	A. thaliana	3767675	A. thaliana	AT1G69140	miscRNA
AT1G12420	2.76323	837798	ensembl_gene_id	A. thaliana	837798	A. thaliana	ACR8	ACT domain repeat 8	GO:0009737 response to abscisic acid;GO:0097305 response to alcohol;GO:0033993 response to lipid
AT4G30470	2.76116	829170	ensembl_gene_id	A. thaliana	829170	A. thaliana	AT4G30470	NAD(P)-binding Rossmann-fold superfamily protein
AT3G27025	2.7525	822320	ensembl_gene_id	A. thaliana	822320	A. thaliana	AT3G27025	hypothetical protein	GO:2000012 regulation of auxin polar transport;GO:0009630 gravitropism;GO:0009629 response to gravity
AT1G27940	2.75058	839687	ensembl_gene_id	A. thaliana	839687	A. thaliana	ABCB13	P-glycoprotein 13	GO:0055085 transmembrane transport;GO:0006810 transport;GO:0051234 establishment of localization
AT1G66830	2.74416	843001	ensembl_gene_id	A. thaliana	843001	A. thaliana	AT1G66830	Leucine-rich repeat protein kinase family protein	GO:0006468 protein phosphorylation;GO:0016310 phosphorylation;GO:0006796 phosphate-containing compound metabolic process
AT4G20970	2.72908	827844	ensembl_gene_id	A. thaliana	827844	A. thaliana	AT4G20970	basic helix-loop-helix (bHLH) DNA-binding superfamily protein	GO:0050832 defense response to fungus;GO:0009620 response to fungus;GO:0006357 regulation of transcription by RNA polymerase II
AT1G27200	2.72147	839609	ensembl_gene_id	A. thaliana	839609	A. thaliana	AT1G27200	glycosyltransferase family protein (DUF23)	GO:0008150 biological_process
AT3G05650	2.71398	819732	ensembl_gene_id	A. thaliana	819732	A. thaliana	RLP32	receptor like protein 32	GO:0007165 signal transduction;GO:0023052 signaling;GO:0007154 cell communication
AT3G03535	2.71164	28718670	ensembl_gene_id	A. thaliana	28718670	A. thaliana	AT3G03535	ncRNA
AT5G60630	2.71008	836184	ensembl_gene_id	A. thaliana	836184	A. thaliana	AT5G60630	transmembrane protein	GO:0008150 biological_process
AT1G13740	2.70099	837934	ensembl_gene_id	A. thaliana	837934	A. thaliana	AFP2	ABI five binding protein 2	GO:0045892 negative regulation of transcription, DNA-templated;GO:1902679 negative regulation of RNA biosynthetic process;GO:1903507 negative regulation of nucleic acid-templated transcription
AT3G52310	2.70071	824396	ensembl_gene_id	A. thaliana	824396	A. thaliana	ABCG27	ABC transporter G family member 27
AT3G24840	2.697	822082	ensembl_gene_id	A. thaliana	822082	A. thaliana	AT3G24840	Sec14p-like phosphatidylinositol transfer family protein
AT1G02390	2.6967	839558	ensembl_gene_id	A. thaliana	839558	A. thaliana	GPAT2	glycerol-3-phosphate acyltransferase 2	GO:0010143 cutin biosynthetic process;GO:0016024 CDP-diacylglycerol biosynthetic process;GO:0046341 CDP-diacylglycerol metabolic process
AT3G25240	2.69543	822118	ensembl_gene_id	A. thaliana	822118	A. thaliana	AT3G25240	sulfate/thiosulfate import ATP-binding protein, putative (DUF506)	GO:0008150 biological_process
AT2G39030	2.69257	818489	ensembl_gene_id	A. thaliana	818489	A. thaliana	NATA1	Acyl-CoA N-acyltransferases (NAT) superfamily protein	GO:0006591 ornithine metabolic process;GO:0009753 response to jasmonic acid;GO:0070542 response to fatty acid
AT5G13200	2.68938	831159	ensembl_gene_id	A. thaliana	831159	A. thaliana	AT5G13200	GRAM domain family protein	GO:0098755 maintenance of seed dormancy by absisic acid;GO:0010231 maintenance of seed dormancy;GO:0097437 maintenance of dormancy
AT5G58910	2.68774	836008	ensembl_gene_id	A. thaliana	836008	A. thaliana	LAC16	laccase 16
AT4G34320	2.6795	829582	ensembl_gene_id	A. thaliana	829582	A. thaliana	AT4G34320	transmembrane protein, putative (DUF677)
AT2G38240	2.66767	818403	ensembl_gene_id	A. thaliana	818403	A. thaliana	AT2G38240	2-oxoglutarate (2OG) and Fe(II)-dependent oxygenase superfamily protein	GO:1900366 negative regulation of defense response to insect;GO:2000068 regulation of defense response to insect;GO:1900150 regulation of defense response to fungus
AT2G26750	2.66448	817216	ensembl_gene_id	A. thaliana	817216	A. thaliana	AT2G26750	alpha/beta-Hydrolases superfamily protein
AT2G33385	2.66397	817902	ensembl_gene_id	A. thaliana	817902	A. thaliana	arpc2b	actin-related protein C2B	GO:0030041 actin filament polymerization;GO:0034314 Arp2/3 complex-mediated actin nucleation;GO:0045010 actin nucleation
AT1G20860	2.65884	838678	ensembl_gene_id	A. thaliana	838678	A. thaliana	PHT1;8	phosphate transporter 1;8	GO:0055085 transmembrane transport;GO:0006810 transport;GO:0051234 establishment of localization
AT5G63130	2.65753	836433	ensembl_gene_id	A. thaliana	836433	A. thaliana	AT5G63130	Octicosapeptide/Phox/Bem1p family protein	GO:0071456 cellular response to hypoxia;GO:0036294 cellular response to decreased oxygen levels;GO:0071453 cellular response to oxygen levels
AT4G09500	2.6574	826534	ensembl_gene_id	A. thaliana	826534	A. thaliana	AT4G09500	UDP-Glycosyltransferase superfamily protein
AT3G10320	2.65724	820194	ensembl_gene_id	A. thaliana	820194	A. thaliana	AT3G10320	Glycosyltransferase family 61 protein	GO:0048354 mucilage biosynthetic process involved in seed coat development;GO:0048359 mucilage metabolic process involved in seed coat development;GO:0010192 mucilage biosynthetic process
AT4G23050	2.65305	828404	ensembl_gene_id	A. thaliana	828404	A. thaliana	AT4G23050	PAS domain-containing protein tyrosine kinase family protein	GO:0006468 protein phosphorylation;GO:0016310 phosphorylation;GO:0007165 signal transduction
AT4G36610	2.64707	829813	ensembl_gene_id	A. thaliana	829813	A. thaliana	AT4G36610	alpha/beta-Hydrolases superfamily protein
AT1G75030	2.64257	843841	ensembl_gene_id	A. thaliana	843841	A. thaliana	TLP-3	thaumatin-like protein 3	GO:0006952 defense response;GO:0006950 response to stress;GO:0050896 response to stimulus
AT1G43650	2.63958	840949	ensembl_gene_id	A. thaliana	840949	A. thaliana	UMAMIT22	nodulin MtN21 /EamA-like transporter family protein
AT5G62480	2.63295	836368	ensembl_gene_id	A. thaliana	836368	A. thaliana	GSTU9	glutathione S-transferase tau 9	GO:0009407 toxin catabolic process;GO:0009404 toxin metabolic process;GO:0006749 glutathione metabolic process
AT5G62340	2.63111	836355	ensembl_gene_id	A. thaliana	836355	A. thaliana	AT5G62340	Plant invertase/pectin methylesterase inhibitor superfamily protein	GO:0043086 negative regulation of catalytic activity;GO:0044092 negative regulation of molecular function;GO:0050790 regulation of catalytic activity
AT5G38240	2.63045	833806	ensembl_gene_id	A. thaliana	833806	A. thaliana	AT5G38240	Protein kinase family protein	GO:0006468 protein phosphorylation;GO:0016310 phosphorylation;GO:0006796 phosphate-containing compound metabolic process
AT1G55990	2.62645	842050	ensembl_gene_id	A. thaliana	842050	A. thaliana	AT1G55990	glycine-rich protein	GO:0008150 biological_process
AT5G13205	2.62198	3770699	ensembl_gene_id	A. thaliana	3770699	A. thaliana	AT5G13205	hypothetical protein
AT2G34990	2.61999	818063	ensembl_gene_id	A. thaliana	818063	A. thaliana	AT2G34990	RING/U-box superfamily protein	GO:0016567 protein ubiquitination;GO:0032446 protein modification by small protein conjugation;GO:0070647 protein modification by small protein conjugation or removal
AT3G11420	2.61811	820315	ensembl_gene_id	A. thaliana	820315	A. thaliana	AT3G11420	beta-1,3-N-acetylglucosaminyltransferase lunatic protein, putative (DUF604)	GO:0008150 biological_process
AT3G15240	2.61393	820755	ensembl_gene_id	A. thaliana	820755	A. thaliana	AT3G15240	Serine/threonine-protein kinase WNK (With No Lysine)-like protein	GO:0008150 biological_process
AT1G45249	2.61252	841095	ensembl_gene_id	A. thaliana	841095	A. thaliana	ABF2	abscisic acid responsive elements-binding factor 2	GO:0010255 glucose mediated signaling pathway;GO:0009757 hexose mediated signaling;GO:0071333 cellular response to glucose stimulus
AT1G78070	2.61073	844142	ensembl_gene_id	A. thaliana	844142	A. thaliana	AT1G78070	Transducin/WD40 repeat-like superfamily protein	GO:0071456 cellular response to hypoxia;GO:0036294 cellular response to decreased oxygen levels;GO:0071453 cellular response to oxygen levels
AT5G14130	2.60902	831263	ensembl_gene_id	A. thaliana	831263	A. thaliana	AT5G14130	Peroxidase superfamily protein	GO:0006979 response to oxidative stress;GO:0006950 response to stress;GO:0050896 response to stimulus
AT5G10410	2.60614	830905	ensembl_gene_id	A. thaliana	830905	A. thaliana	AT5G10410	ENTH/ANTH/VHS superfamily protein
AT1G65330	2.60425	842841	ensembl_gene_id	A. thaliana	842841	A. thaliana	PHE1	MADS-box transcription factor family protein	GO:0045944 positive regulation of transcription by RNA polymerase II;GO:0045893 positive regulation of transcription, DNA-templated;GO:1902680 positive regulation of RNA biosynthetic process
AT4G30830	2.58997	829207	ensembl_gene_id	A. thaliana	829207	A. thaliana	AT4G30830	myosin-like protein (Protein of unknown function, DUF593)	GO:0008150 biological_process
AT5G65990	2.56634	836729	ensembl_gene_id	A. thaliana	836729	A. thaliana	AT5G65990	Transmembrane amino acid transporter family protein	GO:0015801 aromatic amino acid transport;GO:0015804 neutral amino acid transport;GO:0003333 amino acid transmembrane transport
AT5G59480	2.56539	836067	ensembl_gene_id	A. thaliana	836067	A. thaliana	AT5G59480	Haloacid dehalogenase-like hydrolase (HAD) superfamily protein
AT1G63720	2.55862	842676	ensembl_gene_id	A. thaliana	842676	A. thaliana	AT1G63720	hydroxyproline-rich glycoprotein family protein
AT3G03815	2.55833	28718696	ensembl_gene_id	A. thaliana	28718696	A. thaliana	AT3G03815	ncRNA
AT5G07010	2.55799	830592	ensembl_gene_id	A. thaliana	830592	A. thaliana	ST2A	sulfotransferase 2A	GO:0051923 sulfation;GO:0009694 jasmonic acid metabolic process;GO:0009753 response to jasmonic acid
AT1G75170	2.55794	843854	ensembl_gene_id	A. thaliana	843854	A. thaliana	AT1G75170	Sec14p-like phosphatidylinositol transfer family protein
AT4G08145	2.5567	3770095	ensembl_gene_id	A. thaliana	3770095	A. thaliana	AT4G08145	hypothetical protein
AT4G15120	2.55004	827178	ensembl_gene_id	A. thaliana	827178	A. thaliana	AT4G15120	VQ motif-containing protein	GO:0008150 biological_process
AT2G17840	2.54858	816293	ensembl_gene_id	A. thaliana	816293	A. thaliana	ERD7	Senescence/dehydration-associated protein-like protein	GO:0009644 response to high light intensity;GO:0007623 circadian rhythm;GO:0048511 rhythmic process
AT1G05760	2.54717	837084	ensembl_gene_id	A. thaliana	837084	A. thaliana	RTM1	Mannose-binding lectin superfamily protein	GO:0046741 transport of virus in host, tissue to tissue;GO:0044000 movement in host;GO:0046739 transport of virus in multicellular host
AT5G07680	2.54641	830661	ensembl_gene_id	A. thaliana	830661	A. thaliana	NAC080	NAC domain containing protein 80	GO:0006355 regulation of transcription, DNA-templated;GO:1903506 regulation of nucleic acid-templated transcription;GO:2001141 regulation of RNA biosynthetic process
AT5G37500	2.54585	833728	ensembl_gene_id	A. thaliana	833728	A. thaliana	GORK	gated outwardly-rectifying K+ channel	GO:0051592 response to calcium ion;GO:0009753 response to jasmonic acid;GO:0070542 response to fatty acid
AT3G51750	2.54251	824338	ensembl_gene_id	A. thaliana	824338	A. thaliana	AT3G51750	hypothetical protein	GO:0008150 biological_process
AT5G02640	2.54249	831166	ensembl_gene_id	A. thaliana	831166	A. thaliana	AT5G02640	hypothetical protein	GO:0008150 biological_process
AT4G25470	2.541	828651	ensembl_gene_id	A. thaliana	828651	A. thaliana	CBF2	C-repeat/DRE binding factor 2	GO:0009631 cold acclimation;GO:0009409 response to cold;GO:0009266 response to temperature stimulus
AT2G40900	2.53689	818687	ensembl_gene_id	A. thaliana	818687	A. thaliana	UMAMIT11	nodulin MtN21 /EamA-like transporter family protein	GO:0048316 seed development;GO:0010154 fruit development;GO:0048608 reproductive structure development
AT5G47640	2.53503	834815	ensembl_gene_id	A. thaliana	834815	A. thaliana	NF-YB2	nuclear factor Y, subunit B2	GO:0048574 long-day photoperiodism, flowering;GO:0048571 long-day photoperiodism;GO:0048573 photoperiodism, flowering
AT3G62100	2.53	825383	ensembl_gene_id	A. thaliana	825383	A. thaliana	IAA30	indole-3-acetic acid inducible 30	GO:0010262 somatic embryogenesis;GO:0031099 regeneration;GO:0009630 gravitropism
AT2G39110	2.52663	818497	ensembl_gene_id	A. thaliana	818497	A. thaliana	AT2G39110	Protein kinase superfamily protein	GO:0006468 protein phosphorylation;GO:0016310 phosphorylation;GO:0006796 phosphate-containing compound metabolic process
AT5G53870	2.52584	835468	ensembl_gene_id	A. thaliana	835468	A. thaliana	ENODL1	early nodulin-like protein 1
AT5G64260	2.5219	836547	ensembl_gene_id	A. thaliana	836547	A. thaliana	EXL2	EXORDIUM like 2	GO:0071456 cellular response to hypoxia;GO:0036294 cellular response to decreased oxygen levels;GO:0071453 cellular response to oxygen levels
AT3G13590	2.52071	820561	ensembl_gene_id	A. thaliana	820561	A. thaliana	AT3G13590	Cysteine/Histidine-rich C1 domain family protein	GO:0035556 intracellular signal transduction;GO:0007165 signal transduction;GO:0023052 signaling
AT3G55580	2.50857	824723	ensembl_gene_id	A. thaliana	824723	A. thaliana	AT3G55580	Regulator of chromosome condensation (RCC1) family protein	GO:0071497 cellular response to freezing;GO:1901141 regulation of lignin biosynthetic process;GO:0050826 response to freezing
AT1G08890	2.50433	837410	ensembl_gene_id	A. thaliana	837410	A. thaliana	AT1G08890	Major facilitator superfamily protein
AT4G24415	2.4997	28720179	ensembl_gene_id	A. thaliana	28720179	A. thaliana	MIR824	ncRNA	GO:0048574 long-day photoperiodism, flowering;GO:0048571 long-day photoperiodism;GO:0048573 photoperiodism, flowering
AT5G13820	2.49892	831227	ensembl_gene_id	A. thaliana	831227	A. thaliana	TBP1	telomeric DNA binding protein 1	GO:0000723 telomere maintenance;GO:0032200 telomere organization;GO:0051276 chromosome organization
AT2G04350	2.4977	814974	ensembl_gene_id	A. thaliana	814974	A. thaliana	LACS8	AMP-dependent synthetase and ligase family protein	GO:0006631 fatty acid metabolic process;GO:0032787 monocarboxylic acid metabolic process;GO:0044255 cellular lipid metabolic process
AT2G25530	2.49395	817091	ensembl_gene_id	A. thaliana	817091	A. thaliana	AT2G25530	AFG1-like ATPase family protein	GO:0008150 biological_process
AT4G16750	2.48887	827379	ensembl_gene_id	A. thaliana	827379	A. thaliana	AT4G16750	Integrase-type DNA-binding superfamily protein	GO:0006355 regulation of transcription, DNA-templated;GO:1903506 regulation of nucleic acid-templated transcription;GO:2001141 regulation of RNA biosynthetic process
AT2G01275	2.48417	814655	ensembl_gene_id	A. thaliana	814655	A. thaliana	AT2G01275	RING/FYVE/PHD zinc finger superfamily protein
AT5G23950	2.47783	832460	ensembl_gene_id	A. thaliana	832460	A. thaliana	AT5G23950	Calcium-dependent lipid-binding (CaLB domain) family protein	GO:0006952 defense response;GO:0006950 response to stress;GO:0050896 response to stimulus
AT3G30460	2.4746	822758	ensembl_gene_id	A. thaliana	822758	A. thaliana	AT3G30460	RING/U-box superfamily protein
AT1G67360	2.4745	843057	ensembl_gene_id	A. thaliana	843057	A. thaliana	AT1G67360	Rubber elongation factor protein (REF)	GO:0080186 developmental vegetative growth;GO:0034389 lipid droplet organization;GO:1902584 positive regulation of response to water deprivation
AT1G58270	2.47436	842196	ensembl_gene_id	A. thaliana	842196	A. thaliana	ZW9	TRAF-like family protein
AT4G39700	2.47429	830125	ensembl_gene_id	A. thaliana	830125	A. thaliana	AT4G39700	Heavy metal transport/detoxification superfamily protein
AT1G29395	2.47065	839815	ensembl_gene_id	A. thaliana	839815	A. thaliana	COR413IM1	COLD REGULATED 314 INNER MEMBRANE 1	GO:0070417 cellular response to cold;GO:0042631 cellular response to water deprivation;GO:0071462 cellular response to water stimulus
AT1G11210	2.47009	837662	ensembl_gene_id	A. thaliana	837662	A. thaliana	AT1G11210	cotton fiber protein, putative (DUF761)	GO:0006979 response to oxidative stress;GO:0006950 response to stress;GO:0050896 response to stimulus
AT2G21910	2.4673	816727	ensembl_gene_id	A. thaliana	816727	A. thaliana	CYP96A5	cytochrome P450, family 96, subfamily A, polypeptide 5
AT3G11020	2.46283	820273	ensembl_gene_id	A. thaliana	820273	A. thaliana	DREB2B	DRE/CRT-binding protein 2B	GO:0010286 heat acclimation;GO:0009408 response to heat;GO:0009555 pollen development
AT2G08440	2.46048	28717957	ensembl_gene_id	A. thaliana	28717957	A. thaliana	AT2G08440	ncRNA
AT1G79480	2.46041	844286	ensembl_gene_id	A. thaliana	844286	A. thaliana	AT1G79480	Carbohydrate-binding X8 domain superfamily protein	GO:0005975 carbohydrate metabolic process;GO:0044238 primary metabolic process;GO:0071704 organic substance metabolic process
AT1G02670	2.45434	839532	ensembl_gene_id	A. thaliana	839532	A. thaliana	AT1G02670	P-loop containing nucleoside triphosphate hydrolases superfamily protein
AT3G01420	2.45261	821135	ensembl_gene_id	A. thaliana	821135	A. thaliana	DOX1	Peroxidase superfamily protein	GO:1902609 (R)-2-hydroxy-alpha-linolenic acid biosynthetic process;GO:0001561 fatty acid alpha-oxidation;GO:0071732 cellular response to nitric oxide
AT4G27520	2.44867	828861	ensembl_gene_id	A. thaliana	828861	A. thaliana	ENODL2	early nodulin-like protein 2
AT2G22470	2.43442	816779	ensembl_gene_id	A. thaliana	816779	A. thaliana	AGP2	arabinogalactan protein 2
AT5G01600	2.43115	831720	ensembl_gene_id	A. thaliana	831720	A. thaliana	FER1	ferretin 1	GO:0006880 intracellular sequestering of iron ion;GO:0097577 sequestering of iron ion;GO:0051238 sequestering of metal ion
AT3G02940	2.42201	821178	ensembl_gene_id	A. thaliana	821178	A. thaliana	MYB107	myb domain protein 107
AT3G09950	2.41985	820156	ensembl_gene_id	A. thaliana	820156	A. thaliana	AT3G09950	hypothetical protein	GO:0008150 biological_process
AT3G22415	2.41599	2745889	ensembl_gene_id	A. thaliana	2745889	A. thaliana	AT3G22415	hypothetical protein	GO:0008150 biological_process
AT4G37690	2.41567	829924	ensembl_gene_id	A. thaliana	829924	A. thaliana	AT4G37690	Galactosyl transferase GMA12/MNN10 family protein
AT1G10480	2.40958	837588	ensembl_gene_id	A. thaliana	837588	A. thaliana	ZFP5	zinc finger protein 5	GO:0048766 root hair initiation;GO:0048506 regulation of timing of meristematic phase transition;GO:0048510 regulation of timing of transition from vegetative to reproductive phase
AT1G21945	2.4051	3766779	ensembl_gene_id	A. thaliana	3766779	A. thaliana	AT1G21945	hypothetical protein
AT1G68620	2.40085	843192	ensembl_gene_id	A. thaliana	843192	A. thaliana	AT1G68620	alpha/beta-Hydrolases superfamily protein	GO:0071456 cellular response to hypoxia;GO:0036294 cellular response to decreased oxygen levels;GO:0071453 cellular response to oxygen levels
AT5G13880	2.39411	831235	ensembl_gene_id	A. thaliana	831235	A. thaliana	AT5G13880	cotton fiber protein	GO:0008150 biological_process
AT1G47960	2.39277	841214	ensembl_gene_id	A. thaliana	841214	A. thaliana	C/VIF1	cell wall / vacuolar inhibitor of fructosidase 1	GO:0043086 negative regulation of catalytic activity;GO:0044092 negative regulation of molecular function;GO:0050790 regulation of catalytic activity
AT2G37900	2.39135	818366	ensembl_gene_id	A. thaliana	818366	A. thaliana	AT2G37900	Major facilitator superfamily protein
AT1G76180	2.38357	843950	ensembl_gene_id	A. thaliana	843950	A. thaliana	ERD14	Dehydrin family protein	GO:0009269 response to desiccation;GO:0009631 cold acclimation;GO:0009414 response to water deprivation
AT5G41460	2.37489	834147	ensembl_gene_id	A. thaliana	834147	A. thaliana	AT5G41460	transferring glycosyl group transferase (DUF604)	GO:0008150 biological_process
AT3G20300	2.37426	821574	ensembl_gene_id	A. thaliana	821574	A. thaliana	AT3G20300	extracellular ligand-gated ion channel protein (DUF3537)
AT1G68568	2.37385	5007839	ensembl_gene_id	A. thaliana	5007839	A. thaliana	AT1G68568	ncRNA	GO:0008150 biological_process
AT1G09890	2.3724	837521	ensembl_gene_id	A. thaliana	837521	A. thaliana	AT1G09890	Rhamnogalacturonate lyase family protein	GO:0005975 carbohydrate metabolic process;GO:0044238 primary metabolic process;GO:0071704 organic substance metabolic process
AT5G04370	2.36807	830316	ensembl_gene_id	A. thaliana	830316	A. thaliana	NAMT1	S-adenosyl-L-methionine-dependent methyltransferases superfamily protein	GO:0009820 alkaloid metabolic process;GO:1901847 nicotinate metabolic process;GO:0072524 pyridine-containing compound metabolic process
AT5G47610	2.3647	834811	ensembl_gene_id	A. thaliana	834811	A. thaliana	AT5G47610	RING/U-box superfamily protein	GO:0016567 protein ubiquitination;GO:0032446 protein modification by small protein conjugation;GO:0070647 protein modification by small protein conjugation or removal
AT1G71960	2.36404	843527	ensembl_gene_id	A. thaliana	843527	A. thaliana	ABCG25	ATP-binding casette family G25	GO:0080168 abscisic acid transport;GO:0046864 isoprenoid transport;GO:0046865 terpenoid transport
AT3G61330	2.3621	3769760	ensembl_gene_id	A. thaliana	3769760	A. thaliana	AT3G61330	hypothetical protein
AT5G03190	2.36075	831909	ensembl_gene_id	A. thaliana	831909	A. thaliana	CPUORF47	peptide upstream protein
AT4G06534	2.35966	826005	ensembl_gene_id	A. thaliana	826005	A. thaliana	AT4G06534	transmembrane protein	GO:0008150 biological_process
AT1G24470	2.35709	839063	ensembl_gene_id	A. thaliana	839063	A. thaliana	KCR2	beta-ketoacyl reductase 2
AT5G23190	2.35495	832383	ensembl_gene_id	A. thaliana	832383	A. thaliana	CYP86B1	cytochrome P450, family 86, subfamily B, polypeptide 1	GO:0010345 suberin biosynthetic process;GO:0042761 very long-chain fatty acid biosynthetic process;GO:0000038 very long-chain fatty acid metabolic process
AT5G56160	2.3529	835715	ensembl_gene_id	A. thaliana	835715	A. thaliana	AT5G56160	Sec14p-like phosphatidylinositol transfer family protein
AT4G12410	2.34697	826850	ensembl_gene_id	A. thaliana	826850	A. thaliana	AT4G12410	SAUR-like auxin-responsive protein family	GO:0009733 response to auxin;GO:0009725 response to hormone;GO:0009719 response to endogenous stimulus
AT5G62850	2.34617	836406	ensembl_gene_id	A. thaliana	836406	A. thaliana	AtVEX1	Nodulin MtN3 family protein	GO:0051260 protein homooligomerization;GO:0051259 protein complex oligomerization;GO:0008643 carbohydrate transport
AT1G09350	2.34206	837457	ensembl_gene_id	A. thaliana	837457	A. thaliana	GolS3	galactinol synthase 3	GO:0006012 galactose metabolic process;GO:0019318 hexose metabolic process;GO:0005996 monosaccharide metabolic process
AT5G07920	2.33862	830686	ensembl_gene_id	A. thaliana	830686	A. thaliana	DGK1	diacylglycerol kinase1	GO:0007205 protein kinase C-activating G protein-coupled receptor signaling pathway;GO:0007186 G protein-coupled receptor signaling pathway;GO:0035556 intracellular signal transduction
AT1G58140	2.33704	3767566	ensembl_gene_id	A. thaliana	3767566	A. thaliana	AT1G58140	hypothetical protein
AT4G22820	2.33681	828381	ensembl_gene_id	A. thaliana	828381	A. thaliana	AT4G22820	A20/AN1-like zinc finger family protein	GO:0043161 proteasome-mediated ubiquitin-dependent protein catabolic process;GO:0010498 proteasomal protein catabolic process;GO:0006511 ubiquitin-dependent protein catabolic process
AT3G61450	2.32491	825318	ensembl_gene_id	A. thaliana	825318	A. thaliana	SYP73	syntaxin of plants 73	GO:0006886 intracellular protein transport;GO:0015031 protein transport;GO:0045184 establishment of protein localization
AT3G63052	2.31929	6240894	ensembl_gene_id	A. thaliana	6240894	A. thaliana	AT3G63052	hypothetical protein	GO:0008150 biological_process
AT3G18260	2.31919	821354	ensembl_gene_id	A. thaliana	821354	A. thaliana	AT3G18260	Reticulon family protein	GO:0009617 response to bacterium;GO:0043207 response to external biotic stimulus;GO:0051707 response to other organism
AT5G03235	2.31863	28720543	ensembl_gene_id	A. thaliana	28720543	A. thaliana	AT5G03235	ncRNA
AT5G58160	2.31746	835928	ensembl_gene_id	A. thaliana	835928	A. thaliana	AT5G58160	actin binding protein
AT1G32870	2.31658	840181	ensembl_gene_id	A. thaliana	840181	A. thaliana	NAC13	NAC domain protein 13	GO:1900409 positive regulation of cellular response to oxidative stress;GO:1900407 regulation of cellular response to oxidative stress;GO:1902884 positive regulation of response to oxidative stress
AT1G07870	2.31502	837302	ensembl_gene_id	A. thaliana	837302	A. thaliana	AT1G07870	Protein kinase superfamily protein	GO:0071456 cellular response to hypoxia;GO:0036294 cellular response to decreased oxygen levels;GO:0071453 cellular response to oxygen levels
AT1G05767	2.31458	28716371	ensembl_gene_id	A. thaliana	28716371	A. thaliana	AT1G05767	ncRNA
AT5G65140	2.3109	836638	ensembl_gene_id	A. thaliana	836638	A. thaliana	TPPJ	Haloacid dehalogenase-like hydrolase (HAD) superfamily protein	GO:0005992 trehalose biosynthetic process;GO:0005991 trehalose metabolic process;GO:0046351 disaccharide biosynthetic process
AT1G11265	2.30658	3766699	ensembl_gene_id	A. thaliana	3766699	A. thaliana	AT1G11265	hypothetical protein
AT4G05110	2.30312	825856	ensembl_gene_id	A. thaliana	825856	A. thaliana	ENT6	equilibrative nucleoside transporter 6	GO:0015858 nucleoside transport;GO:1901642 nucleoside transmembrane transport;GO:1901264 carbohydrate derivative transport
AT2G45900	2.30046	819198	ensembl_gene_id	A. thaliana	819198	A. thaliana	TRM13	Phosphatidylinositol N-acetyglucosaminlytransferase subunit P-like protein	GO:0009739 response to gibberellin;GO:0033993 response to lipid;GO:0009725 response to hormone
AT1G23040	2.29463	838912	ensembl_gene_id	A. thaliana	838912	A. thaliana	AT1G23040	hydroxyproline-rich glycoprotein family protein	GO:0008150 biological_process
AT3G10340	2.29451	820196	ensembl_gene_id	A. thaliana	820196	A. thaliana	PAL4	phenylalanine ammonia-lyase 4	GO:0009800 cinnamic acid biosynthetic process;GO:0009803 cinnamic acid metabolic process;GO:0006559 L-phenylalanine catabolic process
AT5G47635	2.29158	834814	ensembl_gene_id	A. thaliana	834814	A. thaliana	AT5G47635	Pollen Ole e 1 allergen and extensin family protein	GO:0008150 biological_process
AT1G49900	2.29024	841413	ensembl_gene_id	A. thaliana	841413	A. thaliana	AT1G49900	C2H2 type zinc finger transcription factor family	GO:0006355 regulation of transcription, DNA-templated;GO:1903506 regulation of nucleic acid-templated transcription;GO:2001141 regulation of RNA biosynthetic process
AT3G05936	2.28858	6240608	ensembl_gene_id	A. thaliana	6240608	A. thaliana	AT3G05936	hypothetical protein	GO:0008150 biological_process
AT4G38310	2.28358	829988	ensembl_gene_id	A. thaliana	829988	A. thaliana	AT4G38310	Galactosyl transferase GMA12/MNN10 family protein
AT5G39610	2.28021	833957	ensembl_gene_id	A. thaliana	833957	A. thaliana	NAC6	NAC domain containing protein 6	GO:0007569 cell aging;GO:0090398 cellular senescence;GO:0090400 stress-induced premature senescence
AT3G60140	2.27826	825184	ensembl_gene_id	A. thaliana	825184	A. thaliana	DIN2	Glycosyl hydrolase superfamily protein	GO:0016145 S-glycoside catabolic process;GO:0019759 glycosinolate catabolic process;GO:0019762 glucosinolate catabolic process
AT3G08885	2.27784	28719170	ensembl_gene_id	A. thaliana	28719170	A. thaliana	AT3G08885	miscRNA
AT5G17450	2.2658	831611	ensembl_gene_id	A. thaliana	831611	A. thaliana	HIPP21	Heavy metal transport/detoxification superfamily protein	GO:0055073 cadmium ion homeostasis;GO:0071585 detoxification of cadmium ion;GO:0061687 detoxification of inorganic compound
AT1G22470	2.26501	838853	ensembl_gene_id	A. thaliana	838853	A. thaliana	AT1G22470	hypothetical protein	GO:0008150 biological_process
AT1G69430	2.26357	843275	ensembl_gene_id	A. thaliana	843275	A. thaliana	AT1G69430	Son of sevenless protein	GO:0008150 biological_process
AT1G09170	2.25997	837437	ensembl_gene_id	A. thaliana	837437	A. thaliana	AT1G09170	P-loop nucleoside triphosphate hydrolases superfamily protein with CH (Calponin Homology) domain-containing protein	GO:0007018 microtubule-based movement;GO:0006928 movement of cell or subcellular component;GO:0007017 microtubule-based process
AT2G22200	2.252	816754	ensembl_gene_id	A. thaliana	816754	A. thaliana	AT2G22200	Integrase-type DNA-binding superfamily protein	GO:0006355 regulation of transcription, DNA-templated;GO:1903506 regulation of nucleic acid-templated transcription;GO:2001141 regulation of RNA biosynthetic process
AT1G56570	2.24675	842111	ensembl_gene_id	A. thaliana	842111	A. thaliana	PGN	Tetratricopeptide repeat (TPR)-like superfamily protein	GO:0009749 response to glucose;GO:0009746 response to hexose;GO:0034284 response to monosaccharide
AT3G01795	2.24552	28718517	ensembl_gene_id	A. thaliana	28718517	A. thaliana	AT3G01795	ncRNA
AT2G31940	2.24527	817752	ensembl_gene_id	A. thaliana	817752	A. thaliana	AT2G31940	oxidoreductase/transition metal ion-binding protein	GO:0008150 biological_process
AT2G15970	2.24492	816092	ensembl_gene_id	A. thaliana	816092	A. thaliana	COR413-PM1	cold regulated 413 plasma membrane 1	GO:0042631 cellular response to water deprivation;GO:0071462 cellular response to water stimulus;GO:0009631 cold acclimation
AT3G56080	2.24319	824774	ensembl_gene_id	A. thaliana	824774	A. thaliana	AT3G56080	S-adenosyl-L-methionine-dependent methyltransferases superfamily protein
AT1G02070	2.24225	839270	ensembl_gene_id	A. thaliana	839270	A. thaliana	AT1G02070	zinc ion-binding protein
AT5G24530	2.24058	832524	ensembl_gene_id	A. thaliana	832524	A. thaliana	DMR6	2-oxoglutarate (2OG) and Fe(II)-dependent oxygenase superfamily protein	GO:0046244 salicylic acid catabolic process;GO:0019336 phenol-containing compound catabolic process;GO:0009696 salicylic acid metabolic process
AT1G75891	2.2319	6241104	ensembl_gene_id	A. thaliana	6241104	A. thaliana	AT1G75891	ncRNA	GO:0008150 biological_process
AT4G21650	2.2253	828252	ensembl_gene_id	A. thaliana	828252	A. thaliana	AT4G21650	Subtilase family protein
AT5G47040	2.21996	834750	ensembl_gene_id	A. thaliana	834750	A. thaliana	LON2	lon protease 2	GO:0016560 protein import into peroxisome matrix, docking;GO:0016558 protein import into peroxisome matrix;GO:0006625 protein targeting to peroxisome
AT1G07720	2.21904	837286	ensembl_gene_id	A. thaliana	837286	A. thaliana	KCS3	3-ketoacyl-CoA synthase 3	GO:0006633 fatty acid biosynthetic process;GO:0072330 monocarboxylic acid biosynthetic process;GO:0006631 fatty acid metabolic process
AT1G54160	2.21895	841856	ensembl_gene_id	A. thaliana	841856	A. thaliana	NF-YA5	nuclear factor Y, subunit A5	GO:0010262 somatic embryogenesis;GO:0031099 regeneration;GO:0009785 blue light signaling pathway
AT3G62260	2.21521	825399	ensembl_gene_id	A. thaliana	825399	A. thaliana	AT3G62260	Protein phosphatase 2C family protein	GO:0006470 protein dephosphorylation;GO:0016311 dephosphorylation;GO:0009651 response to salt stress
AT1G58520	2.21491	842218	ensembl_gene_id	A. thaliana	842218	A. thaliana	RXW8	GDSL-like lipase/acylhydrolase superfamily protein
AT1G80120	2.21159	844352	ensembl_gene_id	A. thaliana	844352	A. thaliana	AT1G80120	LURP-one-like protein (DUF567)
AT4G27560	2.20955	828865	ensembl_gene_id	A. thaliana	828865	A. thaliana	AT4G27560	UDP-Glycosyltransferase superfamily protein	GO:0046283 anthocyanin-containing compound metabolic process;GO:0009812 flavonoid metabolic process;GO:0042440 pigment metabolic process
AT4G01120	2.20835	826505	ensembl_gene_id	A. thaliana	826505	A. thaliana	GBF2	G-box binding factor 2	GO:0009637 response to blue light;GO:0016143 S-glycoside metabolic process;GO:0019757 glycosinolate metabolic process
AT4G24480	2.20222	828550	ensembl_gene_id	A. thaliana	828550	A. thaliana	AT4G24480	Protein kinase superfamily protein	GO:0006468 protein phosphorylation;GO:0016310 phosphorylation;GO:0006796 phosphate-containing compound metabolic process
AT5G41900	2.19489	834195	ensembl_gene_id	A. thaliana	834195	A. thaliana	AT5G41900	alpha/beta-Hydrolases superfamily protein
AT1G10740	2.19284	837617	ensembl_gene_id	A. thaliana	837617	A. thaliana	AT1G10740	alpha/beta-Hydrolases superfamily protein
AT5G24120	2.19243	832477	ensembl_gene_id	A. thaliana	832477	A. thaliana	SIGE	sigma factor E	GO:0010207 photosystem II assembly;GO:0071483 cellular response to blue light;GO:0071472 cellular response to salt stress
AT3G47295	2.18662	823883	ensembl_gene_id	A. thaliana	823883	A. thaliana	AT3G47295	hypothetical protein	GO:0008150 biological_process
AT3G15500	2.18514	820789	ensembl_gene_id	A. thaliana	820789	A. thaliana	NAC3	NAC domain containing protein 3	GO:0009867 jasmonic acid mediated signaling pathway;GO:0071395 cellular response to jasmonic acid stimulus;GO:0071398 cellular response to fatty acid
AT3G47580	2.18015	823912	ensembl_gene_id	A. thaliana	823912	A. thaliana	AT3G47580	Leucine-rich repeat protein kinase family protein	GO:0009755 hormone-mediated signaling pathway;GO:0032870 cellular response to hormone stimulus;GO:0071495 cellular response to endogenous stimulus
AT1G53580	2.17688	841793	ensembl_gene_id	A. thaliana	841793	A. thaliana	GLY3	glyoxalase II 3	GO:0070813 hydrogen sulfide metabolic process;GO:0009960 endosperm development;GO:0006749 glutathione metabolic process
AT1G08920	2.17406	837413	ensembl_gene_id	A. thaliana	837413	A. thaliana	ESL1	ERD (early response to dehydration) six-like 1	GO:0015749 monosaccharide transmembrane transport;GO:0034219 carbohydrate transmembrane transport;GO:0008643 carbohydrate transport
AT4G21570	2.16672	828242	ensembl_gene_id	A. thaliana	828242	A. thaliana	AT4G21570	organic solute transporter ostalpha protein (DUF300)
AT5G55180	2.16582	835611	ensembl_gene_id	A. thaliana	835611	A. thaliana	AT5G55180	O-Glycosyl hydrolases family 17 protein	GO:0005975 carbohydrate metabolic process;GO:0044238 primary metabolic process;GO:0071704 organic substance metabolic process
AT2G32885	2.1632	5007924	ensembl_gene_id	A. thaliana	5007924	A. thaliana	AT2G32885	Rapid alkalinization factor (RALF) family protein	GO:0019722 calcium-mediated signaling;GO:0019932 second-messenger-mediated signaling;GO:0035556 intracellular signal transduction
AT1G63440	2.15942	842650	ensembl_gene_id	A. thaliana	842650	A. thaliana	HMA5	heavy metal atpase 5	GO:0010273 detoxification of copper ion;GO:1990169 stress response to copper ion;GO:0061687 detoxification of inorganic compound
AT4G06536	2.15712	826007	ensembl_gene_id	A. thaliana	826007	A. thaliana	AT4G06536	SPla/RYanodine receptor (SPRY) domain-containing protein	GO:0008150 biological_process
AT4G34650	2.15636	829617	ensembl_gene_id	A. thaliana	829617	A. thaliana	SQS2	squalene synthase 2	GO:0045338 farnesyl diphosphate metabolic process;GO:0016126 sterol biosynthetic process;GO:0006694 steroid biosynthetic process
AT1G48710	2.1556	3767404	ensembl_gene_id	A. thaliana	3767404	A. thaliana	AT1G48710	hypothetical protein
AT5G43150	2.15197	834332	ensembl_gene_id	A. thaliana	834332	A. thaliana	AT5G43150	elongation factor
AT4G01060	2.15163	827917	ensembl_gene_id	A. thaliana	827917	A. thaliana	CPL3	CAPRICE-like MYB3	GO:0010026 trichome differentiation;GO:0048764 trichoblast maturation;GO:0048765 root hair cell differentiation
AT5G11210	2.14755	830991	ensembl_gene_id	A. thaliana	830991	A. thaliana	GLR2.5	glutamate receptor 2.5	GO:0071230 cellular response to amino acid stimulus;GO:0007186 G protein-coupled receptor signaling pathway;GO:0043200 response to amino acid
AT5G44110	2.14652	834434	ensembl_gene_id	A. thaliana	834434	A. thaliana	ABCI21	P-loop containing nucleoside triphosphate hydrolases superfamily protein	GO:0071329 cellular response to sucrose stimulus;GO:0071324 cellular response to disaccharide stimulus;GO:0010218 response to far red light
AT1G64380	2.14551	842745	ensembl_gene_id	A. thaliana	842745	A. thaliana	AT1G64380	Integrase-type DNA-binding superfamily protein	GO:0006355 regulation of transcription, DNA-templated;GO:1903506 regulation of nucleic acid-templated transcription;GO:2001141 regulation of RNA biosynthetic process
AT1G02030	2.14202	839285	ensembl_gene_id	A. thaliana	839285	A. thaliana	AT1G02030	C2H2-like zinc finger protein	GO:0006355 regulation of transcription, DNA-templated;GO:1903506 regulation of nucleic acid-templated transcription;GO:2001141 regulation of RNA biosynthetic process
AT4G26140	2.13883	828720	ensembl_gene_id	A. thaliana	828720	A. thaliana	BGAL12	beta-galactosidase 12	GO:0005975 carbohydrate metabolic process;GO:0044238 primary metabolic process;GO:0071704 organic substance metabolic process
AT5G67090	2.13703	836844	ensembl_gene_id	A. thaliana	836844	A. thaliana	AT5G67090	Subtilisin-like serine endopeptidase family protein	GO:0006508 proteolysis;GO:0019538 protein metabolic process;GO:1901564 organonitrogen compound metabolic process
AT1G47950	2.13656	3767398	ensembl_gene_id	A. thaliana	3767398	A. thaliana	AT1G47950	hypothetical protein
AT2G40080	2.13476	818596	ensembl_gene_id	A. thaliana	818596	A. thaliana	ELF4	EARLY FLOWERING-like protein (DUF1313)	GO:0042753 positive regulation of circadian rhythm;GO:0009649 entrainment of circadian clock;GO:0010017 red or far-red light signaling pathway
AT3G59720	2.13386	3769740	ensembl_gene_id	A. thaliana	3769740	A. thaliana	AT3G59720	hypothetical protein
AT1G64000	2.13361	842703	ensembl_gene_id	A. thaliana	842703	A. thaliana	WRKY56	WRKY DNA-binding protein 56	GO:0006355 regulation of transcription, DNA-templated;GO:1903506 regulation of nucleic acid-templated transcription;GO:2001141 regulation of RNA biosynthetic process
AT3G02405	2.13069	28718568	ensembl_gene_id	A. thaliana	28718568	A. thaliana	AT3G02405	ncRNA
AT1G70020	2.13064	843339	ensembl_gene_id	A. thaliana	843339	A. thaliana	AT1G70020	transmembrane protein, putative (DUF1163)	GO:0008150 biological_process
AT2G30550	2.12218	817604	ensembl_gene_id	A. thaliana	817604	A. thaliana	AT2G30550	alpha/beta-Hydrolases superfamily protein	GO:0006629 lipid metabolic process;GO:0044238 primary metabolic process;GO:0071704 organic substance metabolic process
AT5G23850	2.12013	832450	ensembl_gene_id	A. thaliana	832450	A. thaliana	AT5G23850	O-glucosyltransferase rumi-like protein (DUF821)
AT4G11590	2.11946	826764	ensembl_gene_id	A. thaliana	826764	A. thaliana	AT4G11590	F-box associated ubiquitination effector family protein	GO:0016567 protein ubiquitination;GO:0032446 protein modification by small protein conjugation;GO:0070647 protein modification by small protein conjugation or removal
AT1G23800	2.11624	838991	ensembl_gene_id	A. thaliana	838991	A. thaliana	ALDH2B7	aldehyde dehydrogenase 2B7
AT5G05390	2.10728	830421	ensembl_gene_id	A. thaliana	830421	A. thaliana	LAC12	laccase 12
AT1G62540	2.10609	842551	ensembl_gene_id	A. thaliana	842551	A. thaliana	FMO GS-OX2	flavin-monooxygenase glucosinolate S-oxygenase 2	GO:0016144 S-glycoside biosynthetic process;GO:0019758 glycosinolate biosynthetic process;GO:0019761 glucosinolate biosynthetic process
AT2G02990	2.10439	814828	ensembl_gene_id	A. thaliana	814828	A. thaliana	RNS1	ribonuclease 1	GO:0009718 anthocyanin-containing compound biosynthetic process;GO:0046283 anthocyanin-containing compound metabolic process;GO:0009813 flavonoid biosynthetic process
AT5G04690	2.10275	830347	ensembl_gene_id	A. thaliana	830347	A. thaliana	AT5G04690	Ankyrin repeat family protein	GO:0008150 biological_process
AT1G17870	2.10135	838366	ensembl_gene_id	A. thaliana	838366	A. thaliana	EGY3	ethylene-dependent gravitropism-deficient and yellow-green-like 3	GO:0009651 response to salt stress;GO:0006970 response to osmotic stress;GO:0009628 response to abiotic stimulus
AT1G17310	2.0996	838303	ensembl_gene_id	A. thaliana	838303	A. thaliana	AT1G17310	MADS-box transcription factor family protein	GO:0045944 positive regulation of transcription by RNA polymerase II;GO:0045893 positive regulation of transcription, DNA-templated;GO:1902680 positive regulation of RNA biosynthetic process
AT5G22540	2.09184	832315	ensembl_gene_id	A. thaliana	832315	A. thaliana	AT5G22540	transmembrane protein, putative (DUF247)	GO:0042742 defense response to bacterium;GO:0009617 response to bacterium;GO:0098542 defense response to other organism
AT3G21150	2.08976	821667	ensembl_gene_id	A. thaliana	821667	A. thaliana	BBX32	B-box 32	GO:0009785 blue light signaling pathway;GO:0030522 intracellular receptor signaling pathway;GO:0071483 cellular response to blue light
AT5G50720	2.08975	835144	ensembl_gene_id	A. thaliana	835144	A. thaliana	HVA22E	HVA22 homologue E	GO:0042538 hyperosmotic salinity response;GO:0006972 hyperosmotic response;GO:0009414 response to water deprivation
AT5G67300	2.08916	836865	ensembl_gene_id	A. thaliana	836865	A. thaliana	MYBR1	myb domain protein r1	GO:0010929 positive regulation of auxin mediated signaling pathway;GO:2000031 regulation of salicylic acid mediated signaling pathway;GO:1900150 regulation of defense response to fungus
AT1G16120	2.08418	838181	ensembl_gene_id	A. thaliana	838181	A. thaliana	WAKL1	wall associated kinase-like 1	GO:0007166 cell surface receptor signaling pathway;GO:0007165 signal transduction;GO:0023052 signaling
AT3G13640	2.08349	820568	ensembl_gene_id	A. thaliana	820568	A. thaliana	ABCE1	RNAse l inhibitor protein 1	GO:0006415 translational termination;GO:0000054 ribosomal subunit export from nucleus;GO:0033750 ribosome localization
AT5G66710	2.0816	836804	ensembl_gene_id	A. thaliana	836804	A. thaliana	AT5G66710	Protein kinase superfamily protein	GO:0006468 protein phosphorylation;GO:0016310 phosphorylation;GO:0007165 signal transduction
AT1G70170	2.0815	843353	ensembl_gene_id	A. thaliana	843353	A. thaliana	MMP	matrix metalloproteinase	GO:0030574 collagen catabolic process;GO:0032963 collagen metabolic process;GO:0080186 developmental vegetative growth
AT3G32415	2.07667	3769287	ensembl_gene_id	A. thaliana	3769287	A. thaliana	AT3G32415	hypothetical protein
AT5G64430	2.07633	836564	ensembl_gene_id	A. thaliana	836564	A. thaliana	AT5G64430	Octicosapeptide/Phox/Bem1p family protein	GO:0008150 biological_process
AT5G22090	2.07582	832270	ensembl_gene_id	A. thaliana	832270	A. thaliana	AT5G22090	FAF-like protein (DUF3049)	GO:0010922 positive regulation of phosphatase activity;GO:0035306 positive regulation of dephosphorylation;GO:0042326 negative regulation of phosphorylation
AT3G04440	2.07083	819599	ensembl_gene_id	A. thaliana	819599	A. thaliana	AT3G04440	Plasma-membrane choline transporter family protein	GO:0055085 transmembrane transport;GO:0006810 transport;GO:0051234 establishment of localization
AT4G17970	2.06889	827522	ensembl_gene_id	A. thaliana	827522	A. thaliana	ALMT12	aluminum-activated, malate transporter 12	GO:0015743 malate transport;GO:0015740 C4-dicarboxylate transport;GO:0006835 dicarboxylic acid transport
AT4G22960	2.06854	828395	ensembl_gene_id	A. thaliana	828395	A. thaliana	AT4G22960	FAM63A-like protein (DUF544)	GO:0071108 protein K48-linked deubiquitination;GO:0016579 protein deubiquitination;GO:0070646 protein modification by small protein removal
AT5G17780	2.06351	831646	ensembl_gene_id	A. thaliana	831646	A. thaliana	AT5G17780	alpha/beta-Hydrolases superfamily protein	GO:0010224 response to UV-B;GO:0009411 response to UV;GO:0009416 response to light stimulus
AT1G69325	2.06234	843264	ensembl_gene_id	A. thaliana	843264	A. thaliana	AT1G69325	Remorin family protein	GO:0008150 biological_process
AT5G53970	2.05997	835480	ensembl_gene_id	A. thaliana	835480	A. thaliana	TAT7	Tyrosine transaminase family protein	GO:0006572 tyrosine catabolic process;GO:0010189 vitamin E biosynthetic process;GO:0042360 vitamin E metabolic process
AT2G39050	2.05242	818491	ensembl_gene_id	A. thaliana	818491	A. thaliana	EULS3	hydroxyproline-rich glycoprotein family protein	GO:0090332 stomatal closure;GO:0010118 stomatal movement;GO:0042742 defense response to bacterium
AT2G04805	2.05146	28717600	ensembl_gene_id	A. thaliana	28717600	A. thaliana	AT2G04805	ncRNA
AT1G77000	2.05121	844036	ensembl_gene_id	A. thaliana	844036	A. thaliana	SKP2B	RNI-like superfamily protein	GO:1901332 negative regulation of lateral root development;GO:2000023 regulation of lateral root development;GO:2000069 regulation of post-embryonic root development
AT4G09130	2.04814	826491	ensembl_gene_id	A. thaliana	826491	A. thaliana	AT4G09130	RING/U-box superfamily protein	GO:0016567 protein ubiquitination;GO:0032446 protein modification by small protein conjugation;GO:0070647 protein modification by small protein conjugation or removal
AT5G59570	2.04474	836076	ensembl_gene_id	A. thaliana	836076	A. thaliana	BOA	Homeodomain-like superfamily protein	GO:0007623 circadian rhythm;GO:0048511 rhythmic process;GO:0009909 regulation of flower development
AT3G55970	2.04068	824763	ensembl_gene_id	A. thaliana	824763	A. thaliana	JRG21	jasmonate-regulated gene 21	GO:1900366 negative regulation of defense response to insect;GO:2000068 regulation of defense response to insect;GO:1900150 regulation of defense response to fungus
AT4G30960	2.03971	829221	ensembl_gene_id	A. thaliana	829221	A. thaliana	SIP3	SOS3-interacting protein 3	GO:0010540 basipetal auxin transport;GO:0051592 response to calcium ion;GO:0042538 hyperosmotic salinity response
AT1G59740	2.03579	842267	ensembl_gene_id	A. thaliana	842267	A. thaliana	AT1G59740	Major facilitator superfamily protein	GO:0006857 oligopeptide transport;GO:0015833 peptide transport;GO:0042886 amide transport
AT5G57610	2.03486	835865	ensembl_gene_id	A. thaliana	835865	A. thaliana	AT5G57610	kinase superfamily with octicosapeptide/Phox/Bem1p domain-containing protein	GO:0006468 protein phosphorylation;GO:0016310 phosphorylation;GO:0007165 signal transduction
AT1G02660	2.0334	839544	ensembl_gene_id	A. thaliana	839544	A. thaliana	AT1G02660	alpha/beta-Hydrolases superfamily protein	GO:0002213 defense response to insect;GO:0031349 positive regulation of defense response;GO:0048584 positive regulation of response to stimulus
AT4G03820	2.02283	825687	ensembl_gene_id	A. thaliana	825687	A. thaliana	AT4G03820	transmembrane protein, putative (DUF3537)	GO:0008150 biological_process
AT3G58540	2.02273	825023	ensembl_gene_id	A. thaliana	825023	A. thaliana	AT3G58540	hypothetical protein	GO:0008150 biological_process
AT4G27657	2.01986	828879	ensembl_gene_id	A. thaliana	828879	A. thaliana	AT4G27657	hypothetical protein	GO:0071456 cellular response to hypoxia;GO:0036294 cellular response to decreased oxygen levels;GO:0071453 cellular response to oxygen levels
AT4G16760	2.01688	827381	ensembl_gene_id	A. thaliana	827381	A. thaliana	ACX1	acyl-CoA oxidase 1	GO:0033540 fatty acid beta-oxidation using acyl-CoA oxidase;GO:0001676 long-chain fatty acid metabolic process;GO:0002213 defense response to insect
AT3G55840	2.01415	824750	ensembl_gene_id	A. thaliana	824750	A. thaliana	AT3G55840	Hs1pro-1 protein	GO:0019441 tryptophan catabolic process to kynurenine;GO:0070189 kynurenine metabolic process;GO:0006569 tryptophan catabolic process
AT3G11690	2.0105	820341	ensembl_gene_id	A. thaliana	820341	A. thaliana	AT3G11690	hypothetical protein	GO:0008150 biological_process
AT4G36820	2.00977	829835	ensembl_gene_id	A. thaliana	829835	A. thaliana	AT4G36820	calcium uniporter (DUF607)	GO:0006851 mitochondrial calcium ion transmembrane transport;GO:0036444 calcium import into the mitochondrion;GO:0060401 cytosolic calcium ion transport
AT5G37260	2.00678	833700	ensembl_gene_id	A. thaliana	833700	A. thaliana	RVE2	Homeodomain-like superfamily protein	GO:0009845 seed germination;GO:0007623 circadian rhythm;GO:0048511 rhythmic process
AT3G14560	2.00325	820682	ensembl_gene_id	A. thaliana	820682	A. thaliana	AT3G14560	hypothetical protein	GO:0008150 biological_process
AT3G16990	2.00301	820955	ensembl_gene_id	A. thaliana	820955	A. thaliana	AT3G16990	heme oxygenase-like, multi-helical	GO:0009229 thiamine diphosphate biosynthetic process;GO:0042357 thiamine diphosphate metabolic process;GO:0042723 thiamine-containing compound metabolic process
AT1G17550	2.00187	838330	ensembl_gene_id	A. thaliana	838330	A. thaliana	HAB2	homology to ABI2
AT3G16210	2.00154	820867	ensembl_gene_id	A. thaliana	820867	A. thaliana	AT3G16210	F-box family protein	GO:0008150 biological_process
AT1G78610	1.9972	844197	ensembl_gene_id	A. thaliana	844197	A. thaliana	MSL6	mechanosensitive channel of small conductance-like 6	GO:0006820 anion transport;GO:0006811 ion transport;GO:0006810 transport
AT5G18270	1.9971	831945	ensembl_gene_id	A. thaliana	831945	A. thaliana	ANAC087	NAC domain containing protein 87	GO:0006355 regulation of transcription, DNA-templated;GO:1903506 regulation of nucleic acid-templated transcription;GO:2001141 regulation of RNA biosynthetic process
AT1G74458	1.99707	5007848	ensembl_gene_id	A. thaliana	5007848	A. thaliana	AT1G74458	transmembrane protein
AT3G19290	1.99515	821463	ensembl_gene_id	A. thaliana	821463	A. thaliana	ABF4	ABRE binding factor 4	GO:1901406 positive regulation of tetrapyrrole catabolic process;GO:1903648 positive regulation of chlorophyll catabolic process;GO:0010271 regulation of chlorophyll catabolic process
AT3G16340	1.9946	820881	ensembl_gene_id	A. thaliana	820881	A. thaliana	ABCG29	pleiotropic drug resistance 1	GO:1901140 p-coumaryl alcohol transport;GO:1901141 regulation of lignin biosynthetic process;GO:0015850 organic hydroxy compound transport
AT1G25450	1.99269	839131	ensembl_gene_id	A. thaliana	839131	A. thaliana	KCS5	3-ketoacyl-CoA synthase 5	GO:0042335 cuticle development;GO:0000038 very long-chain fatty acid metabolic process;GO:0006633 fatty acid biosynthetic process
AT1G52565	1.99174	841688	ensembl_gene_id	A. thaliana	841688	A. thaliana	AT1G52565	cytochrome P450 family protein	GO:0008150 biological_process
AT3G22740	1.9878	821845	ensembl_gene_id	A. thaliana	821845	A. thaliana	HMT3	homocysteine S-methyltransferase 3	GO:0033477 S-methylmethionine metabolic process;GO:0033528 S-methylmethionine cycle;GO:0009086 methionine biosynthetic process
AT4G33150	1.98731	829452	ensembl_gene_id	A. thaliana	829452	A. thaliana	AT4G33150	lysine-ketoglutarate reductase/saccharopine dehydrogenase bifunctional enzyme	GO:0006554 lysine catabolic process;GO:0019474 L-lysine catabolic process to acetyl-CoA;GO:0019477 L-lysine catabolic process
AT4G23600	1.98448	828460	ensembl_gene_id	A. thaliana	828460	A. thaliana	CORI3	Tyrosine transaminase family protein	GO:0010188 response to microbial phytotoxin;GO:0042538 hyperosmotic salinity response;GO:0006972 hyperosmotic response
AT5G39090	1.98406	833901	ensembl_gene_id	A. thaliana	833901	A. thaliana	AT5G39090	HXXXD-type acyl-transferase family protein
AT3G14590	1.98238	820685	ensembl_gene_id	A. thaliana	820685	A. thaliana	NTMC2T6.2	Calcium-dependent lipid-binding (CaLB domain) family protein
AT2G46300	1.98125	819238	ensembl_gene_id	A. thaliana	819238	A. thaliana	AT2G46300	Late embryogenesis abundant (LEA) hydroxyproline-rich glycoprotein family	GO:0008150 biological_process
AT1G48840	1.97976	841306	ensembl_gene_id	A. thaliana	841306	A. thaliana	AT1G48840	heat-inducible transcription repressor (DUF639)	GO:0008150 biological_process
AT5G66460	1.97676	836778	ensembl_gene_id	A. thaliana	836778	A. thaliana	MAN7	Glycosyl hydrolase superfamily protein	GO:1990059 fruit valve development;GO:0010047 fruit dehiscence;GO:0009900 dehiscence
AT1G46768	1.97475	841117	ensembl_gene_id	A. thaliana	841117	A. thaliana	RAP2.1	related to AP2 1	GO:0009414 response to water deprivation;GO:0009415 response to water;GO:0009409 response to cold
AT4G03845	1.97256	28719521	ensembl_gene_id	A. thaliana	28719521	A. thaliana	AT4G03845	ncRNA
AT4G04020	1.97236	825714	ensembl_gene_id	A. thaliana	825714	A. thaliana	FIB	fibrillin	GO:0010205 photoinhibition;GO:0043155 negative regulation of photosynthesis, light reaction;GO:1905156 negative regulation of photosynthesis
AT4G23900	1.96783	828490	ensembl_gene_id	A. thaliana	828490	A. thaliana	AT4G23900	Nucleoside diphosphate kinase family protein	GO:0006228 UTP biosynthetic process;GO:0046051 UTP metabolic process;GO:0006183 GTP biosynthetic process
AT1G20030	1.96637	838592	ensembl_gene_id	A. thaliana	838592	A. thaliana	AT1G20030	Pathogenesis-related thaumatin superfamily protein	GO:0006952 defense response;GO:0006950 response to stress;GO:0050896 response to stimulus
AT4G37140	1.96603	829868	ensembl_gene_id	A. thaliana	829868	A. thaliana	MEE69	alpha/beta-Hydrolases superfamily protein	GO:0009793 embryo development ending in seed dormancy;GO:0009790 embryo development;GO:0048316 seed development
AT3G17000	1.96558	820956	ensembl_gene_id	A. thaliana	820956	A. thaliana	UBC32	ubiquitin-conjugating enzyme 32	GO:1902457 negative regulation of stomatal opening;GO:1902456 regulation of stomatal opening;GO:0042631 cellular response to water deprivation
AT5G61430	1.9637	836264	ensembl_gene_id	A. thaliana	836264	A. thaliana	NAC100	NAC domain containing protein 100	GO:0006355 regulation of transcription, DNA-templated;GO:1903506 regulation of nucleic acid-templated transcription;GO:2001141 regulation of RNA biosynthetic process
AT1G69610	1.96172	843297	ensembl_gene_id	A. thaliana	843297	A. thaliana	AT1G69610	zinc finger FYVE domain protein, putative (DUF1666)
AT5G49525	1.95912	835013	ensembl_gene_id	A. thaliana	835013	A. thaliana	AT5G49525	transmembrane protein	GO:0008150 biological_process
AT5G20810	1.95847	832204	ensembl_gene_id	A. thaliana	832204	A. thaliana	AT5G20810	SAUR-like auxin-responsive protein family	GO:0009733 response to auxin;GO:0009725 response to hormone;GO:0009719 response to endogenous stimulus
AT1G56550	1.95806	842108	ensembl_gene_id	A. thaliana	842108	A. thaliana	RGXT3	RhamnoGalacturonan specific Xylosyltransferase 1	GO:0010306 rhamnogalacturonan II biosynthetic process;GO:0010396 rhamnogalacturonan II metabolic process;GO:0052325 cell wall pectin biosynthetic process
AT5G04080	1.95684	830287	ensembl_gene_id	A. thaliana	830287	A. thaliana	AT5G04080	cysteine-rich TM module stress tolerance protein	GO:0008150 biological_process
AT3G12833	1.95346	28719265	ensembl_gene_id	A. thaliana	28719265	A. thaliana	AT3G12833	hypothetical protein	GO:0008150 biological_process
AT3G51000	1.94573	824264	ensembl_gene_id	A. thaliana	824264	A. thaliana	AT3G51000	alpha/beta-Hydrolases superfamily protein
AT4G22590	1.94393	828355	ensembl_gene_id	A. thaliana	828355	A. thaliana	TPPG	Haloacid dehalogenase-like hydrolase (HAD) superfamily protein	GO:0005992 trehalose biosynthetic process;GO:0005991 trehalose metabolic process;GO:0046351 disaccharide biosynthetic process
AT4G35560	1.94353	829708	ensembl_gene_id	A. thaliana	829708	A. thaliana	DAW1	Transducin/WD40 repeat-like superfamily protein	GO:0017157 regulation of exocytosis;GO:0051046 regulation of secretion;GO:1903530 regulation of secretion by cell
AT4G22940	1.9429	828393	ensembl_gene_id	A. thaliana	828393	A. thaliana	AT4G22940	Protein kinase superfamily protein	GO:0006468 protein phosphorylation;GO:0016310 phosphorylation;GO:0006796 phosphate-containing compound metabolic process
AT5G02420	1.94035	831836	ensembl_gene_id	A. thaliana	831836	A. thaliana	AT5G02420	cyclin-dependent kinase inhibitor SMR3-like protein	GO:0045839 negative regulation of mitotic nuclear division;GO:0051784 negative regulation of nuclear division;GO:0007088 regulation of mitotic nuclear division
AT2G21510	1.93959	816690	ensembl_gene_id	A. thaliana	816690	A. thaliana	AT2G21510	DNAJ heat shock N-terminal domain-containing protein
AT5G54020	1.93833	835485	ensembl_gene_id	A. thaliana	835485	A. thaliana	AT5G54020	Cysteine/Histidine-rich C1 domain family protein	GO:0035556 intracellular signal transduction;GO:0007165 signal transduction;GO:0023052 signaling
AT3G45446	1.93749	3769651	ensembl_gene_id	A. thaliana	3769651	A. thaliana	AT3G45446	hypothetical protein
AT1G48320	1.9327	841252	ensembl_gene_id	A. thaliana	841252	A. thaliana	DHNAT1	Thioesterase superfamily protein	GO:0051289 protein homotetramerization;GO:0042372 phylloquinone biosynthetic process;GO:0042374 phylloquinone metabolic process
AT4G26255	1.92896	5008165	ensembl_gene_id	A. thaliana	5008165	A. thaliana	AT4G26255	ncRNA	GO:0008150 biological_process
AT3G29630	1.92894	822631	ensembl_gene_id	A. thaliana	822631	A. thaliana	AT3G29630	UDP-Glycosyltransferase superfamily protein
AT4G27570	1.92826	828866	ensembl_gene_id	A. thaliana	828866	A. thaliana	AT4G27570	UDP-Glycosyltransferase superfamily protein	GO:0046283 anthocyanin-containing compound metabolic process;GO:0009812 flavonoid metabolic process;GO:0042440 pigment metabolic process
AT3G21510	1.92758	821705	ensembl_gene_id	A. thaliana	821705	A. thaliana	AHP1	histidine-containing phosphotransmitter 1	GO:0051781 positive regulation of cell division;GO:0080036 regulation of cytokinin-activated signaling pathway;GO:0009825 multidimensional cell growth
AT1G62660	1.92664	842563	ensembl_gene_id	A. thaliana	842563	A. thaliana	AT1G62660	Glycosyl hydrolases family 32 protein	GO:0005985 sucrose metabolic process;GO:0071370 cellular response to gibberellin stimulus;GO:0005984 disaccharide metabolic process
AT1G53170	1.92381	841751	ensembl_gene_id	A. thaliana	841751	A. thaliana	ERF8	ethylene response factor 8	GO:0009873 ethylene-activated signaling pathway;GO:0071369 cellular response to ethylene stimulus;GO:0000160 phosphorelay signal transduction system
AT1G64010	1.92363	842704	ensembl_gene_id	A. thaliana	842704	A. thaliana	AT1G64010	Serine protease inhibitor (SERPIN) family protein	GO:0010951 negative regulation of endopeptidase activity;GO:0052548 regulation of endopeptidase activity;GO:0010466 negative regulation of peptidase activity
AT2G30340	1.91835	817584	ensembl_gene_id	A. thaliana	817584	A. thaliana	LBD13	LOB domain-containing protein 13	GO:0010311 lateral root formation;GO:0010102 lateral root morphogenesis;GO:0010101 post-embryonic root morphogenesis
AT3G10420	1.91149	820206	ensembl_gene_id	A. thaliana	820206	A. thaliana	SPD1	P-loop containing nucleoside triphosphate hydrolases superfamily protein	GO:0036166 phenotypic switching;GO:0090677 reversible differentiation;GO:0010431 seed maturation
AT1G72240	1.90725	843556	ensembl_gene_id	A. thaliana	843556	A. thaliana	AT1G72240	hypothetical protein	GO:0008150 biological_process
AT4G37050	1.9069	829859	ensembl_gene_id	A. thaliana	829859	A. thaliana	PLP4	PATATIN-like protein 4	GO:0009737 response to abscisic acid;GO:0097305 response to alcohol;GO:0033993 response to lipid
AT1G79529	1.90648	6241354	ensembl_gene_id	A. thaliana	6241354	A. thaliana	AT1G79529	ncRNA	GO:0008150 biological_process
AT1G29230	1.90308	839797	ensembl_gene_id	A. thaliana	839797	A. thaliana	CIPK18	CBL-interacting protein kinase 18	GO:0006468 protein phosphorylation;GO:0016310 phosphorylation;GO:0007165 signal transduction
AT4G13800	1.90074	827014	ensembl_gene_id	A. thaliana	827014	A. thaliana	AT4G13800	magnesium transporter NIPA (DUF803)	GO:0015693 magnesium ion transport;GO:0030001 metal ion transport;GO:0006812 cation transport
AT1G09600	1.89601	837487	ensembl_gene_id	A. thaliana	837487	A. thaliana	AT1G09600	Protein kinase superfamily protein	GO:0070816 phosphorylation of RNA polymerase II C-terminal domain;GO:0032968 positive regulation of transcription elongation from RNA polymerase II promoter;GO:0034243 regulation of transcription elongation from RNA polymerase II promoter
AT1G71930	1.89389	843524	ensembl_gene_id	A. thaliana	843524	A. thaliana	VND7	vascular related NAC-domain protein 7	GO:0090059 protoxylem development;GO:0048759 xylem vessel member cell differentiation;GO:1905177 tracheary element differentiation
AT5G67310	1.89085	836866	ensembl_gene_id	A. thaliana	836866	A. thaliana	CYP81G1	cytochrome P450, family 81, subfamily G, polypeptide 1
AT5G05365	1.88985	5008200	ensembl_gene_id	A. thaliana	5008200	A. thaliana	AT5G05365	Heavy metal transport/detoxification superfamily protein
AT4G15490	1.88902	827221	ensembl_gene_id	A. thaliana	827221	A. thaliana	UGT84A3	UDP-Glycosyltransferase superfamily protein
AT5G02230	1.88714	831784	ensembl_gene_id	A. thaliana	831784	A. thaliana	AT5G02230	Haloacid dehalogenase-like hydrolase (HAD) superfamily protein
AT2G38060	1.88686	818384	ensembl_gene_id	A. thaliana	818384	A. thaliana	PHT4;2	phosphate transporter 4;2	GO:0055085 transmembrane transport;GO:0006810 transport;GO:0051234 establishment of localization
AT4G30850	1.88424	829209	ensembl_gene_id	A. thaliana	829209	A. thaliana	HHP2	heptahelical transmembrane protein2	GO:0009744 response to sucrose;GO:0034285 response to disaccharide;GO:0009743 response to carbohydrate
AT4G21926	1.88354	6240612	ensembl_gene_id	A. thaliana	6240612	A. thaliana	AT4G21926	hypothetical protein	GO:0008150 biological_process
AT3G05890	1.87982	819758	ensembl_gene_id	A. thaliana	819758	A. thaliana	RCI2B	Low temperature and salt responsive protein family	GO:0009409 response to cold;GO:0009266 response to temperature stimulus;GO:0009628 response to abiotic stimulus
AT3G21320	1.87922	821686	ensembl_gene_id	A. thaliana	821686	A. thaliana	AT3G21320	EARLY FLOWERING protein	GO:2000028 regulation of photoperiodism, flowering;GO:2000241 regulation of reproductive process;GO:0048583 regulation of response to stimulus
AT3G14067	1.87465	820621	ensembl_gene_id	A. thaliana	820621	A. thaliana	AT3G14067	Subtilase family protein	GO:0010223 secondary shoot formation;GO:0010346 shoot axis formation;GO:0001763 morphogenesis of a branching structure
AT4G05010	1.87314	825843	ensembl_gene_id	A. thaliana	825843	A. thaliana	FBS3	F-box family protein	GO:0008150 biological_process
AT4G33610	1.87018	829501	ensembl_gene_id	A. thaliana	829501	A. thaliana	AT4G33610	glycine-rich protein	GO:0008150 biological_process
AT5G22500	1.86962	832311	ensembl_gene_id	A. thaliana	832311	A. thaliana	FAR1	fatty acid reductase 1	GO:0035336 long-chain fatty-acyl-CoA metabolic process;GO:0035337 fatty-acyl-CoA metabolic process;GO:0010345 suberin biosynthetic process
AT1G22370	1.86749	838844	ensembl_gene_id	A. thaliana	838844	A. thaliana	UGT85A5	UDP-glucosyl transferase 85A5
AT5G19870	1.86609	832108	ensembl_gene_id	A. thaliana	832108	A. thaliana	AT5G19870	transmembrane epididymal protein (DUF716)
AT5G37180	1.86344	833692	ensembl_gene_id	A. thaliana	833692	A. thaliana	SUS5	sucrose synthase 5	GO:0080165 callose deposition in phloem sieve plate;GO:0052545 callose localization;GO:0033037 polysaccharide localization
AT3G55940	1.86325	824760	ensembl_gene_id	A. thaliana	824760	A. thaliana	AT3G55940	Phosphoinositide-specific phospholipase C family protein	GO:0048015 phosphatidylinositol-mediated signaling;GO:0048017 inositol lipid-mediated signaling;GO:0035556 intracellular signal transduction
AT1G08500	1.86277	837371	ensembl_gene_id	A. thaliana	837371	A. thaliana	ENODL18	early nodulin-like protein 18
AT3G02150	1.86168	821061	ensembl_gene_id	A. thaliana	821061	A. thaliana	PTF1	plastid transcription factor 1	GO:0045962 positive regulation of development, heterochronic;GO:0060688 regulation of morphogenesis of a branching structure;GO:2000032 regulation of secondary shoot formation
AT4G09030	1.86049	826482	ensembl_gene_id	A. thaliana	826482	A. thaliana	AGP10	arabinogalactan protein 10
AT4G05020	1.85881	825844	ensembl_gene_id	A. thaliana	825844	A. thaliana	NDB2	NAD(P)H dehydrogenase B2	GO:0010230 alternative respiration;GO:0006116 NADH oxidation;GO:0019674 NAD metabolic process
AT3G04030	1.85786	819558	ensembl_gene_id	A. thaliana	819558	A. thaliana	MYR2	Homeodomain-like superfamily protein	GO:0006355 regulation of transcription, DNA-templated;GO:1903506 regulation of nucleic acid-templated transcription;GO:2001141 regulation of RNA biosynthetic process
AT5G02950	1.85656	831728	ensembl_gene_id	A. thaliana	831728	A. thaliana	AT5G02950	Tudor/PWWP/MBT superfamily protein	GO:0098532 histone H3-K27 trimethylation;GO:0070734 histone H3-K27 methylation;GO:0034968 histone lysine methylation
AT1G75770	1.85555	843910	ensembl_gene_id	A. thaliana	843910	A. thaliana	AT1G75770	hypothetical protein	GO:0008150 biological_process
AT5G48400	1.8501	834895	ensembl_gene_id	A. thaliana	834895	A. thaliana	ATGLR1.2	Glutamate receptor family protein	GO:0071230 cellular response to amino acid stimulus;GO:0043200 response to amino acid;GO:0071417 cellular response to organonitrogen compound
AT4G19050	1.84947	827643	ensembl_gene_id	A. thaliana	827643	A. thaliana	AT4G19050	NB-ARC domain-containing disease resistance protein
AT2G41312	1.8463	5007951	ensembl_gene_id	A. thaliana	5007951	A. thaliana	AT2G41312	ncRNA	GO:0008150 biological_process
AT5G57900	1.8418	835901	ensembl_gene_id	A. thaliana	835901	A. thaliana	SKIP1	SKP1 interacting partner 1	GO:0031146 SCF-dependent proteasomal ubiquitin-dependent protein catabolic process;GO:0043161 proteasome-mediated ubiquitin-dependent protein catabolic process;GO:0010498 proteasomal protein catabolic process
AT1G33480	1.83941	840242	ensembl_gene_id	A. thaliana	840242	A. thaliana	AT1G33480	RING/U-box superfamily protein	GO:0006511 ubiquitin-dependent protein catabolic process;GO:0019941 modification-dependent protein catabolic process;GO:0043632 modification-dependent macromolecule catabolic process
AT5G04760	1.83693	830354	ensembl_gene_id	A. thaliana	830354	A. thaliana	AT5G04760	Duplicated homeodomain-like superfamily protein	GO:0090359 negative regulation of abscisic acid biosynthetic process;GO:1902931 negative regulation of alcohol biosynthetic process;GO:0045827 negative regulation of isoprenoid metabolic process
AT5G37540	1.83659	833732	ensembl_gene_id	A. thaliana	833732	A. thaliana	AT5G37540	Eukaryotic aspartyl protease family protein
AT5G13930	1.8348	831241	ensembl_gene_id	A. thaliana	831241	A. thaliana	TT4	Chalcone and stilbene synthase family protein	GO:0009714 chalcone metabolic process;GO:0009715 chalcone biosynthetic process;GO:0030639 polyketide biosynthetic process
AT4G26095	1.83433	5008164	ensembl_gene_id	A. thaliana	5008164	A. thaliana	AT4G26095	ncRNA	GO:0008150 biological_process
AT2G41800	1.83419	818779	ensembl_gene_id	A. thaliana	818779	A. thaliana	AT2G41800	imidazolonepropionase (Protein of unknown function, DUF642)	GO:0051511 negative regulation of unidimensional cell growth;GO:1902066 regulation of cell wall pectin metabolic process;GO:0030308 negative regulation of cell growth
AT5G22290	1.83346	832289	ensembl_gene_id	A. thaliana	832289	A. thaliana	NAC089	NAC domain containing protein 89	GO:0009626 plant-type hypersensitive response;GO:0034050 programmed cell death induced by symbiont;GO:0051702 biological process involved in interaction with symbiont
AT3G17130	1.82741	820970	ensembl_gene_id	A. thaliana	820970	A. thaliana	AT3G17130	Plant invertase/pectin methylesterase inhibitor superfamily protein	GO:0043086 negative regulation of catalytic activity;GO:0044092 negative regulation of molecular function;GO:0050790 regulation of catalytic activity
AT4G36900	1.82592	829843	ensembl_gene_id	A. thaliana	829843	A. thaliana	RAP2.10	related to AP2 10	GO:1900057 positive regulation of leaf senescence;GO:1900055 regulation of leaf senescence;GO:0051094 positive regulation of developmental process
AT5G02140	1.8256	831881	ensembl_gene_id	A. thaliana	831881	A. thaliana	AT5G02140	Pathogenesis-related thaumatin superfamily protein	GO:0006952 defense response;GO:0006950 response to stress;GO:0050896 response to stimulus
AT3G07360	1.82347	819924	ensembl_gene_id	A. thaliana	819924	A. thaliana	PUB9	plant U-box 9	GO:0048527 lateral root development;GO:0048528 post-embryonic root development;GO:0071215 cellular response to abscisic acid stimulus
AT5G20360	1.82308	832158	ensembl_gene_id	A. thaliana	832158	A. thaliana	Phox3	Octicosapeptide/Phox/Bem1p (PB1) domain-containing protein / tetratricopeptide repeat (TPR)-containing protein	GO:0008150 biological_process
AT2G18170	1.82009	816330	ensembl_gene_id	A. thaliana	816330	A. thaliana	MPK7	MAP kinase 7	GO:0000165 MAPK cascade;GO:0042542 response to hydrogen peroxide;GO:0007623 circadian rhythm
AT3G56270	1.81996	824793	ensembl_gene_id	A. thaliana	824793	A. thaliana	AT3G56270	WEB family protein (DUF827)	GO:0009904 chloroplast accumulation movement;GO:0009903 chloroplast avoidance movement;GO:0009902 chloroplast relocation
AT4G18050	1.81841	827530	ensembl_gene_id	A. thaliana	827530	A. thaliana	ABCB9	P-glycoprotein 9	GO:0055085 transmembrane transport;GO:0006810 transport;GO:0051234 establishment of localization
AT1G02470	1.8163	837812	ensembl_gene_id	A. thaliana	837812	A. thaliana	AT1G02470	Polyketide cyclase/dehydrase and lipid transport superfamily protein	GO:0008150 biological_process
AT1G04570	1.81627	839486	ensembl_gene_id	A. thaliana	839486	A. thaliana	AT1G04570	Major facilitator superfamily protein	GO:0008150 biological_process
AT2G45660	1.8136	819174	ensembl_gene_id	A. thaliana	819174	A. thaliana	AGL20	AGAMOUS-like 20	GO:0010077 maintenance of inflorescence meristem identity;GO:0009911 positive regulation of flower development;GO:2000243 positive regulation of reproductive process
AT4G25670	1.80609	828672	ensembl_gene_id	A. thaliana	828672	A. thaliana	AT4G25670	stress response NST1-like protein	GO:0008150 biological_process
AT1G79900	1.80598	844329	ensembl_gene_id	A. thaliana	844329	A. thaliana	BAC2	Mitochondrial substrate carrier family protein	GO:0006844 acyl carnitine transport;GO:1903826 L-arginine transmembrane transport;GO:1990822 basic amino acid transmembrane transport
AT4G39210	1.80461	830076	ensembl_gene_id	A. thaliana	830076	A. thaliana	APL3	Glucose-1-phosphate adenylyltransferase family protein	GO:0005978 glycogen biosynthetic process;GO:0005977 glycogen metabolic process;GO:0006112 energy reserve metabolic process
AT2G22500	1.80432	816783	ensembl_gene_id	A. thaliana	816783	A. thaliana	UCP5	uncoupling protein 5	GO:0015709 thiosulfate transport;GO:0071422 succinate transmembrane transport;GO:0015744 succinate transport
AT5G62130	1.80355	836333	ensembl_gene_id	A. thaliana	836333	A. thaliana	AT5G62130	Per1-like family protein	GO:0006505 GPI anchor metabolic process;GO:0006506 GPI anchor biosynthetic process;GO:0009247 glycolipid biosynthetic process
AT3G13600	1.80305	820562	ensembl_gene_id	A. thaliana	820562	A. thaliana	AT3G13600	calmodulin-binding family protein	GO:0008150 biological_process
AT2G26690	1.79933	817210	ensembl_gene_id	A. thaliana	817210	A. thaliana	AT2G26690	Major facilitator superfamily protein	GO:0006857 oligopeptide transport;GO:0015833 peptide transport;GO:0042886 amide transport
AT5G40690	1.79854	834069	ensembl_gene_id	A. thaliana	834069	A. thaliana	AT5G40690	histone-lysine N-methyltransferase trithorax-like protein
AT4G29190	1.7975	829040	ensembl_gene_id	A. thaliana	829040	A. thaliana	OZF2	Zinc finger C-x8-C-x5-C-x3-H type family protein	GO:0006355 regulation of transcription, DNA-templated;GO:1903506 regulation of nucleic acid-templated transcription;GO:2001141 regulation of RNA biosynthetic process
AT4G25850	1.79749	828691	ensembl_gene_id	A. thaliana	828691	A. thaliana	ORP4B	OSBP(oxysterol binding protein)-related protein 4B
AT1G01240	1.79744	839274	ensembl_gene_id	A. thaliana	839274	A. thaliana	AT1G01240	transmembrane protein
AT1G61340	1.79711	842428	ensembl_gene_id	A. thaliana	842428	A. thaliana	FBS1	F-box family protein	GO:0009961 response to 1-aminocyclopropane-1-carboxylic acid;GO:0043200 response to amino acid;GO:0010243 response to organonitrogen compound
AT4G35480	1.79652	829700	ensembl_gene_id	A. thaliana	829700	A. thaliana	RHA3B	RING-H2 finger A3B
AT3G14440	1.79511	820667	ensembl_gene_id	A. thaliana	820667	A. thaliana	NCED3	nine-cis-epoxycarotenoid dioxygenase 3	GO:0016121 carotene catabolic process;GO:0046247 terpene catabolic process;GO:0009688 abscisic acid biosynthetic process
AT1G12670	1.79475	837823	ensembl_gene_id	A. thaliana	837823	A. thaliana	AT1G12670	miscRNA
AT1G55240	1.79019	841967	ensembl_gene_id	A. thaliana	841967	A. thaliana	AT1G55240	proteinase inhibitor I4, serpin (DUF716)	GO:0008150 biological_process
AT1G16140	1.78938	838183	ensembl_gene_id	A. thaliana	838183	A. thaliana	WAKL3	miscRNA
AT5G55400	1.78833	835633	ensembl_gene_id	A. thaliana	835633	A. thaliana	AT5G55400	Actin binding Calponin homology (CH) domain-containing protein	GO:0051639 actin filament network formation;GO:0051017 actin filament bundle assembly;GO:0061572 actin filament bundle organization
AT5G16360	1.78604	831497	ensembl_gene_id	A. thaliana	831497	A. thaliana	AT5G16360	NC domain-containing protein-like protein	GO:0008150 biological_process
AT5G42200	1.7858	834225	ensembl_gene_id	A. thaliana	834225	A. thaliana	AT5G42200	RING/U-box superfamily protein	GO:0071456 cellular response to hypoxia;GO:0036294 cellular response to decreased oxygen levels;GO:0071453 cellular response to oxygen levels
AT3G46450	1.78504	823795	ensembl_gene_id	A. thaliana	823795	A. thaliana	AT3G46450	SEC14 cytosolic factor family protein / phosphoglyceride transfer family protein
AT4G26890	1.78151	828796	ensembl_gene_id	A. thaliana	828796	A. thaliana	MAPKKK16	mitogen-activated protein kinase kinase kinase 16	GO:0046777 protein autophosphorylation;GO:0006468 protein phosphorylation;GO:0016310 phosphorylation
AT1G69252	1.77972	6240760	ensembl_gene_id	A. thaliana	6240760	A. thaliana	AT1G69252	ncRNA	GO:0008150 biological_process
AT1G21000	1.7797	838694	ensembl_gene_id	A. thaliana	838694	A. thaliana	AT1G21000	PLATZ transcription factor family protein	GO:0008150 biological_process
AT5G10230	1.77834	830887	ensembl_gene_id	A. thaliana	830887	A. thaliana	ANNAT7	annexin 7	GO:0009408 response to heat;GO:0009414 response to water deprivation;GO:0009415 response to water
AT5G05270	1.77486	830409	ensembl_gene_id	A. thaliana	830409	A. thaliana	CHIL	Chalcone-flavanone isomerase family protein	GO:0009813 flavonoid biosynthetic process;GO:0009812 flavonoid metabolic process;GO:1901576 organic substance biosynthetic process
AT5G13750	1.77408	831220	ensembl_gene_id	A. thaliana	831220	A. thaliana	ZIFL1	zinc induced facilitator-like 1	GO:0010540 basipetal auxin transport;GO:0090333 regulation of stomatal closure;GO:0009926 auxin polar transport
AT1G02400	1.77133	839508	ensembl_gene_id	A. thaliana	839508	A. thaliana	GA2OX6	gibberellin 2-oxidase 6	GO:0016103 diterpenoid catabolic process;GO:0045487 gibberellin catabolic process;GO:0016115 terpenoid catabolic process
AT3G26290	1.77048	822232	ensembl_gene_id	A. thaliana	822232	A. thaliana	CYP71B26	cytochrome P450, family 71, subfamily B, polypeptide 26
AT2G19810	1.76933	816500	ensembl_gene_id	A. thaliana	816500	A. thaliana	OZF1	CCCH-type zinc finger family protein	GO:0051607 defense response to virus;GO:0140546 defense response to symbiont;GO:0009615 response to virus
AT1G21470	1.76726	28717258	ensembl_gene_id	A. thaliana	28717258	A. thaliana	AT1G21470	hypothetical protein	GO:0008150 biological_process
AT4G38400	1.76712	829997	ensembl_gene_id	A. thaliana	829997	A. thaliana	EXLA2	expansin-like A2	GO:0009828 plant-type cell wall loosening;GO:0009827 plant-type cell wall modification;GO:0009664 plant-type cell wall organization
AT5G64190	1.7644	836540	ensembl_gene_id	A. thaliana	836540	A. thaliana	AT5G64190	neuronal PAS domain protein	GO:0008150 biological_process
AT1G14520	1.76426	838014	ensembl_gene_id	A. thaliana	838014	A. thaliana	MIOX1	myo-inositol oxygenase 1	GO:0019310 inositol catabolic process;GO:0006949 syncytium formation;GO:0006020 inositol metabolic process
AT3G44735	1.76325	823603	ensembl_gene_id	A. thaliana	823603	A. thaliana	PSK3	PHYTOSULFOKINE 3 PRECURSOR	GO:0008283 cell population proliferation;GO:0009987 cellular process;GO:0008150 biological_process
AT1G08570	1.76323	837379	ensembl_gene_id	A. thaliana	837379	A. thaliana	ACHT4	atypical CYS HIS rich thioredoxin 4	GO:0045454 cell redox homeostasis;GO:0019725 cellular homeostasis;GO:0042592 homeostatic process
AT3G48460	1.75816	824005	ensembl_gene_id	A. thaliana	824005	A. thaliana	AT3G48460	GDSL-like Lipase/Acylhydrolase superfamily protein	GO:0006631 fatty acid metabolic process;GO:0032787 monocarboxylic acid metabolic process;GO:0044255 cellular lipid metabolic process
AT3G43270	1.75776	823402	ensembl_gene_id	A. thaliana	823402	A. thaliana	AT3G43270	Plant invertase/pectin methylesterase inhibitor superfamily	GO:0045490 pectin catabolic process;GO:0000272 polysaccharide catabolic process;GO:0045488 pectin metabolic process
AT2G09400	1.75658	28718142	ensembl_gene_id	A. thaliana	28718142	A. thaliana	AT2G09400	ncRNA
AT3G53620	1.75628	824530	ensembl_gene_id	A. thaliana	824530	A. thaliana	PPa4	pyrophosphorylase 4	GO:0006796 phosphate-containing compound metabolic process;GO:0006793 phosphorus metabolic process;GO:0044237 cellular metabolic process
AT2G31945	1.75512	817753	ensembl_gene_id	A. thaliana	817753	A. thaliana	AT2G31945	transmembrane protein	GO:0008150 biological_process
AT4G00305	1.75494	827340	ensembl_gene_id	A. thaliana	827340	A. thaliana	AT4G00305	RING/U-box superfamily protein	GO:0016567 protein ubiquitination;GO:0032446 protein modification by small protein conjugation;GO:0070647 protein modification by small protein conjugation or removal
AT1G01250	1.75171	839322	ensembl_gene_id	A. thaliana	839322	A. thaliana	AT1G01250	Integrase-type DNA-binding superfamily protein	GO:0006355 regulation of transcription, DNA-templated;GO:1903506 regulation of nucleic acid-templated transcription;GO:2001141 regulation of RNA biosynthetic process
AT3G47080	1.75166	823861	ensembl_gene_id	A. thaliana	823861	A. thaliana	AT3G47080	Tetratricopeptide repeat (TPR)-like superfamily protein
AT2G26290	1.75043	817169	ensembl_gene_id	A. thaliana	817169	A. thaliana	ARSK1	root-specific kinase 1	GO:0006468 protein phosphorylation;GO:0016310 phosphorylation;GO:0006796 phosphate-containing compound metabolic process
AT3G25620	1.74504	822149	ensembl_gene_id	A. thaliana	822149	A. thaliana	ABCG21	ABC-2 type transporter family protein	GO:0055085 transmembrane transport;GO:0006810 transport;GO:0051234 establishment of localization
AT1G73920	1.74362	843729	ensembl_gene_id	A. thaliana	843729	A. thaliana	AT1G73920	alpha/beta-Hydrolases superfamily protein	GO:0006629 lipid metabolic process;GO:0044238 primary metabolic process;GO:0071704 organic substance metabolic process
AT1G29200	1.74259	839795	ensembl_gene_id	A. thaliana	839795	A. thaliana	AT1G29200	O-fucosyltransferase family protein	GO:0008150 biological_process
AT2G27550	1.74001	817302	ensembl_gene_id	A. thaliana	817302	A. thaliana	ATC	centroradiali	GO:0009910 negative regulation of flower development;GO:2000242 negative regulation of reproductive process;GO:0048581 negative regulation of post-embryonic development
AT4G22920	1.73919	828391	ensembl_gene_id	A. thaliana	828391	A. thaliana	NYE1	non-yellowing 1	GO:0015996 chlorophyll catabolic process;GO:0046149 pigment catabolic process;GO:0006787 porphyrin-containing compound catabolic process
AT1G68470	1.7385	843176	ensembl_gene_id	A. thaliana	843176	A. thaliana	AT1G68470	Exostosin family protein	GO:0006486 protein glycosylation;GO:0043413 macromolecule glycosylation;GO:0009101 glycoprotein biosynthetic process
AT3G51540	1.7382	824317	ensembl_gene_id	A. thaliana	824317	A. thaliana	AT3G51540	mucin-5AC-like protein	GO:0043622 cortical microtubule organization;GO:0031122 cytoplasmic microtubule organization;GO:0030865 cortical cytoskeleton organization
AT3G02990	1.73789	821162	ensembl_gene_id	A. thaliana	821162	A. thaliana	HSFA1E	heat shock transcription factor A1E	GO:0034605 cellular response to heat;GO:0009408 response to heat;GO:0006357 regulation of transcription by RNA polymerase II
AT4G37225	1.73474	5008187	ensembl_gene_id	A. thaliana	5008187	A. thaliana	AT4G37225	ncRNA	GO:0008150 biological_process
AT1G45145	1.73098	841082	ensembl_gene_id	A. thaliana	841082	A. thaliana	TRX5	thioredoxin H-type 5	GO:0010188 response to microbial phytotoxin;GO:0009636 response to toxic substance;GO:0050832 defense response to fungus
AT1G53680	1.7291	841805	ensembl_gene_id	A. thaliana	841805	A. thaliana	GSTU28	glutathione S-transferase TAU 28	GO:0009407 toxin catabolic process;GO:0009404 toxin metabolic process;GO:0006749 glutathione metabolic process
AT2G21130	1.72775	816648	ensembl_gene_id	A. thaliana	816648	A. thaliana	AT2G21130	Cyclophilin-like peptidyl-prolyl cis-trans isomerase family protein	GO:0000413 protein peptidyl-prolyl isomerization;GO:0018208 peptidyl-proline modification;GO:0006457 protein folding
AT5G48940	1.72619	834952	ensembl_gene_id	A. thaliana	834952	A. thaliana	AT5G48940	Leucine-rich repeat transmembrane protein kinase family protein	GO:0010449 root meristem growth;GO:0035266 meristem growth;GO:0010082 regulation of root meristem growth
AT2G25620	1.72372	817102	ensembl_gene_id	A. thaliana	817102	A. thaliana	DBP1	DNA-binding protein phosphatase 1	GO:0050688 regulation of defense response to virus;GO:0006470 protein dephosphorylation;GO:0016311 dephosphorylation
AT2G43440	1.72278	818945	ensembl_gene_id	A. thaliana	818945	A. thaliana	AT2G43440	F-box and associated interaction domains-containing protein	GO:0008150 biological_process
AT2G21560	1.72114	816695	ensembl_gene_id	A. thaliana	816695	A. thaliana	AT2G21560	nucleolar-like protein	GO:0008150 biological_process
AT1G15580	1.72113	838128	ensembl_gene_id	A. thaliana	838128	A. thaliana	IAA5	indole-3-acetic acid inducible 5	GO:0009733 response to auxin;GO:0009725 response to hormone;GO:0009719 response to endogenous stimulus
AT1G27760	1.71816	839669	ensembl_gene_id	A. thaliana	839669	A. thaliana	SAT32	interferon-related developmental regulator family protein / IFRD protein family	GO:0009651 response to salt stress;GO:0006970 response to osmotic stress;GO:0009628 response to abiotic stimulus
AT5G10945	1.71806	28721147	ensembl_gene_id	A. thaliana	28721147	A. thaliana	MIR156d	ncRNA	GO:0035195 gene silencing by miRNA;GO:0016036 cellular response to phosphate starvation;GO:0035194 post-transcriptional gene silencing by RNA
AT3G05620	1.71665	819728	ensembl_gene_id	A. thaliana	819728	A. thaliana	AT3G05620	Plant invertase/pectin methylesterase inhibitor superfamily	GO:0045490 pectin catabolic process;GO:0000272 polysaccharide catabolic process;GO:0045488 pectin metabolic process
AT2G39450	1.7141	818530	ensembl_gene_id	A. thaliana	818530	A. thaliana	MTP11	Cation efflux family protein	GO:0010042 response to manganese ion;GO:0030026 cellular manganese ion homeostasis;GO:0055071 manganese ion homeostasis
AT3G55880	1.71406	824754	ensembl_gene_id	A. thaliana	824754	A. thaliana	SUE4	Alpha/beta hydrolase related protein	GO:0009970 cellular response to sulfate starvation;GO:0009267 cellular response to starvation;GO:0031669 cellular response to nutrient levels
AT5G67460	1.7098	836882	ensembl_gene_id	A. thaliana	836882	A. thaliana	AT5G67460	O-Glycosyl hydrolases family 17 protein	GO:0005975 carbohydrate metabolic process;GO:0044238 primary metabolic process;GO:0071704 organic substance metabolic process
AT4G16110	1.70358	827297	ensembl_gene_id	A. thaliana	827297	A. thaliana	RR2	response regulator 2	GO:0080113 regulation of seed growth;GO:0010082 regulation of root meristem growth;GO:0009736 cytokinin-activated signaling pathway
AT2G32990	1.70175	817861	ensembl_gene_id	A. thaliana	817861	A. thaliana	GH9B8	glycosyl hydrolase 9B8
AT2G21140	1.70067	816649	ensembl_gene_id	A. thaliana	816649	A. thaliana	PRP2	proline-rich protein 2	GO:0009664 plant-type cell wall organization;GO:0071669 plant-type cell wall organization or biogenesis;GO:0071555 cell wall organization
AT4G22950	1.69944	828394	ensembl_gene_id	A. thaliana	828394	A. thaliana	AGL19	AGAMOUS-like 19	GO:0010048 vernalization response;GO:0048506 regulation of timing of meristematic phase transition;GO:0048510 regulation of timing of transition from vegetative to reproductive phase
AT5G08285	1.69871	28720964	ensembl_gene_id	A. thaliana	28720964	A. thaliana	AT5G08285	ncRNA
AT1G19230	1.69836	838506	ensembl_gene_id	A. thaliana	838506	A. thaliana	AT1G19230	Riboflavin synthase-like superfamily protein	GO:0006952 defense response;GO:0006950 response to stress;GO:0050896 response to stimulus
AT1G10530	1.69764	837594	ensembl_gene_id	A. thaliana	837594	A. thaliana	AT1G10530	D-ribose-binding periplasmic protein
AT3G17860	1.69554	821055	ensembl_gene_id	A. thaliana	821055	A. thaliana	JAZ3	jasmonate-zim-domain protein 3	GO:2000022 regulation of jasmonic acid mediated signaling pathway;GO:0009867 jasmonic acid mediated signaling pathway;GO:0071395 cellular response to jasmonic acid stimulus
AT1G78680	1.69209	844204	ensembl_gene_id	A. thaliana	844204	A. thaliana	GGH2	gamma-glutamyl hydrolase 2	GO:0046900 tetrahydrofolylpolyglutamate metabolic process;GO:0006760 folic acid-containing compound metabolic process;GO:0042558 pteridine-containing compound metabolic process
AT4G18140	1.69037	827539	ensembl_gene_id	A. thaliana	827539	A. thaliana	SSP4b	SCP1-like small phosphatase 4b	GO:0006470 protein dephosphorylation;GO:0016311 dephosphorylation;GO:0006796 phosphate-containing compound metabolic process
AT5G67620	1.69004	836898	ensembl_gene_id	A. thaliana	836898	A. thaliana	AT5G67620	DUF4228 domain protein	GO:0009620 response to fungus;GO:0043207 response to external biotic stimulus;GO:0051707 response to other organism
AT2G40670	1.68993	818662	ensembl_gene_id	A. thaliana	818662	A. thaliana	RR16	response regulator 16	GO:0009736 cytokinin-activated signaling pathway;GO:0071368 cellular response to cytokinin stimulus;GO:0000160 phosphorelay signal transduction system
AT1G11570	1.68888	837700	ensembl_gene_id	A. thaliana	837700	A. thaliana	NTL	NTF2-like protein	GO:0015031 protein transport;GO:0045184 establishment of protein localization;GO:0008104 protein localization
AT1G06180	1.68777	837127	ensembl_gene_id	A. thaliana	837127	A. thaliana	MYB13	myb domain protein 13	GO:0009909 regulation of flower development;GO:0048831 regulation of shoot system development;GO:2000241 regulation of reproductive process
AT3G05880	1.68753	819757	ensembl_gene_id	A. thaliana	819757	A. thaliana	RCI2A	Low temperature and salt responsive protein family	GO:0042538 hyperosmotic salinity response;GO:0006972 hyperosmotic response;GO:0009409 response to cold
AT2G25460	1.68654	817084	ensembl_gene_id	A. thaliana	817084	A. thaliana	AT2G25460	EEIG1/EHBP1 protein amino-terminal domain protein	GO:0008150 biological_process
AT1G70300	1.68563	843366	ensembl_gene_id	A. thaliana	843366	A. thaliana	KUP6	K+ uptake permease 6	GO:0071805 potassium ion transmembrane transport;GO:0006813 potassium ion transport;GO:0030001 metal ion transport
AT4G30490	1.6827	829172	ensembl_gene_id	A. thaliana	829172	A. thaliana	AT4G30490	AFG1-like ATPase family protein	GO:0008150 biological_process
AT5G54510	1.67192	835539	ensembl_gene_id	A. thaliana	835539	A. thaliana	DFL1	Auxin-responsive GH3 family protein	GO:0010252 auxin homeostasis;GO:0009734 auxin-activated signaling pathway;GO:0071365 cellular response to auxin stimulus
AT1G22710	1.67077	838877	ensembl_gene_id	A. thaliana	838877	A. thaliana	SUC2	sucrose-proton symporter 2	GO:0009915 phloem sucrose loading;GO:0110126 phloem loading;GO:0015766 disaccharide transport
AT1G53560	1.67044	841791	ensembl_gene_id	A. thaliana	841791	A. thaliana	AT1G53560	Ribosomal protein L18ae family
AT3G10910	1.66987	820261	ensembl_gene_id	A. thaliana	820261	A. thaliana	AT3G10910	RING/U-box superfamily protein	GO:0016567 protein ubiquitination;GO:0032446 protein modification by small protein conjugation;GO:0070647 protein modification by small protein conjugation or removal
AT3G44540	1.66871	823579	ensembl_gene_id	A. thaliana	823579	A. thaliana	FAR4	fatty acid reductase 4	GO:0035336 long-chain fatty-acyl-CoA metabolic process;GO:0035337 fatty-acyl-CoA metabolic process;GO:0010345 suberin biosynthetic process
AT1G09897	1.66857	28717200	ensembl_gene_id	A. thaliana	28717200	A. thaliana	AT1G09897	ncRNA
AT5G19410	1.66476	832061	ensembl_gene_id	A. thaliana	832061	A. thaliana	ABCG23	ABC-2 type transporter family protein	GO:0055085 transmembrane transport;GO:0006810 transport;GO:0051234 establishment of localization
AT5G25220	1.66367	832593	ensembl_gene_id	A. thaliana	832593	A. thaliana	KNAT3	homeobox protein knotted-1-like 3	GO:0009722 detection of cytokinin stimulus;GO:0034097 response to cytokine;GO:0071345 cellular response to cytokine stimulus
AT2G20080	1.66112	816527	ensembl_gene_id	A. thaliana	816527	A. thaliana	AT2G20080	hypothetical protein	GO:0045892 negative regulation of transcription, DNA-templated;GO:1902679 negative regulation of RNA biosynthetic process;GO:1903507 negative regulation of nucleic acid-templated transcription
AT1G52880	1.65823	841721	ensembl_gene_id	A. thaliana	841721	A. thaliana	NAM	NAC (No Apical Meristem) domain transcriptional regulator superfamily protein	GO:0048317 seed morphogenesis;GO:0080060 integument development;GO:0045995 regulation of embryonic development
AT5G57910	1.65754	835902	ensembl_gene_id	A. thaliana	835902	A. thaliana	AT5G57910	ribosomal RNA small subunit methyltransferase G
AT1G16060	1.65701	838176	ensembl_gene_id	A. thaliana	838176	A. thaliana	ADAP	ARIA-interacting double AP2 domain protein	GO:1901959 positive regulation of cutin biosynthetic process;GO:1901957 regulation of cutin biosynthetic process;GO:0045723 positive regulation of fatty acid biosynthetic process
AT1G18870	1.65526	838468	ensembl_gene_id	A. thaliana	838468	A. thaliana	ICS2	isochorismate synthase 2	GO:0009697 salicylic acid biosynthetic process;GO:0042372 phylloquinone biosynthetic process;GO:0042374 phylloquinone metabolic process
AT1G20610	1.65517	838650	ensembl_gene_id	A. thaliana	838650	A. thaliana	CYCB2;3	Cyclin B2;3	GO:0044772 mitotic cell cycle phase transition;GO:0044770 cell cycle phase transition;GO:0000079 regulation of cyclin-dependent protein serine/threonine kinase activity
AT2G22190	1.65389	816753	ensembl_gene_id	A. thaliana	816753	A. thaliana	TPPE	Haloacid dehalogenase-like hydrolase (HAD) superfamily protein	GO:0005992 trehalose biosynthetic process;GO:0005991 trehalose metabolic process;GO:0046351 disaccharide biosynthetic process
AT1G01570	1.65267	837183	ensembl_gene_id	A. thaliana	837183	A. thaliana	AT1G01570	transferring glycosyl group transferase (DUF604)	GO:0008150 biological_process
AT1G30640	1.64902	839944	ensembl_gene_id	A. thaliana	839944	A. thaliana	AT1G30640	Protein kinase family protein	GO:0018105 peptidyl-serine phosphorylation;GO:0018209 peptidyl-serine modification;GO:0018193 peptidyl-amino acid modification
AT2G29950	1.64446	817545	ensembl_gene_id	A. thaliana	817545	A. thaliana	ELF4-L1	ELF4-like 1	GO:0042753 positive regulation of circadian rhythm;GO:0009649 entrainment of circadian clock;GO:0042752 regulation of circadian rhythm
AT3G50220	1.64344	824184	ensembl_gene_id	A. thaliana	824184	A. thaliana	IRX15	IRREGULAR XYLEM protein (DUF579)	GO:0045492 xylan biosynthetic process;GO:0045491 xylan metabolic process;GO:0009834 plant-type secondary cell wall biogenesis
AT3G10985	1.64304	2745879	ensembl_gene_id	A. thaliana	2745879	A. thaliana	SAG20	senescence associated gene 20	GO:0002238 response to molecule of fungal origin;GO:0010193 response to ozone;GO:0009624 response to nematode
AT5G14780	1.63983	831330	ensembl_gene_id	A. thaliana	831330	A. thaliana	FDH	formate dehydrogenase	GO:0009611 response to wounding;GO:0006950 response to stress;GO:0050896 response to stimulus
AT2G43610	1.63943	818963	ensembl_gene_id	A. thaliana	818963	A. thaliana	AT2G43610	Chitinase family protein	GO:0016998 cell wall macromolecule catabolic process;GO:0044036 cell wall macromolecule metabolic process;GO:0071554 cell wall organization or biogenesis
AT3G13500	1.63898	820552	ensembl_gene_id	A. thaliana	820552	A. thaliana	AT3G13500	hypothetical protein	GO:0008150 biological_process
AT1G01900	1.63829	839318	ensembl_gene_id	A. thaliana	839318	A. thaliana	SBTI1.1	subtilase family protein	GO:0006508 proteolysis;GO:0019538 protein metabolic process;GO:1901564 organonitrogen compound metabolic process
AT4G00220	1.63672	828084	ensembl_gene_id	A. thaliana	828084	A. thaliana	JLO	Lateral organ boundaries (LOB) domain family protein	GO:0010199 organ boundary specification between lateral organs and the meristem;GO:0048859 formation of anatomical boundary;GO:0090691 formation of plant organ boundary
AT3G60415	1.63619	28719419	ensembl_gene_id	A. thaliana	28719419	A. thaliana	AT3G60415	phosphoglycerate mutase family protein	GO:0008150 biological_process
AT3G57160	1.63443	824883	ensembl_gene_id	A. thaliana	824883	A. thaliana	AT3G57160	cysteine-rich TM module stress tolerance protein	GO:0008150 biological_process
AT5G63790	1.6337	836499	ensembl_gene_id	A. thaliana	836499	A. thaliana	NAC102	NAC domain containing protein 102	GO:0016143 S-glycoside metabolic process;GO:0019757 glycosinolate metabolic process;GO:0019760 glucosinolate metabolic process
AT2G01430	1.63209	814671	ensembl_gene_id	A. thaliana	814671	A. thaliana	HB17	homeobox-leucine zipper protein 17	GO:0009651 response to salt stress;GO:0006970 response to osmotic stress;GO:0009628 response to abiotic stimulus
AT5G63195	1.63117	5008329	ensembl_gene_id	A. thaliana	5008329	A. thaliana	AT5G63195	ncRNA	GO:0008150 biological_process
AT4G06744	1.62998	826147	ensembl_gene_id	A. thaliana	826147	A. thaliana	AT4G06744	Leucine-rich repeat (LRR) family protein
AT1G67920	1.62911	843120	ensembl_gene_id	A. thaliana	843120	A. thaliana	AT1G67920	hypothetical protein	GO:0008150 biological_process
AT5G17850	1.62836	831653	ensembl_gene_id	A. thaliana	831653	A. thaliana	AT5G17850	Sodium/calcium exchanger family protein	GO:0006816 calcium ion transport;GO:0030001 metal ion transport;GO:0006812 cation transport
AT5G65110	1.62823	836635	ensembl_gene_id	A. thaliana	836635	A. thaliana	ACX2	acyl-CoA oxidase 2	GO:0033540 fatty acid beta-oxidation using acyl-CoA oxidase;GO:0001676 long-chain fatty acid metabolic process;GO:0006635 fatty acid beta-oxidation
AT2G43500	1.62794	818951	ensembl_gene_id	A. thaliana	818951	A. thaliana	AT2G43500	Plant regulator RWP-RK family protein	GO:0006355 regulation of transcription, DNA-templated;GO:1903506 regulation of nucleic acid-templated transcription;GO:2001141 regulation of RNA biosynthetic process
AT3G17810	1.62718	821049	ensembl_gene_id	A. thaliana	821049	A. thaliana	PYD1	pyrimidine 1	GO:0006210 thymine catabolic process;GO:0019859 thymine metabolic process;GO:0006212 uracil catabolic process
AT4G32920	1.626	829429	ensembl_gene_id	A. thaliana	829429	A. thaliana	AT4G32920	glycine-rich protein	GO:0008150 biological_process
AT5G42570	1.62451	834264	ensembl_gene_id	A. thaliana	834264	A. thaliana	AT5G42570	B-cell receptor-associated 31-like protein	GO:0070973 protein localization to endoplasmic reticulum exit site;GO:0070972 protein localization to endoplasmic reticulum;GO:0006888 endoplasmic reticulum to Golgi vesicle-mediated transport
AT4G17030	1.62435	827411	ensembl_gene_id	A. thaliana	827411	A. thaliana	EXLB1	expansin-like B1	GO:0019953 sexual reproduction;GO:0044703 multi-organism reproductive process;GO:0022414 reproductive process
AT3G19620	1.62394	821499	ensembl_gene_id	A. thaliana	821499	A. thaliana	AT3G19620	Glycosyl hydrolase family protein	GO:0031222 arabinan catabolic process;GO:0031221 arabinan metabolic process;GO:0045493 xylan catabolic process
AT4G22505	1.62337	5008157	ensembl_gene_id	A. thaliana	5008157	A. thaliana	AT4G22505	Bifunctional inhibitor/lipid-transfer protein/seed storage 2S albumin superfamily protein
AT5G09620	1.62076	830821	ensembl_gene_id	A. thaliana	830821	A. thaliana	AT5G09620	Octicosapeptide/Phox/Bem1p family protein	GO:0008150 biological_process
AT1G75620	1.61924	843897	ensembl_gene_id	A. thaliana	843897	A. thaliana	AT1G75620	glyoxal oxidase-related protein	GO:0008150 biological_process
AT2G25160	1.61788	817054	ensembl_gene_id	A. thaliana	817054	A. thaliana	CYP82F1	cytochrome P450, family 82, subfamily F, polypeptide 1	GO:0098542 defense response to other organism;GO:0006952 defense response;GO:0043207 response to external biotic stimulus
AT1G08990	1.61689	837420	ensembl_gene_id	A. thaliana	837420	A. thaliana	PGSIP5	plant glycogenin-like starch initiation protein 5	GO:0045492 xylan biosynthetic process;GO:0045491 xylan metabolic process;GO:0070592 cell wall polysaccharide biosynthetic process
AT4G38060	1.61254	829962	ensembl_gene_id	A. thaliana	829962	A. thaliana	AT4G38060	hypothetical protein	GO:0008150 biological_process
AT5G62670	1.61173	836388	ensembl_gene_id	A. thaliana	836388	A. thaliana	HA11	H[+]-ATPase 11	GO:0120029 proton export across plasma membrane;GO:0030641 regulation of cellular pH;GO:0051453 regulation of intracellular pH
AT4G28500	1.61121	828968	ensembl_gene_id	A. thaliana	828968	A. thaliana	NAC073	NAC domain containing protein 73	GO:2000652 regulation of secondary cell wall biogenesis;GO:1903338 regulation of cell wall organization or biogenesis;GO:0044087 regulation of cellular component biogenesis
AT5G64310	1.61088	836552	ensembl_gene_id	A. thaliana	836552	A. thaliana	AGP1	arabinogalactan protein 1
AT1G80240	1.61076	844364	ensembl_gene_id	A. thaliana	844364	A. thaliana	DGR1	choice-of-anchor C domain protein, putative (Protein of unknown function, DUF642)	GO:0008150 biological_process
AT5G54840	1.6105	835574	ensembl_gene_id	A. thaliana	835574	A. thaliana	SGP1	Ras-related small GTP-binding family protein
AT1G19180	1.60805	838501	ensembl_gene_id	A. thaliana	838501	A. thaliana	JAZ1	jasmonate-zim-domain protein 1	GO:1900067 regulation of cellular response to alkaline pH;GO:2000022 regulation of jasmonic acid mediated signaling pathway;GO:0009867 jasmonic acid mediated signaling pathway
AT3G22200	1.60767	821784	ensembl_gene_id	A. thaliana	821784	A. thaliana	POP2	Pyridoxal phosphate (PLP)-dependent transferases superfamily protein	GO:0006105 succinate metabolic process;GO:0019484 beta-alanine catabolic process;GO:0006540 glutamate decarboxylation to succinate
AT3G62740	1.60358	825449	ensembl_gene_id	A. thaliana	825449	A. thaliana	BGLU7	beta glucosidase 7	GO:0005975 carbohydrate metabolic process;GO:0044238 primary metabolic process;GO:0071704 organic substance metabolic process
AT4G00700	1.6031	828031	ensembl_gene_id	A. thaliana	828031	A. thaliana	AT4G00700	C2 calcium/lipid-binding plant phosphoribosyltransferase family protein	GO:0008150 biological_process
AT2G25940	1.60163	817135	ensembl_gene_id	A. thaliana	817135	A. thaliana	ALPHA-VPE	alpha-vacuolar processing enzyme	GO:0006624 vacuolar protein processing;GO:0016485 protein processing;GO:0051604 protein maturation
AT1G56150	1.59884	842068	ensembl_gene_id	A. thaliana	842068	A. thaliana	AT1G56150	SAUR-like auxin-responsive protein family
AT2G31990	1.59827	817758	ensembl_gene_id	A. thaliana	817758	A. thaliana	AT2G31990	Exostosin family protein	GO:0006486 protein glycosylation;GO:0043413 macromolecule glycosylation;GO:0009101 glycoprotein biosynthetic process
AT3G63050	1.59652	825480	ensembl_gene_id	A. thaliana	825480	A. thaliana	AT3G63050	hypothetical protein	GO:0008150 biological_process
AT2G34810	1.5965	818046	ensembl_gene_id	A. thaliana	818046	A. thaliana	AT2G34810	FAD-binding Berberine family protein	GO:0009753 response to jasmonic acid;GO:0070542 response to fatty acid;GO:0009611 response to wounding
AT2G41900	1.59581	818790	ensembl_gene_id	A. thaliana	818790	A. thaliana	OXS2	CCCH-type zinc finger protein with ARM repeat domain-containing protein	GO:1902074 response to salt;GO:0006355 regulation of transcription, DNA-templated;GO:1903506 regulation of nucleic acid-templated transcription
AT1G58360	1.59484	842205	ensembl_gene_id	A. thaliana	842205	A. thaliana	AAP1	amino acid permease 1	GO:0015808 L-alanine transport;GO:0032328 alanine transport;GO:0051938 L-glutamate import
AT4G27940	1.59255	828907	ensembl_gene_id	A. thaliana	828907	A. thaliana	MTM1	manganese tracking factor for mitochondrial SOD2	GO:1901562 response to paraquat;GO:0010033 response to organic substance;GO:0042221 response to chemical
AT1G07587	1.59126	28716682	ensembl_gene_id	A. thaliana	28716682	A. thaliana	AT1G07587	ncRNA
AT2G35940	1.59108	818167	ensembl_gene_id	A. thaliana	818167	A. thaliana	BLH1	BEL1-like homeodomain 1	GO:0010201 response to continuous far red light stimulus by the high-irradiance response system;GO:0009610 response to symbiotic fungus;GO:0009608 response to symbiont
AT4G23630	1.59106	828463	ensembl_gene_id	A. thaliana	828463	A. thaliana	BTI1	VIRB2-interacting protein 1	GO:0071786 endoplasmic reticulum tubular network organization;GO:0007029 endoplasmic reticulum organization;GO:0010256 endomembrane system organization
AT5G03080	1.59067	831801	ensembl_gene_id	A. thaliana	831801	A. thaliana	LPPgamma	Phosphatidic acid phosphatase (PAP2) family protein	GO:0006651 diacylglycerol biosynthetic process;GO:0046339 diacylglycerol metabolic process;GO:0046460 neutral lipid biosynthetic process
AT5G16600	1.58996	831522	ensembl_gene_id	A. thaliana	831522	A. thaliana	MYB43	myb domain protein 43	GO:0009094 L-phenylalanine biosynthetic process;GO:1902223 erythrose 4-phosphate/phosphoenolpyruvate family amino acid biosynthetic process;GO:0009095 aromatic amino acid family biosynthetic process, prephenate pathway
AT1G14530	1.58704	838015	ensembl_gene_id	A. thaliana	838015	A. thaliana	THH1	tobamovirus multiplication-like protein (DUF1084)	GO:0008150 biological_process
AT1G11190	1.58683	837660	ensembl_gene_id	A. thaliana	837660	A. thaliana	BFN1	bifunctional nuclease i	GO:0080187 floral organ senescence;GO:0006308 DNA catabolic process;GO:0090502 RNA phosphodiester bond hydrolysis, endonucleolytic
AT1G04027	1.58657	28716037	ensembl_gene_id	A. thaliana	28716037	A. thaliana	MIR2112	ncRNA
AT3G54390	1.58647	824605	ensembl_gene_id	A. thaliana	824605	A. thaliana	AT3G54390	sequence-specific DNA binding transcription factor	GO:0006355 regulation of transcription, DNA-templated;GO:1903506 regulation of nucleic acid-templated transcription;GO:2001141 regulation of RNA biosynthetic process
AT4G23870	1.58591	828486	ensembl_gene_id	A. thaliana	828486	A. thaliana	AT4G23870	hypothetical protein	GO:0008150 biological_process
AT4G22513	1.58562	5008158	ensembl_gene_id	A. thaliana	5008158	A. thaliana	AT4G22513	Bifunctional inhibitor/lipid-transfer protein/seed storage 2S albumin superfamily protein
AT1G03800	1.58524	839173	ensembl_gene_id	A. thaliana	839173	A. thaliana	ERF10	ERF domain protein 10	GO:0009873 ethylene-activated signaling pathway;GO:0071369 cellular response to ethylene stimulus;GO:0000160 phosphorelay signal transduction system
AT2G36500	1.58251	818225	ensembl_gene_id	A. thaliana	818225	A. thaliana	AT2G36500	CBS / octicosapeptide/Phox/Bemp1 (PB1) domains-containing protein
AT5G67140	1.58075	836849	ensembl_gene_id	A. thaliana	836849	A. thaliana	AT5G67140	F-box/RNI-like superfamily protein	GO:0031146 SCF-dependent proteasomal ubiquitin-dependent protein catabolic process;GO:0043161 proteasome-mediated ubiquitin-dependent protein catabolic process;GO:0010498 proteasomal protein catabolic process
AT5G43850	1.57981	834407	ensembl_gene_id	A. thaliana	834407	A. thaliana	ARD4	RmlC-like cupins superfamily protein	GO:0019509 L-methionine salvage from methylthioadenosine;GO:0043102 amino acid salvage;GO:0071267 L-methionine salvage
AT1G75060	1.5754	843844	ensembl_gene_id	A. thaliana	843844	A. thaliana	AT1G75060	histone deacetylase complex subunit	GO:0042752 regulation of circadian rhythm;GO:0006355 regulation of transcription, DNA-templated;GO:1903506 regulation of nucleic acid-templated transcription
AT4G22240	1.57461	828319	ensembl_gene_id	A. thaliana	828319	A. thaliana	AT4G22240	Plastid-lipid associated protein PAP / fibrillin family protein	GO:0008150 biological_process
AT3G04070	1.57423	819562	ensembl_gene_id	A. thaliana	819562	A. thaliana	NAC047	NAC domain containing protein 47	GO:0010365 positive regulation of ethylene biosynthetic process;GO:0031337 positive regulation of sulfur amino acid metabolic process;GO:1900910 positive regulation of olefin metabolic process
AT2G45610	1.57267	819169	ensembl_gene_id	A. thaliana	819169	A. thaliana	AT2G45610	alpha/beta-Hydrolases superfamily protein
AT2G42790	1.57078	818879	ensembl_gene_id	A. thaliana	818879	A. thaliana	CSY3	citrate synthase 3	GO:0006635 fatty acid beta-oxidation;GO:0019395 fatty acid oxidation;GO:0009062 fatty acid catabolic process
AT3G19100	1.57004	821445	ensembl_gene_id	A. thaliana	821445	A. thaliana	AT3G19100	Protein kinase superfamily protein	GO:0009939 positive regulation of gibberellic acid mediated signaling pathway;GO:0009937 regulation of gibberellic acid mediated signaling pathway;GO:0018105 peptidyl-serine phosphorylation
AT1G29330	1.56936	839807	ensembl_gene_id	A. thaliana	839807	A. thaliana	ERD2	ER lumen protein retaining receptor family protein	GO:0006621 protein retention in ER lumen;GO:0035437 maintenance of protein localization in endoplasmic reticulum;GO:0072595 maintenance of protein localization in organelle
AT1G79450	1.56825	844283	ensembl_gene_id	A. thaliana	844283	A. thaliana	ALIS5	ALA-interacting subunit 5
AT4G18700	1.56561	827604	ensembl_gene_id	A. thaliana	827604	A. thaliana	CIPK12	CBL-interacting protein kinase 12	GO:0006468 protein phosphorylation;GO:0016310 phosphorylation;GO:0007165 signal transduction
AT1G05870	1.5641	837097	ensembl_gene_id	A. thaliana	837097	A. thaliana	AT1G05870	hypothetical protein (DUF1685)
AT2G29080	1.56283	817456	ensembl_gene_id	A. thaliana	817456	A. thaliana	ftsh3	FTSH protease 3	GO:0034982 mitochondrial protein processing;GO:0016485 protein processing;GO:0051604 protein maturation
AT5G55470	1.56056	835640	ensembl_gene_id	A. thaliana	835640	A. thaliana	NHX3	Na+/H+ (sodium hydrogen) exchanger 3	GO:0035725 sodium ion transmembrane transport;GO:0098719 sodium ion import across plasma membrane;GO:0006814 sodium ion transport
AT2G03760	1.56041	814903	ensembl_gene_id	A. thaliana	814903	A. thaliana	SOT12	sulfotransferase 12	GO:0051923 sulfation;GO:0016128 phytosteroid metabolic process;GO:0016131 brassinosteroid metabolic process
AT1G04310	1.56015	839549	ensembl_gene_id	A. thaliana	839549	A. thaliana	ERS2	ethylene response sensor 2	GO:0010105 negative regulation of ethylene-activated signaling pathway;GO:0070298 negative regulation of phosphorelay signal transduction system;GO:1902532 negative regulation of intracellular signal transduction
AT3G55430	1.55924	824709	ensembl_gene_id	A. thaliana	824709	A. thaliana	AT3G55430	O-Glycosyl hydrolases family 17 protein	GO:0005975 carbohydrate metabolic process;GO:0044238 primary metabolic process;GO:0071704 organic substance metabolic process
AT3G59220	1.55833	825091	ensembl_gene_id	A. thaliana	825091	A. thaliana	PRN	pirin	GO:0010244 response to low fluence blue light stimulus by blue low-fluence system;GO:0009645 response to low light intensity stimulus;GO:0009785 blue light signaling pathway
AT1G52990	1.55823	841732	ensembl_gene_id	A. thaliana	841732	A. thaliana	AT1G52990	thioredoxin family protein
AT3G56620	1.55647	824829	ensembl_gene_id	A. thaliana	824829	A. thaliana	UMAMIT10	nodulin MtN21 /EamA-like transporter family protein
AT3G25870	1.55583	822182	ensembl_gene_id	A. thaliana	822182	A. thaliana	AT3G25870	hypothetical protein	GO:0008150 biological_process
AT3G48920	1.5557	824053	ensembl_gene_id	A. thaliana	824053	A. thaliana	MYB45	myb domain protein 45
AT3G08860	1.55502	820034	ensembl_gene_id	A. thaliana	820034	A. thaliana	PYD4	PYRIMIDINE 4	GO:0043562 cellular response to nitrogen levels;GO:0031669 cellular response to nutrient levels;GO:0031668 cellular response to extracellular stimulus
AT3G19200	1.55111	821454	ensembl_gene_id	A. thaliana	821454	A. thaliana	AT3G19200	hypothetical protein	GO:0008150 biological_process
AT2G28500	1.54983	817398	ensembl_gene_id	A. thaliana	817398	A. thaliana	LBD11	LOB domain-containing protein 11	GO:0008150 biological_process
AT1G76130	1.54828	843945	ensembl_gene_id	A. thaliana	843945	A. thaliana	AMY2	alpha-amylase-like 2
AT3G18660	1.54585	821397	ensembl_gene_id	A. thaliana	821397	A. thaliana	PGSIP1	plant glycogenin-like starch initiation protein 1	GO:0010413 glucuronoxylan metabolic process;GO:0010417 glucuronoxylan biosynthetic process;GO:0045492 xylan biosynthetic process
AT3G24518	1.54387	5008028	ensembl_gene_id	A. thaliana	5008028	A. thaliana	AT3G24518	ncRNA
AT3G01960	1.54336	821109	ensembl_gene_id	A. thaliana	821109	A. thaliana	AT3G01960	hypothetical protein	GO:0008150 biological_process
AT3G05365	1.54298	28718835	ensembl_gene_id	A. thaliana	28718835	A. thaliana	AT3G05365	hypothetical protein
AT1G77280	1.54233	844064	ensembl_gene_id	A. thaliana	844064	A. thaliana	AT1G77280	kinase with adenine nucleotide alpha hydrolases-like domain-containing protein	GO:0006468 protein phosphorylation;GO:0016310 phosphorylation;GO:0006796 phosphate-containing compound metabolic process
AT3G06500	1.54172	819828	ensembl_gene_id	A. thaliana	819828	A. thaliana	A/N-InvC	Plant neutral invertase family protein	GO:0005987 sucrose catabolic process;GO:0046352 disaccharide catabolic process;GO:0009313 oligosaccharide catabolic process
AT1G11170	1.54085	837658	ensembl_gene_id	A. thaliana	837658	A. thaliana	AT1G11170	lysine ketoglutarate reductase trans-splicing-like protein (DUF707)	GO:0008150 biological_process
ATCG01160	1.54082						None	None	None
AT2G40130	1.54053	818604	ensembl_gene_id	A. thaliana	818604	A. thaliana	AT2G40130	Double Clp-N motif-containing P-loop nucleoside triphosphate hydrolases superfamily protein	GO:1902347 response to strigolactone;GO:0014070 response to organic cyclic compound;GO:0033993 response to lipid
ATCG00970	1.54052						None	None	None
AT5G50950	1.53917	835168	ensembl_gene_id	A. thaliana	835168	A. thaliana	FUM2	FUMARASE 2	GO:0006106 fumarate metabolic process;GO:0042126 nitrate metabolic process;GO:0042128 nitrate assimilation
AT1G52830	1.53846	841717	ensembl_gene_id	A. thaliana	841717	A. thaliana	IAA6	indole-3-acetic acid 6	GO:0009704 de-etiolation;GO:0009640 photomorphogenesis;GO:0009639 response to red or far red light
AT3G01990	1.5357	821217	ensembl_gene_id	A. thaliana	821217	A. thaliana	ACR6	ACT domain repeat 6
AT1G15405	1.53554	5007697	ensembl_gene_id	A. thaliana	5007697	A. thaliana	AT1G15405	ncRNA
AT2G47260	1.53466	819339	ensembl_gene_id	A. thaliana	819339	A. thaliana	WRKY23	WRKY DNA-binding protein 23	GO:1901703 protein localization involved in auxin polar transport;GO:0009926 auxin polar transport;GO:0009624 response to nematode
AT5G23170	1.53065	832381	ensembl_gene_id	A. thaliana	832381	A. thaliana	AT5G23170	Protein kinase superfamily protein	GO:0006468 protein phosphorylation;GO:0016310 phosphorylation;GO:0006796 phosphate-containing compound metabolic process
AT4G23920	1.53034	828492	ensembl_gene_id	A. thaliana	828492	A. thaliana	UGE2	UDP-D-glucose/UDP-D-galactose 4-epimerase 2	GO:0006012 galactose metabolic process;GO:0019318 hexose metabolic process;GO:0005996 monosaccharide metabolic process
AT5G17860	1.53022	831654	ensembl_gene_id	A. thaliana	831654	A. thaliana	CAX7	calcium exchanger 7	GO:0010150 leaf senescence;GO:0090693 plant organ senescence;GO:0007568 aging
AT3G09415	1.5256	28719213	ensembl_gene_id	A. thaliana	28719213	A. thaliana	AT3G09415	ncRNA
AT2G29350	1.52493	817484	ensembl_gene_id	A. thaliana	817484	A. thaliana	SAG13	senescence-associated gene 13	GO:0002213 defense response to insect;GO:0007568 aging;GO:0031347 regulation of defense response
AT2G27140	1.52468	817256	ensembl_gene_id	A. thaliana	817256	A. thaliana	AT2G27140	HSP20-like chaperones superfamily protein
AT4G30740	1.52206	829197	ensembl_gene_id	A. thaliana	829197	A. thaliana	AT4G30740	QWRF motif protein	GO:0008150 biological_process
AT4G35790	1.52179	829733	ensembl_gene_id	A. thaliana	829733	A. thaliana	PLDDELTA	phospholipase D delta	GO:0046473 phosphatidic acid metabolic process;GO:0009395 phospholipid catabolic process;GO:0046470 phosphatidylcholine metabolic process
AT5G62430	1.5173	836364	ensembl_gene_id	A. thaliana	836364	A. thaliana	CDF1	cycling DOF factor 1	GO:0048506 regulation of timing of meristematic phase transition;GO:0048510 regulation of timing of transition from vegetative to reproductive phase;GO:0040034 regulation of development, heterochronic
AT2G23790	1.51679	816911	ensembl_gene_id	A. thaliana	816911	A. thaliana	AT2G23790	calcium uniporter (DUF607)	GO:0006851 mitochondrial calcium ion transmembrane transport;GO:0036444 calcium import into the mitochondrion;GO:0060401 cytosolic calcium ion transport
AT4G13290	1.51668	826959	ensembl_gene_id	A. thaliana	826959	A. thaliana	CYP71A19	cytochrome P450, family 71, subfamily A, polypeptide 19
AT4G37760	1.51378	829932	ensembl_gene_id	A. thaliana	829932	A. thaliana	SQE3	squalene epoxidase 3	GO:0016126 sterol biosynthetic process;GO:0006694 steroid biosynthetic process;GO:0016125 sterol metabolic process
AT5G42210	1.51374	834226	ensembl_gene_id	A. thaliana	834226	A. thaliana	AT5G42210	Major facilitator superfamily protein	GO:0055085 transmembrane transport;GO:0006810 transport;GO:0051234 establishment of localization
AT1G33750	1.51236	840266	ensembl_gene_id	A. thaliana	840266	A. thaliana	AT1G33750	Terpenoid cyclases/Protein prenyltransferases superfamily protein	GO:0051762 sesquiterpene biosynthetic process;GO:0051761 sesquiterpene metabolic process;GO:0046246 terpene biosynthetic process
AT2G23150	1.51205	816847	ensembl_gene_id	A. thaliana	816847	A. thaliana	NRAMP3	natural resistance-associated macrophage protein 3	GO:0015692 lead ion transport;GO:0015691 cadmium ion transport;GO:2000379 positive regulation of reactive oxygen species metabolic process
AT2G29130	1.51178	817462	ensembl_gene_id	A. thaliana	817462	A. thaliana	LAC2	laccase 2	GO:0080022 primary root development;GO:0009414 response to water deprivation;GO:0009415 response to water
AT1G26450	1.50952	839186	ensembl_gene_id	A. thaliana	839186	A. thaliana	AT1G26450	Carbohydrate-binding X8 domain superfamily protein	GO:0008150 biological_process
AT3G02800	1.5066	821239	ensembl_gene_id	A. thaliana	821239	A. thaliana	PFA-DSP3	Tyrosine phosphatase family protein
AT4G01026	1.50635	827923	ensembl_gene_id	A. thaliana	827923	A. thaliana	PYL7	PYR1-like 7	GO:0080163 regulation of protein serine/threonine phosphatase activity;GO:0043666 regulation of phosphoprotein phosphatase activity;GO:0010921 regulation of phosphatase activity
AT1G21980	1.50491	838801	ensembl_gene_id	A. thaliana	838801	A. thaliana	PIP5K1	phosphatidylinositol-4-phosphate 5-kinase 1	GO:0046854 phosphatidylinositol phosphate biosynthetic process;GO:0006661 phosphatidylinositol biosynthetic process;GO:0046488 phosphatidylinositol metabolic process
AT3G04040	1.50476	819559	ensembl_gene_id	A. thaliana	819559	A. thaliana	AT3G04040	transmembrane protein	GO:0008150 biological_process
AT4G34550	1.50448	829606	ensembl_gene_id	A. thaliana	829606	A. thaliana	AT4G34550	F-box protein	GO:0010099 regulation of photomorphogenesis;GO:2000030 regulation of response to red or far red light;GO:0048580 regulation of post-embryonic development
AT5G41550	1.50312	834157	ensembl_gene_id	A. thaliana	834157	A. thaliana	AT5G41550	Disease resistance protein (TIR-NBS-LRR class) family	GO:0007165 signal transduction;GO:0023052 signaling;GO:0007154 cell communication
AT3G04050	1.49999	819560	ensembl_gene_id	A. thaliana	819560	A. thaliana	AT3G04050	Pyruvate kinase family protein	GO:0006096 glycolytic process;GO:0006757 ATP generation from ADP;GO:0009135 purine nucleoside diphosphate metabolic process
AT3G47030	1.49972	823856	ensembl_gene_id	A. thaliana	823856	A. thaliana	AT3G47030	F-box and associated interaction domains-containing protein	GO:0008150 biological_process
AT5G48690	1.49886	834927	ensembl_gene_id	A. thaliana	834927	A. thaliana	AT5G48690	ubiquitin-associated (UBA)/TS-N domain protein	GO:0008150 biological_process
AT5G40390	1.4983	834037	ensembl_gene_id	A. thaliana	834037	A. thaliana	SIP1	Raffinose synthase family protein	GO:0019406 hexitol biosynthetic process;GO:0019593 mannitol biosynthetic process;GO:0019594 mannitol metabolic process
AT5G02970	1.49491	831719	ensembl_gene_id	A. thaliana	831719	A. thaliana	AT5G02970	alpha/beta-Hydrolases superfamily protein
AT4G09595	1.49437	3770041	ensembl_gene_id	A. thaliana	3770041	A. thaliana	AT4G09595	hypothetical protein
AT5G57340	1.49199	835839	ensembl_gene_id	A. thaliana	835839	A. thaliana	AT5G57340	ras guanine nucleotide exchange factor Q-like protein	GO:0008150 biological_process
AT5G15630	1.49176	831417	ensembl_gene_id	A. thaliana	831417	A. thaliana	IRX6	COBRA-like extracellular glycosyl-phosphatidyl inositol-anchored protein family	GO:0034410 cell wall beta-glucan biosynthetic process;GO:0052324 plant-type cell wall cellulose biosynthetic process;GO:0034406 cell wall beta-glucan metabolic process
AT1G50260	1.49057	841448	ensembl_gene_id	A. thaliana	841448	A. thaliana	NTMC2T5.1	N-terminal-transmembrane-C2 domain type 5.1
AT3G49330	1.48899	824095	ensembl_gene_id	A. thaliana	824095	A. thaliana	AT3G49330	Plant invertase/pectin methylesterase inhibitor superfamily protein	GO:0043086 negative regulation of catalytic activity;GO:0044092 negative regulation of molecular function;GO:0050790 regulation of catalytic activity
AT1G70500	1.48836	843386	ensembl_gene_id	A. thaliana	843386	A. thaliana	AT1G70500	Pectin lyase-like superfamily protein	GO:0005975 carbohydrate metabolic process;GO:0044238 primary metabolic process;GO:0071704 organic substance metabolic process
AT3G56320	1.48651	824799	ensembl_gene_id	A. thaliana	824799	A. thaliana	AT3G56320	PAP/OAS1 substrate-binding domain superfamily
AT1G77765	1.48214	844113	ensembl_gene_id	A. thaliana	844113	A. thaliana	AT1G77765	transmembrane protein	GO:0008150 biological_process
AT1G71910	1.48207	843522	ensembl_gene_id	A. thaliana	843522	A. thaliana	AT1G71910	hypothetical protein	GO:0008150 biological_process
AT1G22930	1.48119	838900	ensembl_gene_id	A. thaliana	838900	A. thaliana	AT1G22930	T-complex protein 11	GO:0007165 signal transduction;GO:0023052 signaling;GO:0007154 cell communication
AT5G22390	1.48012	832300	ensembl_gene_id	A. thaliana	832300	A. thaliana	AT5G22390	FANTASTIC four-like protein (DUF3049)
AT3G50760	1.47808	824240	ensembl_gene_id	A. thaliana	824240	A. thaliana	GATL2	galacturonosyltransferase-like 2	GO:0045489 pectin biosynthetic process;GO:0045488 pectin metabolic process;GO:0010393 galacturonan metabolic process
AT5G01850	1.47797	831760	ensembl_gene_id	A. thaliana	831760	A. thaliana	AT5G01850	Protein kinase superfamily protein	GO:0006468 protein phosphorylation;GO:0016310 phosphorylation;GO:0006796 phosphate-containing compound metabolic process
AT4G22485	1.47668	5008156	ensembl_gene_id	A. thaliana	5008156	A. thaliana	AT4G22485	Bifunctional inhibitor/lipid-transfer protein/seed storage 2S albumin superfamily protein
AT1G01650	1.47619	839499	ensembl_gene_id	A. thaliana	839499	A. thaliana	SPPL4	SIGNAL PEPTIDE PEPTIDASE-LIKE 4	GO:0033619 membrane protein proteolysis;GO:0006508 proteolysis;GO:0019538 protein metabolic process
AT3G27170	1.47584	822336	ensembl_gene_id	A. thaliana	822336	A. thaliana	CLC-B	chloride channel B
AT2G38490	1.47583	818431	ensembl_gene_id	A. thaliana	818431	A. thaliana	CIPK22	CBL-interacting Serine/Threonine-kinase	GO:0006468 protein phosphorylation;GO:0016310 phosphorylation;GO:0007165 signal transduction
AT3G08630	1.47482	820010	ensembl_gene_id	A. thaliana	820010	A. thaliana	AT3G08630	alphavirus core family protein (DUF3411)
AT4G16146	1.4748	827304	ensembl_gene_id	A. thaliana	827304	A. thaliana	AT4G16146	cAMP-regulated phosphoprotein 19-related protein	GO:0008150 biological_process
AT5G66800	1.47393	836813	ensembl_gene_id	A. thaliana	836813	A. thaliana	AT5G66800	membrane-associated kinase regulator-like protein
AT3G15350	1.47278	820766	ensembl_gene_id	A. thaliana	820766	A. thaliana	AT3G15350	Core-2/I-branching beta-1,6-N-acetylglucosaminyltransferase family protein
AT5G20070	1.47236	832129	ensembl_gene_id	A. thaliana	832129	A. thaliana	NUDX19	nudix hydrolase homolog 19	GO:0006742 NADP catabolic process;GO:0019364 pyridine nucleotide catabolic process;GO:0019677 NAD catabolic process
AT1G30620	1.47145	839942	ensembl_gene_id	A. thaliana	839942	A. thaliana	MUR4	NAD(P)-binding Rossmann-fold superfamily protein	GO:0019322 pentose biosynthetic process;GO:0019567 arabinose biosynthetic process;GO:0033358 UDP-L-arabinose biosynthetic process
AT5G64170	1.47145	836538	ensembl_gene_id	A. thaliana	836538	A. thaliana	AT5G64170	dentin sialophosphoprotein-like protein	GO:0032922 circadian regulation of gene expression;GO:0006354 DNA-templated transcription, elongation;GO:0009649 entrainment of circadian clock
AT2G20030	1.47121	816522	ensembl_gene_id	A. thaliana	816522	A. thaliana	AT2G20030	RING/U-box superfamily protein	GO:0016567 protein ubiquitination;GO:0032446 protein modification by small protein conjugation;GO:0070647 protein modification by small protein conjugation or removal
AT5G57800	1.4701	835889	ensembl_gene_id	A. thaliana	835889	A. thaliana	CER3	Fatty acid hydroxylase superfamily	GO:0043447 alkane biosynthetic process;GO:0006723 cuticle hydrocarbon biosynthetic process;GO:0043446 cellular alkane metabolic process
AT1G20870	1.46825	838680	ensembl_gene_id	A. thaliana	838680	A. thaliana	AT1G20870	HSP20-like chaperones superfamily protein	GO:1901537 positive regulation of DNA demethylation;GO:1901535 regulation of DNA demethylation;GO:0051054 positive regulation of DNA metabolic process
AT5G52660	1.46708	835343	ensembl_gene_id	A. thaliana	835343	A. thaliana	AT5G52660	Homeodomain-like superfamily protein	GO:0042752 regulation of circadian rhythm;GO:0050789 regulation of biological process;GO:0065007 biological regulation
AT4G25690	1.46639	828674	ensembl_gene_id	A. thaliana	828674	A. thaliana	AT4G25690	stress response NST1-like protein
AT4G36160	1.4661	829773	ensembl_gene_id	A. thaliana	829773	A. thaliana	NAC076	NAC domain containing protein 76	GO:1901348 positive regulation of secondary cell wall biogenesis;GO:1903340 positive regulation of cell wall organization or biogenesis;GO:0048759 xylem vessel member cell differentiation
AT2G33590	1.46564	817925	ensembl_gene_id	A. thaliana	817925	A. thaliana	CRL1	NAD(P)-binding Rossmann-fold superfamily protein	GO:0071456 cellular response to hypoxia;GO:0036294 cellular response to decreased oxygen levels;GO:0071453 cellular response to oxygen levels
AT5G54240	1.46438	835512	ensembl_gene_id	A. thaliana	835512	A. thaliana	AT5G54240	membrane lipoprotein lipid attachment site-like protein, putative (DUF1223)	GO:0008150 biological_process
AT1G09530	1.46423	837479	ensembl_gene_id	A. thaliana	837479	A. thaliana	PIF3	phytochrome interacting factor 3	GO:0031539 positive regulation of anthocyanin metabolic process;GO:0009704 de-etiolation;GO:0042548 regulation of photosynthesis, light reaction
AT4G32070	1.46384	829338	ensembl_gene_id	A. thaliana	829338	A. thaliana	Phox4	Octicosapeptide/Phox/Bem1p (PB1) domain-containing protein / tetratricopeptide repeat (TPR)-containing protein	GO:0008150 biological_process
AT2G44970	1.46367	819105	ensembl_gene_id	A. thaliana	819105	A. thaliana	AT2G44970	alpha/beta-Hydrolases superfamily protein
AT1G17950	1.46291	838374	ensembl_gene_id	A. thaliana	838374	A. thaliana	MYB52	myb domain protein 52	GO:1901347 negative regulation of secondary cell wall biogenesis;GO:1903339 negative regulation of cell wall organization or biogenesis;GO:1901348 positive regulation of secondary cell wall biogenesis
AT5G65640	1.46263	836690	ensembl_gene_id	A. thaliana	836690	A. thaliana	bHLH093	beta HLH protein 93	GO:0016103 diterpenoid catabolic process;GO:0045487 gibberellin catabolic process;GO:0010371 regulation of gibberellin biosynthetic process
AT1G77200	1.46184	844056	ensembl_gene_id	A. thaliana	844056	A. thaliana	AT1G77200	Integrase-type DNA-binding superfamily protein	GO:0006355 regulation of transcription, DNA-templated;GO:1903506 regulation of nucleic acid-templated transcription;GO:2001141 regulation of RNA biosynthetic process
AT1G01560	1.46141	839523	ensembl_gene_id	A. thaliana	839523	A. thaliana	MPK11	MAP kinase 11	GO:0035556 intracellular signal transduction;GO:0009737 response to abscisic acid;GO:0097305 response to alcohol
AT5G52420	1.46113	835318	ensembl_gene_id	A. thaliana	835318	A. thaliana	AT5G52420	transmembrane protein	GO:0008150 biological_process
AT1G08230	1.46021	837344	ensembl_gene_id	A. thaliana	837344	A. thaliana	AT1G08230	Transmembrane amino acid transporter family protein	GO:0015812 gamma-aminobutyric acid transport;GO:0006865 amino acid transport;GO:0046942 carboxylic acid transport
AT2G26570	1.45876	817198	ensembl_gene_id	A. thaliana	817198	A. thaliana	WEB1	WEAK CHLOROPLAST MOVEMENT UNDER BLUE LIGHT-like protein (DUF827)	GO:0009904 chloroplast accumulation movement;GO:0009903 chloroplast avoidance movement;GO:0009902 chloroplast relocation
AT3G27210	1.45852	822340	ensembl_gene_id	A. thaliana	822340	A. thaliana	AT3G27210	hypothetical protein
AT5G45340	1.45826	834570	ensembl_gene_id	A. thaliana	834570	A. thaliana	CYP707A3	cytochrome P450, family 707, subfamily A, polypeptide 3	GO:0016107 sesquiterpenoid catabolic process;GO:0043290 apocarotenoid catabolic process;GO:0046345 abscisic acid catabolic process
AT5G62090	1.453	836329	ensembl_gene_id	A. thaliana	836329	A. thaliana	SLK2	SEUSS-like 2	GO:1901001 negative regulation of response to salt stress;GO:0010044 response to aluminum ion;GO:1901000 regulation of response to salt stress
AT2G30140	1.4513	817566	ensembl_gene_id	A. thaliana	817566	A. thaliana	UGT87A2	UDP-Glycosyltransferase superfamily protein	GO:0009909 regulation of flower development;GO:0048831 regulation of shoot system development;GO:2000241 regulation of reproductive process
AT4G15960	1.45104	827279	ensembl_gene_id	A. thaliana	827279	A. thaliana	AT4G15960	alpha/beta-Hydrolases superfamily protein
AT5G39570	1.45051	833953	ensembl_gene_id	A. thaliana	833953	A. thaliana	AT5G39570	transmembrane protein	GO:0008150 biological_process
AT1G72120	1.45036	843543	ensembl_gene_id	A. thaliana	843543	A. thaliana	AT1G72120	Major facilitator superfamily protein
AT1G10090	1.45015	837544	ensembl_gene_id	A. thaliana	837544	A. thaliana	AT1G10090	Early-responsive to dehydration stress protein (ERD4)
AT3G02500	1.44524	821065	ensembl_gene_id	A. thaliana	821065	A. thaliana	AT3G02500	mental retardation GTPase activating protein	GO:0008150 biological_process
AT5G44670	1.44523	834496	ensembl_gene_id	A. thaliana	834496	A. thaliana	GALS2	glycosyltransferase family protein (DUF23)	GO:0042546 cell wall biogenesis;GO:0071554 cell wall organization or biogenesis;GO:0044085 cellular component biogenesis
AT4G28490	1.44429	828967	ensembl_gene_id	A. thaliana	828967	A. thaliana	HAE	Leucine-rich receptor-like protein kinase family protein	GO:0060866 leaf abscission;GO:0050829 defense response to Gram-negative bacterium;GO:0010227 floral organ abscission
AT3G44880	1.4441	823622	ensembl_gene_id	A. thaliana	823622	A. thaliana	ACD1	Pheophorbide a oxygenase family protein with Rieske 2Fe-2S domain-containing protein	GO:0015996 chlorophyll catabolic process;GO:0046149 pigment catabolic process;GO:0006787 porphyrin-containing compound catabolic process
AT4G18530	1.44238	827585	ensembl_gene_id	A. thaliana	827585	A. thaliana	AT4G18530	lysine ketoglutarate reductase trans-splicing-like protein, putative (DUF707)	GO:0008150 biological_process
AT4G34480	1.44214	829599	ensembl_gene_id	A. thaliana	829599	A. thaliana	AT4G34480	O-Glycosyl hydrolases family 17 protein	GO:0005975 carbohydrate metabolic process;GO:0044238 primary metabolic process;GO:0071704 organic substance metabolic process
AT3G53400	1.44185	824508	ensembl_gene_id	A. thaliana	824508	A. thaliana	AT3G53400	peptide upstream protein
AT5G12840	1.43917	831124	ensembl_gene_id	A. thaliana	831124	A. thaliana	NF-YA1	nuclear factor Y, subunit A1	GO:0010262 somatic embryogenesis;GO:0031099 regeneration;GO:0048506 regulation of timing of meristematic phase transition
AT3G51860	1.43891	824349	ensembl_gene_id	A. thaliana	824349	A. thaliana	CAX3	cation exchanger 3	GO:0010351 lithium ion transport;GO:0006882 cellular zinc ion homeostasis;GO:0055069 zinc ion homeostasis
AT3G18485	1.43888	821378	ensembl_gene_id	A. thaliana	821378	A. thaliana	ILR2	iaa-leucine resistant 2	GO:0010249 auxin conjugate metabolic process;GO:0009850 auxin metabolic process;GO:0010102 lateral root morphogenesis
AT3G10500	1.43656	820214	ensembl_gene_id	A. thaliana	820214	A. thaliana	NAC053	NAC domain containing protein 53	GO:0009819 drought recovery;GO:2000377 regulation of reactive oxygen species metabolic process;GO:0010150 leaf senescence
AT4G23880	1.436	828487	ensembl_gene_id	A. thaliana	828487	A. thaliana	AT4G23880	hypothetical protein	GO:0008150 biological_process
AT1G51440	1.43557	841569	ensembl_gene_id	A. thaliana	841569	A. thaliana	AT1G51440	alpha/beta-Hydrolases superfamily protein
AT4G14020	1.43515	827038	ensembl_gene_id	A. thaliana	827038	A. thaliana	AT4G14020	Rapid alkalinization factor (RALF) family protein	GO:0019722 calcium-mediated signaling;GO:0019932 second-messenger-mediated signaling;GO:0035556 intracellular signal transduction
AT1G16130	1.4347	838182	ensembl_gene_id	A. thaliana	838182	A. thaliana	WAKL2	wall associated kinase-like 2	GO:0007166 cell surface receptor signaling pathway;GO:0046777 protein autophosphorylation;GO:0006468 protein phosphorylation
AT3G54680	1.43365	824633	ensembl_gene_id	A. thaliana	824633	A. thaliana	AT3G54680	proteophosphoglycan-like protein	GO:0008150 biological_process
AT2G46830	1.43356	819296	ensembl_gene_id	A. thaliana	819296	A. thaliana	CCA1	circadian clock associated 1	GO:0042754 negative regulation of circadian rhythm;GO:0048574 long-day photoperiodism, flowering;GO:0048571 long-day photoperiodism
AT1G15960	1.43352	838166	ensembl_gene_id	A. thaliana	838166	A. thaliana	NRAMP6	NRAMP metal ion transporter 6	GO:0070574 cadmium ion transmembrane transport;GO:0015691 cadmium ion transport;GO:0000041 transition metal ion transport
AT5G18970	1.43342	832015	ensembl_gene_id	A. thaliana	832015	A. thaliana	AT5G18970	AWPM-19-like family protein	GO:0008150 biological_process
AT2G22930	1.43234	816824	ensembl_gene_id	A. thaliana	816824	A. thaliana	AT2G22930	UDP-Glycosyltransferase superfamily protein
AT2G21180	1.43211	816653	ensembl_gene_id	A. thaliana	816653	A. thaliana	AT2G21180	transmembrane protein	GO:0008150 biological_process
AT2G34720	1.43194	818037	ensembl_gene_id	A. thaliana	818037	A. thaliana	NF-YA4	nuclear factor Y, subunit A4	GO:0048506 regulation of timing of meristematic phase transition;GO:0048510 regulation of timing of transition from vegetative to reproductive phase;GO:0040034 regulation of development, heterochronic
AT2G18230	1.43175	816338	ensembl_gene_id	A. thaliana	816338	A. thaliana	PPa2	pyrophosphorylase 2	GO:0052546 cell wall pectin metabolic process;GO:0052386 cell wall thickening;GO:0009664 plant-type cell wall organization
AT5G11650	1.43154	831037	ensembl_gene_id	A. thaliana	831037	A. thaliana	AT5G11650	alpha/beta-Hydrolases superfamily protein
AT5G17980	1.43137	831665	ensembl_gene_id	A. thaliana	831665	A. thaliana	AT5G17980	C2 calcium/lipid-binding plant phosphoribosyltransferase family protein
AT1G29195	1.43008	839794	ensembl_gene_id	A. thaliana	839794	A. thaliana	AT1G29195	phosphatidylinositol 4-phosphate 5-kinase MSS4-like protein	GO:0009620 response to fungus;GO:0043207 response to external biotic stimulus;GO:0051707 response to other organism
AT1G06780	1.42937	837189	ensembl_gene_id	A. thaliana	837189	A. thaliana	GAUT6	galacturonosyltransferase 6	GO:0045489 pectin biosynthetic process;GO:0045488 pectin metabolic process;GO:0010393 galacturonan metabolic process
AT5G67480	1.42851	836884	ensembl_gene_id	A. thaliana	836884	A. thaliana	BT4	BTB and TAZ domain protein 4	GO:0042542 response to hydrogen peroxide;GO:0009739 response to gibberellin;GO:0009751 response to salicylic acid
AT4G34380	1.42802	829588	ensembl_gene_id	A. thaliana	829588	A. thaliana	AT4G34380	Transducin/WD40 repeat-like superfamily protein	GO:0008150 biological_process
AT3G15210	1.42786	820752	ensembl_gene_id	A. thaliana	820752	A. thaliana	ERF4	ethylene responsive element binding factor 4	GO:0009864 induced systemic resistance, jasmonic acid mediated signaling pathway;GO:0002252 immune effector process;GO:0010105 negative regulation of ethylene-activated signaling pathway
AT1G68795	1.42566	843211	ensembl_gene_id	A. thaliana	843211	A. thaliana	CLE12	CLAVATA3/ESR-RELATED 12	GO:0045168 cell-cell signaling involved in cell fate commitment;GO:0007267 cell-cell signaling;GO:0045165 cell fate commitment
AT1G52080	1.42472	841637	ensembl_gene_id	A. thaliana	841637	A. thaliana	AR791	actin binding protein family	GO:0009658 chloroplast organization;GO:0009657 plastid organization;GO:0006996 organelle organization
AT1G68020	1.42404	843130	ensembl_gene_id	A. thaliana	843130	A. thaliana	ATTPS6	UDP-Glycosyltransferase / trehalose-phosphatase family protein	GO:0005992 trehalose biosynthetic process;GO:0005991 trehalose metabolic process;GO:0046351 disaccharide biosynthetic process
AT5G57110	1.42228	835815	ensembl_gene_id	A. thaliana	835815	A. thaliana	ACA8	autoinhibited Ca2+ -ATPase	GO:0070588 calcium ion transmembrane transport;GO:0006816 calcium ion transport;GO:0009624 response to nematode
AT5G20270	1.42108	832149	ensembl_gene_id	A. thaliana	832149	A. thaliana	HHP1	heptahelical transmembrane protein1	GO:0009788 negative regulation of abscisic acid-activated signaling pathway;GO:1901420 negative regulation of response to alcohol;GO:1905958 negative regulation of cellular response to alcohol
AT1G70420	1.41926	843378	ensembl_gene_id	A. thaliana	843378	A. thaliana	AT1G70420	DNA ligase-like protein, putative (DUF1645)
AT1G25530	1.41894	839139	ensembl_gene_id	A. thaliana	839139	A. thaliana	AT1G25530	Transmembrane amino acid transporter family protein
AT2G31570	1.41774	817715	ensembl_gene_id	A. thaliana	817715	A. thaliana	GPX2	glutathione peroxidase 2	GO:0006979 response to oxidative stress;GO:0006950 response to stress;GO:0050896 response to stimulus
AT2G40370	1.41755	818630	ensembl_gene_id	A. thaliana	818630	A. thaliana	LAC5	laccase 5	GO:0046688 response to copper ion;GO:0010038 response to metal ion;GO:0010035 response to inorganic substance
AT2G37760	1.41719	818353	ensembl_gene_id	A. thaliana	818353	A. thaliana	AKR4C8	NAD(P)-linked oxidoreductase superfamily protein	GO:0009414 response to water deprivation;GO:0009415 response to water;GO:0009409 response to cold
AT5G10946	1.41635	6241503	ensembl_gene_id	A. thaliana	6241503	A. thaliana	AT5G10946	hypothetical protein	GO:0008150 biological_process
AT1G13920	1.41586	837952	ensembl_gene_id	A. thaliana	837952	A. thaliana	AT1G13920	Remorin family protein	GO:0008150 biological_process
AT5G18130	1.41573	831931	ensembl_gene_id	A. thaliana	831931	A. thaliana	AT5G18130	transmembrane protein	GO:0008150 biological_process
AT4G04460	1.41488	825776	ensembl_gene_id	A. thaliana	825776	A. thaliana	AT4G04460	Saposin-like aspartyl protease family protein	GO:0046686 response to cadmium ion;GO:0010038 response to metal ion;GO:0010035 response to inorganic substance
AT3G56880	1.41171	824855	ensembl_gene_id	A. thaliana	824855	A. thaliana	AT3G56880	VQ motif-containing protein	GO:0071456 cellular response to hypoxia;GO:0036294 cellular response to decreased oxygen levels;GO:0071453 cellular response to oxygen levels
AT4G26470	1.40931	828753	ensembl_gene_id	A. thaliana	828753	A. thaliana	AT4G26470	Calcium-binding EF-hand family protein
AT2G28470	1.40781	817395	ensembl_gene_id	A. thaliana	817395	A. thaliana	BGAL8	beta-galactosidase 8	GO:0005975 carbohydrate metabolic process;GO:0044238 primary metabolic process;GO:0071704 organic substance metabolic process
AT1G64940	1.40684	842802	ensembl_gene_id	A. thaliana	842802	A. thaliana	CYP89A6	cytochrome P450, family 87, subfamily A, polypeptide 6
AT1G53080	1.40627	841742	ensembl_gene_id	A. thaliana	841742	A. thaliana	AT1G53080	Legume lectin family protein	GO:0008150 biological_process
AT5G25370	1.40534	832609	ensembl_gene_id	A. thaliana	832609	A. thaliana	PLDALPHA3	phospholipase D alpha 3	GO:0046466 membrane lipid catabolic process;GO:0009395 phospholipid catabolic process;GO:0046470 phosphatidylcholine metabolic process
AT5G06990	1.40446	830590	ensembl_gene_id	A. thaliana	830590	A. thaliana	AT5G06990	MIZU-KUSSEI-like protein (Protein of unknown function, DUF617)	GO:0010274 hydrotropism;GO:0009606 tropism;GO:0009605 response to external stimulus
AT4G24040	1.40208	828504	ensembl_gene_id	A. thaliana	828504	A. thaliana	TRE1	trehalase 1	GO:0005993 trehalose catabolic process;GO:0046352 disaccharide catabolic process;GO:0009313 oligosaccharide catabolic process
AT5G57350	1.40096	835841	ensembl_gene_id	A. thaliana	835841	A. thaliana	HA3	H[+]-ATPase 3	GO:0120029 proton export across plasma membrane;GO:0030641 regulation of cellular pH;GO:0051453 regulation of intracellular pH
AT2G32020	1.40087	817762	ensembl_gene_id	A. thaliana	817762	A. thaliana	AT2G32020	Acyl-CoA N-acyltransferases (NAT) superfamily protein	GO:0009737 response to abscisic acid;GO:0097305 response to alcohol;GO:0033993 response to lipid
AT1G71360	1.40063	843477	ensembl_gene_id	A. thaliana	843477	A. thaliana	AT1G71360	Galactose-binding protein	GO:0006997 nucleus organization;GO:0006996 organelle organization;GO:0016043 cellular component organization
AT3G45300	1.40025	823668	ensembl_gene_id	A. thaliana	823668	A. thaliana	IVD	isovaleryl-CoA-dehydrogenase	GO:0006552 leucine catabolic process;GO:0006551 leucine metabolic process;GO:0009083 branched-chain amino acid catabolic process
AT3G52800	1.39956	824446	ensembl_gene_id	A. thaliana	824446	A. thaliana	AT3G52800	A20/AN1-like zinc finger family protein	GO:0071456 cellular response to hypoxia;GO:0036294 cellular response to decreased oxygen levels;GO:0071453 cellular response to oxygen levels
AT3G48350	1.39926	823993	ensembl_gene_id	A. thaliana	823993	A. thaliana	CEP3	Cysteine proteinases superfamily protein	GO:0031667 response to nutrient levels;GO:0009991 response to extracellular stimulus;GO:0051603 proteolysis involved in cellular protein catabolic process
AT5G53830	1.39822	835464	ensembl_gene_id	A. thaliana	835464	A. thaliana	AT5G53830	VQ motif-containing protein	GO:0008150 biological_process
AT1G50630	1.39727	841485	ensembl_gene_id	A. thaliana	841485	A. thaliana	AT1G50630	extracellular ligand-gated ion channel protein (DUF3537)
AT5G47560	1.39612	834806	ensembl_gene_id	A. thaliana	834806	A. thaliana	TDT	tonoplast dicarboxylate transporter	GO:0015743 malate transport;GO:0015740 C4-dicarboxylate transport;GO:0030641 regulation of cellular pH
AT3G60220	1.39319	825192	ensembl_gene_id	A. thaliana	825192	A. thaliana	ATL4	TOXICOS EN LEVADURA 4	GO:0016567 protein ubiquitination;GO:0032446 protein modification by small protein conjugation;GO:0070647 protein modification by small protein conjugation or removal
AT2G45600	1.39296	819168	ensembl_gene_id	A. thaliana	819168	A. thaliana	AT2G45600	alpha/beta-Hydrolases superfamily protein
AT1G62045	1.39286	842500	ensembl_gene_id	A. thaliana	842500	A. thaliana	AT1G62045	ankyrin repeat protein	GO:0008150 biological_process
AT1G75450	1.39254	843881	ensembl_gene_id	A. thaliana	843881	A. thaliana	CKX5	cytokinin oxidase 5	GO:0009823 cytokinin catabolic process;GO:0042447 hormone catabolic process;GO:0009690 cytokinin metabolic process
AT1G62305	1.39105	842528	ensembl_gene_id	A. thaliana	842528	A. thaliana	AT1G62305	Core-2/I-branching beta-1,6-N-acetylglucosaminyltransferase family protein
AT1G30250	1.38968	839905	ensembl_gene_id	A. thaliana	839905	A. thaliana	AT1G30250	hypothetical protein	GO:0008150 biological_process
AT3G25400	1.38874	822124	ensembl_gene_id	A. thaliana	822124	A. thaliana	AT3G25400	dCTP pyrophosphatase-like protein
AT3G48390	1.38849	823997	ensembl_gene_id	A. thaliana	823997	A. thaliana	AT3G48390	MA3 domain-containing protein	GO:0090549 response to carbon starvation;GO:0009646 response to absence of light;GO:0009642 response to light intensity
AT5G57670	1.38697	835873	ensembl_gene_id	A. thaliana	835873	A. thaliana	AT5G57670	Protein kinase superfamily protein	GO:0006468 protein phosphorylation;GO:0016310 phosphorylation;GO:0006796 phosphate-containing compound metabolic process
AT2G48130	1.38669	819425	ensembl_gene_id	A. thaliana	819425	A. thaliana	AT2G48130	Bifunctional inhibitor/lipid-transfer protein/seed storage 2S albumin superfamily protein	GO:0015908 fatty acid transport;GO:0010214 seed coat development;GO:0009845 seed germination
AT3G53960	1.384	824563	ensembl_gene_id	A. thaliana	824563	A. thaliana	AT3G53960	Major facilitator superfamily protein
AT5G52550	1.38358	835332	ensembl_gene_id	A. thaliana	835332	A. thaliana	AT5G52550	stress response NST1-like protein
AT4G36010	1.382	829757	ensembl_gene_id	A. thaliana	829757	A. thaliana	AT4G36010	Pathogenesis-related thaumatin superfamily protein	GO:0006952 defense response;GO:0006950 response to stress;GO:0050896 response to stimulus
AT5G24850	1.38109	832554	ensembl_gene_id	A. thaliana	832554	A. thaliana	CRY3	cryptochrome 3	GO:0000719 photoreactive repair;GO:0006290 pyrimidine dimer repair;GO:0006281 DNA repair
AT4G36260	1.38027	829783	ensembl_gene_id	A. thaliana	829783	A. thaliana	STY2	Lateral root primordium (LRP) protein-like protein	GO:0048479 style development;GO:0048480 stigma development;GO:0009938 negative regulation of gibberellic acid mediated signaling pathway
AT1G62620	1.37979	842559	ensembl_gene_id	A. thaliana	842559	A. thaliana	AT1G62620	Flavin-binding monooxygenase family protein
AT5G35940	1.37972	833584	ensembl_gene_id	A. thaliana	833584	A. thaliana	AT5G35940	Mannose-binding lectin superfamily protein
AT1G06090	1.37863	837118	ensembl_gene_id	A. thaliana	837118	A. thaliana	AT1G06090	Fatty acid desaturase family protein	GO:0006636 unsaturated fatty acid biosynthetic process;GO:0033559 unsaturated fatty acid metabolic process;GO:0006633 fatty acid biosynthetic process
AT3G04060	1.37781	819561	ensembl_gene_id	A. thaliana	819561	A. thaliana	NAC046	NAC domain containing protein 46	GO:1901406 positive regulation of tetrapyrrole catabolic process;GO:1903648 positive regulation of chlorophyll catabolic process;GO:0010271 regulation of chlorophyll catabolic process
AT5G42050	1.3778	834210	ensembl_gene_id	A. thaliana	834210	A. thaliana	AT5G42050	DCD (Development and Cell Death) domain protein	GO:1902074 response to salt;GO:0034976 response to endoplasmic reticulum stress;GO:0071456 cellular response to hypoxia
AT2G04160	1.37564	814953	ensembl_gene_id	A. thaliana	814953	A. thaliana	AIR3	Subtilisin-like serine endopeptidase family protein	GO:0010102 lateral root morphogenesis;GO:0010101 post-embryonic root morphogenesis;GO:0090697 post-embryonic plant organ morphogenesis
AT1G51700	1.37298	841595	ensembl_gene_id	A. thaliana	841595	A. thaliana	DOF1	DOF zinc finger protein 1	GO:0006355 regulation of transcription, DNA-templated;GO:1903506 regulation of nucleic acid-templated transcription;GO:2001141 regulation of RNA biosynthetic process
AT1G31950	1.37283	840085	ensembl_gene_id	A. thaliana	840085	A. thaliana	AT1G31950	Terpenoid cyclases/Protein prenyltransferases superfamily protein	GO:0051762 sesquiterpene biosynthetic process;GO:0051761 sesquiterpene metabolic process;GO:0046246 terpene biosynthetic process
AT5G10625	1.37187	2745983	ensembl_gene_id	A. thaliana	2745983	A. thaliana	AT5G10625	flowering-promoting factor-like protein	GO:0009909 regulation of flower development;GO:0048831 regulation of shoot system development;GO:0010228 vegetative to reproductive phase transition of meristem
AT1G10300	1.37088	837569	ensembl_gene_id	A. thaliana	837569	A. thaliana	AT1G10300	Nucleolar GTP-binding protein	GO:1900426 positive regulation of defense response to bacterium;GO:1900424 regulation of defense response to bacterium;GO:0010118 stomatal movement
AT5G46410	1.37011	834684	ensembl_gene_id	A. thaliana	834684	A. thaliana	SSP4	SCP1-like small phosphatase 4	GO:0006470 protein dephosphorylation;GO:0016311 dephosphorylation;GO:0006796 phosphate-containing compound metabolic process
AT1G73680	1.37006	843703	ensembl_gene_id	A. thaliana	843703	A. thaliana	ALPHA DOX2	alpha dioxygenase	GO:0001676 long-chain fatty acid metabolic process;GO:0010150 leaf senescence;GO:0090693 plant organ senescence
AT1G21670	1.36948	838769	ensembl_gene_id	A. thaliana	838769	A. thaliana	AT1G21670	DPP6 amino-terminal domain protein
AT5G27150	1.36915	832773	ensembl_gene_id	A. thaliana	832773	A. thaliana	NHX1	Na+/H+ exchanger 1	GO:0010351 lithium ion transport;GO:0035725 sodium ion transmembrane transport;GO:0098719 sodium ion import across plasma membrane
AT3G49690	1.36686	824131	ensembl_gene_id	A. thaliana	824131	A. thaliana	MYB84	myb domain protein 84
AT1G53090	1.36554	841743	ensembl_gene_id	A. thaliana	841743	A. thaliana	SPA4	SPA1-related 4	GO:0009640 photomorphogenesis;GO:0009637 response to blue light;GO:0009639 response to red or far red light
AT2G35060	1.36545	818071	ensembl_gene_id	A. thaliana	818071	A. thaliana	KUP11	K+ uptake permease 11	GO:0071805 potassium ion transmembrane transport;GO:0006813 potassium ion transport;GO:0030001 metal ion transport
AT4G37790	1.36522	829935	ensembl_gene_id	A. thaliana	829935	A. thaliana	HAT22	Homeobox-leucine zipper protein family	GO:0009735 response to cytokinin;GO:0009738 abscisic acid-activated signaling pathway;GO:0071215 cellular response to abscisic acid stimulus
AT2G02710	1.36472	814800	ensembl_gene_id	A. thaliana	814800	A. thaliana	PLPB	PAS/LOV protein B
AT4G01550	1.36453	828144	ensembl_gene_id	A. thaliana	828144	A. thaliana	NAC069	NAC domain containing protein 69	GO:0045893 positive regulation of transcription, DNA-templated;GO:1902680 positive regulation of RNA biosynthetic process;GO:1903508 positive regulation of nucleic acid-templated transcription
AT5G03260	1.364	831887	ensembl_gene_id	A. thaliana	831887	A. thaliana	LAC11	laccase 11	GO:0009809 lignin biosynthetic process;GO:0009808 lignin metabolic process;GO:0009699 phenylpropanoid biosynthetic process
AT5G66620	1.36391	836794	ensembl_gene_id	A. thaliana	836794	A. thaliana	DAR6	DA1-related protein 6
AT1G67070	1.36207	843027	ensembl_gene_id	A. thaliana	843027	A. thaliana	DIN9	Mannose-6-phosphate isomerase, type I	GO:0017085 response to insecticide;GO:0046680 response to DDT;GO:0033591 response to L-ascorbic acid
AT1G31820	1.3616	840072	ensembl_gene_id	A. thaliana	840072	A. thaliana	PUT1	Amino acid permease family protein	GO:0015846 polyamine transport;GO:0071705 nitrogen compound transport;GO:0071702 organic substance transport
AT2G42820	1.36093	818882	ensembl_gene_id	A. thaliana	818882	A. thaliana	HVA22F	HVA22-like protein F	GO:0008150 biological_process
AT3G52920	1.36056	824458	ensembl_gene_id	A. thaliana	824458	A. thaliana	AT3G52920	transcriptional activator (DUF662)
AT5G26340	1.35939	832703	ensembl_gene_id	A. thaliana	832703	A. thaliana	MSS1	Major facilitator superfamily protein	GO:0015749 monosaccharide transmembrane transport;GO:0034219 carbohydrate transmembrane transport;GO:0008643 carbohydrate transport
AT4G11600	1.35924	826765	ensembl_gene_id	A. thaliana	826765	A. thaliana	GPX6	glutathione peroxidase 6	GO:0098869 cellular oxidant detoxification;GO:1990748 cellular detoxification;GO:0097237 cellular response to toxic substance
AT3G05830	1.35546	819752	ensembl_gene_id	A. thaliana	819752	A. thaliana	AT3G05830	spindle pole body component-like protein	GO:0008150 biological_process
AT2G41330	1.35467	818731	ensembl_gene_id	A. thaliana	818731	A. thaliana	AT2G41330	Glutaredoxin family protein
AT2G46800	1.35195	819293	ensembl_gene_id	A. thaliana	819293	A. thaliana	ZAT	zinc transporter	GO:0006882 cellular zinc ion homeostasis;GO:0055069 zinc ion homeostasis;GO:0071577 zinc ion transmembrane transport
AT1G31040	1.35146	839990	ensembl_gene_id	A. thaliana	839990	A. thaliana	AT1G31040	PLATZ transcription factor family protein	GO:0010150 leaf senescence;GO:0090693 plant organ senescence;GO:0007568 aging
AT4G27840	1.3508	828897	ensembl_gene_id	A. thaliana	828897	A. thaliana	AT4G27840	SNARE-like superfamily protein
AT1G27920	1.34655	839685	ensembl_gene_id	A. thaliana	839685	A. thaliana	MAP65-8	microtubule-associated protein 65-8	GO:0000226 microtubule cytoskeleton organization;GO:0007017 microtubule-based process;GO:0007010 cytoskeleton organization
AT3G06490	1.3456	819827	ensembl_gene_id	A. thaliana	819827	A. thaliana	MYB108	myb domain protein 108	GO:0120195 positive regulation of anther dehiscence;GO:0120194 regulation of anther dehiscence;GO:2000243 positive regulation of reproductive process
AT5G43260	1.3446	834344	ensembl_gene_id	A. thaliana	834344	A. thaliana	AT5G43260	chaperone protein dnaJ-like protein
AT4G38730	1.3439	830028	ensembl_gene_id	A. thaliana	830028	A. thaliana	AT4G38730	magnesium transporter, putative (DUF803)	GO:0015693 magnesium ion transport;GO:0030001 metal ion transport;GO:0006812 cation transport
AT3G11570	1.34389	820330	ensembl_gene_id	A. thaliana	820330	A. thaliana	TBL8	TRICHOME BIREFRINGENCE-LIKE 8
AT3G46670	1.34065	823820	ensembl_gene_id	A. thaliana	823820	A. thaliana	UGT76E11	UDP-glucosyl transferase 76E11
AT1G69270	1.339	843258	ensembl_gene_id	A. thaliana	843258	A. thaliana	RPK1	receptor-like protein kinase 1	GO:0009945 radial axis specification;GO:0009942 longitudinal axis specification;GO:0000578 embryonic axis specification
AT4G15150	1.33827	827181	ensembl_gene_id	A. thaliana	827181	A. thaliana	AT4G15150	glycine-rich protein	GO:0008150 biological_process
AT5G59490	1.33583	836068	ensembl_gene_id	A. thaliana	836068	A. thaliana	AT5G59490	Haloacid dehalogenase-like hydrolase (HAD) superfamily protein
AT4G19810	1.33368	827725	ensembl_gene_id	A. thaliana	827725	A. thaliana	ChiC	Glycosyl hydrolase family protein with chitinase insertion domain-containing protein	GO:0006026 aminoglycan catabolic process;GO:0006030 chitin metabolic process;GO:0006032 chitin catabolic process
AT5G01820	1.33318	831765	ensembl_gene_id	A. thaliana	831765	A. thaliana	SR1	serine/threonine protein kinase 1	GO:0009749 response to glucose;GO:0009746 response to hexose;GO:0034284 response to monosaccharide
AT4G24510	1.3313	828553	ensembl_gene_id	A. thaliana	828553	A. thaliana	CER2	HXXXD-type acyl-transferase family protein	GO:0042761 very long-chain fatty acid biosynthetic process;GO:0010025 wax biosynthetic process;GO:0010166 wax metabolic process
AT1G62030	1.33058	842498	ensembl_gene_id	A. thaliana	842498	A. thaliana	AT1G62030	Cysteine/Histidine-rich C1 domain family protein
AT2G31180	1.3281	817674	ensembl_gene_id	A. thaliana	817674	A. thaliana	MYB14	myb domain protein 14	GO:0050826 response to freezing;GO:0009409 response to cold;GO:0045893 positive regulation of transcription, DNA-templated
AT3G05580	1.32455	819724	ensembl_gene_id	A. thaliana	819724	A. thaliana	TOPP9	Calcineurin-like metallo-phosphoesterase superfamily protein	GO:0048768 root hair cell tip growth;GO:0048767 root hair elongation;GO:0006470 protein dephosphorylation
AT5G65280	1.32373	836653	ensembl_gene_id	A. thaliana	836653	A. thaliana	GCL1	GCR2-like 1	GO:0005975 carbohydrate metabolic process;GO:0044238 primary metabolic process;GO:0071704 organic substance metabolic process
AT1G73500	1.32358	843685	ensembl_gene_id	A. thaliana	843685	A. thaliana	MKK9	MAP kinase kinase 9	GO:0010120 camalexin biosynthetic process;GO:0052317 camalexin metabolic process;GO:0009403 toxin biosynthetic process
AT4G34990	1.32324	829651	ensembl_gene_id	A. thaliana	829651	A. thaliana	MYB32	myb domain protein 32
AT2G27150	1.32304	817257	ensembl_gene_id	A. thaliana	817257	A. thaliana	AAO3	abscisic aldehyde oxidase 3	GO:0009688 abscisic acid biosynthetic process;GO:0043289 apocarotenoid biosynthetic process;GO:1902645 tertiary alcohol biosynthetic process
AT2G06950	1.32293	3768536	ensembl_gene_id	A. thaliana	3768536	A. thaliana	AT2G06950	hypothetical protein
AT5G26770	1.32266	832735	ensembl_gene_id	A. thaliana	832735	A. thaliana	AT5G26770	myosin heavy chain, cardiac protein	GO:0008150 biological_process
AT5G24770	1.32238	832546	ensembl_gene_id	A. thaliana	832546	A. thaliana	VSP2	vegetative storage protein 2	GO:0046688 response to copper ion;GO:0002213 defense response to insect;GO:0009625 response to insect
AT1G04990	1.32236	839351	ensembl_gene_id	A. thaliana	839351	A. thaliana	AT1G04990	Zinc finger C-x8-C-x5-C-x3-H type family protein	GO:0008150 biological_process
AT5G52570	1.32158	835334	ensembl_gene_id	A. thaliana	835334	A. thaliana	BETA-OHASE 2	beta-carotene hydroxylase 2	GO:0016123 xanthophyll biosynthetic process;GO:0016122 xanthophyll metabolic process;GO:0016119 carotene metabolic process
AT5G56980	1.32152	835800	ensembl_gene_id	A. thaliana	835800	A. thaliana	AT5G56980	cotton fiber protein	GO:0009753 response to jasmonic acid;GO:0070542 response to fatty acid;GO:0009611 response to wounding
AT4G09950	1.32151	826585	ensembl_gene_id	A. thaliana	826585	A. thaliana	AT4G09950	P-loop containing nucleoside triphosphate hydrolases superfamily protein
AT1G26820	1.32077	839225	ensembl_gene_id	A. thaliana	839225	A. thaliana	RNS3	ribonuclease 3	GO:0006401 RNA catabolic process;GO:0034655 nucleobase-containing compound catabolic process;GO:0007568 aging
AT4G18780	1.31899	827612	ensembl_gene_id	A. thaliana	827612	A. thaliana	IRX1	cellulose synthase family protein	GO:0010116 positive regulation of abscisic acid biosynthetic process;GO:1902932 positive regulation of alcohol biosynthetic process;GO:0010115 regulation of abscisic acid biosynthetic process
AT4G25640	1.31875	828669	ensembl_gene_id	A. thaliana	828669	A. thaliana	DTX35	detoxifying efflux carrier 35	GO:0009901 anther dehiscence;GO:0009900 dehiscence;GO:0046618 xenobiotic export
AT3G47400	1.31814	823894	ensembl_gene_id	A. thaliana	823894	A. thaliana	AT3G47400	Plant invertase/pectin methylesterase inhibitor superfamily	GO:0045490 pectin catabolic process;GO:0000272 polysaccharide catabolic process;GO:0045488 pectin metabolic process
AT5G66300	1.31699	836762	ensembl_gene_id	A. thaliana	836762	A. thaliana	NAC105	NAC domain containing protein 105	GO:1901348 positive regulation of secondary cell wall biogenesis;GO:1903340 positive regulation of cell wall organization or biogenesis;GO:0048759 xylem vessel member cell differentiation
AT5G56210	1.31651	835720	ensembl_gene_id	A. thaliana	835720	A. thaliana	WIP2	WPP domain interacting protein 2	GO:0006997 nucleus organization;GO:0006996 organelle organization;GO:0016043 cellular component organization
AT5G01732	1.31629	6240681	ensembl_gene_id	A. thaliana	6240681	A. thaliana	AT5G01732	ncRNA	GO:0008150 biological_process
AT5G62210	1.31566	836342	ensembl_gene_id	A. thaliana	836342	A. thaliana	AT5G62210	Embryo-specific protein 3, (ATS3)
AT1G32100	1.31403	840102	ensembl_gene_id	A. thaliana	840102	A. thaliana	PRR1	pinoresinol reductase 1	GO:0009806 lignan metabolic process;GO:0009807 lignan biosynthetic process;GO:0009699 phenylpropanoid biosynthetic process
AT2G36750	1.31378	818247	ensembl_gene_id	A. thaliana	818247	A. thaliana	UGT73C1	UDP-glucosyl transferase 73C1	GO:0010224 response to UV-B;GO:0009411 response to UV;GO:0009416 response to light stimulus
AT2G41170	1.31338	818716	ensembl_gene_id	A. thaliana	818716	A. thaliana	AT2G41170	F-box family protein	GO:0008150 biological_process
AT3G25950	1.31318	822192	ensembl_gene_id	A. thaliana	822192	A. thaliana	AT3G25950	TRAM, LAG1 and CLN8 (TLC) lipid-sensing domain containing protein	GO:0008150 biological_process
AT5G14700	1.31255	831322	ensembl_gene_id	A. thaliana	831322	A. thaliana	AT5G14700	NAD(P)-binding Rossmann-fold superfamily protein
AT5G18633	1.31239	3770606	ensembl_gene_id	A. thaliana	3770606	A. thaliana	AT5G18633	hypothetical protein
AT4G28280	1.31234	828943	ensembl_gene_id	A. thaliana	828943	A. thaliana	LLG3	LORELEI-LIKE-GPI ANCHORED PROTEIN 3	GO:1903428 positive regulation of reactive oxygen species biosynthetic process;GO:2000379 positive regulation of reactive oxygen species metabolic process;GO:1903426 regulation of reactive oxygen species biosynthetic process
AT5G58780	1.31097	835992	ensembl_gene_id	A. thaliana	835992	A. thaliana	cPT5	Undecaprenyl pyrophosphate synthetase family protein	GO:0019408 dolichol biosynthetic process;GO:0019348 dolichol metabolic process;GO:0016094 polyprenol biosynthetic process
AT2G25450	1.30771	817083	ensembl_gene_id	A. thaliana	817083	A. thaliana	AT2G25450	2-oxoglutarate (2OG) and Fe(II)-dependent oxygenase superfamily protein	GO:0010439 regulation of glucosinolate biosynthetic process;GO:0042762 regulation of sulfur metabolic process;GO:1900376 regulation of secondary metabolite biosynthetic process
AT1G36160	1.30622	840521	ensembl_gene_id	A. thaliana	840521	A. thaliana	ACC1	acetyl-CoA carboxylase 1	GO:2001295 malonyl-CoA biosynthetic process;GO:2001293 malonyl-CoA metabolic process;GO:0030497 fatty acid elongation
AT1G30260	1.30556	839906	ensembl_gene_id	A. thaliana	839906	A. thaliana	AT1G30260	galactosyltransferase family protein	GO:0009735 response to cytokinin;GO:0009725 response to hormone;GO:0009719 response to endogenous stimulus
AT5G38710	1.30545	833862	ensembl_gene_id	A. thaliana	833862	A. thaliana	AT5G38710	Methylenetetrahydrofolate reductase family protein	GO:0006562 proline catabolic process;GO:0010133 proline catabolic process to glutamate;GO:0006560 proline metabolic process
AT2G37880	1.30524	818364	ensembl_gene_id	A. thaliana	818364	A. thaliana	AT2G37880	MIZU-KUSSEI-like protein (Protein of unknown function, DUF617)	GO:0010274 hydrotropism;GO:0009606 tropism;GO:0009605 response to external stimulus
AT5G10730	1.30433	830939	ensembl_gene_id	A. thaliana	830939	A. thaliana	AT5G10730	NAD(P)-binding Rossmann-fold superfamily protein	GO:1901004 ubiquinone-6 metabolic process;GO:1901006 ubiquinone-6 biosynthetic process;GO:0006743 ubiquinone metabolic process
AT1G16510	1.30381	838221	ensembl_gene_id	A. thaliana	838221	A. thaliana	AT1G16510	SAUR-like auxin-responsive protein family	GO:0090057 root radial pattern formation;GO:0009956 radial pattern formation;GO:0009958 positive gravitropism
AT5G23050	1.30372	832369	ensembl_gene_id	A. thaliana	832369	A. thaliana	AAE17	acyl-activating enzyme 17
AT1G64660	1.30267	842774	ensembl_gene_id	A. thaliana	842774	A. thaliana	MGL	methionine gamma-lyase	GO:0009087 methionine catabolic process;GO:0019458 methionine catabolic process via 2-oxobutanoate;GO:0019343 cysteine biosynthetic process via cystathionine
AT1G12630	1.30176	837819	ensembl_gene_id	A. thaliana	837819	A. thaliana	AT1G12630	Integrase-type DNA-binding superfamily protein	GO:0016143 S-glycoside metabolic process;GO:0019757 glycosinolate metabolic process;GO:0019760 glucosinolate metabolic process
AT2G43240	1.30175	818925	ensembl_gene_id	A. thaliana	818925	A. thaliana	AT2G43240	Nucleotide-sugar transporter family protein	GO:0015739 sialic acid transport;GO:0090481 pyrimidine nucleotide-sugar transmembrane transport;GO:0015780 nucleotide-sugar transmembrane transport
AT5G27930	1.30011	832860	ensembl_gene_id	A. thaliana	832860	A. thaliana	AT5G27930	Protein phosphatase 2C family protein	GO:0009819 drought recovery;GO:0045926 negative regulation of growth;GO:0006470 protein dephosphorylation
AT3G48340	1.29995	823992	ensembl_gene_id	A. thaliana	823992	A. thaliana	CEP2	Cysteine proteinases superfamily protein	GO:0051603 proteolysis involved in cellular protein catabolic process;GO:0044257 cellular protein catabolic process;GO:0030163 protein catabolic process
AT5G58700	1.29963	835984	ensembl_gene_id	A. thaliana	835984	A. thaliana	PLC4	phosphatidylinositol-speciwc phospholipase C4	GO:0048015 phosphatidylinositol-mediated signaling;GO:0048017 inositol lipid-mediated signaling;GO:0035556 intracellular signal transduction
AT3G53180	1.29912	824484	ensembl_gene_id	A. thaliana	824484	A. thaliana	NodGS	nodulin/glutamine synthase-like protein	GO:0006542 glutamine biosynthetic process;GO:0048829 root cap development;GO:0006541 glutamine metabolic process
AT1G64950	1.29811	842803	ensembl_gene_id	A. thaliana	842803	A. thaliana	CYP89A5	cytochrome P450, family 89, subfamily A, polypeptide 5
AT2G22010	1.29784	816737	ensembl_gene_id	A. thaliana	816737	A. thaliana	RKP	related to KPC1	GO:2000060 positive regulation of ubiquitin-dependent protein catabolic process;GO:2000058 regulation of ubiquitin-dependent protein catabolic process;GO:1903052 positive regulation of proteolysis involved in cellular protein catabolic process
AT3G15200	1.29674	820751	ensembl_gene_id	A. thaliana	820751	A. thaliana	AT3G15200	Tetratricopeptide repeat (TPR)-like superfamily protein	GO:0008150 biological_process
AT5G48180	1.29663	834871	ensembl_gene_id	A. thaliana	834871	A. thaliana	NSP5	nitrile specifier protein 5	GO:0050898 nitrile metabolic process;GO:0080028 nitrile biosynthetic process;GO:0016145 S-glycoside catabolic process
AT1G02705	1.29568	28716024	ensembl_gene_id	A. thaliana	28716024	A. thaliana	AT1G02705	hypothetical protein	GO:0008150 biological_process
AT5G20900	1.29538	832214	ensembl_gene_id	A. thaliana	832214	A. thaliana	JAZ12	jasmonate-zim-domain protein 12	GO:2000022 regulation of jasmonic acid mediated signaling pathway;GO:0009611 response to wounding;GO:0031347 regulation of defense response
AT3G60160	1.29384	825186	ensembl_gene_id	A. thaliana	825186	A. thaliana	ABCC9	multidrug resistance-associated protein 9	GO:0009624 response to nematode;GO:0055085 transmembrane transport;GO:0043207 response to external biotic stimulus
AT3G12700	1.29381	820452	ensembl_gene_id	A. thaliana	820452	A. thaliana	NANA	Eukaryotic aspartyl protease family protein	GO:0010019 chloroplast-nucleus signaling pathway;GO:0009744 response to sucrose;GO:0034285 response to disaccharide
AT5G13210	1.29168	831161	ensembl_gene_id	A. thaliana	831161	A. thaliana	AT5G13210	Uncharacterized conserved protein UCP015417, vWA
AT1G15740	1.29162	838143	ensembl_gene_id	A. thaliana	838143	A. thaliana	AT1G15740	Leucine-rich repeat family protein	GO:0031146 SCF-dependent proteasomal ubiquitin-dependent protein catabolic process;GO:0043161 proteasome-mediated ubiquitin-dependent protein catabolic process;GO:0010498 proteasomal protein catabolic process
AT4G37470	1.29131	829902	ensembl_gene_id	A. thaliana	829902	A. thaliana	KAI2	alpha/beta-Hydrolases superfamily protein	GO:0080167 response to karrikin;GO:0009704 de-etiolation;GO:0009640 photomorphogenesis
AT1G72800	1.29124	843611	ensembl_gene_id	A. thaliana	843611	A. thaliana	AT1G72800	RNA-binding (RRM/RBD/RNP motifs) family protein	GO:0008150 biological_process
AT5G21950	1.2901	832255	ensembl_gene_id	A. thaliana	832255	A. thaliana	AT5G21950	alpha/beta-Hydrolases superfamily protein	GO:0008150 biological_process
AT2G43330	1.28951	818934	ensembl_gene_id	A. thaliana	818934	A. thaliana	INT1	inositol transporter 1	GO:0015791 polyol transport;GO:0015798 myo-inositol transport;GO:0015850 organic hydroxy compound transport
AT1G07040	1.2895	837215	ensembl_gene_id	A. thaliana	837215	A. thaliana	AT1G07040	plant/protein	GO:0008150 biological_process
AT1G18710	1.28716	838453	ensembl_gene_id	A. thaliana	838453	A. thaliana	MYB47	myb domain protein 47	GO:0140547 acquisition of seed longevity;GO:0010214 seed coat development;GO:0048316 seed development
AT3G05727	1.28688	3768785	ensembl_gene_id	A. thaliana	3768785	A. thaliana	AT3G05727	S locus-related glycoprotein 1 (SLR1) binding pollen coat protein family
AT5G48410	1.28621	834896	ensembl_gene_id	A. thaliana	834896	A. thaliana	GLR1.3	glutamate receptor 1.3	GO:0071230 cellular response to amino acid stimulus;GO:0043200 response to amino acid;GO:0071417 cellular response to organonitrogen compound
AT5G11520	1.28565	831024	ensembl_gene_id	A. thaliana	831024	A. thaliana	ASP3	aspartate aminotransferase 3	GO:0006103 2-oxoglutarate metabolic process;GO:0006531 aspartate metabolic process;GO:0006536 glutamate metabolic process
AT5G38480	1.28509	833836	ensembl_gene_id	A. thaliana	833836	A. thaliana	GRF3	general regulatory factor 3	GO:0051365 cellular response to potassium ion starvation;GO:0050826 response to freezing;GO:0006995 cellular response to nitrogen starvation
AT3G07705	1.28445	28719019	ensembl_gene_id	A. thaliana	28719019	A. thaliana	AT3G07705	ncRNA
AT3G22400	1.28386	821808	ensembl_gene_id	A. thaliana	821808	A. thaliana	LOX5	PLAT/LH2 domain-containing lipoxygenase family protein	GO:1900366 negative regulation of defense response to insect;GO:2000068 regulation of defense response to insect;GO:0031408 oxylipin biosynthetic process
AT3G62820	1.28371	825457	ensembl_gene_id	A. thaliana	825457	A. thaliana	AT3G62820	Plant invertase/pectin methylesterase inhibitor superfamily protein	GO:0043086 negative regulation of catalytic activity;GO:0044092 negative regulation of molecular function;GO:0050790 regulation of catalytic activity
AT4G16620	1.28316	827363	ensembl_gene_id	A. thaliana	827363	A. thaliana	UMAMIT8	nodulin MtN21 /EamA-like transporter family protein
AT1G74000	1.28273	843738	ensembl_gene_id	A. thaliana	843738	A. thaliana	SS3	strictosidine synthase 3	GO:0009058 biosynthetic process;GO:0008152 metabolic process;GO:0008150 biological_process
AT5G46530	1.28189	834696	ensembl_gene_id	A. thaliana	834696	A. thaliana	AT5G46530	AWPM-19-like family protein	GO:0008150 biological_process
AT5G01260	1.28113	831794	ensembl_gene_id	A. thaliana	831794	A. thaliana	AT5G01260	Carbohydrate-binding-like fold
AT5G47180	1.27998	834764	ensembl_gene_id	A. thaliana	834764	A. thaliana	AT5G47180	Plant VAMP (vesicle-associated membrane protein) family protein	GO:0051643 endoplasmic reticulum localization;GO:0061817 endoplasmic reticulum-plasma membrane tethering;GO:0090158 endoplasmic reticulum membrane organization
AT5G35580	1.27956	833523	ensembl_gene_id	A. thaliana	833523	A. thaliana	AT5G35580	Protein kinase superfamily protein	GO:0002683 negative regulation of immune system process;GO:0050777 negative regulation of immune response;GO:0002682 regulation of immune system process
AT1G54790	1.27809	841920	ensembl_gene_id	A. thaliana	841920	A. thaliana	AT1G54790	GDSL-like Lipase/Acylhydrolase superfamily protein
AT5G58380	1.27595	835951	ensembl_gene_id	A. thaliana	835951	A. thaliana	SIP1	SOS3-interacting protein 1	GO:0006468 protein phosphorylation;GO:0016310 phosphorylation;GO:0007165 signal transduction
AT1G18460	1.27541	838426	ensembl_gene_id	A. thaliana	838426	A. thaliana	AT1G18460	alpha/beta-Hydrolases superfamily protein	GO:0006629 lipid metabolic process;GO:0044238 primary metabolic process;GO:0071704 organic substance metabolic process
AT5G61810	1.27535	836303	ensembl_gene_id	A. thaliana	836303	A. thaliana	APC1	Mitochondrial substrate carrier family protein	GO:0080121 AMP transport;GO:0006855 xenobiotic transmembrane transport;GO:0015866 ADP transport
AT2G45220	1.27188	819130	ensembl_gene_id	A. thaliana	819130	A. thaliana	AT2G45220	Plant invertase/pectin methylesterase inhibitor superfamily	GO:0050829 defense response to Gram-negative bacterium;GO:0045490 pectin catabolic process;GO:0000272 polysaccharide catabolic process
AT4G37390	1.26998	829893	ensembl_gene_id	A. thaliana	829893	A. thaliana	BRU6	Auxin-responsive GH3 family protein	GO:0010252 auxin homeostasis;GO:0009733 response to auxin;GO:0048878 chemical homeostasis
AT3G01513	1.26977	821126	ensembl_gene_id	A. thaliana	821126	A. thaliana	AT3G01513	hypothetical protein	GO:0008150 biological_process
AT5G09530	1.26932	830812	ensembl_gene_id	A. thaliana	830812	A. thaliana	PELPK1	hydroxyproline-rich glycoprotein family protein	GO:0010030 positive regulation of seed germination;GO:2000028 regulation of photoperiodism, flowering;GO:0048582 positive regulation of post-embryonic development
AT5G25240	1.26882	832595	ensembl_gene_id	A. thaliana	832595	A. thaliana	AT5G25240	stress induced protein	GO:0008150 biological_process
AT3G06420	1.26858	819816	ensembl_gene_id	A. thaliana	819816	A. thaliana	ATG8H	Ubiquitin-like superfamily protein	GO:0006995 cellular response to nitrogen starvation;GO:0043562 cellular response to nitrogen levels;GO:0009267 cellular response to starvation
AT4G15450	1.26818	827216	ensembl_gene_id	A. thaliana	827216	A. thaliana	AT4G15450	Senescence/dehydration-associated protein-like protein
AT1G49430	1.26746	841367	ensembl_gene_id	A. thaliana	841367	A. thaliana	LACS2	long-chain acyl-CoA synthetase 2	GO:0010143 cutin biosynthetic process;GO:0010025 wax biosynthetic process;GO:0010166 wax metabolic process
AT2G21430	1.26725	816682	ensembl_gene_id	A. thaliana	816682	A. thaliana	AT2G21430	Papain family cysteine protease	GO:0051603 proteolysis involved in cellular protein catabolic process;GO:0044257 cellular protein catabolic process;GO:0030163 protein catabolic process
AT5G15240	1.26717	831376	ensembl_gene_id	A. thaliana	831376	A. thaliana	AT5G15240	Transmembrane amino acid transporter family protein
AT1G31470	1.26535	840037	ensembl_gene_id	A. thaliana	840037	A. thaliana	NFD4	Major facilitator superfamily protein	GO:0000741 karyogamy;GO:0010197 polar nucleus fusion;GO:0009559 embryo sac central cell differentiation
AT3G16360	1.26477	820883	ensembl_gene_id	A. thaliana	820883	A. thaliana	AHP4	HPT phosphotransmitter 4	GO:0080036 regulation of cytokinin-activated signaling pathway;GO:0009736 cytokinin-activated signaling pathway;GO:0071368 cellular response to cytokinin stimulus
AT3G43210	1.264	823396	ensembl_gene_id	A. thaliana	823396	A. thaliana	TES	ATP binding microtubule motor family protein	GO:0010245 radial microtubular system formation;GO:0009558 embryo sac cellularization;GO:0007112 male meiosis cytokinesis
AT3G61750	1.26366	825348	ensembl_gene_id	A. thaliana	825348	A. thaliana	AT3G61750	Cytochrome b561/ferric reductase transmembrane with DOMON related domain-containing protein
AT3G14595	1.26249	820686	ensembl_gene_id	A. thaliana	820686	A. thaliana	AT3G14595	Ribosomal protein L18ae family	GO:0008150 biological_process
AT5G19850	1.26188	832105	ensembl_gene_id	A. thaliana	832105	A. thaliana	AT5G19850	alpha/beta-Hydrolases superfamily protein
AT3G18490	1.26147	821379	ensembl_gene_id	A. thaliana	821379	A. thaliana	ASPG1	Eukaryotic aspartyl protease family protein	GO:0009627 systemic acquired resistance;GO:0009414 response to water deprivation;GO:0009415 response to water
AT2G16740	1.26053	816175	ensembl_gene_id	A. thaliana	816175	A. thaliana	UBC29	ubiquitin-conjugating enzyme 29	GO:0000209 protein polyubiquitination;GO:0006511 ubiquitin-dependent protein catabolic process;GO:0019941 modification-dependent protein catabolic process
AT1G64890	1.25993	842797	ensembl_gene_id	A. thaliana	842797	A. thaliana	AT1G64890	Major facilitator superfamily protein
AT1G49720	1.25967	841395	ensembl_gene_id	A. thaliana	841395	A. thaliana	ABF1	abscisic acid responsive element-binding factor 1	GO:0009738 abscisic acid-activated signaling pathway;GO:0071215 cellular response to abscisic acid stimulus;GO:0097306 cellular response to alcohol
AT5G50170	1.25854	835082	ensembl_gene_id	A. thaliana	835082	A. thaliana	AT5G50170	C2 calcium/lipid-binding and GRAM domain containing protein	GO:0008150 biological_process
AT5G26010	1.25841	832670	ensembl_gene_id	A. thaliana	832670	A. thaliana	AT5G26010	Protein phosphatase 2C family protein
AT3G09770	1.2564	820135	ensembl_gene_id	A. thaliana	820135	A. thaliana	LOG2	RING/U-box superfamily protein	GO:0080144 amino acid homeostasis;GO:1901527 abscisic acid-activated signaling pathway involved in stomatal movement;GO:0010118 stomatal movement
AT3G04240	1.25585	819579	ensembl_gene_id	A. thaliana	819579	A. thaliana	SEC	Tetratricopeptide repeat (TPR)-like superfamily protein	GO:0006493 protein O-linked glycosylation;GO:0009910 negative regulation of flower development;GO:2000242 negative regulation of reproductive process
AT5G59960	1.25392	836118	ensembl_gene_id	A. thaliana	836118	A. thaliana	AT5G59960	K-stimulated pyrophosphate-energized sodium pump protein	GO:0008150 biological_process
AT2G43020	1.25234	818904	ensembl_gene_id	A. thaliana	818904	A. thaliana	PAO2	polyamine oxidase 2	GO:0046203 spermidine catabolic process;GO:0046208 spermine catabolic process;GO:0006598 polyamine catabolic process
AT2G20680	1.25194	816596	ensembl_gene_id	A. thaliana	816596	A. thaliana	MAN2	Glycosyl hydrolase superfamily protein	GO:0010412 mannan metabolic process;GO:0010383 cell wall polysaccharide metabolic process;GO:0044036 cell wall macromolecule metabolic process
AT1G13970	1.25115	837957	ensembl_gene_id	A. thaliana	837957	A. thaliana	AT1G13970	beta-hexosaminidase (DUF1336)
AT3G14690	1.2507	820697	ensembl_gene_id	A. thaliana	820697	A. thaliana	CYP72A15	cytochrome P450, family 72, subfamily A, polypeptide 15
AT5G58670	1.25062	835981	ensembl_gene_id	A. thaliana	835981	A. thaliana	PLC1	phospholipase C1	GO:0048015 phosphatidylinositol-mediated signaling;GO:0048017 inositol lipid-mediated signaling;GO:0009738 abscisic acid-activated signaling pathway
AT1G53163	1.25021	5007796	ensembl_gene_id	A. thaliana	5007796	A. thaliana	AT1G53163	membrane-associated kinase regulator
AT2G46720	1.24975	819284	ensembl_gene_id	A. thaliana	819284	A. thaliana	KCS13	3-ketoacyl-CoA synthase 13	GO:0030497 fatty acid elongation;GO:0042335 cuticle development;GO:0000038 very long-chain fatty acid metabolic process
AT2G40460	1.2494	818640	ensembl_gene_id	A. thaliana	818640	A. thaliana	AT2G40460	Major facilitator superfamily protein	GO:0009624 response to nematode;GO:0043207 response to external biotic stimulus;GO:0051707 response to other organism
AT5G37790	1.249	833757	ensembl_gene_id	A. thaliana	833757	A. thaliana	AT5G37790	Protein kinase superfamily protein	GO:0006468 protein phosphorylation;GO:0016310 phosphorylation;GO:0006796 phosphate-containing compound metabolic process
AT5G60020	1.24826	836124	ensembl_gene_id	A. thaliana	836124	A. thaliana	LAC17	laccase 17	GO:0009809 lignin biosynthetic process;GO:0009808 lignin metabolic process;GO:0009699 phenylpropanoid biosynthetic process
AT1G73040	1.24677	843635	ensembl_gene_id	A. thaliana	843635	A. thaliana	AT1G73040	Mannose-binding lectin superfamily protein
AT5G13700	1.24617	831215	ensembl_gene_id	A. thaliana	831215	A. thaliana	PAO1	polyamine oxidase 1	GO:0046208 spermine catabolic process;GO:0006598 polyamine catabolic process;GO:0008215 spermine metabolic process
AT3G47420	1.24459	823896	ensembl_gene_id	A. thaliana	823896	A. thaliana	G3Pp1	putative glycerol-3-phosphate transporter 1	GO:0055062 phosphate ion homeostasis;GO:0072506 trivalent inorganic anion homeostasis;GO:0055081 anion homeostasis
AT3G01590	1.2442	821108	ensembl_gene_id	A. thaliana	821108	A. thaliana	AT3G01590	Galactose mutarotase-like superfamily protein	GO:0005975 carbohydrate metabolic process;GO:0044238 primary metabolic process;GO:0071704 organic substance metabolic process
AT3G54030	1.24373	824570	ensembl_gene_id	A. thaliana	824570	A. thaliana	BSK6	kinase with tetratricopeptide repeat domain-containing protein	GO:0009742 brassinosteroid mediated signaling pathway;GO:0043401 steroid hormone mediated signaling pathway;GO:0048545 response to steroid hormone
AT4G19390	1.24283	827680	ensembl_gene_id	A. thaliana	827680	A. thaliana	AT4G19390	Uncharacterized protein family (UPF0114)	GO:0008150 biological_process
AT3G23840	1.24211	821967	ensembl_gene_id	A. thaliana	821967	A. thaliana	AT3G23840	HXXXD-type acyl-transferase family protein	GO:0042761 very long-chain fatty acid biosynthetic process;GO:0000038 very long-chain fatty acid metabolic process;GO:0006633 fatty acid biosynthetic process
AT1G10060	1.24095	837542	ensembl_gene_id	A. thaliana	837542	A. thaliana	BCAT-1	branched-chain amino acid transaminase 1	GO:0006552 leucine catabolic process;GO:0006574 valine catabolic process;GO:0006573 valine metabolic process
AT1G75880	1.23899	843921	ensembl_gene_id	A. thaliana	843921	A. thaliana	AT1G75880	SGNH hydrolase-type esterase superfamily protein
AT5G25890	1.23665	832658	ensembl_gene_id	A. thaliana	832658	A. thaliana	IAA28	indole-3-acetic acid inducible 28	GO:0010102 lateral root morphogenesis;GO:0010101 post-embryonic root morphogenesis;GO:0090697 post-embryonic plant organ morphogenesis
AT5G65470	1.23662	836672	ensembl_gene_id	A. thaliana	836672	A. thaliana	AT5G65470	O-fucosyltransferase family protein
AT1G68050	1.23621	843133	ensembl_gene_id	A. thaliana	843133	A. thaliana	FKF1	flavin-binding, kelch repeat, f box 1	GO:2001007 negative regulation of cellulose biosynthetic process;GO:0010677 negative regulation of cellular carbohydrate metabolic process;GO:0045912 negative regulation of carbohydrate metabolic process
AT5G56190	1.23541	835718	ensembl_gene_id	A. thaliana	835718	A. thaliana	AT5G56190	Transducin/WD40 repeat-like superfamily protein	GO:0008150 biological_process
AT4G03320	1.23175	827972	ensembl_gene_id	A. thaliana	827972	A. thaliana	Tic20-IV	translocon at the inner envelope membrane of chloroplasts 20-IV	GO:0045037 protein import into chloroplast stroma;GO:0045036 protein targeting to chloroplast;GO:0072596 establishment of protein localization to chloroplast
AT3G55760	1.23155	824742	ensembl_gene_id	A. thaliana	824742	A. thaliana	AT3G55760	hypothetical protein	GO:0005982 starch metabolic process;GO:0006073 cellular glucan metabolic process;GO:0044042 glucan metabolic process
AT4G22517	1.22958	5008159	ensembl_gene_id	A. thaliana	5008159	A. thaliana	AT4G22517	Bifunctional inhibitor/lipid-transfer protein/seed storage 2S albumin superfamily protein	GO:0008150 biological_process
AT1G10760	1.22884	837619	ensembl_gene_id	A. thaliana	837619	A. thaliana	SEX1	Pyruvate phosphate dikinase, PEP/pyruvate binding domain-containing protein	GO:0009610 response to symbiotic fungus;GO:0009608 response to symbiont;GO:0005983 starch catabolic process
AT5G54730	1.2283	835562	ensembl_gene_id	A. thaliana	835562	A. thaliana	G18F	autophagy 18 F-like protein	GO:0006914 autophagy;GO:0061919 process utilizing autophagic mechanism;GO:0042594 response to starvation
AT1G77680	1.22663	844104	ensembl_gene_id	A. thaliana	844104	A. thaliana	AT1G77680	Ribonuclease II/R family protein	GO:0034427 nuclear-transcribed mRNA catabolic process, exonucleolytic, 3'-5';GO:0000291 nuclear-transcribed mRNA catabolic process, exonucleolytic;GO:0000956 nuclear-transcribed mRNA catabolic process
AT4G39090	1.22576	830064	ensembl_gene_id	A. thaliana	830064	A. thaliana	RD19	Papain family cysteine protease	GO:0009269 response to desiccation;GO:0042742 defense response to bacterium;GO:0009414 response to water deprivation
AT2G45820	1.22432	819190	ensembl_gene_id	A. thaliana	819190	A. thaliana	AT2G45820	Remorin family protein	GO:0051665 membrane raft localization;GO:0051607 defense response to virus;GO:0140546 defense response to symbiont
AT3G22370	1.22343	821806	ensembl_gene_id	A. thaliana	821806	A. thaliana	AOX1A	alternative oxidase 1A	GO:0010230 alternative respiration;GO:0031930 mitochondria-nucleus signaling pathway;GO:0009060 aerobic respiration
AT2G36540	1.22267	818227	ensembl_gene_id	A. thaliana	818227	A. thaliana	AT2G36540	Haloacid dehalogenase-like hydrolase (HAD) superfamily protein	GO:0008150 biological_process
AT4G27260	1.2225	828834	ensembl_gene_id	A. thaliana	828834	A. thaliana	WES1	Auxin-responsive GH3 family protein	GO:0052318 regulation of phytoalexin metabolic process;GO:0052319 regulation of phytoalexin biosynthetic process;GO:0052320 positive regulation of phytoalexin metabolic process
AT3G44220	1.22224	823546	ensembl_gene_id	A. thaliana	823546	A. thaliana	AT3G44220	Late embryogenesis abundant (LEA) hydroxyproline-rich glycoprotein family	GO:0098542 defense response to other organism;GO:0006952 defense response;GO:0043207 response to external biotic stimulus
AT5G57560	1.22207	835860	ensembl_gene_id	A. thaliana	835860	A. thaliana	TCH4	Xyloglucan endotransglucosylase/hydrolase family protein	GO:0009612 response to mechanical stimulus;GO:0010411 xyloglucan metabolic process;GO:0009741 response to brassinosteroid
AT5G51890	1.22175	835264	ensembl_gene_id	A. thaliana	835264	A. thaliana	AT5G51890	Peroxidase superfamily protein	GO:0098869 cellular oxidant detoxification;GO:1990748 cellular detoxification;GO:0097237 cellular response to toxic substance
AT5G50100	1.2213	835074	ensembl_gene_id	A. thaliana	835074	A. thaliana	AT5G50100	Putative thiol-disulfide oxidoreductase DCC	GO:0042246 tissue regeneration;GO:0031099 regeneration;GO:0048589 developmental growth
AT1G19860	1.2202	838574	ensembl_gene_id	A. thaliana	838574	A. thaliana	AT1G19860	Zinc finger C-x8-C-x5-C-x3-H type family protein	GO:0008150 biological_process
AT1G34630	1.21987	840367	ensembl_gene_id	A. thaliana	840367	A. thaliana	AT1G34630	transmembrane protein	GO:0008150 biological_process
AT3G25570	1.21686	822144	ensembl_gene_id	A. thaliana	822144	A. thaliana	AT3G25570	Adenosylmethionine decarboxylase family protein	GO:0006557 S-adenosylmethioninamine biosynthetic process;GO:0046499 S-adenosylmethioninamine metabolic process;GO:0006597 spermine biosynthetic process
AT4G17770	1.21642	827498	ensembl_gene_id	A. thaliana	827498	A. thaliana	TPS5	trehalose phosphatase/synthase 5
AT5G38930	1.21577	833885	ensembl_gene_id	A. thaliana	833885	A. thaliana	AT5G38930	RmlC-like cupins superfamily protein
AT1G78210	1.21513	844157	ensembl_gene_id	A. thaliana	844157	A. thaliana	AT1G78210	alpha/beta-Hydrolases superfamily protein
AT3G10680	1.21376	820237	ensembl_gene_id	A. thaliana	820237	A. thaliana	AT3G10680	HSP20-like chaperones superfamily protein	GO:0002213 defense response to insect;GO:0009266 response to temperature stimulus;GO:0098542 defense response to other organism
AT3G47790	1.21192	823933	ensembl_gene_id	A. thaliana	823933	A. thaliana	ABCA8	ABC2 homolog 7	GO:0006869 lipid transport;GO:0010876 lipid localization;GO:0055085 transmembrane transport
AT1G69870	1.2116	843323	ensembl_gene_id	A. thaliana	843323	A. thaliana	NRT1.7	nitrate transporter 1.7	GO:0015706 nitrate transport;GO:0015698 inorganic anion transport;GO:0006820 anion transport
AT5G14640	1.21064	831316	ensembl_gene_id	A. thaliana	831316	A. thaliana	SK13	shaggy-like kinase 13	GO:0006972 hyperosmotic response;GO:0046777 protein autophosphorylation;GO:0009651 response to salt stress
AT5G09220	1.20903	830781	ensembl_gene_id	A. thaliana	830781	A. thaliana	AAP2	amino acid permease 2	GO:0015800 acidic amino acid transport;GO:0110126 phloem loading;GO:0015804 neutral amino acid transport
AT5G47740	1.20692	834825	ensembl_gene_id	A. thaliana	834825	A. thaliana	AT5G47740	Adenine nucleotide alpha hydrolases-like superfamily protein
AT4G13110	1.20655	826925	ensembl_gene_id	A. thaliana	826925	A. thaliana	AT4G13110	BSD domain-containing protein	GO:0008150 biological_process
AT3G16800	1.20472	820933	ensembl_gene_id	A. thaliana	820933	A. thaliana	AT3G16800	Protein phosphatase 2C family protein	GO:0009819 drought recovery;GO:0045926 negative regulation of growth;GO:0006470 protein dephosphorylation
AT3G03640	1.20211	821201	ensembl_gene_id	A. thaliana	821201	A. thaliana	BGLU25	beta glucosidase 25	GO:0016145 S-glycoside catabolic process;GO:0019759 glycosinolate catabolic process;GO:0019762 glucosinolate catabolic process
AT1G25422	1.20124	7922317	ensembl_gene_id	A. thaliana	7922317	A. thaliana	AT1G25422	hypothetical protein	GO:0008150 biological_process
AT4G14930	1.20099	827151	ensembl_gene_id	A. thaliana	827151	A. thaliana	AT4G14930	Survival protein SurE-like phosphatase/nucleotidase
AT3G27270	1.20069	822346	ensembl_gene_id	A. thaliana	822346	A. thaliana	AT3G27270	TRAM, LAG1 and CLN8 (TLC) lipid-sensing domain containing protein	GO:0008150 biological_process
AT4G24450	1.19975	828547	ensembl_gene_id	A. thaliana	828547	A. thaliana	PWD	phosphoglucan, water dikinase
AT4G13280	1.19954	826958	ensembl_gene_id	A. thaliana	826958	A. thaliana	TPS12	terpenoid synthase 12	GO:0045338 farnesyl diphosphate metabolic process;GO:0016106 sesquiterpenoid biosynthetic process;GO:0051762 sesquiterpene biosynthetic process
AT3G05800	1.19852	819749	ensembl_gene_id	A. thaliana	819749	A. thaliana	AIF1	AtBS1(activation-tagged BRI1 suppressor 1)-interacting factor 1	GO:0009742 brassinosteroid mediated signaling pathway;GO:0043401 steroid hormone mediated signaling pathway;GO:0048545 response to steroid hormone
AT1G08043	1.19811	28716767	ensembl_gene_id	A. thaliana	28716767	A. thaliana	AT1G08043	ncRNA
AT3G50800	1.19797	824244	ensembl_gene_id	A. thaliana	824244	A. thaliana	AT3G50800	hypothetical protein
AT5G63160	1.19793	836437	ensembl_gene_id	A. thaliana	836437	A. thaliana	BT1	BTB and TAZ domain protein 1	GO:0042542 response to hydrogen peroxide;GO:0009553 embryo sac development;GO:0009751 response to salicylic acid
AT5G60360	1.19789	836158	ensembl_gene_id	A. thaliana	836158	A. thaliana	ALP	aleurain-like protease	GO:0007568 aging;GO:0009723 response to ethylene;GO:0006508 proteolysis
AT1G28960	1.19717	839773	ensembl_gene_id	A. thaliana	839773	A. thaliana	NUDX15	nudix hydrolase homolog 15	GO:0006104 succinyl-CoA metabolic process;GO:0015938 coenzyme A catabolic process;GO:0009154 purine ribonucleotide catabolic process
AT3G53420	1.19611	824510	ensembl_gene_id	A. thaliana	824510	A. thaliana	PIP2A	plasma membrane intrinsic protein 2A	GO:0080170 hydrogen peroxide transmembrane transport;GO:0006833 water transport;GO:0042044 fluid transport
AT2G15310	1.19573	816020	ensembl_gene_id	A. thaliana	816020	A. thaliana	ARFB1A	ADP-ribosylation factor B1A	GO:0006886 intracellular protein transport;GO:0016192 vesicle-mediated transport;GO:0015031 protein transport
AT2G22430	1.19373	816775	ensembl_gene_id	A. thaliana	816775	A. thaliana	HB6	homeobox protein 6	GO:0009788 negative regulation of abscisic acid-activated signaling pathway;GO:1901420 negative regulation of response to alcohol;GO:1905958 negative regulation of cellular response to alcohol
AT3G04420	1.19255	819597	ensembl_gene_id	A. thaliana	819597	A. thaliana	NAC048	NAC domain containing protein 48	GO:0006355 regulation of transcription, DNA-templated;GO:1903506 regulation of nucleic acid-templated transcription;GO:2001141 regulation of RNA biosynthetic process
AT3G24170	1.19159	822003	ensembl_gene_id	A. thaliana	822003	A. thaliana	GR1	glutathione-disulfide reductase	GO:0045454 cell redox homeostasis;GO:0006749 glutathione metabolic process;GO:0006575 cellular modified amino acid metabolic process
AT5G49900	1.19132	835053	ensembl_gene_id	A. thaliana	835053	A. thaliana	AT5G49900	Beta-glucosidase, GBA2 type family protein	GO:0006680 glucosylceramide catabolic process;GO:0019377 glycolipid catabolic process;GO:0046477 glycosylceramide catabolic process
AT3G15790	1.19003	820822	ensembl_gene_id	A. thaliana	820822	A. thaliana	MBD11	methyl-CPG-binding domain 11
AT4G00360	1.18964	828019	ensembl_gene_id	A. thaliana	828019	A. thaliana	CYP86A2	cytochrome P450, family 86, subfamily A, polypeptide 2	GO:0006631 fatty acid metabolic process;GO:0032787 monocarboxylic acid metabolic process;GO:0044255 cellular lipid metabolic process
AT3G15440	1.18911	820783	ensembl_gene_id	A. thaliana	820783	A. thaliana	AT3G15440	RING/U-box protein	GO:0008150 biological_process
AT3G59480	1.18828	825117	ensembl_gene_id	A. thaliana	825117	A. thaliana	AT3G59480	pfkB-like carbohydrate kinase family protein	GO:0006000 fructose metabolic process;GO:0019252 starch biosynthetic process;GO:0005982 starch metabolic process
AT1G73370	1.18807	843672	ensembl_gene_id	A. thaliana	843672	A. thaliana	SUS6	sucrose synthase 6	GO:0080165 callose deposition in phloem sieve plate;GO:0052545 callose localization;GO:0033037 polysaccharide localization
AT2G41300	1.18794	818729	ensembl_gene_id	A. thaliana	818729	A. thaliana	SSL1	strictosidine synthase-like 1	GO:0009058 biosynthetic process;GO:0008152 metabolic process;GO:0008150 biological_process
AT2G16890	1.18781	816190	ensembl_gene_id	A. thaliana	816190	A. thaliana	AT2G16890	UDP-Glycosyltransferase superfamily protein
AT3G18950	1.18758	821427	ensembl_gene_id	A. thaliana	821427	A. thaliana	AT3G18950	Transducin/WD40 repeat-like superfamily protein	GO:0008150 biological_process
AT1G28260	1.1872	839720	ensembl_gene_id	A. thaliana	839720	A. thaliana	AT1G28260	Telomerase activating protein Est1	GO:0000184 nuclear-transcribed mRNA catabolic process, nonsense-mediated decay;GO:0000956 nuclear-transcribed mRNA catabolic process;GO:0006402 mRNA catabolic process
AT3G01510	1.18695	821127	ensembl_gene_id	A. thaliana	821127	A. thaliana	LSF1	like SEX4 1	GO:0005983 starch catabolic process;GO:0044247 cellular polysaccharide catabolic process;GO:0009251 glucan catabolic process
AT3G50380	1.18682	824202	ensembl_gene_id	A. thaliana	824202	A. thaliana	AT3G50380	vacuolar protein sorting-associated protein, putative (DUF1162)
AT5G08130	1.18585	830708	ensembl_gene_id	A. thaliana	830708	A. thaliana	BIM1	basic helix-loop-helix (bHLH) DNA-binding superfamily protein	GO:1902448 positive regulation of shade avoidance;GO:1902446 regulation of shade avoidance;GO:2000030 regulation of response to red or far red light
AT1G51500	1.18575	841575	ensembl_gene_id	A. thaliana	841575	A. thaliana	ABCG12	ABC-2 type transporter family protein	GO:0010025 wax biosynthetic process;GO:0010166 wax metabolic process;GO:1901570 fatty acid derivative biosynthetic process
AT1G23330	1.18571	838942	ensembl_gene_id	A. thaliana	838942	A. thaliana	AT1G23330	alpha/beta-Hydrolases superfamily protein	GO:0008150 biological_process
AT4G11330	1.18478	826735	ensembl_gene_id	A. thaliana	826735	A. thaliana	MPK5	MAP kinase 5	GO:0000165 MAPK cascade;GO:0035556 intracellular signal transduction;GO:0006468 protein phosphorylation
AT1G07640	1.18355	837277	ensembl_gene_id	A. thaliana	837277	A. thaliana	OBP2	Dof-type zinc finger DNA-binding family protein	GO:0090057 root radial pattern formation;GO:0010439 regulation of glucosinolate biosynthetic process;GO:0009956 radial pattern formation
AT5G62100	1.18315	836330	ensembl_gene_id	A. thaliana	836330	A. thaliana	BAG2	BCL-2-associated athanogene 2	GO:0050821 protein stabilization;GO:0031647 regulation of protein stability;GO:0065008 regulation of biological quality
AT4G21420	1.18283	3770205	ensembl_gene_id	A. thaliana	3770205	A. thaliana	AT4G21420	hypothetical protein
AT3G59050	1.18202	825074	ensembl_gene_id	A. thaliana	825074	A. thaliana	PAO3	polyamine oxidase 3	GO:0046203 spermidine catabolic process;GO:0046208 spermine catabolic process;GO:0006598 polyamine catabolic process
AT5G60680	1.18186	836189	ensembl_gene_id	A. thaliana	836189	A. thaliana	AT5G60680	transcription initiation factor TFIID subunit (Protein of unknown function, DUF584)	GO:0008150 biological_process
AT1G66890	1.18057	843007	ensembl_gene_id	A. thaliana	843007	A. thaliana	AT1G66890	50S ribosomal-like protein	GO:0008150 biological_process
AT2G18000	1.17766	816312	ensembl_gene_id	A. thaliana	816312	A. thaliana	TAF14	TBP-associated factor 14	GO:0043981 histone H4-K5 acetylation;GO:0043967 histone H4 acetylation;GO:0006475 internal protein amino acid acetylation
AT3G01350	1.17696	819616	ensembl_gene_id	A. thaliana	819616	A. thaliana	AT3G01350	Major facilitator superfamily protein	GO:0055085 transmembrane transport;GO:0006810 transport;GO:0051234 establishment of localization
AT5G19040	1.17691	832023	ensembl_gene_id	A. thaliana	832023	A. thaliana	IPT5	isopentenyltransferase 5	GO:0009691 cytokinin biosynthetic process;GO:0009690 cytokinin metabolic process;GO:0034754 cellular hormone metabolic process
AT3G15270	1.1769	820758	ensembl_gene_id	A. thaliana	820758	A. thaliana	SPL5	squamosa promoter binding protein-like 5	GO:0010321 regulation of vegetative phase change;GO:0048580 regulation of post-embryonic development;GO:2000026 regulation of multicellular organismal development
AT5G02170	1.17543	831896	ensembl_gene_id	A. thaliana	831896	A. thaliana	AT5G02170	Transmembrane amino acid transporter family protein
AT5G29000	1.17461	833026	ensembl_gene_id	A. thaliana	833026	A. thaliana	PHL1	Homeodomain-like superfamily protein
AT3G41979	1.17422	3769409	ensembl_gene_id	A. thaliana	3769409	A. thaliana	AT3G41979	5.8S ribosomal RNA	GO:0043043 peptide biosynthetic process;GO:0043604 amide biosynthetic process;GO:0006518 peptide metabolic process
AT3G20720	1.17329	821620	ensembl_gene_id	A. thaliana	821620	A. thaliana	AT3G20720	amino-terminal region of chorein	GO:0008150 biological_process
AT5G10720	1.17263	830938	ensembl_gene_id	A. thaliana	830938	A. thaliana	HK5	histidine kinase 5	GO:0071732 cellular response to nitric oxide;GO:0071731 response to nitric oxide;GO:0071219 cellular response to molecule of bacterial origin
AT4G17650	1.17249	827485	ensembl_gene_id	A. thaliana	827485	A. thaliana	AT4G17650	Polyketide cyclase / dehydrase and lipid transport protein	GO:0006743 ubiquinone metabolic process;GO:0006744 ubiquinone biosynthetic process;GO:1901661 quinone metabolic process
AT2G46630	1.17066	3768746	ensembl_gene_id	A. thaliana	3768746	A. thaliana	AT2G46630	serine/arginine repetitive matrix protein
AT3G14780	1.16943	820706	ensembl_gene_id	A. thaliana	820706	A. thaliana	AT3G14780	callose synthase	GO:0008150 biological_process
AT4G33540	1.16943	829493	ensembl_gene_id	A. thaliana	829493	A. thaliana	AT4G33540	metallo-beta-lactamase family protein	GO:0046685 response to arsenic-containing substance;GO:0042221 response to chemical;GO:0050896 response to stimulus
AT2G32800	1.16911	817841	ensembl_gene_id	A. thaliana	817841	A. thaliana	AP4.3A	protein kinase family protein	GO:0071446 cellular response to salicylic acid stimulus;GO:0002229 defense response to oomycetes;GO:0071395 cellular response to jasmonic acid stimulus
AT5G23660	1.16868	832431	ensembl_gene_id	A. thaliana	832431	A. thaliana	SWEET12	bidirectional sugar transporter SWEET12-like protein	GO:0015766 disaccharide transport;GO:0015770 sucrose transport;GO:0015772 oligosaccharide transport
AT4G33950	1.16784	829541	ensembl_gene_id	A. thaliana	829541	A. thaliana	OST1	Protein kinase superfamily protein	GO:0071485 cellular response to absence of light;GO:0071244 cellular response to carbon dioxide;GO:0071484 cellular response to light intensity
AT5G67030	1.16776	836838	ensembl_gene_id	A. thaliana	836838	A. thaliana	ABA1	zeaxanthin epoxidase (ZEP) (ABA1)	GO:0016123 xanthophyll biosynthetic process;GO:0009688 abscisic acid biosynthetic process;GO:0043289 apocarotenoid biosynthetic process
AT3G20660	1.1671	821613	ensembl_gene_id	A. thaliana	821613	A. thaliana	OCT4	organic cation/carnitine transporter4	GO:0042631 cellular response to water deprivation;GO:0071462 cellular response to water stimulus;GO:0071229 cellular response to acid chemical
AT1G76580	1.16612	843991	ensembl_gene_id	A. thaliana	843991	A. thaliana	AT1G76580	Squamosa promoter-binding protein-like (SBP domain) transcription factor family protein	GO:0006355 regulation of transcription, DNA-templated;GO:1903506 regulation of nucleic acid-templated transcription;GO:2001141 regulation of RNA biosynthetic process
AT3G01670	1.16296	821096	ensembl_gene_id	A. thaliana	821096	A. thaliana	SEOa	sieve element occlusion protein	GO:0010088 phloem development;GO:0010087 phloem or xylem histogenesis;GO:0009888 tissue development
AT3G53160	1.16269	824482	ensembl_gene_id	A. thaliana	824482	A. thaliana	UGT73C7	UDP-glucosyl transferase 73C7	GO:0045089 positive regulation of innate immune response;GO:0002684 positive regulation of immune system process;GO:0050778 positive regulation of immune response
AT1G76590	1.16217	843992	ensembl_gene_id	A. thaliana	843992	A. thaliana	AT1G76590	PLATZ transcription factor family protein	GO:0008150 biological_process
AT4G35780	1.1612	829731	ensembl_gene_id	A. thaliana	829731	A. thaliana	STY17	ACT-like protein tyrosine kinase family protein	GO:0009658 chloroplast organization;GO:0009657 plastid organization;GO:0006468 protein phosphorylation
AT3G61420	1.1601	825315	ensembl_gene_id	A. thaliana	825315	A. thaliana	AT3G61420	BSD domain (BTF2-like transcription factors, Synapse-associated proteins and DOS2-like proteins)	GO:0006360 transcription by RNA polymerase I;GO:0070816 phosphorylation of RNA polymerase II C-terminal domain;GO:0006289 nucleotide-excision repair
AT1G69295	1.1582	843261	ensembl_gene_id	A. thaliana	843261	A. thaliana	PDCB4	plasmodesmata callose-binding protein 4	GO:0008150 biological_process
AT1G69360	1.15359	843268	ensembl_gene_id	A. thaliana	843268	A. thaliana	AT1G69360	T-box transcription factor, putative (DUF863)	GO:0008150 biological_process
AT1G78440	1.15278	844180	ensembl_gene_id	A. thaliana	844180	A. thaliana	ATGA2OX1	gibberellin 2-beta-dioxygenase	GO:0016103 diterpenoid catabolic process;GO:0045487 gibberellin catabolic process;GO:0016115 terpenoid catabolic process
AT1G54830	1.15102	841922	ensembl_gene_id	A. thaliana	841922	A. thaliana	NF-YC3	nuclear factor Y, subunit C3	GO:2000306 positive regulation of photomorphogenesis;GO:0048574 long-day photoperiodism, flowering;GO:0048571 long-day photoperiodism
AT5G41600	1.15053	834162	ensembl_gene_id	A. thaliana	834162	A. thaliana	BTI3	VIRB2-interacting protein 3	GO:0071786 endoplasmic reticulum tubular network organization;GO:0007029 endoplasmic reticulum organization;GO:0010256 endomembrane system organization
AT1G67300	1.1492	843050	ensembl_gene_id	A. thaliana	843050	A. thaliana	AT1G67300	Major facilitator superfamily protein	GO:0055085 transmembrane transport;GO:0006810 transport;GO:0051234 establishment of localization
AT1G70920	1.14858	843431	ensembl_gene_id	A. thaliana	843431	A. thaliana	HB18	homeobox-leucine zipper protein 18
AT5G43400	1.14842	834358	ensembl_gene_id	A. thaliana	834358	A. thaliana	AT5G43400	plant/protein	GO:0008150 biological_process
AT1G04830	1.14795	839404	ensembl_gene_id	A. thaliana	839404	A. thaliana	AT1G04830	Ypt/Rab-GAP domain of gyp1p superfamily protein	GO:0090630 activation of GTPase activity;GO:0043547 positive regulation of GTPase activity;GO:0043087 regulation of GTPase activity
AT1G69485	1.14777	843281	ensembl_gene_id	A. thaliana	843281	A. thaliana	AT1G69485	Ribosomal L32p protein family	GO:0006412 translation;GO:0043043 peptide biosynthetic process;GO:0043604 amide biosynthetic process
AT5G43620	1.14665	834382	ensembl_gene_id	A. thaliana	834382	A. thaliana	AT5G43620	Pre-mRNA cleavage complex II	GO:0006369 termination of RNA polymerase II transcription;GO:0006379 mRNA cleavage;GO:0006353 DNA-templated transcription, termination
AT5G40020	1.14396	833999	ensembl_gene_id	A. thaliana	833999	A. thaliana	AT5G40020	Pathogenesis-related thaumatin superfamily protein	GO:0006952 defense response;GO:0006950 response to stress;GO:0050896 response to stimulus
AT2G41810	1.14394	818780	ensembl_gene_id	A. thaliana	818780	A. thaliana	AT2G41810	imidazolonepropionase (Protein of unknown function, DUF642)	GO:0008150 biological_process
AT1G72700	1.14306	843602	ensembl_gene_id	A. thaliana	843602	A. thaliana	AT1G72700	ATPase E1-E2 type family protein / haloacid dehalogenase-like hydrolase family protein	GO:0045332 phospholipid translocation;GO:0034204 lipid translocation;GO:1901703 protein localization involved in auxin polar transport
AT3G03310	1.14073	821286	ensembl_gene_id	A. thaliana	821286	A. thaliana	LCAT3	lecithin:cholesterol acyltransferase 3	GO:0006629 lipid metabolic process;GO:0044238 primary metabolic process;GO:0071704 organic substance metabolic process
AT5G15840	1.13997	831441	ensembl_gene_id	A. thaliana	831441	A. thaliana	CO	B-box type zinc finger protein with CCT domain-containing protein	GO:0010018 far-red light signaling pathway;GO:0071490 cellular response to far red light;GO:0010218 response to far red light
AT4G35783	1.13996	5008183	ensembl_gene_id	A. thaliana	5008183	A. thaliana	RTFL6	ROTUNDIFOLIA like 6	GO:0008285 negative regulation of cell population proliferation;GO:0042127 regulation of cell population proliferation;GO:0048523 negative regulation of cellular process
AT3G15800	1.13935	820823	ensembl_gene_id	A. thaliana	820823	A. thaliana	AT3G15800	Glycosyl hydrolase superfamily protein	GO:0005975 carbohydrate metabolic process;GO:0044238 primary metabolic process;GO:0071704 organic substance metabolic process
AT1G32630	1.1392	840157	ensembl_gene_id	A. thaliana	840157	A. thaliana	AT1G32630	FAM50A-like protein	GO:0008150 biological_process
AT2G41200	1.13919	818719	ensembl_gene_id	A. thaliana	818719	A. thaliana	AT2G41200	transmembrane protein	GO:0008150 biological_process
AT1G70730	1.13879	843410	ensembl_gene_id	A. thaliana	843410	A. thaliana	PGM2	Phosphoglucomutase/phosphomannomutase family protein	GO:0048229 gametophyte development;GO:0005975 carbohydrate metabolic process;GO:0007275 multicellular organism development
AT2G46640	1.13714	819276	ensembl_gene_id	A. thaliana	819276	A. thaliana	AT2G46640	NAD-dependent protein deacetylase HST1-like protein	GO:0060771 phyllotactic patterning;GO:0009956 radial pattern formation;GO:0001763 morphogenesis of a branching structure
AT5G06980	1.13697	830589	ensembl_gene_id	A. thaliana	830589	A. thaliana	AT5G06980	hypothetical protein	GO:0007623 circadian rhythm;GO:0048511 rhythmic process;GO:0006355 regulation of transcription, DNA-templated
AT3G51240	1.13695	824287	ensembl_gene_id	A. thaliana	824287	A. thaliana	F3H	flavanone 3-hydroxylase	GO:0009813 flavonoid biosynthetic process;GO:0009812 flavonoid metabolic process;GO:0010224 response to UV-B
AT5G64240	1.13617	836545	ensembl_gene_id	A. thaliana	836545	A. thaliana	MC3	metacaspase 3
AT5G45580	1.13542	834596	ensembl_gene_id	A. thaliana	834596	A. thaliana	AT5G45580	Homeodomain-like superfamily protein	GO:2000762 regulation of phenylpropanoid metabolic process;GO:0043455 regulation of secondary metabolic process;GO:0006355 regulation of transcription, DNA-templated
AT3G51130	1.13438	824277	ensembl_gene_id	A. thaliana	824277	A. thaliana	AT3G51130	transmembrane protein
AT5G08640	1.13312	830765	ensembl_gene_id	A. thaliana	830765	A. thaliana	FLS1	flavonol synthase 1	GO:0009813 flavonoid biosynthetic process;GO:0009812 flavonoid metabolic process;GO:0009733 response to auxin
AT5G03285	1.1325	6241161	ensembl_gene_id	A. thaliana	6241161	A. thaliana	AT5G03285	ncRNA	GO:0008150 biological_process
AT2G01020	1.13189	3767992	ensembl_gene_id	A. thaliana	3767992	A. thaliana	AT2G01020	5S ribosomal RNA	GO:0043043 peptide biosynthetic process;GO:0043604 amide biosynthetic process;GO:0006518 peptide metabolic process
AT1G68850	1.13177	843218	ensembl_gene_id	A. thaliana	843218	A. thaliana	AT1G68850	Peroxidase superfamily protein	GO:0006979 response to oxidative stress;GO:0006950 response to stress;GO:0050896 response to stimulus
AT1G35720	1.13177	840476	ensembl_gene_id	A. thaliana	840476	A. thaliana	ANNAT1	annexin 1	GO:0110127 phloem unloading;GO:0110128 phloem sucrose unloading;GO:0097623 potassium ion export across plasma membrane
AT1G64065	1.13149	2745848	ensembl_gene_id	A. thaliana	2745848	A. thaliana	AT1G64065	Late embryogenesis abundant (LEA) hydroxyproline-rich glycoprotein family	GO:0008150 biological_process
AT1G74020	1.13015	843740	ensembl_gene_id	A. thaliana	843740	A. thaliana	SS2	strictosidine synthase 2	GO:0051365 cellular response to potassium ion starvation;GO:0009753 response to jasmonic acid;GO:0070542 response to fatty acid
AT3G47600	1.12999	823914	ensembl_gene_id	A. thaliana	823914	A. thaliana	MYB94	myb domain protein 94	GO:1904278 positive regulation of wax biosynthetic process;GO:1904276 regulation of wax biosynthetic process;GO:0009733 response to auxin
AT4G25390	1.12998	828642	ensembl_gene_id	A. thaliana	828642	A. thaliana	AT4G25390	Protein kinase superfamily protein	GO:0006468 protein phosphorylation;GO:0016310 phosphorylation;GO:0006796 phosphate-containing compound metabolic process
AT1G68530	1.12977	843182	ensembl_gene_id	A. thaliana	843182	A. thaliana	KCS6	3-ketoacyl-CoA synthase 6	GO:0010025 wax biosynthetic process;GO:0010166 wax metabolic process;GO:1901570 fatty acid derivative biosynthetic process
AT3G13620	1.12853	820565	ensembl_gene_id	A. thaliana	820565	A. thaliana	PUT4	Amino acid permease family protein	GO:0015846 polyamine transport;GO:0071705 nitrogen compound transport;GO:0071702 organic substance transport
AT2G46070	1.12848	819215	ensembl_gene_id	A. thaliana	819215	A. thaliana	MPK12	mitogen-activated protein kinase 12	GO:0080026 response to indolebutyric acid;GO:0071244 cellular response to carbon dioxide;GO:0010037 response to carbon dioxide
AT4G32200	1.12752	829353	ensembl_gene_id	A. thaliana	829353	A. thaliana	ASY2	DNA-binding HORMA family protein	GO:0007130 synaptonemal complex assembly;GO:0070193 synaptonemal complex organization;GO:0007129 homologous chromosome pairing at meiosis
AT3G22142	1.12632	5008021	ensembl_gene_id	A. thaliana	5008021	A. thaliana	AT3G22142	Bifunctional inhibitor/lipid-transfer protein/seed storage 2S albumin superfamily protein
AT3G52105	1.12629	2745960	ensembl_gene_id	A. thaliana	2745960	A. thaliana	AT3G52105	DIS3-exonuclease-like protein	GO:0008150 biological_process
AT3G03440	1.12547	821253	ensembl_gene_id	A. thaliana	821253	A. thaliana	AT3G03440	ARM repeat superfamily protein
AT3G62700	1.12494	825444	ensembl_gene_id	A. thaliana	825444	A. thaliana	ABCC14	multidrug resistance-associated protein 10	GO:0055085 transmembrane transport;GO:0006810 transport;GO:0051234 establishment of localization
AT5G47020	1.12448	834748	ensembl_gene_id	A. thaliana	834748	A. thaliana	AT5G47020	MraZ	GO:0008150 biological_process
AT1G28765	1.12238	28717275	ensembl_gene_id	A. thaliana	28717275	A. thaliana	AT1G28765	hypothetical protein
AT5G10380	1.12231	830902	ensembl_gene_id	A. thaliana	830902	A. thaliana	RING1	RING/U-box superfamily protein	GO:0051865 protein autoubiquitination;GO:0002238 response to molecule of fungal origin;GO:0043068 positive regulation of programmed cell death
AT3G53720	1.11964	824539	ensembl_gene_id	A. thaliana	824539	A. thaliana	CHX20	cation/H+ exchanger 20	GO:0030007 cellular potassium ion homeostasis;GO:0030104 water homeostasis;GO:0055075 potassium ion homeostasis
AT5G60610	1.11932	836182	ensembl_gene_id	A. thaliana	836182	A. thaliana	AT5G60610	F-box/RNI-like superfamily protein	GO:0008150 biological_process
AT4G04490	1.11841	825779	ensembl_gene_id	A. thaliana	825779	A. thaliana	CRK36	cysteine-rich RLK (RECEPTOR-like protein kinase) 36	GO:0009737 response to abscisic acid;GO:0097305 response to alcohol;GO:0033993 response to lipid
AT5G06870	1.11688	830578	ensembl_gene_id	A. thaliana	830578	A. thaliana	PGIP2	polygalacturonase inhibiting protein 2	GO:0007165 signal transduction;GO:0023052 signaling;GO:0007154 cell communication
AT2G18240	1.11676	816339	ensembl_gene_id	A. thaliana	816339	A. thaliana	AT2G18240	Rer1 family protein	GO:0006621 protein retention in ER lumen;GO:0035437 maintenance of protein localization in endoplasmic reticulum;GO:0072595 maintenance of protein localization in organelle
AT5G25040	1.1167	832574	ensembl_gene_id	A. thaliana	832574	A. thaliana	AT5G25040	Major facilitator superfamily protein
AT2G41850	1.11645	818785	ensembl_gene_id	A. thaliana	818785	A. thaliana	PGAZAT	polygalacturonase ADPG2-like protein	GO:0009830 cell wall modification involved in abscission;GO:0044277 cell wall disassembly;GO:0010047 fruit dehiscence
AT5G55460	1.11525	835639	ensembl_gene_id	A. thaliana	835639	A. thaliana	AT5G55460	Bifunctional inhibitor/lipid-transfer protein/seed storage 2S albumin superfamily protein	GO:0009627 systemic acquired resistance;GO:0098542 defense response to other organism;GO:0006952 defense response
AT5G41170	1.11498	834119	ensembl_gene_id	A. thaliana	834119	A. thaliana	AT5G41170	Pentatricopeptide repeat (PPR-like) superfamily protein	GO:0008150 biological_process
AT1G06473	1.11478	28716502	ensembl_gene_id	A. thaliana	28716502	A. thaliana	AT1G06473	ncRNA
AT3G60520	1.11378	825223	ensembl_gene_id	A. thaliana	825223	A. thaliana	AT3G60520	zinc ion-binding protein	GO:0071456 cellular response to hypoxia;GO:0036294 cellular response to decreased oxygen levels;GO:0071453 cellular response to oxygen levels
AT5G40960	1.11348	834098	ensembl_gene_id	A. thaliana	834098	A. thaliana	AT5G40960	transmembrane protein, putative (DUF 3339)	GO:0008150 biological_process
AT1G54095	1.11279	841848	ensembl_gene_id	A. thaliana	841848	A. thaliana	AT1G54095	DUF1677 family protein, putative (DUF1677)	GO:0008150 biological_process
AT5G10080	1.11251	830872	ensembl_gene_id	A. thaliana	830872	A. thaliana	AT5G10080	Eukaryotic aspartyl protease family protein
AT4G31340	1.11024	829261	ensembl_gene_id	A. thaliana	829261	A. thaliana	AT4G31340	myosin heavy chain-like protein
AT1G12370	1.10988	837792	ensembl_gene_id	A. thaliana	837792	A. thaliana	PHR1	photolyase 1	GO:0000719 photoreactive repair;GO:0009650 UV protection;GO:0006290 pyrimidine dimer repair
AT1G19400	1.10951	838523	ensembl_gene_id	A. thaliana	838523	A. thaliana	AT1G19400	Erythronate-4-phosphate dehydrogenase family protein
AT1G59620	1.10946	842252	ensembl_gene_id	A. thaliana	842252	A. thaliana	CW9	Disease resistance protein (CC-NBS-LRR class) family	GO:0006952 defense response;GO:0006950 response to stress;GO:0050896 response to stimulus
AT2G15030	1.10841	3768474	ensembl_gene_id	A. thaliana	3768474	A. thaliana	AT2G15030	miscRNA
AT1G67310	1.10721	843051	ensembl_gene_id	A. thaliana	843051	A. thaliana	AT1G67310	Calmodulin-binding transcription activator protein with CG-1 and Ankyrin domain	GO:0006357 regulation of transcription by RNA polymerase II;GO:0006355 regulation of transcription, DNA-templated;GO:1903506 regulation of nucleic acid-templated transcription
AT2G04100	1.10645	814946	ensembl_gene_id	A. thaliana	814946	A. thaliana	AT2G04100	MATE efflux family protein	GO:0046618 xenobiotic export;GO:1990961 xenobiotic detoxification by transmembrane export across the plasma membrane;GO:0042908 xenobiotic transport
AT2G03500	1.10625	814878	ensembl_gene_id	A. thaliana	814878	A. thaliana	AT2G03500	Homeodomain-like superfamily protein	GO:0010452 histone H3-K36 methylation;GO:0048579 negative regulation of long-day photoperiodism, flowering;GO:0048586 regulation of long-day photoperiodism, flowering
AT3G57380	1.10596	824905	ensembl_gene_id	A. thaliana	824905	A. thaliana	AT3G57380	Glycosyltransferase family 61 protein
AT2G16990	1.10575	816202	ensembl_gene_id	A. thaliana	816202	A. thaliana	AT2G16990	Major facilitator superfamily protein	GO:0015904 tetracycline transmembrane transport;GO:0006855 xenobiotic transmembrane transport;GO:0015850 organic hydroxy compound transport
AT2G37670	1.10524	818344	ensembl_gene_id	A. thaliana	818344	A. thaliana	AT2G37670	Transducin/WD40 repeat-like superfamily protein
AT1G30360	1.10506	839916	ensembl_gene_id	A. thaliana	839916	A. thaliana	ERD4	Early-responsive to dehydration stress protein (ERD4)
AT2G41210	1.10478	818720	ensembl_gene_id	A. thaliana	818720	A. thaliana	PIP5K5	phosphatidylinositol- 4-phosphate 5-kinase 5	GO:0046854 phosphatidylinositol phosphate biosynthetic process;GO:0006661 phosphatidylinositol biosynthetic process;GO:0009827 plant-type cell wall modification
AT3G49220	1.10416	824083	ensembl_gene_id	A. thaliana	824083	A. thaliana	AT3G49220	Plant invertase/pectin methylesterase inhibitor superfamily	GO:0045490 pectin catabolic process;GO:0010119 regulation of stomatal movement;GO:0000272 polysaccharide catabolic process
AT1G32860	1.10246	840180	ensembl_gene_id	A. thaliana	840180	A. thaliana	AT1G32860	Glycosyl hydrolase superfamily protein	GO:0005975 carbohydrate metabolic process;GO:0044238 primary metabolic process;GO:0071704 organic substance metabolic process
AT4G13345	1.10175	826965	ensembl_gene_id	A. thaliana	826965	A. thaliana	MEE55	Serinc-domain containing serine and sphingolipid biosynthesis protein	GO:0009793 embryo development ending in seed dormancy;GO:0009790 embryo development;GO:0048316 seed development
AT5G27690	1.10159	832831	ensembl_gene_id	A. thaliana	832831	A. thaliana	AT5G27690	Heavy metal transport/detoxification superfamily protein
AT3G44006	1.1007	28719368	ensembl_gene_id	A. thaliana	28719368	A. thaliana	AT3G44006	hypothetical protein	GO:0008150 biological_process
AT3G63010	1.10051	825476	ensembl_gene_id	A. thaliana	825476	A. thaliana	GID1B	alpha/beta-Hydrolases superfamily protein	GO:0010325 raffinose family oligosaccharide biosynthetic process;GO:0009939 positive regulation of gibberellic acid mediated signaling pathway;GO:0009937 regulation of gibberellic acid mediated signaling pathway
AT4G02725	1.09974	2745608	ensembl_gene_id	A. thaliana	2745608	A. thaliana	AT4G02725	spindle pole body-associated protein	GO:0008150 biological_process
AT5G28080	1.09889	832881	ensembl_gene_id	A. thaliana	832881	A. thaliana	WNK9	Protein kinase superfamily protein	GO:0035556 intracellular signal transduction;GO:0006468 protein phosphorylation;GO:0016310 phosphorylation
AT5G51260	1.09852	835200	ensembl_gene_id	A. thaliana	835200	A. thaliana	AT5G51260	HAD superfamily, subfamily IIIB acid phosphatase
AT1G17840	1.09648	838363	ensembl_gene_id	A. thaliana	838363	A. thaliana	ABCG11	white-brown complex-like protein	GO:0080051 cutin transport;GO:0010222 stem vascular tissue pattern formation;GO:0015908 fatty acid transport
AT2G29940	1.09628	817544	ensembl_gene_id	A. thaliana	817544	A. thaliana	ABCG31	pleiotropic drug resistance 3	GO:1901656 glycoside transport;GO:0080168 abscisic acid transport;GO:0046864 isoprenoid transport
AT3G14280	1.0962	820648	ensembl_gene_id	A. thaliana	820648	A. thaliana	AT3G14280	LL-diaminopimelate aminotransferase	GO:0008150 biological_process
AT4G19520	1.0959	827694	ensembl_gene_id	A. thaliana	827694	A. thaliana	AT4G19520	disease resistance protein (TIR-NBS-LRR class) family	GO:0071456 cellular response to hypoxia;GO:0036294 cellular response to decreased oxygen levels;GO:0071453 cellular response to oxygen levels
AT2G37070	1.09568	818283	ensembl_gene_id	A. thaliana	818283	A. thaliana	AT2G37070	TRIO/F-actin-binding protein	GO:0008150 biological_process
AT3G26910	1.09552	822307	ensembl_gene_id	A. thaliana	822307	A. thaliana	AT3G26910	hydroxyproline-rich glycoprotein family protein	GO:0008150 biological_process
AT2G16720	1.09549	816173	ensembl_gene_id	A. thaliana	816173	A. thaliana	MYB7	myb domain protein 7	GO:1900384 regulation of flavonol biosynthetic process;GO:0009962 regulation of flavonoid biosynthetic process;GO:0009889 regulation of biosynthetic process
AT5G03230	1.09481	831900	ensembl_gene_id	A. thaliana	831900	A. thaliana	AT5G03230	senescence regulator (Protein of unknown function, DUF584)	GO:0008150 biological_process
AT4G16190	1.09399	827311	ensembl_gene_id	A. thaliana	827311	A. thaliana	AT4G16190	Papain family cysteine protease	GO:0051603 proteolysis involved in cellular protein catabolic process;GO:0044257 cellular protein catabolic process;GO:0030163 protein catabolic process
AT5G52280	1.09361	835304	ensembl_gene_id	A. thaliana	835304	A. thaliana	AT5G52280	Myosin heavy chain-related protein	GO:0008150 biological_process
AT1G73400	1.09246	843675	ensembl_gene_id	A. thaliana	843675	A. thaliana	AT1G73400	Pentatricopeptide repeat (PPR) superfamily protein	GO:0008150 biological_process
AT1G75370	1.09228	843873	ensembl_gene_id	A. thaliana	843873	A. thaliana	AT1G75370	Sec14p-like phosphatidylinositol transfer family protein
AT5G12140	1.0916	831087	ensembl_gene_id	A. thaliana	831087	A. thaliana	CYS1	cystatin-1	GO:0070417 cellular response to cold;GO:0042631 cellular response to water deprivation;GO:0071462 cellular response to water stimulus
AT5G59050	1.0904	836022	ensembl_gene_id	A. thaliana	836022	A. thaliana	AT5G59050	G patch domain protein	GO:0008150 biological_process
AT2G40435	1.08994	818637	ensembl_gene_id	A. thaliana	818637	A. thaliana	AT2G40435	transcription factor SCREAM-like protein
AT5G58620	1.08923	835976	ensembl_gene_id	A. thaliana	835976	A. thaliana	AT5G58620	zinc finger (CCCH-type) family protein	GO:0006412 translation;GO:0043043 peptide biosynthetic process;GO:0043604 amide biosynthetic process
ATCG00020	1.08674	844802	ensembl_gene_id	A. thaliana	844802	A. thaliana	psbA	photosystem II protein D1
AT1G02340	1.08565	839300	ensembl_gene_id	A. thaliana	839300	A. thaliana	HFR1	basic helix-loop-helix (bHLH) DNA-binding superfamily protein	GO:0007602 phototransduction;GO:0009585 red, far-red light phototransduction;GO:0009785 blue light signaling pathway
AT5G16830	1.08497	831546	ensembl_gene_id	A. thaliana	831546	A. thaliana	SYP21	syntaxin of plants 21	GO:0006896 Golgi to vacuole transport;GO:0048278 vesicle docking;GO:0006623 protein targeting to vacuole
AT4G36870	1.0833	829840	ensembl_gene_id	A. thaliana	829840	A. thaliana	BLH2	BEL1-like homeodomain 2	GO:0048363 mucilage pectin metabolic process;GO:0010191 mucilage metabolic process;GO:0009965 leaf morphogenesis
AT3G21865	1.08236	821741	ensembl_gene_id	A. thaliana	821741	A. thaliana	PEX22	peroxin 22	GO:0007031 peroxisome organization;GO:0006996 organelle organization;GO:0016043 cellular component organization
ATCG01210	1.08229						None	None	None
ATCG00920	1.08225						None	None	None
AT3G44550	1.08189	823580	ensembl_gene_id	A. thaliana	823580	A. thaliana	FAR5	fatty acid reductase 5	GO:0035336 long-chain fatty-acyl-CoA metabolic process;GO:0035337 fatty-acyl-CoA metabolic process;GO:0010345 suberin biosynthetic process
AT4G18425	1.08122	827573	ensembl_gene_id	A. thaliana	827573	A. thaliana	AT4G18425	transmembrane protein, putative (DUF679)	GO:0009838 abscission;GO:0010256 endomembrane system organization;GO:0090693 plant organ senescence
AT5G15860	1.081	831443	ensembl_gene_id	A. thaliana	831443	A. thaliana	PCME	prenylcysteine methylesterase
AT3G51440	1.07868	824307	ensembl_gene_id	A. thaliana	824307	A. thaliana	AT3G51440	Calcium-dependent phosphotriesterase superfamily protein	GO:0009615 response to virus;GO:0009751 response to salicylic acid;GO:0009723 response to ethylene
AT1G10280	1.07852	837567	ensembl_gene_id	A. thaliana	837567	A. thaliana	AT1G10280	Core-2/I-branching beta-1,6-N-acetylglucosaminyltransferase family protein
AT5G05850	1.07654	830470	ensembl_gene_id	A. thaliana	830470	A. thaliana	PIRL1	plant intracellular ras group-related LRR 1	GO:0055046 microgametogenesis;GO:0009555 pollen development;GO:0048229 gametophyte development
AT2G21620	1.07632	816700	ensembl_gene_id	A. thaliana	816700	A. thaliana	RD2	Adenine nucleotide alpha hydrolases-like superfamily protein	GO:0009269 response to desiccation;GO:0009414 response to water deprivation;GO:0009415 response to water
AT5G05870	1.07588	830472	ensembl_gene_id	A. thaliana	830472	A. thaliana	UGT76C1	UDP-glucosyl transferase 76C1
AT5G62220	1.07507	836343	ensembl_gene_id	A. thaliana	836343	A. thaliana	GT18	glycosyltransferase 18	GO:0009969 xyloglucan biosynthetic process;GO:0010411 xyloglucan metabolic process;GO:0070592 cell wall polysaccharide biosynthetic process
AT1G07470	1.0743	837259	ensembl_gene_id	A. thaliana	837259	A. thaliana	AT1G07470	Transcription factor IIA, alpha/beta subunit	GO:0006367 transcription initiation from RNA polymerase II promoter;GO:0006366 transcription by RNA polymerase II;GO:0006352 DNA-templated transcription, initiation
AT3G04620	1.07391	819620	ensembl_gene_id	A. thaliana	819620	A. thaliana	DAN1	Alba DNA/RNA-binding protein	GO:0048235 pollen sperm cell differentiation;GO:0055046 microgametogenesis;GO:0022412 cellular process involved in reproduction in multicellular organism
AT5G57040	1.07386	835808	ensembl_gene_id	A. thaliana	835808	A. thaliana	AT5G57040	Lactoylglutathione lyase / glyoxalase I family protein	GO:0009628 response to abiotic stimulus;GO:0050896 response to stimulus;GO:0008150 biological_process
AT4G32410	1.07312	829376	ensembl_gene_id	A. thaliana	829376	A. thaliana	CESA1	cellulose synthase 1	GO:0009833 plant-type primary cell wall biogenesis;GO:0009825 multidimensional cell growth;GO:0000281 mitotic cytokinesis
AT3G09220	1.07241	820078	ensembl_gene_id	A. thaliana	820078	A. thaliana	LAC7	laccase 7
AT2G38090	1.07126	818387	ensembl_gene_id	A. thaliana	818387	A. thaliana	AT2G38090	Duplicated homeodomain-like superfamily protein	GO:0006355 regulation of transcription, DNA-templated;GO:1903506 regulation of nucleic acid-templated transcription;GO:2001141 regulation of RNA biosynthetic process
AT4G37970	1.07105	829953	ensembl_gene_id	A. thaliana	829953	A. thaliana	CAD6	cinnamyl alcohol dehydrogenase 6	GO:0009809 lignin biosynthetic process;GO:0009808 lignin metabolic process;GO:0009699 phenylpropanoid biosynthetic process
AT4G28840	1.07009	829005	ensembl_gene_id	A. thaliana	829005	A. thaliana	AT4G28840	mediator of RNA polymerase II transcription subunit	GO:0045892 negative regulation of transcription, DNA-templated;GO:1902679 negative regulation of RNA biosynthetic process;GO:1903507 negative regulation of nucleic acid-templated transcription
AT3G48580	1.06998	824018	ensembl_gene_id	A. thaliana	824018	A. thaliana	XTH11	xyloglucan endotransglucosylase/hydrolase 11	GO:0010411 xyloglucan metabolic process;GO:0010410 hemicellulose metabolic process;GO:0010383 cell wall polysaccharide metabolic process
AT1G23190	1.0696	838927	ensembl_gene_id	A. thaliana	838927	A. thaliana	PGM3	Phosphoglucomutase/phosphomannomutase family protein	GO:0046686 response to cadmium ion;GO:0010038 response to metal ion;GO:0048229 gametophyte development
AT2G38080	1.06929	818386	ensembl_gene_id	A. thaliana	818386	A. thaliana	IRX12	Laccase/Diphenol oxidase family protein	GO:0009809 lignin biosynthetic process;GO:0009808 lignin metabolic process;GO:0009834 plant-type secondary cell wall biogenesis
AT3G11210	1.0688	820291	ensembl_gene_id	A. thaliana	820291	A. thaliana	AT3G11210	SGNH hydrolase-type esterase superfamily protein
AT3G58750	1.06873	825044	ensembl_gene_id	A. thaliana	825044	A. thaliana	CSY2	citrate synthase 2	GO:0006635 fatty acid beta-oxidation;GO:0019395 fatty acid oxidation;GO:0009062 fatty acid catabolic process
AT3G13720	1.06851	820581	ensembl_gene_id	A. thaliana	820581	A. thaliana	PRA8	PRA1 (Prenylated rab acceptor) family protein	GO:0016192 vesicle-mediated transport;GO:0006810 transport;GO:0051234 establishment of localization
AT1G46554	1.06845	6241141	ensembl_gene_id	A. thaliana	6241141	A. thaliana	AT1G46554	ncRNA	GO:0008150 biological_process
AT1G73880	1.0683	843725	ensembl_gene_id	A. thaliana	843725	A. thaliana	UGT89B1	UDP-glucosyl transferase 89B1
AT2G27880	1.06826	817334	ensembl_gene_id	A. thaliana	817334	A. thaliana	AGO5	Argonaute family protein	GO:0009616 RNAi-mediated antiviral immune response;GO:0051607 defense response to virus;GO:0140546 defense response to symbiont
AT4G12130	1.06761	826821	ensembl_gene_id	A. thaliana	826821	A. thaliana	AT4G12130	Glycine cleavage T-protein family	GO:0016226 iron-sulfur cluster assembly;GO:0031163 metallo-sulfur cluster assembly;GO:0006790 sulfur compound metabolic process
AT4G11370	1.06699	826739	ensembl_gene_id	A. thaliana	826739	A. thaliana	RHA1A	RING-H2 finger A1A	GO:0016567 protein ubiquitination;GO:0032446 protein modification by small protein conjugation;GO:0070647 protein modification by small protein conjugation or removal
AT3G56370	1.06696	824804	ensembl_gene_id	A. thaliana	824804	A. thaliana	AT3G56370	Leucine-rich repeat protein kinase family protein	GO:0051302 regulation of cell division;GO:0048364 root development;GO:0022622 root system development
AT1G51860	1.06602	841613	ensembl_gene_id	A. thaliana	841613	A. thaliana	AT1G51860	Leucine-rich repeat protein kinase family protein	GO:0006468 protein phosphorylation;GO:0016310 phosphorylation;GO:0006796 phosphate-containing compound metabolic process
AT4G34280	1.06558	829578	ensembl_gene_id	A. thaliana	829578	A. thaliana	AT4G34280	transducin family protein / WD-40 repeat family protein	GO:0071493 cellular response to UV-B;GO:0034644 cellular response to UV;GO:0010224 response to UV-B
AT4G28703	1.0654	828989	ensembl_gene_id	A. thaliana	828989	A. thaliana	AT4G28703	RmlC-like cupins superfamily protein
AT1G12990	1.06486	837857	ensembl_gene_id	A. thaliana	837857	A. thaliana	AT1G12990	beta-1,4-N-acetylglucosaminyltransferase family protein	GO:0006487 protein N-linked glycosylation;GO:0006486 protein glycosylation;GO:0043413 macromolecule glycosylation
AT5G27520	1.06477	832812	ensembl_gene_id	A. thaliana	832812	A. thaliana	PNC2	peroxisomal adenine nucleotide carrier 2	GO:0080024 indolebutyric acid metabolic process;GO:0015866 ADP transport;GO:0015867 ATP transport
AT5G25110	1.06439	832582	ensembl_gene_id	A. thaliana	832582	A. thaliana	CIPK25	CBL-interacting protein kinase 25	GO:0030007 cellular potassium ion homeostasis;GO:0055075 potassium ion homeostasis;GO:0030004 cellular monovalent inorganic cation homeostasis
AT4G29950	1.06438	829118	ensembl_gene_id	A. thaliana	829118	A. thaliana	AT4G29950	Ypt/Rab-GAP domain of gyp1p superfamily protein	GO:0090630 activation of GTPase activity;GO:0043547 positive regulation of GTPase activity;GO:0043087 regulation of GTPase activity
AT1G58420	1.06387	842211	ensembl_gene_id	A. thaliana	842211	A. thaliana	AT1G58420	Uncharacterized conserved protein UCP031279	GO:0006952 defense response;GO:0006950 response to stress;GO:0050896 response to stimulus
AT1G70900	1.06316	843429	ensembl_gene_id	A. thaliana	843429	A. thaliana	AT1G70900	hypothetical protein
AT1G65690	1.06308	842880	ensembl_gene_id	A. thaliana	842880	A. thaliana	AT1G65690	Late embryogenesis abundant (LEA) hydroxyproline-rich glycoprotein family	GO:0010116 positive regulation of abscisic acid biosynthetic process;GO:1902932 positive regulation of alcohol biosynthetic process;GO:0010115 regulation of abscisic acid biosynthetic process
AT4G35970	1.06306	829751	ensembl_gene_id	A. thaliana	829751	A. thaliana	APX5	ascorbate peroxidase 5	GO:0042744 hydrogen peroxide catabolic process;GO:0042743 hydrogen peroxide metabolic process;GO:0034599 cellular response to oxidative stress
AT5G65590	1.06131	836685	ensembl_gene_id	A. thaliana	836685	A. thaliana	AT5G65590	Dof-type zinc finger DNA-binding family protein	GO:1902066 regulation of cell wall pectin metabolic process;GO:0010052 guard cell differentiation;GO:0010103 stomatal complex morphogenesis
AT1G12260	1.06091	837780	ensembl_gene_id	A. thaliana	837780	A. thaliana	NAC007	NAC 007	GO:1901348 positive regulation of secondary cell wall biogenesis;GO:1903340 positive regulation of cell wall organization or biogenesis;GO:0048759 xylem vessel member cell differentiation
AT5G60790	1.05783	836200	ensembl_gene_id	A. thaliana	836200	A. thaliana	ABCF1	ABC transporter family protein
AT4G35300	1.05757	829684	ensembl_gene_id	A. thaliana	829684	A. thaliana	TMT2	tonoplast monosaccharide transporter2	GO:0055085 transmembrane transport;GO:0006810 transport;GO:0051234 establishment of localization
AT2G19860	1.05682	816505	ensembl_gene_id	A. thaliana	816505	A. thaliana	HXK2	hexokinase 2	GO:0009747 hexokinase-dependent signaling;GO:0009757 hexose mediated signaling;GO:0071326 cellular response to monosaccharide stimulus
AT5G41080	1.05633	834110	ensembl_gene_id	A. thaliana	834110	A. thaliana	GDPD2	PLC-like phosphodiesterases superfamily protein	GO:0046475 glycerophospholipid catabolic process;GO:0046503 glycerolipid catabolic process;GO:0009395 phospholipid catabolic process
AT3G03900	1.05523	821077	ensembl_gene_id	A. thaliana	821077	A. thaliana	APK3	adenosine-5'-phosphosulfate (APS) kinase 3	GO:0070814 hydrogen sulfide biosynthetic process;GO:0070813 hydrogen sulfide metabolic process;GO:0000103 sulfate assimilation
AT5G61370	1.05441	836258	ensembl_gene_id	A. thaliana	836258	A. thaliana	AT5G61370	Pentatricopeptide repeat (PPR) superfamily protein	GO:0008150 biological_process
AT3G06520	1.0541	819830	ensembl_gene_id	A. thaliana	819830	A. thaliana	AT3G06520	agenet domain-containing protein
AT4G22490	1.05337	828344	ensembl_gene_id	A. thaliana	828344	A. thaliana	AT4G22490	Bifunctional inhibitor/lipid-transfer protein/seed storage 2S albumin superfamily protein
AT3G08720	1.05293	820019	ensembl_gene_id	A. thaliana	820019	A. thaliana	S6K2	serine/threonine protein kinase 2	GO:0045727 positive regulation of translation;GO:0034250 positive regulation of cellular amide metabolic process;GO:0010628 positive regulation of gene expression
AT3G01470	1.05209	821138	ensembl_gene_id	A. thaliana	821138	A. thaliana	HB-1	homeobox 1	GO:0017148 negative regulation of translation;GO:0034249 negative regulation of cellular amide metabolic process;GO:0009637 response to blue light
AT3G63210	1.05034	825496	ensembl_gene_id	A. thaliana	825496	A. thaliana	AT3G63210	mediator of aba-regulated dormancy protein (DUF581)	GO:1905582 response to mannose;GO:0010162 seed dormancy process;GO:0022611 dormancy process
AT5G16010	1.04886	831458	ensembl_gene_id	A. thaliana	831458	A. thaliana	AT5G16010	3-oxo-5-alpha-steroid 4-dehydrogenase family protein	GO:0006629 lipid metabolic process;GO:0044238 primary metabolic process;GO:0071704 organic substance metabolic process
AT2G46420	1.04772	819250	ensembl_gene_id	A. thaliana	819250	A. thaliana	AT2G46420	helicase with zinc finger protein	GO:0008150 biological_process
AT2G44060	1.04769	819011	ensembl_gene_id	A. thaliana	819011	A. thaliana	AT2G44060	Late embryogenesis abundant protein, group 2	GO:0009269 response to desiccation;GO:0009414 response to water deprivation;GO:0009415 response to water
AT3G11930	1.04681	820366	ensembl_gene_id	A. thaliana	820366	A. thaliana	AT3G11930	Adenine nucleotide alpha hydrolases-like superfamily protein
AT1G78600	1.04517	844196	ensembl_gene_id	A. thaliana	844196	A. thaliana	LZF1	light-regulated zinc finger protein 1	GO:0009641 shade avoidance;GO:0009718 anthocyanin-containing compound biosynthetic process;GO:0046283 anthocyanin-containing compound metabolic process
AT3G03150	1.04493	821070	ensembl_gene_id	A. thaliana	821070	A. thaliana	AT3G03150	hypothetical protein	GO:0008150 biological_process
AT3G18350	1.04353	821364	ensembl_gene_id	A. thaliana	821364	A. thaliana	AT3G18350	heat-inducible transcription repressor (DUF639)	GO:0008150 biological_process
AT5G13370	1.04325	831178	ensembl_gene_id	A. thaliana	831178	A. thaliana	AT5G13370	Auxin-responsive GH3 family protein	GO:0010249 auxin conjugate metabolic process;GO:0009850 auxin metabolic process;GO:0042445 hormone metabolic process
AT1G41830	1.04254	840792	ensembl_gene_id	A. thaliana	840792	A. thaliana	SKS6	SKU5-similar 6
AT5G56180	1.04077	835717	ensembl_gene_id	A. thaliana	835717	A. thaliana	ARP8	actin-related protein 8	GO:0030029 actin filament-based process;GO:0009653 anatomical structure morphogenesis;GO:0048856 anatomical structure development
AT4G20880	1.04062	827836	ensembl_gene_id	A. thaliana	827836	A. thaliana	AT4G20880	ethylene-responsive nuclear protein / ethylene-regulated nuclear protein (ERT2)
AT5G45950	1.03992	834635	ensembl_gene_id	A. thaliana	834635	A. thaliana	AT5G45950	GDSL-like Lipase/Acylhydrolase superfamily protein
AT2G36870	1.03937	818259	ensembl_gene_id	A. thaliana	818259	A. thaliana	XTH32	xyloglucan endotransglucosylase/hydrolase 32	GO:0016998 cell wall macromolecule catabolic process;GO:0010411 xyloglucan metabolic process;GO:0010410 hemicellulose metabolic process
AT1G04240	1.03872	839570	ensembl_gene_id	A. thaliana	839570	A. thaliana	SHY2	AUX/IAA transcriptional regulator family protein	GO:0009733 response to auxin;GO:0009725 response to hormone;GO:0009719 response to endogenous stimulus
AT5G11060	1.03841	830973	ensembl_gene_id	A. thaliana	830973	A. thaliana	KNAT4	homeobox protein knotted-1-like 4	GO:0006357 regulation of transcription by RNA polymerase II;GO:0009416 response to light stimulus;GO:0009314 response to radiation
AT3G55120	1.0382	824678	ensembl_gene_id	A. thaliana	824678	A. thaliana	TT5	Chalcone-flavanone isomerase family protein	GO:0009813 flavonoid biosynthetic process;GO:0009812 flavonoid metabolic process;GO:0010224 response to UV-B
AT4G34610	1.03801	829613	ensembl_gene_id	A. thaliana	829613	A. thaliana	BLH6	BEL1-like homeodomain 6	GO:0006357 regulation of transcription by RNA polymerase II;GO:0006355 regulation of transcription, DNA-templated;GO:1903506 regulation of nucleic acid-templated transcription
AT1G23130	1.03793	838921	ensembl_gene_id	A. thaliana	838921	A. thaliana	AT1G23130	Polyketide cyclase/dehydrase and lipid transport superfamily protein	GO:0006952 defense response;GO:0006950 response to stress;GO:0050896 response to stimulus
AT3G59820	1.0378	825151	ensembl_gene_id	A. thaliana	825151	A. thaliana	LETM1	LETM1-like protein	GO:0006875 cellular metal ion homeostasis;GO:0030003 cellular cation homeostasis;GO:0006873 cellular ion homeostasis
AT4G06880	1.03657	28719831	ensembl_gene_id	A. thaliana	28719831	A. thaliana	AT4G06880	ncRNA
AT2G39010	1.0363	818487	ensembl_gene_id	A. thaliana	818487	A. thaliana	PIP2E	plasma membrane intrinsic protein 2E	GO:0006833 water transport;GO:0042044 fluid transport;GO:0009624 response to nematode
AT5G22630	1.03476	832326	ensembl_gene_id	A. thaliana	832326	A. thaliana	ADT5	arogenate dehydratase 5	GO:0009094 L-phenylalanine biosynthetic process;GO:1902223 erythrose 4-phosphate/phosphoenolpyruvate family amino acid biosynthetic process;GO:0009095 aromatic amino acid family biosynthetic process, prephenate pathway
AT4G17680	1.03167	827488	ensembl_gene_id	A. thaliana	827488	A. thaliana	AT4G17680	SBP (S-ribonuclease binding protein) family protein	GO:0031347 regulation of defense response;GO:0080134 regulation of response to stress;GO:0048583 regulation of response to stimulus
AT3G03790	1.03142	821145	ensembl_gene_id	A. thaliana	821145	A. thaliana	AT3G03790	ankyrin repeat family protein / regulator of chromosome condensation (RCC1) family protein	GO:0008150 biological_process
AT3G24240	1.0309	822011	ensembl_gene_id	A. thaliana	822011	A. thaliana	AT3G24240	Leucine-rich repeat receptor-like protein kinase family protein	GO:0010449 root meristem growth;GO:0035266 meristem growth;GO:0010082 regulation of root meristem growth
AT3G51895	1.02979	824353	ensembl_gene_id	A. thaliana	824353	A. thaliana	SULTR3;1	sulfate transporter 3;1	GO:0008272 sulfate transport;GO:0072348 sulfur compound transport;GO:0015698 inorganic anion transport
AT5G42710	1.02893	834280	ensembl_gene_id	A. thaliana	834280	A. thaliana	TRM30	hypothetical protein	GO:0008150 biological_process
AT5G01760	1.02715	831682	ensembl_gene_id	A. thaliana	831682	A. thaliana	AT5G01760	ENTH/VHS/GAT family protein	GO:0043328 protein transport to vacuole involved in ubiquitin-dependent protein catabolic process via the multivesicular body sorting pathway;GO:0043162 ubiquitin-dependent protein catabolic process via the multivesicular body sorting pathway;GO:0032511 late endosome to vacuole transport via multivesicular body sorting pathway
AT5G57030	1.0256	835806	ensembl_gene_id	A. thaliana	835806	A. thaliana	LUT2	Lycopene beta/epsilon cyclase protein	GO:0016120 carotene biosynthetic process;GO:0016123 xanthophyll biosynthetic process;GO:0016122 xanthophyll metabolic process
AT1G77290	1.02441	844065	ensembl_gene_id	A. thaliana	844065	A. thaliana	AT1G77290	Glutathione S-transferase family protein	GO:0006749 glutathione metabolic process;GO:0006575 cellular modified amino acid metabolic process;GO:0006790 sulfur compound metabolic process
AT1G71140	1.02296	843454	ensembl_gene_id	A. thaliana	843454	A. thaliana	AT1G71140	MATE efflux family protein	GO:0046618 xenobiotic export;GO:1990961 xenobiotic detoxification by transmembrane export across the plasma membrane;GO:0042908 xenobiotic transport
AT3G25290	1.02201	822123	ensembl_gene_id	A. thaliana	822123	A. thaliana	AT3G25290	Auxin-responsive family protein
AT2G36630	1.02155	818235	ensembl_gene_id	A. thaliana	818235	A. thaliana	AT2G36630	Sulfite exporter TauE/SafE family protein
AT1G67870	1.02061	843115	ensembl_gene_id	A. thaliana	843115	A. thaliana	AT1G67870	glycine-rich protein	GO:0008150 biological_process
AT5G52050	1.02008	835280	ensembl_gene_id	A. thaliana	835280	A. thaliana	AT5G52050	MATE efflux family protein	GO:0080168 abscisic acid transport;GO:0046864 isoprenoid transport;GO:0046865 terpenoid transport
AT5G46910	1.02002	834736	ensembl_gene_id	A. thaliana	834736	A. thaliana	AT5G46910	Transcription factor jumonji (jmj) family protein / zinc finger (C5HC2 type) family protein	GO:0006338 chromatin remodeling;GO:0006325 chromatin organization;GO:0051276 chromosome organization
AT4G22745	1.01924	828371	ensembl_gene_id	A. thaliana	828371	A. thaliana	MBD1	methyl-CPG-binding domain 1
AT1G04920	1.01909	839382	ensembl_gene_id	A. thaliana	839382	A. thaliana	SPS3F	sucrose phosphate synthase 3F	GO:0005986 sucrose biosynthetic process;GO:0046351 disaccharide biosynthetic process;GO:0009312 oligosaccharide biosynthetic process
AT4G30670	1.01885	829190	ensembl_gene_id	A. thaliana	829190	A. thaliana	AT4G30670	Putative membrane lipoprotein	GO:0008150 biological_process
AT3G61610	1.01874	825334	ensembl_gene_id	A. thaliana	825334	A. thaliana	AT3G61610	Galactose mutarotase-like superfamily protein	GO:0005975 carbohydrate metabolic process;GO:0044238 primary metabolic process;GO:0071704 organic substance metabolic process
AT4G17340	1.01847	827446	ensembl_gene_id	A. thaliana	827446	A. thaliana	TIP2;2	tonoplast intrinsic protein 2;2	GO:0055085 transmembrane transport;GO:0006810 transport;GO:0051234 establishment of localization
AT1G60270	1.0183	3767579	ensembl_gene_id	A. thaliana	3767579	A. thaliana	BGLU6	beta glucosidase 6	GO:0005975 carbohydrate metabolic process;GO:0044238 primary metabolic process;GO:0071704 organic substance metabolic process
AT1G27930	1.01789	839686	ensembl_gene_id	A. thaliana	839686	A. thaliana	AT1G27930	glucuronoxylan 4-O-methyltransferase-like protein (DUF579)	GO:0045492 xylan biosynthetic process;GO:0045491 xylan metabolic process;GO:0009834 plant-type secondary cell wall biogenesis
AT1G48745	1.01744	5007786	ensembl_gene_id	A. thaliana	5007786	A. thaliana	AT1G48745	hypothetical protein
AT5G44565	1.01727	2746190	ensembl_gene_id	A. thaliana	2746190	A. thaliana	AT5G44565	transmembrane protein	GO:0008150 biological_process
AT4G15990	1.01608	827283	ensembl_gene_id	A. thaliana	827283	A. thaliana	AT4G15990	hypothetical protein	GO:0008150 biological_process
AT3G21750	1.01606	821729	ensembl_gene_id	A. thaliana	821729	A. thaliana	UGT71B1	UDP-glucosyl transferase 71B1
AT1G17830	1.01557	838361	ensembl_gene_id	A. thaliana	838361	A. thaliana	AT1G17830	hypothetical protein (DUF789)	GO:0008150 biological_process
AT4G00750	1.01536	825923	ensembl_gene_id	A. thaliana	825923	A. thaliana	AT4G00750	S-adenosyl-L-methionine-dependent methyltransferases superfamily protein
AT3G24090	1.01448	821995	ensembl_gene_id	A. thaliana	821995	A. thaliana	GFAT	putative glucosamine-fructose-6-phosphate aminotransferase	GO:0006041 glucosamine metabolic process;GO:0006042 glucosamine biosynthetic process;GO:1901073 glucosamine-containing compound biosynthetic process
AT3G30300	1.01433	822730	ensembl_gene_id	A. thaliana	822730	A. thaliana	AT3G30300	O-fucosyltransferase family protein
AT1G80610	1.01403	844400	ensembl_gene_id	A. thaliana	844400	A. thaliana	AT1G80610	hypothetical protein	GO:0008150 biological_process
AT1G58180	1.01397	842185	ensembl_gene_id	A. thaliana	842185	A. thaliana	BCA6	beta carbonic anhydrase 6	GO:0015976 carbon utilization;GO:0008150 biological_process
AT5G24910	1.01345	832560	ensembl_gene_id	A. thaliana	832560	A. thaliana	CYP714A1	cytochrome P450, family 714, subfamily A, polypeptide 1
AT1G22065	1.01297	6240889	ensembl_gene_id	A. thaliana	6240889	A. thaliana	AT1G22065	hypothetical protein	GO:0008150 biological_process
AT1G19630	1.00963	838550	ensembl_gene_id	A. thaliana	838550	A. thaliana	CYP722A1	cytochrome P450, family 722, subfamily A, polypeptide 1	GO:0010268 brassinosteroid homeostasis;GO:0016129 phytosteroid biosynthetic process;GO:0016132 brassinosteroid biosynthetic process
AT1G67850	1.00924	843111	ensembl_gene_id	A. thaliana	843111	A. thaliana	AT1G67850	lysine ketoglutarate reductase trans-splicing protein (DUF707)	GO:0008150 biological_process
AT2G34180	1.00694	817979	ensembl_gene_id	A. thaliana	817979	A. thaliana	CIPK13	CBL-interacting protein kinase 13	GO:0006468 protein phosphorylation;GO:0016310 phosphorylation;GO:0007165 signal transduction
AT1G03520	1.00642	839471	ensembl_gene_id	A. thaliana	839471	A. thaliana	AT1G03520	Core-2/I-branching beta-1,6-N-acetylglucosaminyltransferase family protein
AT1G63310	1.00627	842637	ensembl_gene_id	A. thaliana	842637	A. thaliana	AT1G63310	hypothetical protein	GO:0008150 biological_process
AT3G48530	1.00576	824012	ensembl_gene_id	A. thaliana	824012	A. thaliana	KING1	SNF1-related protein kinase regulatory subunit gamma 1
AT1G22350	1.00546	3766781	ensembl_gene_id	A. thaliana	3766781	A. thaliana	AT1G22350	miscRNA
AT1G32410	1.00436	840134	ensembl_gene_id	A. thaliana	840134	A. thaliana	AT1G32410	Vacuolar protein sorting 55 (VPS55) family protein	GO:0032511 late endosome to vacuole transport via multivesicular body sorting pathway;GO:0032509 endosome transport via multivesicular body sorting pathway;GO:0071985 multivesicular body sorting pathway
AT4G00430	1.00428	827956	ensembl_gene_id	A. thaliana	827956	A. thaliana	PIP1;4	plasma membrane intrinsic protein 1;4	GO:0006833 water transport;GO:0042044 fluid transport;GO:0009414 response to water deprivation
AT5G60580	1.00406	836179	ensembl_gene_id	A. thaliana	836179	A. thaliana	AT5G60580	RING/U-box superfamily protein	GO:0008150 biological_process
AT3G43440	1.00397	823426	ensembl_gene_id	A. thaliana	823426	A. thaliana	JAZ11	jasmonate-zim-domain protein 11	GO:2000022 regulation of jasmonic acid mediated signaling pathway;GO:0009611 response to wounding;GO:0031347 regulation of defense response
AT1G52342	1.00357	28717346	ensembl_gene_id	A. thaliana	28717346	A. thaliana	AT1G52342	hypothetical protein	GO:0008150 biological_process
AT5G20700	1.002	832193	ensembl_gene_id	A. thaliana	832193	A. thaliana	AT5G20700	senescence-associated family protein, putative (DUF581)	GO:1905582 response to mannose;GO:0009749 response to glucose;GO:0009746 response to hexose
AT2G41660	1.00194	818764	ensembl_gene_id	A. thaliana	818764	A. thaliana	MIZ1	MIZU-KUSSEI-like protein (Protein of unknown function, DUF617)	GO:0010274 hydrotropism;GO:0009606 tropism;GO:0009658 chloroplast organization
AT4G18550	1.00184	827587	ensembl_gene_id	A. thaliana	827587	A. thaliana	DSEL	alpha/beta-Hydrolases superfamily protein	GO:0046340 diacylglycerol catabolic process;GO:0046462 monoacylglycerol metabolic process;GO:0052651 monoacylglycerol catabolic process
AT4G37682	1.00145	6240860	ensembl_gene_id	A. thaliana	6240860	A. thaliana	AT4G37682	hypothetical protein (DUF1399)	GO:0008150 biological_process
AT2G17760	1.00112	816285	ensembl_gene_id	A. thaliana	816285	A. thaliana	AT2G17760	Eukaryotic aspartyl protease family protein
AT5G26280	-1.00078	832697	ensembl_gene_id	A. thaliana	832697	A. thaliana	AT5G26280	TRAF-like family protein
AT3G47210	-1.0012	823874	ensembl_gene_id	A. thaliana	823874	A. thaliana	AT3G47210	hypothetical protein (DUF247)	GO:0008150 biological_process
AT2G28080	-1.00129	817352	ensembl_gene_id	A. thaliana	817352	A. thaliana	AT2G28080	UDP-Glycosyltransferase superfamily protein
AT3G50300	-1.0017	824192	ensembl_gene_id	A. thaliana	824192	A. thaliana	AT3G50300	HXXXD-type acyl-transferase family protein
AT5G07110	-1.00349	830602	ensembl_gene_id	A. thaliana	830602	A. thaliana	PRA1.B6	prenylated RAB acceptor 1.B6	GO:0016192 vesicle-mediated transport;GO:0006810 transport;GO:0051234 establishment of localization
AT4G31020	-1.00399	829229	ensembl_gene_id	A. thaliana	829229	A. thaliana	AT4G31020	alpha/beta-Hydrolases superfamily protein
AT5G09480	-1.00405	830807	ensembl_gene_id	A. thaliana	830807	A. thaliana	AT5G09480	hydroxyproline-rich glycoprotein family protein	GO:0008150 biological_process
AT1G16820	-1.00717	838253	ensembl_gene_id	A. thaliana	838253	A. thaliana	AT1G16820	vacuolar ATP synthase catalytic subunit-related / V-ATPase-related / vacuolar proton pump-like protein	GO:0046034 ATP metabolic process;GO:0008152 metabolic process;GO:0008150 biological_process
AT1G49840	-1.00761	841407	ensembl_gene_id	A. thaliana	841407	A. thaliana	AT1G49840	glutamyl-tRNA (Gln) amidotransferase subunit A (DUF620)	GO:0008150 biological_process
AT3G59310	-1.00832	825100	ensembl_gene_id	A. thaliana	825100	A. thaliana	AT3G59310	solute carrier family 35 protein (DUF914)	GO:0055085 transmembrane transport;GO:0006810 transport;GO:0051234 establishment of localization
AT2G25000	-1.0084	817039	ensembl_gene_id	A. thaliana	817039	A. thaliana	WRKY60	WRKY DNA-binding protein 60	GO:0002237 response to molecule of bacterial origin;GO:0009751 response to salicylic acid;GO:0050832 defense response to fungus
AT1G21050	-1.00986	838699	ensembl_gene_id	A. thaliana	838699	A. thaliana	AT1G21050	MIZU-KUSSEI-like protein (Protein of unknown function, DUF617)	GO:0010274 hydrotropism;GO:0009606 tropism;GO:0009605 response to external stimulus
AT1G03510	-1.00993	839478	ensembl_gene_id	A. thaliana	839478	A. thaliana	AT1G03510	Tetratricopeptide repeat (TPR)-like superfamily protein	GO:0009451 RNA modification;GO:0016070 RNA metabolic process;GO:0090304 nucleic acid metabolic process
AT5G10580	-1.01005	830923	ensembl_gene_id	A. thaliana	830923	A. thaliana	AT5G10580	plant/protein (Protein of unknown function, DUF599)	GO:0008150 biological_process
AT3G06740	-1.01057	819859	ensembl_gene_id	A. thaliana	819859	A. thaliana	GATA15	GATA transcription factor 15	GO:0006355 regulation of transcription, DNA-templated;GO:1903506 regulation of nucleic acid-templated transcription;GO:2001141 regulation of RNA biosynthetic process
AT3G47480	-1.01061	823902	ensembl_gene_id	A. thaliana	823902	A. thaliana	AT3G47480	Calcium-binding EF-hand family protein	GO:0008150 biological_process
AT5G09535	-1.01185	28721108	ensembl_gene_id	A. thaliana	28721108	A. thaliana	AT5G09535	ncRNA
AT4G31890	-1.01189	829319	ensembl_gene_id	A. thaliana	829319	A. thaliana	AT4G31890	ARM repeat superfamily protein
AT1G19610	-1.01232	838548	ensembl_gene_id	A. thaliana	838548	A. thaliana	PDF1.4	defensin-like protein	GO:0006952 defense response;GO:0006950 response to stress;GO:0050896 response to stimulus
AT4G09012	-1.01308	6240241	ensembl_gene_id	A. thaliana	6240241	A. thaliana	AT4G09012	Mitochondrial ribosomal protein L27	GO:0006412 translation;GO:0043043 peptide biosynthetic process;GO:0043604 amide biosynthetic process
AT1G09540	-1.01357	837480	ensembl_gene_id	A. thaliana	837480	A. thaliana	MYB61	myb domain protein 61	GO:0010089 xylem development;GO:0010214 seed coat development;GO:0010119 regulation of stomatal movement
AT2G36210	-1.01386	818193	ensembl_gene_id	A. thaliana	818193	A. thaliana	AT2G36210	SAUR-like auxin-responsive protein family	GO:0009733 response to auxin;GO:0009725 response to hormone;GO:0009719 response to endogenous stimulus
AT5G37490	-1.01461	833727	ensembl_gene_id	A. thaliana	833727	A. thaliana	AT5G37490	ARM repeat superfamily protein	GO:0016567 protein ubiquitination;GO:0032446 protein modification by small protein conjugation;GO:0070647 protein modification by small protein conjugation or removal
AT1G15050	-1.01481	838070	ensembl_gene_id	A. thaliana	838070	A. thaliana	IAA34	indole-3-acetic acid inducible 34	GO:0009733 response to auxin;GO:0009725 response to hormone;GO:0009719 response to endogenous stimulus
AT1G22630	-1.01542	838869	ensembl_gene_id	A. thaliana	838869	A. thaliana	AT1G22630	SSUH2-like protein
AT3G60290	-1.01553	825200	ensembl_gene_id	A. thaliana	825200	A. thaliana	AT3G60290	2-oxoglutarate (2OG) and Fe(II)-dependent oxygenase superfamily protein
AT1G80180	-1.0167	844358	ensembl_gene_id	A. thaliana	844358	A. thaliana	AT1G80180	hypothetical protein	GO:0010375 stomatal complex patterning;GO:0003002 regionalization;GO:0007389 pattern specification process
AT1G22650	-1.017	838871	ensembl_gene_id	A. thaliana	838871	A. thaliana	A/N-InvD	Plant neutral invertase family protein	GO:0005987 sucrose catabolic process;GO:0046352 disaccharide catabolic process;GO:0009313 oligosaccharide catabolic process
AT3G16870	-1.01749	820942	ensembl_gene_id	A. thaliana	820942	A. thaliana	GATA17	GATA transcription factor 17	GO:0030154 cell differentiation;GO:0048869 cellular developmental process;GO:0006355 regulation of transcription, DNA-templated
AT2G47750	-1.01809	819387	ensembl_gene_id	A. thaliana	819387	A. thaliana	GH3.9	putative indole-3-acetic acid-amido synthetase GH3.9
AT3G23290	-1.02018	821908	ensembl_gene_id	A. thaliana	821908	A. thaliana	LSH4	LIGHT-DEPENDENT SHORT HYPOCOTYLS-like protein (DUF640)	GO:0009299 mRNA transcription;GO:0090698 post-embryonic plant morphogenesis;GO:0006351 transcription, DNA-templated
AT5G57567	-1.02019	5008311	ensembl_gene_id	A. thaliana	5008311	A. thaliana	AT5G57567	GCK domain protein	GO:0008150 biological_process
AT1G31320	-1.02084	840020	ensembl_gene_id	A. thaliana	840020	A. thaliana	LBD4	LOB domain-containing protein 4	GO:0010087 phloem or xylem histogenesis;GO:0009888 tissue development;GO:0048856 anatomical structure development
AT3G45640	-1.02094	823706	ensembl_gene_id	A. thaliana	823706	A. thaliana	MPK3	mitogen-activated protein kinase 3	GO:0080136 priming of cellular response to stress;GO:1902065 response to L-glutamate;GO:2000037 regulation of stomatal complex patterning
AT5G62680	-1.02096	836389	ensembl_gene_id	A. thaliana	836389	A. thaliana	GTR2	Major facilitator superfamily protein	GO:0090449 phloem glucosinolate loading;GO:1901349 glucosinolate transport;GO:0110126 phloem loading
AT4G13690	-1.02273	827003	ensembl_gene_id	A. thaliana	827003	A. thaliana	AT4G13690	RNA-binding protein	GO:0008150 biological_process
AT3G03840	-1.02478	821121	ensembl_gene_id	A. thaliana	821121	A. thaliana	SAUR27	SAUR-like auxin-responsive protein family	GO:0009733 response to auxin;GO:0009725 response to hormone;GO:0009719 response to endogenous stimulus
AT1G09460	-1.02505	837469	ensembl_gene_id	A. thaliana	837469	A. thaliana	AT1G09460	Carbohydrate-binding X8 domain superfamily protein	GO:0005975 carbohydrate metabolic process;GO:0044238 primary metabolic process;GO:0071704 organic substance metabolic process
AT4G23493	-1.02552	828448	ensembl_gene_id	A. thaliana	828448	A. thaliana	AT4G23493	hypothetical protein	GO:0008150 biological_process
AT1G53430	-1.02555	841778	ensembl_gene_id	A. thaliana	841778	A. thaliana	AT1G53430	Leucine-rich repeat transmembrane protein kinase	GO:0006468 protein phosphorylation;GO:0016310 phosphorylation;GO:0006796 phosphate-containing compound metabolic process
AT2G32179	-1.02684	6240472	ensembl_gene_id	A. thaliana	6240472	A. thaliana	AT2G32179	ncRNA	GO:0008150 biological_process
AT5G62630	-1.02697	836384	ensembl_gene_id	A. thaliana	836384	A. thaliana	HIPL2	hipl2 protein precursor
AT4G17915	-1.02701	6240753	ensembl_gene_id	A. thaliana	6240753	A. thaliana	AT4G17915	miscRNA
AT2G41950	-1.02778	818795	ensembl_gene_id	A. thaliana	818795	A. thaliana	AT2G41950	DNA-directed RNA polymerase subunit beta	GO:0008150 biological_process
AT5G23870	-1.02789	832452	ensembl_gene_id	A. thaliana	832452	A. thaliana	AT5G23870	Pectinacetylesterase family protein	GO:0071555 cell wall organization;GO:0045229 external encapsulating structure organization;GO:0071554 cell wall organization or biogenesis
AT1G33340	-1.02845	840228	ensembl_gene_id	A. thaliana	840228	A. thaliana	AT1G33340	ENTH/ANTH/VHS superfamily protein	GO:0048268 clathrin coat assembly;GO:0072583 clathrin-dependent endocytosis;GO:0006898 receptor-mediated endocytosis
AT3G08225	-1.02915	28719085	ensembl_gene_id	A. thaliana	28719085	A. thaliana	AT3G08225	ncRNA
AT1G72520	-1.02921	843584	ensembl_gene_id	A. thaliana	843584	A. thaliana	LOX4	PLAT/LH2 domain-containing lipoxygenase family protein	GO:0080086 stamen filament development;GO:0031408 oxylipin biosynthetic process;GO:0031407 oxylipin metabolic process
AT5G55790	-1.02924	835673	ensembl_gene_id	A. thaliana	835673	A. thaliana	AT5G55790	hypothetical protein	GO:0008150 biological_process
AT1G31835	-1.02948	2745771	ensembl_gene_id	A. thaliana	2745771	A. thaliana	AT1G31835	hypothetical protein	GO:0008150 biological_process
AT1G64450	-1.03158	842753	ensembl_gene_id	A. thaliana	842753	A. thaliana	AT1G64450	Glycine-rich protein family
AT5G46780	-1.03258	834721	ensembl_gene_id	A. thaliana	834721	A. thaliana	AT5G46780	VQ motif-containing protein	GO:0008150 biological_process
AT5G46590	-1.03401	834702	ensembl_gene_id	A. thaliana	834702	A. thaliana	NAC096	NAC domain containing protein 96	GO:0009789 positive regulation of abscisic acid-activated signaling pathway;GO:0009967 positive regulation of signal transduction;GO:0023056 positive regulation of signaling
AT3G18250	-1.03438	821353	ensembl_gene_id	A. thaliana	821353	A. thaliana	AT3G18250	Putative membrane lipoprotein	GO:0008150 biological_process
AT1G05675	-1.03439	10723139	ensembl_gene_id	A. thaliana	10723139	A. thaliana	AT1G05675	UDP-Glycosyltransferase superfamily protein
AT2G42690	-1.03444	818869	ensembl_gene_id	A. thaliana	818869	A. thaliana	AT2G42690	alpha/beta-Hydrolases superfamily protein	GO:0071493 cellular response to UV-B;GO:0009650 UV protection;GO:0034644 cellular response to UV
AT1G20470	-1.03446	838635	ensembl_gene_id	A. thaliana	838635	A. thaliana	AT1G20470	SAUR-like auxin-responsive protein family	GO:0009733 response to auxin;GO:0009725 response to hormone;GO:0009719 response to endogenous stimulus
AT1G76520	-1.03489	843985	ensembl_gene_id	A. thaliana	843985	A. thaliana	AT1G76520	Auxin efflux carrier family protein	GO:0080162 intracellular auxin transport;GO:0060919 auxin influx;GO:0060918 auxin transport
AT5G57685	-1.0351	835875	ensembl_gene_id	A. thaliana	835875	A. thaliana	GDU3	glutamine dumper 3	GO:0019048 modulation by virus of host process;GO:0044003 modulation by symbiont of host process;GO:0032890 regulation of organic acid transport
AT2G30750	-1.03524	817626	ensembl_gene_id	A. thaliana	817626	A. thaliana	CYP71A12	cytochrome P450 family 71 polypeptide	GO:0009682 induced systemic resistance;GO:0045087 innate immune response;GO:0006955 immune response
AT5G47960	-1.03666	834847	ensembl_gene_id	A. thaliana	834847	A. thaliana	RABA4C	RAB GTPase homolog A4C
AT5G02440	-1.03785	831872	ensembl_gene_id	A. thaliana	831872	A. thaliana	AT5G02440	60S ribosomal protein L36	GO:0008150 biological_process
AT3G16530	-1.03836	820901	ensembl_gene_id	A. thaliana	820901	A. thaliana	AT3G16530	Legume lectin family protein	GO:0010200 response to chitin;GO:0002239 response to oomycetes;GO:0010243 response to organonitrogen compound
AT3G49360	-1.03889	824098	ensembl_gene_id	A. thaliana	824098	A. thaliana	PGL2	6-phosphogluconolactonase 2	GO:0009051 pentose-phosphate shunt, oxidative branch;GO:0006098 pentose-phosphate shunt;GO:0006740 NADPH regeneration
AT3G20830	-1.03944	821631	ensembl_gene_id	A. thaliana	821631	A. thaliana	UCNL	AGC (cAMP-dependent, cGMP-dependent and protein kinase C) kinase family protein	GO:0006468 protein phosphorylation;GO:0016310 phosphorylation;GO:0006796 phosphate-containing compound metabolic process
AT1G04013	-1.04103	28716034	ensembl_gene_id	A. thaliana	28716034	A. thaliana	AT1G04013	ncRNA
AT1G79310	-1.04141	844269	ensembl_gene_id	A. thaliana	844269	A. thaliana	MC7	metacaspase 7
AT1G29160	-1.04289	839790	ensembl_gene_id	A. thaliana	839790	A. thaliana	AT1G29160	Dof-type zinc finger DNA-binding family protein	GO:0010214 seed coat development;GO:0048316 seed development;GO:0010154 fruit development
AT5G20400	-1.04325	832162	ensembl_gene_id	A. thaliana	832162	A. thaliana	AT5G20400	2-oxoglutarate (2OG) and Fe(II)-dependent oxygenase superfamily protein
AT5G44160	-1.04415	834439	ensembl_gene_id	A. thaliana	834439	A. thaliana	NUC	C2H2-like zinc finger protein	GO:0008356 asymmetric cell division;GO:0048506 regulation of timing of meristematic phase transition;GO:0048510 regulation of timing of transition from vegetative to reproductive phase
AT1G63360	-1.04429	842642	ensembl_gene_id	A. thaliana	842642	A. thaliana	AT1G63360	Disease resistance protein (CC-NBS-LRR class) family	GO:0006952 defense response;GO:0006950 response to stress;GO:0050896 response to stimulus
AT2G33735	-1.04503	817939	ensembl_gene_id	A. thaliana	817939	A. thaliana	AT2G33735	Chaperone DnaJ-domain superfamily protein
AT4G28420	-1.04592	828959	ensembl_gene_id	A. thaliana	828959	A. thaliana	AT4G28420	Tyrosine transaminase family protein	GO:0006520 cellular amino acid metabolic process;GO:0019752 carboxylic acid metabolic process;GO:0043436 oxoacid metabolic process
AT1G15210	-1.04615	838087	ensembl_gene_id	A. thaliana	838087	A. thaliana	ABCG35	pleiotropic drug resistance 7
AT3G10000	-1.04653	820161	ensembl_gene_id	A. thaliana	820161	A. thaliana	EDA31	Homeodomain-like superfamily protein	GO:0000741 karyogamy;GO:0010197 polar nucleus fusion;GO:0009559 embryo sac central cell differentiation
AT2G15760	-1.04657	816070	ensembl_gene_id	A. thaliana	816070	A. thaliana	AT2G15760	calmodulin-binding protein (DUF1645)	GO:0008150 biological_process
AT4G06195	-1.04844	28719749	ensembl_gene_id	A. thaliana	28719749	A. thaliana	AT4G06195	ncRNA
AT4G03190	-1.04855	828045	ensembl_gene_id	A. thaliana	828045	A. thaliana	GRH1	GRR1-like protein 1	GO:0031670 cellular response to nutrient;GO:0045013 carbon catabolite repression of transcription;GO:0045014 carbon catabolite repression of transcription by glucose
AT4G34970	-1.04915	829649	ensembl_gene_id	A. thaliana	829649	A. thaliana	ADF9	actin depolymerizing factor 9	GO:0030041 actin filament polymerization;GO:0030042 actin filament depolymerization;GO:0051017 actin filament bundle assembly
AT1G65190	-1.0496	842826	ensembl_gene_id	A. thaliana	842826	A. thaliana	AT1G65190	Protein kinase superfamily protein	GO:0007166 cell surface receptor signaling pathway;GO:0007165 signal transduction;GO:0023052 signaling
AT1G67050	-1.05056	843025	ensembl_gene_id	A. thaliana	843025	A. thaliana	AT1G67050	membrane-associated kinase regulator
AT3G55230	-1.0508	824689	ensembl_gene_id	A. thaliana	824689	A. thaliana	AT3G55230	Disease resistance-responsive (dirigent-like protein) family protein
AT1G59860	-1.05114	842280	ensembl_gene_id	A. thaliana	842280	A. thaliana	AT1G59860	HSP20-like chaperones superfamily protein	GO:0051259 protein complex oligomerization;GO:0042542 response to hydrogen peroxide;GO:0000302 response to reactive oxygen species
AT5G11000	-1.05138	830967	ensembl_gene_id	A. thaliana	830967	A. thaliana	AT5G11000	hypothetical protein (DUF868)	GO:0008150 biological_process
AT1G28680	-1.05206	839768	ensembl_gene_id	A. thaliana	839768	A. thaliana	AT1G28680	HXXXD-type acyl-transferase family protein	GO:0009805 coumarin biosynthetic process;GO:0009804 coumarin metabolic process;GO:0009699 phenylpropanoid biosynthetic process
AT4G27980	-1.05363	828911	ensembl_gene_id	A. thaliana	828911	A. thaliana	AT4G27980	trichohyalin-like protein (DUF3444)	GO:0008150 biological_process
AT3G26760	-1.05396	822289	ensembl_gene_id	A. thaliana	822289	A. thaliana	AT3G26760	NAD(P)-binding Rossmann-fold superfamily protein
AT1G27370	-1.05409	839626	ensembl_gene_id	A. thaliana	839626	A. thaliana	SPL10	squamosa promoter binding protein-like 10	GO:0090356 negative regulation of auxin metabolic process;GO:0032351 negative regulation of hormone metabolic process;GO:0010358 leaf shaping
AT5G53880	-1.05589	835469	ensembl_gene_id	A. thaliana	835469	A. thaliana	AT5G53880	hypothetical protein	GO:0008150 biological_process
AT4G23610	-1.05627	828461	ensembl_gene_id	A. thaliana	828461	A. thaliana	AT4G23610	Late embryogenesis abundant (LEA) hydroxyproline-rich glycoprotein family	GO:0008150 biological_process
AT4G24180	-1.05814	828519	ensembl_gene_id	A. thaliana	828519	A. thaliana	TLP1	THAUMATIN-LIKE PROTEIN 1	GO:0009682 induced systemic resistance;GO:0045087 innate immune response;GO:0009723 response to ethylene
AT5G22650	-1.05862	832328	ensembl_gene_id	A. thaliana	832328	A. thaliana	HD2B	histone deacetylase 2B	GO:0009944 polarity specification of adaxial/abaxial axis;GO:0009292 genetic transfer;GO:0009294 DNA mediated transformation
AT3G04140	-1.05975	819569	ensembl_gene_id	A. thaliana	819569	A. thaliana	AT3G04140	Ankyrin repeat family protein
AT2G15980	-1.06265	816093	ensembl_gene_id	A. thaliana	816093	A. thaliana	AT2G15980	Tetratricopeptide repeat (TPR)-like superfamily protein	GO:0008150 biological_process
AT3G10190	-1.06626	820181	ensembl_gene_id	A. thaliana	820181	A. thaliana	AT3G10190	Calcium-binding EF-hand family protein	GO:0050832 defense response to fungus;GO:0009620 response to fungus;GO:0098542 defense response to other organism
AT5G61600	-1.06632	836281	ensembl_gene_id	A. thaliana	836281	A. thaliana	ERF104	ethylene response factor 104	GO:0010087 phloem or xylem histogenesis;GO:0051301 cell division;GO:0050832 defense response to fungus
AT3G54150	-1.06827	824582	ensembl_gene_id	A. thaliana	824582	A. thaliana	AT3G54150	S-adenosyl-L-methionine-dependent methyltransferases superfamily protein	GO:1990110 callus formation;GO:0042060 wound healing;GO:0010584 pollen exine formation
AT1G35290	-1.06842	840418	ensembl_gene_id	A. thaliana	840418	A. thaliana	AT1G35290	Thioesterase superfamily protein
AT4G08755	-1.06988	28720012	ensembl_gene_id	A. thaliana	28720012	A. thaliana	U6.5	ncRNA
[truncated: 1,030 more rows]
