# Supplementary material for: Histone Deacetylases HD2A and HD2B Undergo Feedback Regulation by ABA and Modulate Drought Tolerance via Mediating ABA-Induced Transcriptional Repression
Source: Genes (Basel). 2023 May 30;14(6):1199. doi: 10.3390/genes14061199 (PMC10298649; doi:10.3390/genes14061199)
Supplement: Supplementary file 1 [file genes-14-01199-s001.zip › Supplemental data set 4. HD2A- and HD2B-dependent genes up-regulated by ABA.xlsx]

## Sheet: Annotation
Figure 2C, HD2A/B dependent ABA up-regulated genes
	Gene ID	Type	Tax ID	Homologene Gene ID	Homologene Gene Tax ID	Gene Symbol	Description	Biological Process (GO)	GO:0071456 cellular response to hypoxia	GO:0009266 response to temperature stimul	GO:0006979 response to oxidative stress	GO:0033993 response to lipid	GO:0010162 seed dormancy process	GO:0009636 response to toxic substance	GO:0035967 cellular response to topologic	ath00940 Phenylpropanoid biosynthesis -	GO:0071326 cellular response to monosacch	GO:0071369 cellular response to ethylene	GO:2000022 regulation of jasmonic acid me	GO:0010200 response to chitin	ath00280 Valine, leucine and isoleucine	GO:1902074 response to salt	GO:0019915 lipid storage	GO:1901606 alpha-amino acid catabolic pro
AT5G42092	28721242	ensembl_gene_id	A. thaliana	28721242	A. thaliana	AT5G42092	ncRNA		0	0	0	0	0	0	0	0	0	0	0	0	0	0	0	0
AT1G09053	28716982	ensembl_gene_id	A. thaliana	28716982	A. thaliana	AT1G09053	ncRNA		0	0	0	0	0	0	0	0	0	0	0	0	0	0	0	0
AT1G66820	843000	ensembl_gene_id	A. thaliana	843000	A. thaliana	AT1G66820	glycine-rich protein		0	0	0	0	0	0	0	0	0	0	0	0	0	0	0	0
AT3G10120	820175	ensembl_gene_id	A. thaliana	820175	A. thaliana	AT3G10120	hypothetical protein	GO:0009620 response to fungus;GO:0043207 response to external biotic stimulus;GO:0051707 response to other organism	0	0	0	0	0	0	0	0	0	0	0	0	0	0	0	0
AT5G01815	28720416	ensembl_gene_id	A. thaliana	28720416	A. thaliana	AT5G01815	ncRNA		0	0	0	0	0	0	0	0	0	0	0	0	0	0	0	0
AT4G29200	829041	ensembl_gene_id	A. thaliana	829041	A. thaliana	AT4G29200	Beta-galactosidase related protein	GO:0009651 response to salt stress;GO:0006970 response to osmotic stress;GO:0009628 response to abiotic stimulus	0	0	1	0	0	0	0	0	0	0	0	0	0	0	0	0
AT1G47540	841163	ensembl_gene_id	A. thaliana	841163	A. thaliana	AT1G47540	Scorpion toxin-like knottin superfamily protein		0	0	0	0	0	0	0	0	0	0	0	0	0	0	0	0
AT2G40220	818614	ensembl_gene_id	A. thaliana	818614	A. thaliana	ABI4	Integrase-type DNA-binding superfamily protein	GO:0009747 hexokinase-dependent signaling;GO:0010896 regulation of triglyceride catabolic process;GO:0010353 response to trehalose	0	1	1	1	0	0	0	0	1	0	0	0	0	0	0	0
AT5G62800	836401	ensembl_gene_id	A. thaliana	836401	A. thaliana	AT5G62800	Protein with RING/U-box and TRAF-like domain	GO:0006511 ubiquitin-dependent protein catabolic process;GO:0019941 modification-dependent protein catabolic process;GO:0043632 modification-dependent macromolecule catabolic process	0	0	0	0	0	0	0	0	0	0	0	0	0	0	0	0
AT2G34315	817993	ensembl_gene_id	A. thaliana	817993	A. thaliana	AT2G34315	avirulence induced family protein	GO:0008150 biological_process	0	0	0	0	0	0	0	0	0	0	0	0	0	0	0	0
AT5G09640	830823	ensembl_gene_id	A. thaliana	830823	A. thaliana	SCPL19	serine carboxypeptidase-like 19	GO:0019748 secondary metabolic process;GO:0006508 proteolysis;GO:0019538 protein metabolic process	0	0	0	0	0	1	0	1	0	0	0	0	0	0	0	0
AT4G18920	827627	ensembl_gene_id	A. thaliana	827627	A. thaliana	AT4G18920	histone acetyltransferase (DUF1264)	GO:0008150 biological_process	0	0	0	0	0	0	0	0	0	0	0	0	0	0	0	0
AT1G74540	843795	ensembl_gene_id	A. thaliana	843795	A. thaliana	CYP98A8	cytochrome P450, family 98, subfamily A, polypeptide 8	GO:0080088 spermidine hydroxycinnamate conjugate biosynthetic process;GO:0008216 spermidine metabolic process;GO:0006595 polyamine metabolic process	0	0	0	0	0	0	0	1	0	0	0	0	0	0	0	0
AT5G53270	835408	ensembl_gene_id	A. thaliana	835408	A. thaliana	AT5G53270	Seed maturation protein		0	0	0	0	0	0	0	0	0	0	0	0	0	0	0	0
AT3G24210	822007	ensembl_gene_id	A. thaliana	822007	A. thaliana	AT3G24210	Ankyrin repeat family protein	GO:0008150 biological_process	0	0	0	0	0	0	0	0	0	0	0	0	0	0	0	0
AT4G11040	826705	ensembl_gene_id	A. thaliana	826705	A. thaliana	AT4G11040	Protein phosphatase 2C family protein	GO:1902040 positive regulation of seed dormancy process;GO:2000033 regulation of seed dormancy process;GO:2000034 regulation of seed maturation	0	0	0	0	1	0	0	0	0	0	0	0	0	0	0	0
AT2G22710	816801	ensembl_gene_id	A. thaliana	816801	A. thaliana	AT2G22710	hypothetical protein		0	0	0	0	0	0	0	0	0	0	0	0	0	0	0	0
AT3G13433	7922438	ensembl_gene_id	A. thaliana	7922438	A. thaliana	AT3G13433	transmembrane protein	GO:0008150 biological_process	0	0	0	0	0	0	0	0	0	0	0	0	0	0	0	0
AT5G54560	835544	ensembl_gene_id	A. thaliana	835544	A. thaliana	AT5G54560	hypothetical protein (DUF295)	GO:0008150 biological_process	0	0	0	0	0	0	0	0	0	0	0	0	0	0	0	0
AT4G36700	829823	ensembl_gene_id	A. thaliana	829823	A. thaliana	AT4G36700	RmlC-like cupins superfamily protein	GO:0008150 biological_process	0	0	0	0	0	0	0	0	0	0	0	0	0	0	0	0
AT4G39130	830068	ensembl_gene_id	A. thaliana	830068	A. thaliana	AT4G39130	Dehydrin family protein	GO:0009631 cold acclimation;GO:0009414 response to water deprivation;GO:0009415 response to water	0	1	0	1	0	0	0	0	0	0	0	0	0	0	0	0
AT4G18150	827540	ensembl_gene_id	A. thaliana	827540	A. thaliana	AT4G18150	Serine/Threonine-kinase, putative (DUF1296)	GO:0008150 biological_process	0	0	0	0	0	0	0	0	0	0	0	0	0	0	0	0
AT3G46660	823819	ensembl_gene_id	A. thaliana	823819	A. thaliana	UGT76E12	UDP-glucosyl transferase 76E12		0	0	0	0	0	0	0	0	0	0	0	0	0	0	0	0
AT3G51810	824344	ensembl_gene_id	A. thaliana	824344	A. thaliana	EM1	Stress induced protein	GO:0009737 response to abscisic acid;GO:0097305 response to alcohol;GO:0009793 embryo development ending in seed dormancy	0	0	0	1	0	0	0	0	0	0	0	0	0	0	0	0
AT2G05370	815085	ensembl_gene_id	A. thaliana	815085	A. thaliana	AT2G05370	RNA-dependent RNA polymerase-like protein	GO:0070919 production of siRNA involved in gene silencing by small RNA;GO:0031048 heterochromatin assembly by small RNA;GO:0030422 production of siRNA involved in RNA interference	0	0	0	0	0	0	0	0	0	0	0	0	0	0	0	0
AT2G25340	817072	ensembl_gene_id	A. thaliana	817072	A. thaliana	VAMP712	vesicle-associated membrane protein 712	GO:0016192 vesicle-mediated transport;GO:0006810 transport;GO:0051234 establishment of localization	0	0	0	0	0	0	0	0	0	0	0	0	0	0	0	0
AT5G59310	836050	ensembl_gene_id	A. thaliana	836050	A. thaliana	LTP4	lipid transfer protein 4	GO:0006869 lipid transport;GO:0010876 lipid localization;GO:0009414 response to water deprivation	0	1	1	1	0	0	0	0	0	0	0	0	0	0	0	0
AT2G36640	818236	ensembl_gene_id	A. thaliana	818236	A. thaliana	ECP63	embryonic cell protein 63		0	0	0	0	0	0	0	0	0	0	0	0	0	0	0	0
AT2G28490	817397	ensembl_gene_id	A. thaliana	817397	A. thaliana	AT2G28490	RmlC-like cupins superfamily protein	GO:0008150 biological_process	0	0	0	0	0	0	0	0	0	0	0	0	0	0	0	0
AT3G26790	822293	ensembl_gene_id	A. thaliana	822293	A. thaliana	FUS3	AP2/B3-like transcriptional factor family protein	GO:0010373 negative regulation of gibberellin biosynthetic process;GO:0045827 negative regulation of isoprenoid metabolic process;GO:0010116 positive regulation of abscisic acid biosynthetic process	0	0	0	0	0	0	0	0	1	0	0	0	0	0	0	0
AT1G67100	843030	ensembl_gene_id	A. thaliana	843030	A. thaliana	LBD40	LOB domain-containing protein 40	GO:0009739 response to gibberellin;GO:0033993 response to lipid;GO:0009725 response to hormone	0	0	0	1	0	0	0	0	0	0	0	0	0	0	0	0
AT5G44360	834462	ensembl_gene_id	A. thaliana	834462	A. thaliana	AT5G44360	FAD-binding Berberine family protein		0	0	0	0	0	0	0	0	0	0	0	0	0	0	0	0
AT1G65090	842817	ensembl_gene_id	A. thaliana	842817	A. thaliana	AT1G65090	nucleolin	GO:0008150 biological_process	0	0	0	0	0	0	0	0	0	0	0	0	0	0	0	0
AT5G40420	834040	ensembl_gene_id	A. thaliana	834040	A. thaliana	OLEO2	oleosin 2	GO:0010344 seed oilbody biogenesis;GO:0019915 lipid storage;GO:0050826 response to freezing	0	1	0	0	0	0	0	0	0	0	0	0	0	0	1	0
AT5G17390	831605	ensembl_gene_id	A. thaliana	831605	A. thaliana	AT5G17390	Adenine nucleotide alpha hydrolases-like superfamily protein		0	0	0	0	0	0	0	0	0	0	0	0	0	0	0	0
AT2G27300	817273	ensembl_gene_id	A. thaliana	817273	A. thaliana	NTL8	NTM1-like 8	GO:2000039 regulation of trichome morphogenesis;GO:0033619 membrane protein proteolysis;GO:0009938 negative regulation of gibberellic acid mediated signaling pathway	0	0	1	1	0	0	0	0	0	0	0	0	0	0	0	0
AT5G53260	835407	ensembl_gene_id	A. thaliana	835407	A. thaliana	AT5G53260	Seed maturation protein		0	0	0	0	0	0	0	0	0	0	0	0	0	0	0	0
AT3G03620	821204	ensembl_gene_id	A. thaliana	821204	A. thaliana	AT3G03620	MATE efflux family protein	GO:0046618 xenobiotic export;GO:1990961 xenobiotic detoxification by transmembrane export across the plasma membrane;GO:0042908 xenobiotic transport	0	0	0	0	0	1	0	0	0	0	0	0	0	0	0	0
AT4G09600	826545	ensembl_gene_id	A. thaliana	826545	A. thaliana	GASA3	GAST1 protein homolog 3	GO:0009739 response to gibberellin;GO:0033993 response to lipid;GO:0009725 response to hormone	0	0	0	1	0	0	0	0	0	0	0	0	0	0	0	0
AT5G51760	835250	ensembl_gene_id	A. thaliana	835250	A. thaliana	AHG1	Protein phosphatase 2C family protein	GO:0009737 response to abscisic acid;GO:0097305 response to alcohol;GO:0033993 response to lipid	0	0	0	1	0	0	0	0	0	0	0	0	0	0	0	0
AT1G73190	843653	ensembl_gene_id	A. thaliana	843653	A. thaliana	TIP3;1	Aquaporin-like superfamily protein	GO:0006914 autophagy;GO:0061919 process utilizing autophagic mechanism;GO:0055085 transmembrane transport	0	0	0	0	0	0	0	0	0	0	0	0	0	0	0	0
AT5G66780	836811	ensembl_gene_id	A. thaliana	836811	A. thaliana	AT5G66780	late embryogenesis abundant protein	GO:0008150 biological_process	0	0	0	0	0	0	0	0	0	0	0	0	0	0	0	0
AT3G21720	821726	ensembl_gene_id	A. thaliana	821726	A. thaliana	ICL	isocitrate lyase	GO:0006097 glyoxylate cycle;GO:0046487 glyoxylate metabolic process;GO:0006081 cellular aldehyde metabolic process	0	0	0	0	0	0	0	0	0	0	0	0	0	0	0	0
AT1G80090	844349	ensembl_gene_id	A. thaliana	844349	A. thaliana	CBSX4	Cystathionine beta-synthase (CBS) family protein	GO:0006935 chemotaxis;GO:0010183 pollen tube guidance;GO:0042330 taxis	0	0	0	0	0	0	0	0	0	0	0	0	0	0	0	0
AT2G23640	816896	ensembl_gene_id	A. thaliana	816896	A. thaliana	RTNLB13	Reticulan like protein B13	GO:0071786 endoplasmic reticulum tubular network organization;GO:0007029 endoplasmic reticulum organization;GO:0010256 endomembrane system organization	0	0	0	0	0	0	0	0	0	0	0	0	0	0	0	0
AT4G16160	827308	ensembl_gene_id	A. thaliana	827308	A. thaliana	ATOEP16-2	Mitochondrial import inner membrane translocase subunit Tim17/Tim22/Tim23 family protein		0	0	0	0	0	0	0	0	0	0	0	0	0	0	0	0
AT3G63350	825510	ensembl_gene_id	A. thaliana	825510	A. thaliana	AT-HSFA7B	winged-helix DNA-binding transcription factor family protein	GO:0034605 cellular response to heat;GO:0009408 response to heat;GO:0006357 regulation of transcription by RNA polymerase II	0	1	1	0	0	0	0	0	0	0	0	0	0	0	0	0
AT1G03106	2745740	ensembl_gene_id	A. thaliana	2745740	A. thaliana	AT1G03106	hypothetical protein	GO:0008150 biological_process	0	0	0	0	0	0	0	0	0	0	0	0	0	0	0	0
AT3G18570	821388	ensembl_gene_id	A. thaliana	821388	A. thaliana	AT3G18570	Oleosin family protein	GO:0019915 lipid storage;GO:0051235 maintenance of location;GO:0010876 lipid localization	0	0	0	0	0	0	0	0	0	0	0	0	0	0	1	0
AT4G05715	28719663	ensembl_gene_id	A. thaliana	28719663	A. thaliana	AT4G05715	ncRNA		0	0	0	0	0	0	0	0	0	0	0	0	0	0	0	0
AT3G22490	821820	ensembl_gene_id	A. thaliana	821820	A. thaliana	AT3G22490	Seed maturation protein	GO:0010226 response to lithium ion;GO:0009845 seed germination;GO:0090351 seedling development	0	1	0	0	0	0	0	0	0	0	0	0	0	0	0	0
AT5G27765	28721204	ensembl_gene_id	A. thaliana	28721204	A. thaliana	AT5G27765	transmembrane protein		0	0	0	0	0	0	0	0	0	0	0	0	0	0	0	0
AT5G10120	830876	ensembl_gene_id	A. thaliana	830876	A. thaliana	AT5G10120	Ethylene insensitive 3 family protein	GO:0006355 regulation of transcription, DNA-templated;GO:1903506 regulation of nucleic acid-templated transcription;GO:2001141 regulation of RNA biosynthetic process	0	0	0	0	0	0	0	0	0	0	0	0	0	0	0	0
AT1G72490	843581	ensembl_gene_id	A. thaliana	843581	A. thaliana	AT1G72490	hypothetical protein	GO:0080181 lateral root branching;GO:0001763 morphogenesis of a branching structure;GO:0010102 lateral root morphogenesis	0	0	0	0	0	0	0	0	0	0	0	0	0	0	0	0
AT2G41280	818727	ensembl_gene_id	A. thaliana	818727	A. thaliana	M10	late embryogenesis abundant protein (M10) / LEA protein M10	GO:0010162 seed dormancy process;GO:0022611 dormancy process;GO:0010431 seed maturation	0	0	0	0	1	0	0	0	0	0	0	0	0	0	0	0
AT3G44215	3769625	ensembl_gene_id	A. thaliana	3769625	A. thaliana	AT3G44215	hypothetical protein		0	0	0	0	0	0	0	0	0	0	0	0	0	0	0	0
AT1G48130	841231	ensembl_gene_id	A. thaliana	841231	A. thaliana	PER1	1-cysteine peroxiredoxin 1	GO:0010231 maintenance of seed dormancy;GO:0097437 maintenance of dormancy;GO:0009269 response to desiccation	0	1	0	0	1	1	0	1	0	0	0	0	0	0	0	0
AT5G24130	832478	ensembl_gene_id	A. thaliana	832478	A. thaliana	AT5G24130	polypyrimidine tract-binding-like protein	GO:0008150 biological_process	0	0	0	0	0	0	0	0	0	0	0	0	0	0	0	0
AT1G04560	839491	ensembl_gene_id	A. thaliana	839491	A. thaliana	AT1G04560	AWPM-19-like family protein	GO:0008150 biological_process	0	0	0	0	0	0	0	0	0	0	0	0	0	0	0	0
AT4G31830	829312	ensembl_gene_id	A. thaliana	829312	A. thaliana	AT4G31830	transmembrane protein	GO:0008150 biological_process	0	0	0	0	0	0	0	0	0	0	0	0	0	0	0	0
AT1G32350	840127	ensembl_gene_id	A. thaliana	840127	A. thaliana	AOX1D	alternative oxidase 1D	GO:0010230 alternative respiration;GO:0009060 aerobic respiration;GO:0045333 cellular respiration	0	0	0	0	0	0	0	0	0	0	0	0	0	0	0	0
AT4G02690	828203	ensembl_gene_id	A. thaliana	828203	A. thaliana	AT4G02690	Bax inhibitor-1 family protein	GO:0006986 response to unfolded protein;GO:0034620 cellular response to unfolded protein;GO:0035967 cellular response to topologically incorrect protein	0	0	0	0	0	0	1	0	0	0	0	0	0	0	0	0
AT1G48990	841321	ensembl_gene_id	A. thaliana	841321	A. thaliana	AT1G48990	Oleosin family protein	GO:0019915 lipid storage;GO:0051235 maintenance of location;GO:0010876 lipid localization	0	0	0	0	0	0	0	0	0	0	0	0	0	0	1	0
AT5G65165	836640	ensembl_gene_id	A. thaliana	836640	A. thaliana	SDH2-3	succinate dehydrogenase 2-3	GO:0006121 mitochondrial electron transport, succinate to ubiquinone;GO:0019646 aerobic electron transport chain;GO:0042775 mitochondrial ATP synthesis coupled electron transport	0	0	0	0	0	0	0	0	0	0	0	0	0	0	0	0
AT5G55750	835669	ensembl_gene_id	A. thaliana	835669	A. thaliana	AT5G55750	hydroxyproline-rich glycoprotein family protein	GO:0008150 biological_process	0	0	0	0	0	0	0	0	0	0	0	0	0	0	0	0
AT1G17810	838359	ensembl_gene_id	A. thaliana	838359	A. thaliana	BETA-TIP	beta-tonoplast intrinsic protein	GO:0055085 transmembrane transport;GO:0006810 transport;GO:0051234 establishment of localization	0	0	0	0	0	0	0	0	0	0	0	0	0	0	0	0
AT1G27461	6240762	ensembl_gene_id	A. thaliana	6240762	A. thaliana	AT1G27461	hypothetical protein	GO:0009409 response to cold;GO:0006970 response to osmotic stress;GO:0009266 response to temperature stimulus	0	1	1	0	0	0	0	0	0	0	0	0	0	0	0	0
AT3G63040	825479	ensembl_gene_id	A. thaliana	825479	A. thaliana	AT3G63040	hypothetical protein	GO:0008150 biological_process	0	0	0	0	0	0	0	0	0	0	0	0	0	0	0	0
AT5G44310	834454	ensembl_gene_id	A. thaliana	834454	A. thaliana	AT5G44310	Late embryogenesis abundant protein (LEA) family protein	GO:0008150 biological_process	0	0	0	0	0	0	0	0	0	0	0	0	0	0	0	0
AT2G28420	817390	ensembl_gene_id	A. thaliana	817390	A. thaliana	GLYI8	Lactoylglutathione lyase / glyoxalase I family protein		0	0	0	0	0	0	0	0	0	0	0	0	0	0	0	0
AT3G21380	821692	ensembl_gene_id	A. thaliana	821692	A. thaliana	AT3G21380	Mannose-binding lectin superfamily protein		0	0	0	0	0	0	0	0	0	0	0	0	0	0	0	0
AT3G11165	7922337	ensembl_gene_id	A. thaliana	7922337	A. thaliana	AT3G11165	hypothetical protein	GO:0008150 biological_process	0	0	0	0	0	0	0	0	0	0	0	0	0	0	0	0
AT5G45690	834608	ensembl_gene_id	A. thaliana	834608	A. thaliana	AT5G45690	histone acetyltransferase (DUF1264)	GO:0008150 biological_process	0	0	0	0	0	0	0	0	0	0	0	0	0	0	0	0
AT2G11522	28718250	ensembl_gene_id	A. thaliana	28718250	A. thaliana	AT2G11522	hypothetical protein	GO:0008150 biological_process	0	0	0	0	0	0	0	0	0	0	0	0	0	0	0	0
AT1G72100	843541	ensembl_gene_id	A. thaliana	843541	A. thaliana	AT1G72100	late embryogenesis abundant domain-containing protein / LEA domain-containing protein		0	0	0	0	0	0	0	0	0	0	0	0	0	0	0	0
AT3G44290	823554	ensembl_gene_id	A. thaliana	823554	A. thaliana	NAC060	NAC domain containing protein 60	GO:0071333 cellular response to glucose stimulus;GO:0071326 cellular response to monosaccharide stimulus;GO:0071331 cellular response to hexose stimulus	0	0	0	0	0	0	0	0	1	0	0	0	0	0	0	0
AT3G13130	820501	ensembl_gene_id	A. thaliana	820501	A. thaliana	AT3G13130	transmembrane protein	GO:0008150 biological_process	0	0	0	0	0	0	0	0	0	0	0	0	0	0	0	0
AT3G54940	824659	ensembl_gene_id	A. thaliana	824659	A. thaliana	AT3G54940	Papain family cysteine protease	GO:0051603 proteolysis involved in cellular protein catabolic process;GO:0044257 cellular protein catabolic process;GO:0030163 protein catabolic process	0	0	0	0	0	0	0	0	0	0	0	0	0	0	0	0
AT5G04210	830300	ensembl_gene_id	A. thaliana	830300	A. thaliana	AT5G04210	CCCH-type zinc fingerfamily protein with RNA-binding domain-containing protein		0	0	0	0	0	0	0	0	0	0	0	0	0	0	0	0
AT5G66400	836772	ensembl_gene_id	A. thaliana	836772	A. thaliana	RAB18	Dehydrin family protein	GO:0009961 response to 1-aminocyclopropane-1-carboxylic acid;GO:0043200 response to amino acid;GO:0009631 cold acclimation	0	1	0	1	0	0	0	0	0	0	0	0	0	0	0	0
AT3G24650	822061	ensembl_gene_id	A. thaliana	822061	A. thaliana	ABI3	AP2/B3-like transcriptional factor family protein	GO:0031930 mitochondria-nucleus signaling pathway;GO:0009657 plastid organization;GO:0009733 response to auxin	0	0	0	1	0	0	0	0	0	0	0	0	0	0	0	0
AT2G34317	28718324	ensembl_gene_id	A. thaliana	28718324	A. thaliana	AT2G34317	avirulence induced family protein	GO:0008150 biological_process	0	0	0	0	0	0	0	0	0	0	0	0	0	0	0	0
AT5G22470	832308	ensembl_gene_id	A. thaliana	832308	A. thaliana	AT5G22470	poly ADP-ribose polymerase 3	GO:0006471 protein ADP-ribosylation;GO:0070212 protein poly-ADP-ribosylation;GO:0006302 double-strand break repair	0	0	0	0	0	0	0	0	0	0	0	0	0	0	0	0
AT3G12960	820482	ensembl_gene_id	A. thaliana	820482	A. thaliana	SMP1	seed maturation protein	GO:0010231 maintenance of seed dormancy;GO:0097437 maintenance of dormancy;GO:0010162 seed dormancy process	0	1	1	0	1	0	0	0	0	0	0	0	0	0	0	0
AT2G21490	816688	ensembl_gene_id	A. thaliana	816688	A. thaliana	LEA	dehydrin LEA	GO:0009631 cold acclimation;GO:0009414 response to water deprivation;GO:0009415 response to water	0	1	0	1	0	0	0	0	0	0	0	0	0	0	0	0
AT1G54870	841926	ensembl_gene_id	A. thaliana	841926	A. thaliana	AT1G54870	NAD(P)-binding Rossmann-fold superfamily protein		0	0	0	0	0	0	0	0	0	0	0	0	0	0	0	0
AT3G21370	821691	ensembl_gene_id	A. thaliana	821691	A. thaliana	BGLU19	beta glucosidase 19	GO:0016145 S-glycoside catabolic process;GO:0019759 glycosinolate catabolic process;GO:0019762 glucosinolate catabolic process	0	0	1	0	0	1	0	1	0	0	0	0	0	0	0	0
AT2G04050	814939	ensembl_gene_id	A. thaliana	814939	A. thaliana	AT2G04050	MATE efflux family protein	GO:0046618 xenobiotic export;GO:1990961 xenobiotic detoxification by transmembrane export across the plasma membrane;GO:0042908 xenobiotic transport	0	0	0	0	0	1	0	0	0	0	0	0	0	0	0	0
AT3G58450	825014	ensembl_gene_id	A. thaliana	825014	A. thaliana	AT3G58450	Adenine nucleotide alpha hydrolases-like superfamily protein	GO:0009737 response to abscisic acid;GO:0097305 response to alcohol;GO:0033993 response to lipid	0	0	0	1	0	0	0	0	0	0	0	0	0	0	0	0
AT5G50770	835149	ensembl_gene_id	A. thaliana	835149	A. thaliana	HSD6	hydroxysteroid dehydrogenase 6		0	0	0	0	0	0	0	0	0	0	0	0	0	0	0	0
AT3G14880	820717	ensembl_gene_id	A. thaliana	820717	A. thaliana	AT3G14880	transcription factor-like protein	GO:0006351 transcription, DNA-templated;GO:0097659 nucleic acid-templated transcription;GO:0032774 RNA biosynthetic process	0	0	0	0	0	0	0	0	0	0	0	0	0	0	0	0
AT2G23110	816843	ensembl_gene_id	A. thaliana	816843	A. thaliana	AT2G23110	Late embryogenesis abundant protein, group 6	GO:0008150 biological_process	0	0	0	0	0	0	0	0	0	0	0	0	0	0	0	0
AT2G19320	816449	ensembl_gene_id	A. thaliana	816449	A. thaliana	AT2G19320	hypothetical protein	GO:0008150 biological_process	0	0	0	0	0	0	0	0	0	0	0	0	0	0	0	0
AT3G05260	819690	ensembl_gene_id	A. thaliana	819690	A. thaliana	AT3G05260	NAD(P)-binding Rossmann-fold superfamily protein		0	0	0	0	0	0	0	0	0	0	0	0	0	0	0	0
AT4G17243	28720142	ensembl_gene_id	A. thaliana	28720142	A. thaliana	AT4G17243	hypothetical protein	GO:0008150 biological_process	0	0	0	0	0	0	0	0	0	0	0	0	0	0	0	0
AT5G25230	832594	ensembl_gene_id	A. thaliana	832594	A. thaliana	AT5G25230	Ribosomal protein S5/Elongation factor G/III/V family protein	GO:0000398 mRNA splicing, via spliceosome;GO:0000375 RNA splicing, via transesterification reactions;GO:0000377 RNA splicing, via transesterification reactions with bulged adenosine as nucleophile	0	0	0	0	0	0	0	0	0	0	0	0	0	0	0	0
AT2G21820	816718	ensembl_gene_id	A. thaliana	816718	A. thaliana	AT2G21820	seed maturation protein	GO:0008150 biological_process	0	0	0	0	0	0	0	0	0	0	0	0	0	0	0	0
AT5G07330	830624	ensembl_gene_id	A. thaliana	830624	A. thaliana	AT5G07330	NFU1 iron-sulfur cluster protein	GO:0008150 biological_process	0	0	0	0	0	0	0	0	0	0	0	0	0	0	0	0
AT1G66270	842944	ensembl_gene_id	A. thaliana	842944	A. thaliana	BGLU21	Glycosyl hydrolase superfamily protein	GO:0009804 coumarin metabolic process;GO:0070417 cellular response to cold;GO:0016145 S-glycoside catabolic process	0	1	1	0	0	1	0	1	0	0	0	0	0	0	0	0
AT1G78390	844175	ensembl_gene_id	A. thaliana	844175	A. thaliana	NCED9	nine-cis-epoxycarotenoid dioxygenase 9	GO:0016121 carotene catabolic process;GO:0046247 terpene catabolic process;GO:0009688 abscisic acid biosynthetic process	0	0	0	0	1	0	0	0	0	0	0	0	0	0	0	0
AT1G22600	838866	ensembl_gene_id	A. thaliana	838866	A. thaliana	AT1G22600	Late embryogenesis abundant protein (LEA) family protein	GO:0008150 biological_process	0	0	0	0	0	0	0	0	0	0	0	0	0	0	0	0
AT5G60530	836174	ensembl_gene_id	A. thaliana	836174	A. thaliana	AT5G60530	late embryogenesis abundant protein-related / LEA protein-like protein		0	0	0	0	0	0	0	0	0	0	0	0	0	0	0	0
AT3G50330	824195	ensembl_gene_id	A. thaliana	824195	A. thaliana	HEC2	basic helix-loop-helix (bHLH) DNA-binding superfamily protein	GO:0080126 ovary septum development;GO:1905328 plant septum development;GO:0010500 transmitting tissue development	0	1	0	0	0	0	0	0	0	0	0	0	0	0	0	0
AT2G23240	816856	ensembl_gene_id	A. thaliana	816856	A. thaliana	AtMT4b	Plant EC metallothionein-like protein, family 15	GO:0006829 zinc ion transport;GO:0000041 transition metal ion transport;GO:0030001 metal ion transport	0	0	0	0	0	0	0	0	0	0	0	0	0	0	0	0
AT1G07645	2745745	ensembl_gene_id	A. thaliana	2745745	A. thaliana	DSI-1VOC	dessication-induced 1VOC superfamily protein		0	0	0	0	0	0	0	0	0	0	0	0	0	0	0	0
AT1G71250	843466	ensembl_gene_id	A. thaliana	843466	A. thaliana	AT1G71250	GDSL-like Lipase/Acylhydrolase superfamily protein		0	0	0	0	0	0	0	0	0	0	0	0	0	0	0	0
AT3G50980	824262	ensembl_gene_id	A. thaliana	824262	A. thaliana	XERO1	dehydrin xero 1	GO:0009631 cold acclimation;GO:0009414 response to water deprivation;GO:0009415 response to water	0	1	0	1	0	0	0	0	0	0	0	0	0	0	0	0
AT5G52270	835303	ensembl_gene_id	A. thaliana	835303	A. thaliana	AT5G52270	SNARE-like superfamily protein	GO:0006890 retrograde vesicle-mediated transport, Golgi to endoplasmic reticulum;GO:0006888 endoplasmic reticulum to Golgi vesicle-mediated transport;GO:0048193 Golgi vesicle transport	0	0	0	0	0	0	0	0	0	0	0	0	0	0	0	0
AT1G11785	5007687	ensembl_gene_id	A. thaliana	5007687	A. thaliana	AT1G11785	transmembrane protein	GO:0008150 biological_process	0	0	0	0	0	0	0	0	0	0	0	0	0	0	0	0
AT5G55135	835606	ensembl_gene_id	A. thaliana	835606	A. thaliana	AT5G55135	hypothetical protein	GO:0008150 biological_process	0	0	0	0	0	0	0	0	0	0	0	0	0	0	0	0
AT3G19920	821530	ensembl_gene_id	A. thaliana	821530	A. thaliana	AT3G19920	BTB/POZ domain protein	GO:0016567 protein ubiquitination;GO:0032446 protein modification by small protein conjugation;GO:0070647 protein modification by small protein conjugation or removal	0	0	0	0	0	0	0	0	0	0	0	0	0	0	0	0
AT2G44810	819090	ensembl_gene_id	A. thaliana	819090	A. thaliana	DAD1	alpha/beta-Hydrolases superfamily protein	GO:0010152 pollen maturation;GO:0009901 anther dehiscence;GO:0009695 jasmonic acid biosynthetic process	0	0	0	0	1	0	0	0	0	0	0	1	0	0	0	0
AT5G06755	7922392	ensembl_gene_id	A. thaliana	7922392	A. thaliana	AT5G06755	hypothetical protein	GO:0008150 biological_process	0	0	0	0	0	0	0	0	0	0	0	0	0	0	0	0
AT3G62730	825448	ensembl_gene_id	A. thaliana	825448	A. thaliana	AT3G62730	desiccation-like protein	GO:0008150 biological_process	0	0	0	0	0	0	0	0	0	0	0	0	0	0	0	0
AT1G32950	840189	ensembl_gene_id	A. thaliana	840189	A. thaliana	AT1G32950	Subtilase family protein		0	0	0	0	0	0	0	0	0	0	0	0	0	0	0	0
AT1G11080	837649	ensembl_gene_id	A. thaliana	837649	A. thaliana	scpl31	serine carboxypeptidase-like 31		0	0	0	0	0	0	0	0	0	0	0	0	0	0	0	0
AT1G54860	841925	ensembl_gene_id	A. thaliana	841925	A. thaliana	AT1G54860	Glycoprotein membrane precursor GPI-anchored	GO:0008150 biological_process	0	0	0	0	0	0	0	0	0	0	0	0	0	0	0	0
AT5G26970	832755	ensembl_gene_id	A. thaliana	832755	A. thaliana	AT5G26970	hypothetical protein	GO:0008150 biological_process	0	0	0	0	0	0	0	0	0	0	0	0	0	0	0	0
AT3G21800	821734	ensembl_gene_id	A. thaliana	821734	A. thaliana	UGT71B8	UDP-glucosyl transferase 71B8		0	0	0	0	0	0	0	0	0	0	0	0	0	0	0	0
AT4G12735	2745703	ensembl_gene_id	A. thaliana	2745703	A. thaliana	AT4G12735	hypothetical protein	GO:0008150 biological_process	0	0	0	0	0	0	0	0	0	0	0	0	0	0	0	0
AT3G56350	824802	ensembl_gene_id	A. thaliana	824802	A. thaliana	AT3G56350	Iron/manganese superoxide dismutase family protein	GO:0010227 floral organ abscission;GO:0009838 abscission;GO:0048437 floral organ development	0	0	0	0	0	0	0	0	0	0	0	0	0	0	0	0
AT4G08570	826418	ensembl_gene_id	A. thaliana	826418	A. thaliana	AT4G08570	Heavy metal transport/detoxification superfamily protein		0	0	0	0	0	0	0	0	0	0	0	0	0	0	0	0
AT2G29470	817496	ensembl_gene_id	A. thaliana	817496	A. thaliana	GSTU3	glutathione S-transferase tau 3	GO:0009407 toxin catabolic process;GO:0009404 toxin metabolic process;GO:0006749 glutathione metabolic process	0	0	0	0	0	1	0	0	0	0	0	0	0	0	0	0
AT5G08715	28720991	ensembl_gene_id	A. thaliana	28720991	A. thaliana	AT5G08715	ncRNA		0	0	0	0	0	0	0	0	0	0	0	0	0	0	0	0
AT2G40170	818608	ensembl_gene_id	A. thaliana	818608	A. thaliana	GEA6	Stress induced protein	GO:0048700 acquisition of desiccation tolerance in seed;GO:0097439 acquisition of desiccation tolerance;GO:0010162 seed dormancy process	0	0	0	1	1	0	0	0	0	0	0	0	0	0	0	0
AT4G05755	28719670	ensembl_gene_id	A. thaliana	28719670	A. thaliana	AT4G05755	ncRNA		0	0	0	0	0	0	0	0	0	0	0	0	0	0	0	0
AT5G04245	28720620	ensembl_gene_id	A. thaliana	28720620	A. thaliana	AT5G04245	ncRNA		0	0	0	0	0	0	0	0	0	0	0	0	0	0	0	0
AT5G41610	834163	ensembl_gene_id	A. thaliana	834163	A. thaliana	CHX18	cation/H+ exchanger 18	GO:0006885 regulation of pH;GO:0055067 monovalent inorganic cation homeostasis;GO:0055080 cation homeostasis	0	0	0	0	0	0	0	0	0	0	0	0	0	0	0	0
AT3G28740	822506	ensembl_gene_id	A. thaliana	822506	A. thaliana	CYP81D11	Cytochrome P450 superfamily protein	GO:0002213 defense response to insect;GO:0098542 defense response to other organism;GO:0006952 defense response	0	0	0	0	0	0	0	0	0	0	0	0	0	0	0	0
AT3G29631	28719339	ensembl_gene_id	A. thaliana	28719339	A. thaliana	AT3G29631	nuclease		0	0	0	0	0	0	0	0	0	0	0	0	0	0	0	0
AT5G65690	836696	ensembl_gene_id	A. thaliana	836696	A. thaliana	PCK2	phosphoenolpyruvate carboxykinase 2	GO:0006094 gluconeogenesis;GO:0019319 hexose biosynthetic process;GO:0006006 glucose metabolic process	0	0	0	0	0	0	0	0	0	0	0	0	0	0	0	0
AT2G33160	817877	ensembl_gene_id	A. thaliana	817877	A. thaliana	AT2G33160	glycoside hydrolase family 28 protein / polygalacturonase (pectinase) family protein	GO:0080159 zygote elongation;GO:0010098 suspensor development;GO:0048598 embryonic morphogenesis	0	0	0	0	0	0	0	0	0	0	0	0	0	0	0	0
AT1G24735	839082	ensembl_gene_id	A. thaliana	839082	A. thaliana	AT1G24735	S-adenosyl-L-methionine-dependent methyltransferases superfamily protein		0	0	0	0	0	0	0	1	0	0	0	0	0	0	0	0
AT5G57260	835831	ensembl_gene_id	A. thaliana	835831	A. thaliana	CYP71B10	cytochrome P450, family 71, subfamily B, polypeptide 10		0	0	0	0	0	0	0	0	0	0	0	0	0	0	0	0
AT4G26260	828732	ensembl_gene_id	A. thaliana	828732	A. thaliana	MIOX4	myo-inositol oxygenase 4	GO:0019310 inositol catabolic process;GO:0006949 syncytium formation;GO:0019853 L-ascorbic acid biosynthetic process	0	0	0	0	0	0	0	0	0	0	0	0	0	0	0	0
AT3G11050	820276	ensembl_gene_id	A. thaliana	820276	A. thaliana	FER2	ferritin 2	GO:0006880 intracellular sequestering of iron ion;GO:0097577 sequestering of iron ion;GO:0051238 sequestering of metal ion	0	0	1	1	0	0	0	0	0	0	0	0	0	0	0	0
AT2G14095	815895	ensembl_gene_id	A. thaliana	815895	A. thaliana	AT2G14095	hypothetical protein	GO:0008150 biological_process	0	0	0	0	0	0	0	0	0	0	0	0	0	0	0	0
AT3G59930	825163	ensembl_gene_id	A. thaliana	825163	A. thaliana	AT3G59930	defensin-like protein		0	0	0	0	0	0	0	0	0	0	0	0	0	0	0	0
AT2G13547	28718260	ensembl_gene_id	A. thaliana	28718260	A. thaliana	AT2G13547	hypothetical protein		0	0	0	0	0	0	0	0	0	0	0	0	0	0	0	0
AT3G19615	5008014	ensembl_gene_id	A. thaliana	5008014	A. thaliana	AT3G19615	beta-1,4-xylosidase	GO:0008150 biological_process	0	0	0	0	0	0	0	0	0	0	0	0	0	0	0	0
AT4G15910	827273	ensembl_gene_id	A. thaliana	827273	A. thaliana	DI21	drought-induced 21	GO:0009631 cold acclimation;GO:0009414 response to water deprivation;GO:0009415 response to water	0	1	0	1	0	0	0	0	0	0	0	0	0	0	0	0
AT3G13660	820570	ensembl_gene_id	A. thaliana	820570	A. thaliana	AT3G13660	Disease resistance-responsive (dirigent-like protein) family protein		0	0	0	0	0	0	0	0	0	0	0	0	0	0	0	0
AT5G19110	832031	ensembl_gene_id	A. thaliana	832031	A. thaliana	AT5G19110	Eukaryotic aspartyl protease family protein		0	0	0	0	0	0	0	0	0	0	0	0	0	0	0	0
AT4G01980	828178	ensembl_gene_id	A. thaliana	828178	A. thaliana	AT4G01980	hypothetical protein		0	0	0	0	0	0	0	0	0	0	0	0	0	0	0	0
AT1G62420	842540	ensembl_gene_id	A. thaliana	842540	A. thaliana	AT1G62420	DUF506 family protein (DUF506)	GO:0008150 biological_process	0	0	0	0	0	0	0	0	0	0	0	0	0	0	0	0
AT5G23220	832386	ensembl_gene_id	A. thaliana	832386	A. thaliana	NIC3	nicotinamidase 3		0	0	0	0	0	0	0	0	0	0	0	0	0	0	0	0
AT1G08170	837338	ensembl_gene_id	A. thaliana	837338	A. thaliana	AT1G08170	Histone superfamily protein	GO:0006334 nucleosome assembly;GO:0034728 nucleosome organization;GO:0065004 protein-DNA complex assembly	0	0	0	0	0	0	0	0	0	0	0	0	0	0	0	0
AT1G09176	6240938	ensembl_gene_id	A. thaliana	6240938	A. thaliana	AT1G09176	transmembrane protein	GO:0008150 biological_process	0	0	0	0	0	0	0	0	0	0	0	0	0	0	0	0
AT5G54000	835483	ensembl_gene_id	A. thaliana	835483	A. thaliana	AT5G54000	2-oxoglutarate (2OG) and Fe(II)-dependent oxygenase superfamily protein		0	0	0	0	0	0	0	0	0	0	0	0	0	0	0	0
AT1G52560	841687	ensembl_gene_id	A. thaliana	841687	A. thaliana	AT1G52560	HSP20-like chaperones superfamily protein		0	0	1	0	0	0	0	0	0	0	0	0	0	0	0	0
AT4G08985	28720030	ensembl_gene_id	A. thaliana	28720030	A. thaliana	AT4G08985	ncRNA		0	0	0	0	0	0	0	0	0	0	0	0	0	0	0	0
AT1G15040	838069	ensembl_gene_id	A. thaliana	838069	A. thaliana	GAT1_2.1	Class I glutamine amidotransferase-like superfamily protein	GO:0060688 regulation of morphogenesis of a branching structure;GO:2000032 regulation of secondary shoot formation;GO:1905428 regulation of plant organ formation	0	0	0	0	0	0	0	0	0	0	0	0	0	0	0	0
AT5G16960	831559	ensembl_gene_id	A. thaliana	831559	A. thaliana	AT5G16960	Zinc-binding dehydrogenase family protein	GO:0006979 response to oxidative stress;GO:0006950 response to stress;GO:0050896 response to stimulus	0	0	1	0	0	0	0	0	0	0	0	0	0	0	0	0
AT1G72660	843598	ensembl_gene_id	A. thaliana	843598	A. thaliana	AT1G72660	P-loop containing nucleoside triphosphate hydrolases superfamily protein	GO:0002181 cytoplasmic translation;GO:0006412 translation;GO:0043043 peptide biosynthetic process	0	0	0	0	0	0	0	0	0	0	0	0	0	0	0	0
AT3G16120	820857	ensembl_gene_id	A. thaliana	820857	A. thaliana	AT3G16120	Dynein light chain type 1 family protein	GO:0007017 microtubule-based process;GO:0009987 cellular process;GO:0008150 biological_process	0	0	0	0	0	0	0	0	0	0	0	0	0	0	0	0
AT4G04125	28719541	ensembl_gene_id	A. thaliana	28719541	A. thaliana	MIR2936	miscRNA		0	0	0	0	0	0	0	0	0	0	0	0	0	0	0	0
AT4G36850	829838	ensembl_gene_id	A. thaliana	829838	A. thaliana	AT4G36850	PQ-loop repeat family protein / transmembrane family protein	GO:0008150 biological_process	0	0	0	0	0	0	0	0	0	0	0	0	0	0	0	0
AT5G01870	831705	ensembl_gene_id	A. thaliana	831705	A. thaliana	AT5G01870	Bifunctional inhibitor/lipid-transfer protein/seed storage 2S albumin superfamily protein	GO:0006869 lipid transport;GO:0010876 lipid localization;GO:0033036 macromolecule localization	0	0	0	0	0	0	0	0	0	0	0	0	0	0	0	0
AT1G33102	6241127	ensembl_gene_id	A. thaliana	6241127	A. thaliana	AT1G33102	hypothetical protein	GO:0008150 biological_process	0	0	0	0	0	0	0	0	0	0	0	0	0	0	0	0
AT2G31930	817751	ensembl_gene_id	A. thaliana	817751	A. thaliana	AT2G31930	hypothetical protein		0	0	0	0	0	0	0	0	0	0	0	0	0	0	0	0
AT5G63250	836445	ensembl_gene_id	A. thaliana	836445	A. thaliana	AT5G63250	Carbohydrate-binding X8 domain superfamily protein	GO:0008150 biological_process	0	0	0	0	0	0	0	0	0	0	0	0	0	0	0	0
AT1G17170	838288	ensembl_gene_id	A. thaliana	838288	A. thaliana	GSTU24	glutathione S-transferase TAU 24	GO:0018973 trinitrotoluene metabolic process;GO:0018974 2,4,6-trinitrotoluene metabolic process;GO:0019326 nitrotoluene metabolic process	0	0	0	0	0	1	0	0	0	0	0	0	0	0	0	0
AT5G53390	835420	ensembl_gene_id	A. thaliana	835420	A. thaliana	FOP1	O-acyltransferase (WSD1-like) family protein	GO:0048446 petal morphogenesis;GO:0048441 petal development;GO:0048465 corolla development	0	0	0	0	0	0	0	0	0	0	0	0	0	0	0	0
AT2G24560	816992	ensembl_gene_id	A. thaliana	816992	A. thaliana	AT2G24560	GDSL-like Lipase/Acylhydrolase family protein		0	0	0	0	0	0	0	0	0	0	0	0	0	0	0	0
AT2G15490	816041	ensembl_gene_id	A. thaliana	816041	A. thaliana	UGT73B4	UDP-glycosyltransferase 73B4	GO:0043207 response to external biotic stimulus;GO:0051707 response to other organism;GO:0009607 response to biotic stimulus	0	0	0	0	0	0	0	0	0	0	0	0	0	0	0	0
AT5G09980	830859	ensembl_gene_id	A. thaliana	830859	A. thaliana	PROPEP4	elicitor peptide 4 precursor	GO:0045087 innate immune response;GO:0006955 immune response;GO:0009753 response to jasmonic acid	0	0	0	1	0	0	0	0	0	0	0	0	0	0	0	0
AT3G53600	824528	ensembl_gene_id	A. thaliana	824528	A. thaliana	AT3G53600	C2H2-type zinc finger family protein	GO:1902584 positive regulation of response to water deprivation;GO:0010200 response to chitin;GO:1902074 response to salt	0	1	1	1	0	0	0	0	0	0	1	1	0	1	0	0
AT5G65100	836634	ensembl_gene_id	A. thaliana	836634	A. thaliana	AT5G65100	Ethylene insensitive 3 family protein	GO:0006355 regulation of transcription, DNA-templated;GO:1903506 regulation of nucleic acid-templated transcription;GO:2001141 regulation of RNA biosynthetic process	0	0	0	0	0	0	0	0	0	0	0	0	0	0	0	0
AT4G27460	828855	ensembl_gene_id	A. thaliana	828855	A. thaliana	CBSX5	Cystathionine beta-synthase (CBS) family protein	GO:0042149 cellular response to glucose starvation;GO:0009267 cellular response to starvation;GO:0031669 cellular response to nutrient levels	1	0	0	0	0	0	0	0	0	0	0	0	0	0	0	0
AT3G21090	821661	ensembl_gene_id	A. thaliana	821661	A. thaliana	ABCG15	ABC-2 type transporter family protein		0	0	0	0	0	0	0	0	0	0	0	0	0	0	0	0
AT1G18280	838408	ensembl_gene_id	A. thaliana	838408	A. thaliana	AT1G18280	Bifunctional inhibitor/lipid-transfer protein/seed storage 2S albumin superfamily protein		0	0	0	0	0	0	0	0	0	0	0	0	0	0	0	0
AT2G47180	819331	ensembl_gene_id	A. thaliana	819331	A. thaliana	GolS1	galactinol synthase 1	GO:0006012 galactose metabolic process;GO:0019318 hexose metabolic process;GO:0005996 monosaccharide metabolic process	0	1	1	1	0	0	0	0	0	0	0	0	0	0	0	0
AT2G38530	818435	ensembl_gene_id	A. thaliana	818435	A. thaliana	LTP2	lipid transfer protein 2	GO:0006649 phospholipid transfer to membrane;GO:1901957 regulation of cutin biosynthetic process;GO:0015914 phospholipid transport	0	1	0	0	0	0	0	0	0	0	0	0	0	0	0	0
AT5G25130	832584	ensembl_gene_id	A. thaliana	832584	A. thaliana	CYP71B12	cytochrome P450, family 71, subfamily B, polypeptide 12		0	0	0	0	0	0	0	0	0	0	0	0	0	0	0	0
AT2G38255	818405	ensembl_gene_id	A. thaliana	818405	A. thaliana	AT2G38255	hypothetical protein (DUF239)	GO:0008150 biological_process	0	0	0	0	0	0	0	0	0	0	0	0	0	0	0	0
AT5G66700	836803	ensembl_gene_id	A. thaliana	836803	A. thaliana	HB53	homeobox 53	GO:0009733 response to auxin;GO:0045893 positive regulation of transcription, DNA-templated;GO:1902680 positive regulation of RNA biosynthetic process	0	0	0	0	0	0	0	0	0	0	0	0	0	0	0	0
AT5G18180	831936	ensembl_gene_id	A. thaliana	831936	A. thaliana	AT5G18180	H/ACA ribonucleoprotein complex, subunit Gar1/Naf1 protein	GO:0000454 snoRNA guided rRNA pseudouridine synthesis;GO:0031118 rRNA pseudouridine synthesis;GO:0001522 pseudouridine synthesis	0	0	0	0	0	0	0	0	0	0	0	0	0	0	0	0
AT3G25250	822119	ensembl_gene_id	A. thaliana	822119	A. thaliana	AGC2-1	AGC (cAMP-dependent, cGMP-dependent and protein kinase C) kinase family protein	GO:0043065 positive regulation of apoptotic process;GO:0042981 regulation of apoptotic process;GO:0043068 positive regulation of programmed cell death	1	0	1	0	0	0	0	0	0	0	0	1	0	0	0	0
AT5G12020	831075	ensembl_gene_id	A. thaliana	831075	A. thaliana	HSP17.6II	17.6 kDa class II heat shock protein	GO:0051259 protein complex oligomerization;GO:0042542 response to hydrogen peroxide;GO:0000302 response to reactive oxygen species	1	1	1	0	0	0	0	0	0	0	0	0	0	0	0	0
AT4G08360	826392	ensembl_gene_id	A. thaliana	826392	A. thaliana	AT4G08360	KOW domain-containing protein	GO:0006368 transcription elongation from RNA polymerase II promoter;GO:0006354 DNA-templated transcription, elongation;GO:0032784 regulation of DNA-templated transcription, elongation	0	0	0	0	0	0	0	0	0	0	0	0	0	0	0	0
AT5G01670	831701	ensembl_gene_id	A. thaliana	831701	A. thaliana	AT5G01670	NAD(P)-linked oxidoreductase superfamily protein		0	0	0	0	0	0	0	0	0	0	0	0	0	0	0	0
AT3G06095	28718890	ensembl_gene_id	A. thaliana	28718890	A. thaliana	AT3G06095	ncRNA		0	0	0	0	0	0	0	0	0	0	0	0	0	0	0	0
AT2G18193	816333	ensembl_gene_id	A. thaliana	816333	A. thaliana	AT2G18193	P-loop containing nucleoside triphosphate hydrolases superfamily protein		0	0	0	0	0	0	0	0	0	0	0	0	0	0	0	0
AT3G46230	823768	ensembl_gene_id	A. thaliana	823768	A. thaliana	HSP17.4	heat shock protein 17.4	GO:0051259 protein complex oligomerization;GO:0042542 response to hydrogen peroxide;GO:0000302 response to reactive oxygen species	1	1	1	0	0	0	0	0	0	0	0	0	0	0	0	0
AT3G10020	820163	ensembl_gene_id	A. thaliana	820163	A. thaliana	AT3G10020	plant/protein	GO:0009061 anaerobic respiration;GO:0045333 cellular respiration;GO:0015980 energy derivation by oxidation of organic compounds	1	0	1	0	0	0	0	0	0	0	0	0	0	0	0	0
AT4G27450	828854	ensembl_gene_id	A. thaliana	828854	A. thaliana	AT4G27450	aluminum induced protein with YGL and LRDR motifs	GO:0071456 cellular response to hypoxia;GO:0036294 cellular response to decreased oxygen levels;GO:0071453 cellular response to oxygen levels	1	0	0	0	0	0	0	0	0	0	0	0	0	0	0	0
AT4G39675	830122	ensembl_gene_id	A. thaliana	830122	A. thaliana	AT4G39675	hypothetical protein	GO:0008150 biological_process	0	0	0	0	0	0	0	0	0	0	0	0	0	0	0	0
AT2G04125	28717547	ensembl_gene_id	A. thaliana	28717547	A. thaliana	AT2G04125	ncRNA		0	0	0	0	0	0	0	0	0	0	0	0	0	0	0	0
AT1G56060	842057	ensembl_gene_id	A. thaliana	842057	A. thaliana	AT1G56060	cysteine-rich/transmembrane domain protein B	GO:1901000 regulation of response to salt stress;GO:0047484 regulation of response to osmotic stress;GO:0080134 regulation of response to stress	0	0	0	0	0	0	0	0	0	0	0	0	0	0	0	0
AT4G32480	829383	ensembl_gene_id	A. thaliana	829383	A. thaliana	AT4G32480	sugar phosphate exchanger, putative (DUF506)	GO:0071456 cellular response to hypoxia;GO:0036294 cellular response to decreased oxygen levels;GO:0071453 cellular response to oxygen levels	1	0	0	0	0	0	0	0	0	0	0	0	0	0	0	0
AT5G49360	834996	ensembl_gene_id	A. thaliana	834996	A. thaliana	BXL1	beta-xylosidase 1	GO:0031222 arabinan catabolic process;GO:0031221 arabinan metabolic process;GO:0045493 xylan catabolic process	0	0	0	0	0	0	0	0	0	0	0	0	0	0	0	0
AT3G54510	824616	ensembl_gene_id	A. thaliana	824616	A. thaliana	AT3G54510	Early-responsive to dehydration stress protein (ERD4)		0	0	0	0	0	0	0	0	0	0	0	0	0	0	0	0
AT4G10250	826616	ensembl_gene_id	A. thaliana	826616	A. thaliana	ATHSP22.0	HSP20-like chaperones superfamily protein	GO:0051259 protein complex oligomerization;GO:0042542 response to hydrogen peroxide;GO:0000302 response to reactive oxygen species	1	1	1	0	0	0	0	0	0	0	0	0	0	0	0	0
AT1G20310	838619	ensembl_gene_id	A. thaliana	838619	A. thaliana	AT1G20310	syringolide-induced protein	GO:0008150 biological_process	0	0	0	0	0	0	0	0	0	0	0	0	0	0	0	0
AT4G01870	828228	ensembl_gene_id	A. thaliana	828228	A. thaliana	AT4G01870	tolB protein-like protein	GO:0006508 proteolysis;GO:0019538 protein metabolic process;GO:1901564 organonitrogen compound metabolic process	0	0	0	0	0	0	0	0	0	0	0	0	0	0	0	0
AT1G03010	839556	ensembl_gene_id	A. thaliana	839556	A. thaliana	AT1G03010	Phototropic-responsive NPH3 family protein	GO:0009860 pollen tube growth;GO:0009932 cell tip growth;GO:0048588 developmental cell growth	0	0	0	0	0	0	0	0	0	0	0	0	0	0	0	0
AT3G43850	823498	ensembl_gene_id	A. thaliana	823498	A. thaliana	AT3G43850	hypothetical protein	GO:0008150 biological_process	0	0	0	0	0	0	0	0	0	0	0	0	0	0	0	0
AT5G07440	830635	ensembl_gene_id	A. thaliana	830635	A. thaliana	GDH2	glutamate dehydrogenase 2	GO:0006538 glutamate catabolic process;GO:0043649 dicarboxylic acid catabolic process;GO:0009065 glutamine family amino acid catabolic process	0	0	0	0	0	0	0	0	0	0	0	0	0	0	0	1
AT4G25200	828623	ensembl_gene_id	A. thaliana	828623	A. thaliana	HSP23.6-MITO	mitochondrion-localized small heat shock protein 23.6		0	0	1	0	0	0	0	0	0	0	0	0	0	0	0	0
AT5G36920	833660	ensembl_gene_id	A. thaliana	833660	A. thaliana	AT5G36920	transmembrane protein	GO:0009617 response to bacterium;GO:0098542 defense response to other organism;GO:0006952 defense response	0	0	0	0	0	0	0	0	0	0	0	0	0	0	0	0
AT3G24500	822041	ensembl_gene_id	A. thaliana	822041	A. thaliana	MBF1C	multiprotein bridging factor 1C	GO:0009873 ethylene-activated signaling pathway;GO:0071369 cellular response to ethylene stimulus;GO:0000160 phosphorelay signal transduction system	1	1	1	1	0	0	0	0	0	1	0	0	0	0	0	0
AT5G64685	3771555	ensembl_gene_id	A. thaliana	3771555	A. thaliana	AT5G64685	hypothetical protein		0	0	0	0	0	0	0	0	0	0	0	0	0	0	0	0
AT3G02465	28718574	ensembl_gene_id	A. thaliana	28718574	A. thaliana	AT3G02465	ncRNA		0	0	0	0	0	0	0	0	0	0	0	0	0	0	0	0
AT1G72060	843537	ensembl_gene_id	A. thaliana	843537	A. thaliana	AT1G72060	serine-type endopeptidase inhibitor	GO:0006979 response to oxidative stress;GO:0006950 response to stress;GO:0050896 response to stimulus	0	0	1	0	0	0	0	0	0	0	0	0	0	0	0	0
AT5G51440	835218	ensembl_gene_id	A. thaliana	835218	A. thaliana	AT5G51440	HSP20-like chaperones superfamily protein		0	0	1	0	0	0	0	0	0	0	0	0	0	0	0	0
AT4G30975	5008174	ensembl_gene_id	A. thaliana	5008174	A. thaliana	AT4G30975	ncRNA	GO:0008150 biological_process	0	0	0	0	0	0	0	0	0	0	0	0	0	0	0	0
AT5G66110	836743	ensembl_gene_id	A. thaliana	836743	A. thaliana	HIPP27	Heavy metal transport/detoxification superfamily protein		0	0	0	0	0	0	0	0	0	0	0	0	0	0	0	0
AT3G12580	820438	ensembl_gene_id	A. thaliana	820438	A. thaliana	HSP70	heat shock protein 70	GO:0042026 protein refolding;GO:0006986 response to unfolded protein;GO:0034620 cellular response to unfolded protein	0	1	1	0	0	0	1	0	0	0	0	0	0	0	0	0
AT2G29500	817499	ensembl_gene_id	A. thaliana	817499	A. thaliana	AT2G29500	HSP20-like chaperones superfamily protein	GO:0051259 protein complex oligomerization;GO:0042542 response to hydrogen peroxide;GO:0000302 response to reactive oxygen species	0	1	1	0	0	0	0	0	0	0	0	0	0	0	0	0
AT3G53230	824489	ensembl_gene_id	A. thaliana	824489	A. thaliana	AtCDC48B	ATPase, AAA-type, CDC48 protein	GO:0051228 mitotic spindle disassembly;GO:0051230 spindle disassembly;GO:0097352 autophagosome maturation	0	0	1	0	0	0	1	0	0	0	0	0	0	0	0	0
AT4G30450	829168	ensembl_gene_id	A. thaliana	829168	A. thaliana	AT4G30450	glycine-rich protein	GO:0008150 biological_process	0	0	0	0	0	0	0	0	0	0	0	0	0	0	0	0
AT1G22890	838896	ensembl_gene_id	A. thaliana	838896	A. thaliana	AT1G22890	transmembrane protein	GO:0042742 defense response to bacterium;GO:0009414 response to water deprivation;GO:0009415 response to water	0	1	1	0	0	0	0	0	0	0	0	0	0	0	0	0
AT1G07400	837252	ensembl_gene_id	A. thaliana	837252	A. thaliana	AT1G07400	HSP20-like chaperones superfamily protein	GO:0051259 protein complex oligomerization;GO:0042542 response to hydrogen peroxide;GO:0000302 response to reactive oxygen species	1	1	1	0	0	0	0	0	0	0	0	0	0	0	0	0
AT2G26150	817155	ensembl_gene_id	A. thaliana	817155	A. thaliana	HSFA2	heat shock transcription factor A2	GO:0006986 response to unfolded protein;GO:0034620 cellular response to unfolded protein;GO:0010286 heat acclimation	1	1	1	0	0	0	1	0	0	0	0	0	0	0	0	0
AT1G53540	841789	ensembl_gene_id	A. thaliana	841789	A. thaliana	AT1G53540	HSP20-like chaperones superfamily protein	GO:0051259 protein complex oligomerization;GO:0042542 response to hydrogen peroxide;GO:0000302 response to reactive oxygen species	0	1	1	0	0	0	0	0	0	0	0	0	0	0	0	0
AT1G02850	839435	ensembl_gene_id	A. thaliana	839435	A. thaliana	BGLU11	beta glucosidase 11	GO:0005975 carbohydrate metabolic process;GO:0044238 primary metabolic process;GO:0071704 organic substance metabolic process	0	0	0	0	0	0	0	1	0	0	0	0	0	0	0	0
AT2G41250	818724	ensembl_gene_id	A. thaliana	818724	A. thaliana	AT2G41250	Haloacid dehalogenase-like hydrolase (HAD) superfamily protein		0	0	0	0	0	0	0	0	0	0	0	0	0	0	0	0
AT3G14360	820657	ensembl_gene_id	A. thaliana	820657	A. thaliana	AT3G14360	alpha/beta-Hydrolases superfamily protein		0	0	0	0	0	0	0	0	0	0	0	0	0	0	0	0
AT5G67060	836841	ensembl_gene_id	A. thaliana	836841	A. thaliana	HEC1	basic helix-loop-helix (bHLH) DNA-binding superfamily protein	GO:0010500 transmitting tissue development;GO:0048462 carpel formation;GO:0048445 carpel morphogenesis	0	1	0	0	0	0	0	0	0	0	0	0	0	0	0	0
AT3G50850	824249	ensembl_gene_id	A. thaliana	824249	A. thaliana	AT3G50850	Putative methyltransferase family protein		0	0	0	0	0	0	0	0	0	0	0	0	0	0	0	0
AT1G11260	837667	ensembl_gene_id	A. thaliana	837667	A. thaliana	STP1	sugar transporter 1	GO:0015749 monosaccharide transmembrane transport;GO:0034219 carbohydrate transmembrane transport;GO:0008643 carbohydrate transport	0	0	0	0	0	0	0	0	0	0	0	0	0	0	0	0
AT2G42150	818815	ensembl_gene_id	A. thaliana	818815	A. thaliana	AT2G42150	DNA-binding bromodomain-containing protein		0	0	0	0	0	0	0	0	0	0	0	0	0	0	0	0
AT1G19530	838540	ensembl_gene_id	A. thaliana	838540	A. thaliana	AT1G19530	DNA polymerase epsilon catalytic subunit A	GO:0009061 anaerobic respiration;GO:0045333 cellular respiration;GO:0015980 energy derivation by oxidation of organic compounds	1	0	0	0	0	0	0	0	0	0	0	0	0	0	0	0
AT3G30775	822833	ensembl_gene_id	A. thaliana	822833	A. thaliana	ERD5	Methylenetetrahydrofolate reductase family protein	GO:0006562 proline catabolic process;GO:0010133 proline catabolic process to glutamate;GO:0006560 proline metabolic process	1	1	1	0	0	0	0	0	0	0	0	0	0	0	0	1
AT2G20560	816578	ensembl_gene_id	A. thaliana	816578	A. thaliana	AT2G20560	DNAJ heat shock family protein	GO:0051084 'de novo' posttranslational protein folding;GO:0051085 chaperone cofactor-dependent protein refolding;GO:0006458 'de novo' protein folding	0	0	1	0	0	0	0	0	0	0	0	0	0	0	0	0
AT1G67980	843126	ensembl_gene_id	A. thaliana	843126	A. thaliana	CCOAMT	caffeoyl-CoA 3-O-methyltransferase	GO:0009809 lignin biosynthetic process;GO:0009808 lignin metabolic process;GO:0009699 phenylpropanoid biosynthetic process	0	0	0	0	0	1	0	1	0	0	0	0	0	0	0	0
AT4G03420	827928	ensembl_gene_id	A. thaliana	827928	A. thaliana	AT4G03420	hypothetical protein (DUF789)	GO:0008150 biological_process	0	0	0	0	0	0	0	0	0	0	0	0	0	0	0	0
AT1G71890	843520	ensembl_gene_id	A. thaliana	843520	A. thaliana	SUC5	Major facilitator superfamily protein	GO:0015766 disaccharide transport;GO:0015770 sucrose transport;GO:0015772 oligosaccharide transport	0	0	0	0	0	0	0	0	0	0	0	0	0	0	0	0
AT5G35160	833470	ensembl_gene_id	A. thaliana	833470	A. thaliana	AT5G35160	Endomembrane protein 70 protein family	GO:0072657 protein localization to membrane;GO:0051668 localization within membrane;GO:0034613 cellular protein localization	0	0	0	0	0	0	0	0	0	0	0	0	0	0	0	0
AT1G61820	842479	ensembl_gene_id	A. thaliana	842479	A. thaliana	BGLU46	beta glucosidase 46	GO:0009809 lignin biosynthetic process;GO:0009808 lignin metabolic process;GO:0009699 phenylpropanoid biosynthetic process	0	0	0	0	0	1	0	1	0	0	0	0	0	0	0	0
AT2G29440	817493	ensembl_gene_id	A. thaliana	817493	A. thaliana	GSTU6	glutathione S-transferase tau 6	GO:0009407 toxin catabolic process;GO:0009404 toxin metabolic process;GO:0006749 glutathione metabolic process	0	0	0	0	0	1	0	0	0	0	0	0	0	0	0	0
AT2G38400	818421	ensembl_gene_id	A. thaliana	818421	A. thaliana	AGT3	alanine:glyoxylate aminotransferase 3		0	0	0	0	0	0	0	0	0	0	0	0	1	0	0	0
AT1G15380	838107	ensembl_gene_id	A. thaliana	838107	A. thaliana	GLYI4	Lactoylglutathione lyase / glyoxalase I family protein	GO:2000031 regulation of salicylic acid mediated signaling pathway;GO:2000022 regulation of jasmonic acid mediated signaling pathway;GO:0009787 regulation of abscisic acid-activated signaling pathway	0	0	0	0	0	0	0	0	0	0	1	0	0	0	0	0
AT2G27690	817315	ensembl_gene_id	A. thaliana	817315	A. thaliana	CYP94C1	cytochrome P450, family 94, subfamily C, polypeptide 1	GO:0009611 response to wounding;GO:0006950 response to stress;GO:0050896 response to stimulus	0	0	0	0	0	0	0	0	0	0	0	1	0	0	0	0
AT1G15415	838112	ensembl_gene_id	A. thaliana	838112	A. thaliana	AT1G15415	late embryogenesis abundant-like protein	GO:0008150 biological_process	0	0	0	0	0	0	0	0	0	0	0	0	0	0	0	0
AT4G15690	827246	ensembl_gene_id	A. thaliana	827246	A. thaliana	AT4G15690	Thioredoxin superfamily protein	GO:0010167 response to nitrate;GO:0000122 negative regulation of transcription by RNA polymerase II;GO:1901698 response to nitrogen compound	0	1	0	0	0	0	0	0	0	0	0	0	0	0	0	0
AT1G08630	837385	ensembl_gene_id	A. thaliana	837385	A. thaliana	THA1	threonine aldolase 1	GO:0006567 threonine catabolic process;GO:0009068 aspartate family amino acid catabolic process;GO:0006545 glycine biosynthetic process	0	0	0	0	0	0	0	0	0	0	0	0	0	0	0	1
AT1G11362	6240451	ensembl_gene_id	A. thaliana	6240451	A. thaliana	AT1G11362	Plant invertase/pectin methylesterase inhibitor superfamily protein	GO:0043086 negative regulation of catalytic activity;GO:0044092 negative regulation of molecular function;GO:0050790 regulation of catalytic activity	0	0	0	0	0	0	0	0	0	0	0	0	0	0	0	0
AT2G24260	816961	ensembl_gene_id	A. thaliana	816961	A. thaliana	LRL1	LJRHL1-like 1	GO:0048235 pollen sperm cell differentiation;GO:0055046 microgametogenesis;GO:0022412 cellular process involved in reproduction in multicellular organism	0	0	0	0	1	0	0	0	0	0	0	0	0	0	0	0
AT3G24420	822032	ensembl_gene_id	A. thaliana	822032	A. thaliana	AT3G24420	alpha/beta-Hydrolases superfamily protein		0	0	0	0	0	0	0	0	0	0	0	0	0	0	0	0
AT5G20230	832145	ensembl_gene_id	A. thaliana	832145	A. thaliana	BCB	blue-copper-binding protein	GO:0015690 aluminum cation transport;GO:1901141 regulation of lignin biosynthetic process;GO:2000762 regulation of phenylpropanoid metabolic process	1	1	1	0	0	0	0	0	0	0	0	1	0	0	0	0
AT3G20340	821578	ensembl_gene_id	A. thaliana	821578	A. thaliana	AT3G20340	protein expression protein	GO:0006979 response to oxidative stress;GO:0006950 response to stress;GO:0050896 response to stimulus	0	0	1	0	0	0	0	0	0	0	0	0	0	0	0	0
AT5G48110	834863	ensembl_gene_id	A. thaliana	834863	A. thaliana	AT5G48110	Terpenoid cyclases/Protein prenyltransferases superfamily protein	GO:0016102 diterpenoid biosynthetic process;GO:0016101 diterpenoid metabolic process;GO:0016114 terpenoid biosynthetic process	0	0	0	0	0	0	0	0	0	0	0	0	0	0	0	0
AT2G20670	816595	ensembl_gene_id	A. thaliana	816595	A. thaliana	AT2G20670	sugar phosphate exchanger, putative (DUF506)		0	0	0	0	0	0	0	0	0	0	0	0	0	0	0	0
AT2G40000	818588	ensembl_gene_id	A. thaliana	818588	A. thaliana	HSPRO2	ortholog of sugar beet HS1 PRO-1 2	GO:0019441 tryptophan catabolic process to kynurenine;GO:0070189 kynurenine metabolic process;GO:0006569 tryptophan catabolic process	1	0	1	0	0	0	0	0	0	0	0	0	0	0	0	1
AT2G36080	818181	ensembl_gene_id	A. thaliana	818181	A. thaliana	ABS2	AP2/B3-like transcriptional factor family protein	GO:0045892 negative regulation of transcription, DNA-templated;GO:1902679 negative regulation of RNA biosynthetic process;GO:1903507 negative regulation of nucleic acid-templated transcription	0	0	0	0	0	0	0	0	0	0	0	0	0	0	0	0
AT1G28360	839732	ensembl_gene_id	A. thaliana	839732	A. thaliana	ERF12	ERF domain protein 12	GO:0009873 ethylene-activated signaling pathway;GO:0071369 cellular response to ethylene stimulus;GO:0000160 phosphorelay signal transduction system	0	0	0	0	0	0	0	0	0	1	0	0	0	0	0	0
AT5G19097	3770690	ensembl_gene_id	A. thaliana	3770690	A. thaliana	AT5G19097	hypothetical protein		0	0	0	0	0	0	0	0	0	0	0	0	0	0	0	0
AT4G12330	826842	ensembl_gene_id	A. thaliana	826842	A. thaliana	CYP706A7	cytochrome P450, family 706, subfamily A, polypeptide 7		0	0	0	0	0	0	0	0	0	0	0	0	0	0	0	0
AT2G29480	817497	ensembl_gene_id	A. thaliana	817497	A. thaliana	GSTU2	glutathione S-transferase tau 2	GO:0009407 toxin catabolic process;GO:0009404 toxin metabolic process;GO:0006749 glutathione metabolic process	0	0	0	0	0	1	0	0	0	0	0	0	0	0	0	0
AT5G05300	28720712	ensembl_gene_id	A. thaliana	28720712	A. thaliana	AT5G05300	hypothetical protein	GO:0042542 response to hydrogen peroxide;GO:0045088 regulation of innate immune response;GO:0002682 regulation of immune system process	0	1	1	0	0	0	0	0	0	0	0	0	0	0	0	0
AT2G25090	817047	ensembl_gene_id	A. thaliana	817047	A. thaliana	CIPK16	CBL-interacting protein kinase 16	GO:0006814 sodium ion transport;GO:0042538 hyperosmotic salinity response;GO:0006972 hyperosmotic response	0	0	1	0	0	0	0	0	0	0	0	0	0	0	0	0
AT5G14470	831298	ensembl_gene_id	A. thaliana	831298	A. thaliana	AT5G14470	GHMP kinase family protein	GO:0008299 isoprenoid biosynthetic process;GO:0006720 isoprenoid metabolic process;GO:0008610 lipid biosynthetic process	0	0	0	0	0	0	0	0	0	0	0	0	0	0	0	0
AT1G58340	842203	ensembl_gene_id	A. thaliana	842203	A. thaliana	ZF14	MATE efflux family protein	GO:1905428 regulation of plant organ formation;GO:0006826 iron ion transport;GO:0009646 response to absence of light	0	1	1	1	0	1	0	0	0	0	0	0	0	0	0	0
AT1G05937	28716402	ensembl_gene_id	A. thaliana	28716402	A. thaliana	AT1G05937	ncRNA		0	0	0	0	0	0	0	0	0	0	0	0	0	0	0	0
AT2G43510	818952	ensembl_gene_id	A. thaliana	818952	A. thaliana	TI1	trypsin inhibitor protein 1	GO:0050832 defense response to fungus;GO:0009620 response to fungus;GO:0098542 defense response to other organism	0	0	0	0	0	0	0	0	0	0	0	0	0	0	0	0
AT3G61390	825311	ensembl_gene_id	A. thaliana	825311	A. thaliana	AT3G61390	RING/U-box superfamily protein	GO:0016567 protein ubiquitination;GO:0032446 protein modification by small protein conjugation;GO:0070647 protein modification by small protein conjugation or removal	0	0	0	0	0	0	0	0	0	0	0	0	0	0	0	0
AT3G56110	824777	ensembl_gene_id	A. thaliana	824777	A. thaliana	PRA1.B1	prenylated RAB acceptor 1.B1	GO:0016192 vesicle-mediated transport;GO:0006810 transport;GO:0051234 establishment of localization	0	0	0	0	0	0	0	0	0	0	0	0	0	0	0	0
AT1G76600	843993	ensembl_gene_id	A. thaliana	843993	A. thaliana	AT1G76600	poly polymerase	GO:0071456 cellular response to hypoxia;GO:0036294 cellular response to decreased oxygen levels;GO:0071453 cellular response to oxygen levels	1	0	0	0	0	0	0	0	0	0	0	0	0	0	0	0
AT3G49780	824140	ensembl_gene_id	A. thaliana	824140	A. thaliana	PSK4	phytosulfokine 4 precursor	GO:0008283 cell population proliferation;GO:0071456 cellular response to hypoxia;GO:0036294 cellular response to decreased oxygen levels	1	0	0	0	0	0	0	0	0	0	0	0	0	0	0	0
AT5G20250	832147	ensembl_gene_id	A. thaliana	832147	A. thaliana	DIN10	Raffinose synthase family protein	GO:0071456 cellular response to hypoxia;GO:0036294 cellular response to decreased oxygen levels;GO:0071453 cellular response to oxygen levels	1	1	1	0	0	0	0	0	0	0	0	0	0	0	0	0
AT5G13220	831162	ensembl_gene_id	A. thaliana	831162	A. thaliana	JAZ10	jasmonate-zim-domain protein 10	GO:0010112 regulation of systemic acquired resistance;GO:2000022 regulation of jasmonic acid mediated signaling pathway;GO:0009753 response to jasmonic acid	0	0	0	1	0	0	0	0	0	0	1	1	0	0	0	0
AT5G59590	836078	ensembl_gene_id	A. thaliana	836078	A. thaliana	UGT76E2	UDP-glucosyl transferase 76E2		0	0	0	0	0	0	0	0	0	0	0	0	0	0	0	0
AT4G12400	826849	ensembl_gene_id	A. thaliana	826849	A. thaliana	Hop3	stress-inducible protein	GO:0051131 chaperone-mediated protein complex assembly;GO:0010286 heat acclimation;GO:0009408 response to heat	0	1	1	0	0	0	0	0	0	0	0	0	0	0	0	0
AT3G55240	824690	ensembl_gene_id	A. thaliana	824690	A. thaliana	AT3G55240	Plant protein 1589 of unknown function	GO:0032502 developmental process;GO:0008150 biological_process	0	0	0	0	0	0	0	0	0	0	0	0	0	0	0	0
AT4G21323	827881	ensembl_gene_id	A. thaliana	827881	A. thaliana	AT4G21323	Subtilase family protein	GO:0009860 pollen tube growth;GO:0009932 cell tip growth;GO:0048588 developmental cell growth	0	0	0	0	0	0	0	0	0	0	0	0	0	0	0	0
AT1G35230	840412	ensembl_gene_id	A. thaliana	840412	A. thaliana	AGP5	arabinogalactan protein 5		0	0	0	0	0	0	0	0	0	0	0	0	0	0	0	0
AT5G12030	831076	ensembl_gene_id	A. thaliana	831076	A. thaliana	HSP17.6A	heat shock protein 17.6A	GO:0051259 protein complex oligomerization;GO:0006972 hyperosmotic response;GO:0042542 response to hydrogen peroxide	1	1	1	0	0	0	0	0	0	0	0	0	0	0	0	0
AT4G14746	827129	ensembl_gene_id	A. thaliana	827129	A. thaliana	AT4G14746	neurogenic locus notch-like protein	GO:0008150 biological_process	0	0	0	0	0	0	0	0	0	0	0	0	0	0	0	0
AT1G28010	839694	ensembl_gene_id	A. thaliana	839694	A. thaliana	ABCB14	P-glycoprotein 14	GO:0055085 transmembrane transport;GO:0006810 transport;GO:0051234 establishment of localization	0	0	0	0	0	0	0	0	0	0	0	0	0	0	0	0
AT5G64750	836596	ensembl_gene_id	A. thaliana	836596	A. thaliana	ABR1	Integrase-type DNA-binding superfamily protein	GO:0062211 root regeneration;GO:0031099 regeneration;GO:1902074 response to salt	0	0	1	1	0	0	0	0	0	0	0	0	0	1	0	0
AT1G69310	843262	ensembl_gene_id	A. thaliana	843262	A. thaliana	WRKY57	WRKY DNA-binding protein 57	GO:0009414 response to water deprivation;GO:0009415 response to water;GO:0001101 response to acid chemical	0	1	1	0	0	0	0	0	0	0	0	0	0	0	0	0
AT5G49450	835005	ensembl_gene_id	A. thaliana	835005	A. thaliana	bZIP1	basic leucine-zipper 1	GO:0006521 regulation of cellular amino acid metabolic process;GO:0033238 regulation of cellular amine metabolic process;GO:0071333 cellular response to glucose stimulus	0	0	1	0	1	0	0	0	1	0	0	0	0	0	0	0
AT4G18280	827554	ensembl_gene_id	A. thaliana	827554	A. thaliana	AT4G18280	glycine-rich cell wall protein-like protein	GO:0006950 response to stress;GO:0050896 response to stimulus;GO:0008150 biological_process	0	0	0	0	0	0	0	0	0	0	0	0	0	0	0	0
AT1G30370	839917	ensembl_gene_id	A. thaliana	839917	A. thaliana	DLAH	alpha/beta-Hydrolases superfamily protein	GO:0010214 seed coat development;GO:0048316 seed development;GO:0010154 fruit development	0	0	0	0	0	0	0	0	0	0	0	0	0	0	0	0
AT2G19800	816499	ensembl_gene_id	A. thaliana	816499	A. thaliana	MIOX2	myo-inositol oxygenase 2	GO:0019310 inositol catabolic process;GO:0006949 syncytium formation;GO:0006020 inositol metabolic process	0	0	0	0	0	0	0	0	0	0	0	0	0	0	0	0
AT5G25140	832585	ensembl_gene_id	A. thaliana	832585	A. thaliana	CYP71B13	cytochrome P450, family 71, subfamily B, polypeptide 13		0	0	0	0	0	0	0	0	0	0	0	0	0	0	0	0
AT4G37370	829891	ensembl_gene_id	A. thaliana	829891	A. thaliana	CYP81D8	cytochrome P450, family 81, subfamily D, polypeptide 8		0	0	0	0	0	0	0	0	0	0	0	0	0	0	0	0
AT3G13750	820584	ensembl_gene_id	A. thaliana	820584	A. thaliana	BGAL1	beta galactosidase 1	GO:0005975 carbohydrate metabolic process;GO:0044238 primary metabolic process;GO:0071704 organic substance metabolic process	0	0	0	0	0	0	0	0	0	0	0	0	0	0	0	0
AT3G13061	6241065	ensembl_gene_id	A. thaliana	6241065	A. thaliana	AT3G13061	ncRNA	GO:0008150 biological_process	0	0	0	0	0	0	0	0	0	0	0	0	0	0	0	0
AT5G25190	832590	ensembl_gene_id	A. thaliana	832590	A. thaliana	ESE3	Integrase-type DNA-binding superfamily protein	GO:0009873 ethylene-activated signaling pathway;GO:0071369 cellular response to ethylene stimulus;GO:0000160 phosphorelay signal transduction system	0	0	0	0	0	0	0	0	0	1	0	0	0	0	0	0
AT4G23680	828468	ensembl_gene_id	A. thaliana	828468	A. thaliana	AT4G23680	Polyketide cyclase/dehydrase and lipid transport superfamily protein	GO:0006952 defense response;GO:0006950 response to stress;GO:0050896 response to stimulus	0	0	0	0	0	0	0	0	0	0	0	0	0	0	0	0
AT3G45638	5008069	ensembl_gene_id	A. thaliana	5008069	A. thaliana	AT3G45638	ncRNA	GO:0008150 biological_process	0	0	0	0	0	0	0	0	0	0	0	0	0	0	0	0
AT5G46295	834672	ensembl_gene_id	A. thaliana	834672	A. thaliana	AT5G46295	transmembrane protein	GO:0008150 biological_process	0	0	0	0	0	0	0	0	0	0	0	0	0	0	0	0
AT5G45920	834632	ensembl_gene_id	A. thaliana	834632	A. thaliana	AT5G45920	SGNH hydrolase-type esterase superfamily protein		0	0	0	0	0	0	0	0	0	0	0	0	0	0	0	0
AT3G15450	820784	ensembl_gene_id	A. thaliana	820784	A. thaliana	AT3G15450	aluminum induced protein with YGL and LRDR motifs		0	0	0	0	0	0	0	0	0	0	0	0	0	0	0	0
AT1G61255	842419	ensembl_gene_id	A. thaliana	842419	A. thaliana	AT1G61255	hypothetical protein	GO:0008150 biological_process	0	0	0	0	0	0	0	0	0	0	0	0	0	0	0	0
AT5G17460	831612	ensembl_gene_id	A. thaliana	831612	A. thaliana	AT5G17460	glutamyl-tRNA (Gln) amidotransferase subunit C	GO:2000214 regulation of proline metabolic process;GO:0000820 regulation of glutamine family amino acid metabolic process;GO:0006521 regulation of cellular amino acid metabolic process	0	0	0	0	0	0	0	0	1	0	0	0	0	0	0	0
AT2G18690	816384	ensembl_gene_id	A. thaliana	816384	A. thaliana	AT2G18690	transmembrane protein	GO:0008150 biological_process	0	0	0	0	0	0	0	0	0	0	0	0	0	0	0	0
AT4G24430	828545	ensembl_gene_id	A. thaliana	828545	A. thaliana	AT4G24430	Rhamnogalacturonate lyase family protein	GO:0005975 carbohydrate metabolic process;GO:0044238 primary metabolic process;GO:0071704 organic substance metabolic process	0	0	0	0	0	0	0	0	0	0	0	0	0	0	0	0
AT2G45420	819150	ensembl_gene_id	A. thaliana	819150	A. thaliana	LBD18	LOB domain-containing protein 18	GO:1990110 callus formation;GO:0042060 wound healing;GO:0010089 xylem development	0	0	0	0	0	0	0	0	0	0	0	1	0	0	0	0
AT4G28085	828924	ensembl_gene_id	A. thaliana	828924	A. thaliana	AT4G28085	transmembrane protein	GO:0008150 biological_process	0	0	0	0	0	0	0	0	0	0	0	0	0	0	0	0
AT4G26050	828711	ensembl_gene_id	A. thaliana	828711	A. thaliana	PIRL8	plant intracellular ras group-related LRR 8	GO:0008150 biological_process	0	0	0	0	0	0	0	0	0	0	0	0	0	0	0	0
AT5G05600	830443	ensembl_gene_id	A. thaliana	830443	A. thaliana	AT5G05600	2-oxoglutarate (2OG) and Fe(II)-dependent oxygenase superfamily protein	GO:1900366 negative regulation of defense response to insect;GO:2000068 regulation of defense response to insect;GO:1900150 regulation of defense response to fungus	0	0	0	0	0	1	0	0	0	0	1	0	0	0	0	0
AT5G44568	5008297	ensembl_gene_id	A. thaliana	5008297	A. thaliana	AT5G44568	transmembrane protein	GO:0009751 response to salicylic acid;GO:0014070 response to organic cyclic compound;GO:0006952 defense response	0	0	0	0	0	0	0	0	0	0	0	0	0	0	0	0
AT1G21550	838756	ensembl_gene_id	A. thaliana	838756	A. thaliana	AT1G21550	Calcium-binding EF-hand family protein	GO:0071456 cellular response to hypoxia;GO:0036294 cellular response to decreased oxygen levels;GO:0071453 cellular response to oxygen levels	1	0	0	0	0	0	0	0	0	0	0	0	0	0	0	0
AT5G03615	28720572	ensembl_gene_id	A. thaliana	28720572	A. thaliana	AT5G03615	ncRNA		0	0	0	0	0	0	0	0	0	0	0	0	0	0	0	0
AT5G59820	836103	ensembl_gene_id	A. thaliana	836103	A. thaliana	RHL41	C2H2-type zinc finger family protein	GO:0009643 photosynthetic acclimation;GO:0010200 response to chitin;GO:0042538 hyperosmotic salinity response	1	1	1	0	0	0	0	0	0	0	0	1	0	0	0	0
AT3G28210	822447	ensembl_gene_id	A. thaliana	822447	A. thaliana	PMZ	zinc finger (AN1-like) family protein	GO:0009737 response to abscisic acid;GO:0097305 response to alcohol;GO:0033993 response to lipid	0	0	0	1	0	0	0	0	0	0	0	0	0	0	0	0
AT3G32925	3769307	ensembl_gene_id	A. thaliana	3769307	A. thaliana	AT3G32925	hypothetical protein		0	0	0	0	0	0	0	0	0	0	0	0	0	0	0	0
AT2G16140	28718278	ensembl_gene_id	A. thaliana	28718278	A. thaliana	AT2G16140	pseudo		0	0	0	0	0	0	0	0	0	0	0	0	0	0	0	0
AT1G02610	837915	ensembl_gene_id	A. thaliana	837915	A. thaliana	AT1G02610	RING/FYVE/PHD zinc finger superfamily protein	GO:0016567 protein ubiquitination;GO:0032446 protein modification by small protein conjugation;GO:0070647 protein modification by small protein conjugation or removal	0	0	0	0	0	0	0	0	0	0	0	0	0	0	0	0
AT2G24100	816944	ensembl_gene_id	A. thaliana	816944	A. thaliana	ASG1	ATP-dependent DNA helicase		0	0	0	0	0	0	0	0	0	0	0	0	0	0	0	0
AT1G26800	839223	ensembl_gene_id	A. thaliana	839223	A. thaliana	AT1G26800	RING/U-box superfamily protein	GO:0061635 regulation of protein complex stability;GO:0071629 cytoplasm protein quality control by the ubiquitin-proteasome system;GO:0140455 cytoplasm protein quality control	1	0	0	0	0	0	1	0	0	0	0	0	0	0	0	0
AT1G03090	838362	ensembl_gene_id	A. thaliana	838362	A. thaliana	MCCA	methylcrotonyl-CoA carboxylase alpha chain	GO:0006552 leucine catabolic process;GO:0006551 leucine metabolic process;GO:0009083 branched-chain amino acid catabolic process	0	0	0	0	0	0	0	0	0	0	0	0	1	0	0	1
AT2G05380	815086	ensembl_gene_id	A. thaliana	815086	A. thaliana	GRP3S	glycine-rich protein 3 short	GO:0008150 biological_process	0	0	0	0	0	0	0	0	0	0	0	0	0	0	0	0
AT1G76410	843974	ensembl_gene_id	A. thaliana	843974	A. thaliana	ATL8	RING/U-box superfamily protein	GO:0016567 protein ubiquitination;GO:0032446 protein modification by small protein conjugation;GO:0070647 protein modification by small protein conjugation or removal	0	0	0	0	0	0	0	0	0	0	0	0	0	0	0	0
AT2G28110	817357	ensembl_gene_id	A. thaliana	817357	A. thaliana	FRA8	Exostosin family protein	GO:0010413 glucuronoxylan metabolic process;GO:0010417 glucuronoxylan biosynthetic process;GO:0045492 xylan biosynthetic process	0	0	0	0	0	0	0	0	0	0	0	0	0	0	0	0
AT5G40010	833998	ensembl_gene_id	A. thaliana	833998	A. thaliana	AATP1	AAA-ATPase 1	GO:0010431 seed maturation;GO:0048609 multicellular organismal reproductive process;GO:0071695 anatomical structure maturation	0	1	1	1	1	0	0	0	0	0	0	0	0	0	0	0
AT3G14990	820728	ensembl_gene_id	A. thaliana	820728	A. thaliana	DJ1A	Class I glutamine amidotransferase-like superfamily protein	GO:1900409 positive regulation of cellular response to oxidative stress;GO:0009441 glycolate metabolic process;GO:0036525 protein deglycation	0	0	0	0	0	0	0	0	0	0	0	0	0	0	0	0
AT1G10220	28717228	ensembl_gene_id	A. thaliana	28717228	A. thaliana	AT1G10220	ZCF37	GO:0008150 biological_process	0	0	0	0	0	0	0	0	0	0	0	0	0	0	0	0
AT2G05540	815103	ensembl_gene_id	A. thaliana	815103	A. thaliana	AT2G05540	Glycine-rich protein family		0	0	0	0	0	0	0	0	0	0	0	0	0	0	0	0
AT2G15480	816040	ensembl_gene_id	A. thaliana	816040	A. thaliana	UGT73B5	UDP-glucosyl transferase 73B5	GO:0043207 response to external biotic stimulus;GO:0051707 response to other organism;GO:0009607 response to biotic stimulus	0	0	0	0	0	0	0	0	0	0	0	0	0	0	0	0
AT4G21320	827880	ensembl_gene_id	A. thaliana	827880	A. thaliana	HSA32	Aldolase-type TIM barrel family protein	GO:0010286 heat acclimation;GO:0009408 response to heat;GO:0010608 posttranscriptional regulation of gene expression	0	1	1	0	0	0	0	0	0	0	0	0	0	0	0	0
AT3G02550	821112	ensembl_gene_id	A. thaliana	821112	A. thaliana	LBD41	LOB domain-containing protein 41	GO:0071456 cellular response to hypoxia;GO:0036294 cellular response to decreased oxygen levels;GO:0071453 cellular response to oxygen levels	1	0	0	0	0	0	0	0	0	0	0	0	0	0	0	0
AT1G73120	843643	ensembl_gene_id	A. thaliana	843643	A. thaliana	AT1G73120	F-box/RNI superfamily protein	GO:0006979 response to oxidative stress;GO:0006950 response to stress;GO:0050896 response to stimulus	0	0	1	0	0	0	0	0	0	0	0	0	0	0	0	0
AT1G32170	840109	ensembl_gene_id	A. thaliana	840109	A. thaliana	XTH30	xyloglucan endotransglucosylase/hydrolase 30	GO:0010411 xyloglucan metabolic process;GO:0010410 hemicellulose metabolic process;GO:0010383 cell wall polysaccharide metabolic process	0	0	0	0	0	0	0	0	0	0	0	0	0	0	0	0
AT1G10070	837543	ensembl_gene_id	A. thaliana	837543	A. thaliana	BCAT-2	branched-chain amino acid transaminase 2	GO:0009099 valine biosynthetic process;GO:0006549 isoleucine metabolic process;GO:0009097 isoleucine biosynthetic process	0	0	0	0	0	0	0	0	0	0	0	0	1	0	0	0
AT5G57510	835855	ensembl_gene_id	A. thaliana	835855	A. thaliana	AT5G57510	cotton fiber protein	GO:0071456 cellular response to hypoxia;GO:0036294 cellular response to decreased oxygen levels;GO:0071453 cellular response to oxygen levels	1	0	0	0	0	0	0	0	0	0	0	0	0	0	0	0
AT3G53350	824503	ensembl_gene_id	A. thaliana	824503	A. thaliana	RIP3	ROP interactive partner 4	GO:0043622 cortical microtubule organization;GO:0031122 cytoplasmic microtubule organization;GO:0030865 cortical cytoskeleton organization	0	0	0	0	0	0	0	0	0	0	0	0	0	0	0	0
AT2G17880	816298	ensembl_gene_id	A. thaliana	816298	A. thaliana	AT2G17880	Chaperone DnaJ-domain superfamily protein		0	0	0	0	0	0	0	0	0	0	0	0	0	0	0	0
AT1G14860	838051	ensembl_gene_id	A. thaliana	838051	A. thaliana	NUDT18	nudix hydrolase homolog 18		0	0	0	0	0	0	0	0	0	0	0	0	0	0	0	0
AT4G26288	5008166	ensembl_gene_id	A. thaliana	5008166	A. thaliana	AT4G26288	hypothetical protein		0	0	0	0	0	0	0	0	0	0	0	0	0	0	0	0
AT1G04180	837024	ensembl_gene_id	A. thaliana	837024	A. thaliana	YUC9	YUCCA 9	GO:0009635 response to herbicide;GO:0009851 auxin biosynthetic process;GO:0009850 auxin metabolic process	0	0	0	0	0	1	0	0	0	0	0	0	0	0	0	0
AT5G28145	3770772	ensembl_gene_id	A. thaliana	3770772	A. thaliana	AT5G28145	hypothetical protein		0	0	0	0	0	0	0	0	0	0	0	0	0	0	0	0
AT4G23220	828421	ensembl_gene_id	A. thaliana	828421	A. thaliana	CRK14	cysteine-rich RECEPTOR-like kinase		0	0	0	0	0	0	0	0	0	0	0	0	0	0	0	0
AT5G39660	833962	ensembl_gene_id	A. thaliana	833962	A. thaliana	CDF2	cycling DOF factor 2	GO:0006355 regulation of transcription, DNA-templated;GO:1903506 regulation of nucleic acid-templated transcription;GO:2001141 regulation of RNA biosynthetic process	0	0	0	0	0	0	0	0	0	0	0	0	0	0	0	0
AT4G15610	827238	ensembl_gene_id	A. thaliana	827238	A. thaliana	AT4G15610	Uncharacterized protein family (UPF0497)		0	0	0	0	0	0	0	0	0	0	0	0	0	0	0	0
AT5G50240	835089	ensembl_gene_id	A. thaliana	835089	A. thaliana	PIMT2	protein-l-isoaspartate methyltransferase 2	GO:0030091 protein repair;GO:0044267 cellular protein metabolic process;GO:0019538 protein metabolic process	0	0	0	0	0	0	0	0	0	0	0	0	0	0	0	0
AT1G19540	838541	ensembl_gene_id	A. thaliana	838541	A. thaliana	AT1G19540	NmrA-like negative transcriptional regulator family protein		0	0	0	0	0	0	0	0	0	0	0	0	0	0	0	0
AT4G06265	28719762	ensembl_gene_id	A. thaliana	28719762	A. thaliana	AT4G06265	ncRNA		0	0	0	0	0	0	0	0	0	0	0	0	0	0	0	0
AT5G06800	830570	ensembl_gene_id	A. thaliana	830570	A. thaliana	AT5G06800	myb-like HTH transcriptional regulator family protein	GO:0006355 regulation of transcription, DNA-templated;GO:1903506 regulation of nucleic acid-templated transcription;GO:2001141 regulation of RNA biosynthetic process	0	0	0	0	0	0	0	0	0	0	0	0	0	0	0	0
AT4G20830	827831	ensembl_gene_id	A. thaliana	827831	A. thaliana	AT4G20830	FAD-binding Berberine family protein	GO:0050832 defense response to fungus;GO:0009620 response to fungus;GO:0006979 response to oxidative stress	0	0	1	0	0	0	0	0	0	0	0	0	0	0	0	0
AT2G22860	816817	ensembl_gene_id	A. thaliana	816817	A. thaliana	PSK2	phytosulfokine 2 precursor	GO:0008283 cell population proliferation;GO:1905392 plant organ morphogenesis;GO:0030154 cell differentiation	0	0	0	0	0	0	0	0	0	0	0	0	0	0	0	0
AT2G47730	819386	ensembl_gene_id	A. thaliana	819386	A. thaliana	GSTF8	glutathione S-transferase phi 8	GO:0009407 toxin catabolic process;GO:0009404 toxin metabolic process;GO:0006749 glutathione metabolic process	1	1	0	0	0	1	0	0	0	0	0	0	0	0	0	0
AT2G46670	819279	ensembl_gene_id	A. thaliana	819279	A. thaliana	AT2G46670	CCT motif family protein		0	0	0	0	0	0	0	0	0	0	0	0	0	0	0	0
AT5G16370	831498	ensembl_gene_id	A. thaliana	831498	A. thaliana	AAE5	acyl activating enzyme 5		0	0	0	0	0	0	0	0	0	0	0	0	0	0	0	0
AT5G57785	28721276	ensembl_gene_id	A. thaliana	28721276	A. thaliana	AT5G57785	hypothetical protein		0	0	0	0	0	0	0	0	0	0	0	0	0	0	0	0
AT3G13438	5007998	ensembl_gene_id	A. thaliana	5007998	A. thaliana	SADHU7-1	hypothetical protein		0	0	0	0	0	0	0	0	0	0	0	0	0	0	0	0
AT1G24140	839026	ensembl_gene_id	A. thaliana	839026	A. thaliana	AT1G24140	Matrixin family protein	GO:0030574 collagen catabolic process;GO:0032963 collagen metabolic process;GO:0030198 extracellular matrix organization	0	0	0	0	0	0	0	0	0	0	0	0	0	0	0	0
AT1G64500	842758	ensembl_gene_id	A. thaliana	842758	A. thaliana	AT1G64500	Glutaredoxin family protein	GO:0051017 actin filament bundle assembly;GO:0061572 actin filament bundle organization;GO:0009902 chloroplast relocation	0	0	0	0	0	0	0	0	0	0	0	0	0	0	0	0
AT3G49790	824141	ensembl_gene_id	A. thaliana	824141	A. thaliana	AT3G49790	Carbohydrate-binding protein	GO:0008150 biological_process	0	0	0	0	0	0	0	0	0	0	0	0	0	0	0	0
AT2G32150	817774	ensembl_gene_id	A. thaliana	817774	A. thaliana	AT2G32150	Haloacid dehalogenase-like hydrolase (HAD) superfamily protein		0	0	0	0	0	0	0	0	0	0	0	0	0	0	0	0
AT5G21280	832258	ensembl_gene_id	A. thaliana	832258	A. thaliana	AT5G21280	hydroxyproline-rich glycoprotein family protein	GO:0006979 response to oxidative stress;GO:0006950 response to stress;GO:0050896 response to stimulus	0	0	1	0	0	0	0	0	0	0	0	0	0	0	0	0
AT2G37290	818306	ensembl_gene_id	A. thaliana	818306	A. thaliana	AT2G37290	Ypt/Rab-GAP domain of gyp1p superfamily protein	GO:0090630 activation of GTPase activity;GO:0043547 positive regulation of GTPase activity;GO:0043087 regulation of GTPase activity	0	0	0	0	0	0	0	0	0	0	0	0	0	0	0	0
AT1G56660	842121	ensembl_gene_id	A. thaliana	842121	A. thaliana	AT1G56660	MAEBL domain protein	GO:0008150 biological_process	0	0	0	0	0	0	0	0	0	0	0	0	0	0	0	0
AT3G06850	819869	ensembl_gene_id	A. thaliana	819869	A. thaliana	BCE2	2-oxoacid dehydrogenases acyltransferase family protein	GO:0043617 cellular response to sucrose starvation;GO:0009646 response to absence of light;GO:0009744 response to sucrose	0	0	0	0	0	0	0	0	0	0	0	0	1	0	0	0
AT5G57010	835803	ensembl_gene_id	A. thaliana	835803	A. thaliana	AT5G57010	calmodulin-binding family protein	GO:0008150 biological_process	0	0	0	0	0	0	0	0	0	0	0	0	0	0	0	0
AT2G24550	816991	ensembl_gene_id	A. thaliana	816991	A. thaliana	AT2G24550	major centromere autoantigen B-like protein	GO:0008150 biological_process	0	0	0	0	0	0	0	0	0	0	0	0	0	0	0	0
AT1G71000	843439	ensembl_gene_id	A. thaliana	843439	A. thaliana	AT1G71000	Chaperone DnaJ-domain superfamily protein		0	0	0	0	0	0	0	0	0	0	0	0	0	0	0	0
AT4G15530	827226	ensembl_gene_id	A. thaliana	827226	A. thaliana	PPDK	pyruvate orthophosphate dikinase	GO:0006090 pyruvate metabolic process;GO:0032787 monocarboxylic acid metabolic process;GO:0019752 carboxylic acid metabolic process	0	0	0	0	0	0	0	0	0	0	0	0	0	0	0	0
AT3G14770	820705	ensembl_gene_id	A. thaliana	820705	A. thaliana	SWEET2	Nodulin MtN3 family protein	GO:0008643 carbohydrate transport;GO:0071702 organic substance transport;GO:0006810 transport	0	0	0	0	0	0	0	0	0	0	0	0	0	0	0	0
AT1G79700	844309	ensembl_gene_id	A. thaliana	844309	A. thaliana	WRI4	Integrase-type DNA-binding superfamily protein	GO:1901959 positive regulation of cutin biosynthetic process;GO:1901957 regulation of cutin biosynthetic process;GO:0045723 positive regulation of fatty acid biosynthetic process	0	0	0	0	0	0	0	0	1	0	0	0	0	0	0	0
AT5G65207	836645	ensembl_gene_id	A. thaliana	836645	A. thaliana	AT5G65207	hypothetical protein	GO:0071456 cellular response to hypoxia;GO:0036294 cellular response to decreased oxygen levels;GO:0071453 cellular response to oxygen levels	1	0	0	0	0	0	0	0	0	0	0	0	0	0	0	0
AT5G01550	831700	ensembl_gene_id	A. thaliana	831700	A. thaliana	LECRKA4.2	lectin receptor kinase a4.1	GO:0002229 defense response to oomycetes;GO:0002239 response to oomycetes;GO:0009845 seed germination	0	0	0	1	0	0	0	0	0	0	0	0	0	0	0	0
AT3G03280	821302	ensembl_gene_id	A. thaliana	821302	A. thaliana	AT3G03280	hypothetical protein	GO:0071456 cellular response to hypoxia;GO:0036294 cellular response to decreased oxygen levels;GO:0071453 cellular response to oxygen levels	1	0	0	0	0	0	0	0	0	0	0	0	0	0	0	0
AT1G07160	837227	ensembl_gene_id	A. thaliana	837227	A. thaliana	AT1G07160	Protein phosphatase 2C family protein	GO:0006470 protein dephosphorylation;GO:0016311 dephosphorylation;GO:0006796 phosphate-containing compound metabolic process	0	0	0	0	0	0	0	0	0	0	0	0	0	0	0	0
AT4G38470	830003	ensembl_gene_id	A. thaliana	830003	A. thaliana	STY46	ACT-like protein tyrosine kinase family protein	GO:0009658 chloroplast organization;GO:0071456 cellular response to hypoxia;GO:0036294 cellular response to decreased oxygen levels	1	0	0	1	0	0	0	0	0	0	0	0	0	0	0	0
AT3G26690	822281	ensembl_gene_id	A. thaliana	822281	A. thaliana	NUDX13	nudix hydrolase homolog 13		0	0	0	0	0	0	0	0	0	0	0	0	0	0	0	0
AT1G01060	839341	ensembl_gene_id	A. thaliana	839341	A. thaliana	LHY	Homeodomain-like superfamily protein	GO:0042754 negative regulation of circadian rhythm;GO:0043433 negative regulation of DNA-binding transcription factor activity;GO:0051090 regulation of DNA-binding transcription factor activity	0	1	0	0	0	0	0	0	0	0	0	0	0	0	0	0
AT4G37610	829915	ensembl_gene_id	A. thaliana	829915	A. thaliana	BT5	BTB and TAZ domain protein 5	GO:0042542 response to hydrogen peroxide;GO:0009751 response to salicylic acid;GO:0000302 response to reactive oxygen species	0	1	1	0	0	0	0	0	0	0	0	0	0	0	0	0
AT2G30395	817590	ensembl_gene_id	A. thaliana	817590	A. thaliana	OFP17	ovate family protein 17	GO:0045892 negative regulation of transcription, DNA-templated;GO:1902679 negative regulation of RNA biosynthetic process;GO:1903507 negative regulation of nucleic acid-templated transcription	0	0	0	0	0	0	0	0	0	0	0	0	0	0	0	0
AT4G15260	827192	ensembl_gene_id	A. thaliana	827192	A. thaliana	AT4G15260	UDP-Glycosyltransferase superfamily protein		0	0	0	0	0	0	0	0	0	0	0	0	0	0	0	0
AT2G41380	818736	ensembl_gene_id	A. thaliana	818736	A. thaliana	AT2G41380	S-adenosyl-L-methionine-dependent methyltransferases superfamily protein		0	0	0	0	0	0	0	0	0	0	0	0	0	0	0	0
AT3G15356	820768	ensembl_gene_id	A. thaliana	820768	A. thaliana	AT3G15356	Legume lectin family protein	GO:0071323 cellular response to chitin;GO:0010200 response to chitin;GO:0071417 cellular response to organonitrogen compound	0	0	0	1	0	0	0	0	0	1	0	1	0	0	0	0
AT4G04630	825795	ensembl_gene_id	A. thaliana	825795	A. thaliana	AT4G04630	senescence regulator (Protein of unknown function, DUF584)	GO:0008150 biological_process	0	0	0	0	0	0	0	0	0	0	0	0	0	0	0	0
AT1G23760	838987	ensembl_gene_id	A. thaliana	838987	A. thaliana	JP630	BURP domain-containing protein	GO:0008150 biological_process	0	0	0	0	0	0	0	0	0	0	0	0	0	0	0	0
AT5G51810	835256	ensembl_gene_id	A. thaliana	835256	A. thaliana	GA20OX2	gibberellin 20 oxidase 2	GO:0009686 gibberellin biosynthetic process;GO:0009685 gibberellin metabolic process;GO:0016102 diterpenoid biosynthetic process	0	0	0	1	0	0	0	0	0	0	0	0	0	0	0	0
AT5G15290	831381	ensembl_gene_id	A. thaliana	831381	A. thaliana	CASP5	Uncharacterized protein family (UPF0497)	GO:0007043 cell-cell junction assembly;GO:0034329 cell junction assembly;GO:0045216 cell-cell junction organization	0	0	0	0	0	0	0	0	0	0	0	0	0	0	0	0
AT4G04220	825737	ensembl_gene_id	A. thaliana	825737	A. thaliana	RLP46	receptor like protein 46	GO:0007165 signal transduction;GO:0023052 signaling;GO:0007154 cell communication	0	0	0	0	0	0	0	0	0	0	0	0	0	0	0	0
AT5G44610	834489	ensembl_gene_id	A. thaliana	834489	A. thaliana	MAP18	microtubule-associated protein 18	GO:0031115 negative regulation of microtubule polymerization;GO:0031111 negative regulation of microtubule polymerization or depolymerization;GO:0031113 regulation of microtubule polymerization	0	1	1	1	1	0	0	0	0	0	0	0	0	0	0	0
AT2G45170	819125	ensembl_gene_id	A. thaliana	819125	A. thaliana	ATG8E	AUTOPHAGY 8E	GO:0045471 response to ethanol;GO:0006995 cellular response to nitrogen starvation;GO:0043562 cellular response to nitrogen levels	0	0	0	1	0	0	0	0	0	0	0	0	0	0	0	0
AT2G32030	817763	ensembl_gene_id	A. thaliana	817763	A. thaliana	AT2G32030	Acyl-CoA N-acyltransferases (NAT) superfamily protein		0	0	0	0	0	0	0	0	0	0	0	0	0	0	0	0
AT2G28120	817358	ensembl_gene_id	A. thaliana	817358	A. thaliana	AT2G28120	Major facilitator superfamily protein		0	0	0	0	0	0	0	0	0	0	0	0	0	0	0	0
AT1G67365	5007838	ensembl_gene_id	A. thaliana	5007838	A. thaliana	AT1G67365	ncRNA	GO:0008150 biological_process	0	0	0	0	0	0	0	0	0	0	0	0	0	0	0	0
AT1G75490	843885	ensembl_gene_id	A. thaliana	843885	A. thaliana	AT1G75490	Integrase-type DNA-binding superfamily protein	GO:0045893 positive regulation of transcription, DNA-templated;GO:1902680 positive regulation of RNA biosynthetic process;GO:1903508 positive regulation of nucleic acid-templated transcription	0	0	0	0	0	0	0	0	0	0	0	0	0	0	0	0
AT4G37150	829869	ensembl_gene_id	A. thaliana	829869	A. thaliana	MES9	methyl esterase 9	GO:0009696 salicylic acid metabolic process;GO:0018958 phenol-containing compound metabolic process;GO:0009694 jasmonic acid metabolic process	0	0	0	0	0	0	0	0	0	0	0	0	0	0	0	0
AT4G03490	827426	ensembl_gene_id	A. thaliana	827426	A. thaliana	AT4G03490	Ankyrin repeat family protein		0	0	0	0	0	0	0	0	0	0	0	0	0	0	0	0
AT1G78850	844222	ensembl_gene_id	A. thaliana	844222	A. thaliana	AT1G78850	D-mannose binding lectin protein with Apple-like carbohydrate-binding domain-containing protein	GO:1904383 response to sodium phosphate;GO:1902074 response to salt;GO:0071456 cellular response to hypoxia	1	1	0	0	0	0	0	0	0	0	0	0	0	1	0	0
AT2G37750	818352	ensembl_gene_id	A. thaliana	818352	A. thaliana	AT2G37750	hypothetical protein	GO:0008150 biological_process	0	0	0	0	0	0	0	0	0	0	0	0	0	0	0	0
AT5G49700	835033	ensembl_gene_id	A. thaliana	835033	A. thaliana	AT5G49700	Putative AT-hook DNA-binding family protein		0	0	0	0	0	0	0	0	0	0	0	0	0	0	0	0
AT5G21170	832243	ensembl_gene_id	A. thaliana	832243	A. thaliana	AKINBETA1	5'-AMP-activated protein kinase beta-2 subunit protein	GO:0043562 cellular response to nitrogen levels;GO:0031669 cellular response to nutrient levels;GO:0031668 cellular response to extracellular stimulus	0	0	0	0	0	0	0	0	0	0	0	0	0	0	0	0
AT4G39955	830156	ensembl_gene_id	A. thaliana	830156	A. thaliana	AT4G39955	alpha/beta-Hydrolases superfamily protein		0	0	0	0	0	0	0	0	0	0	0	0	0	0	0	0
AT1G10140	837551	ensembl_gene_id	A. thaliana	837551	A. thaliana	AT1G10140	Uncharacterized conserved protein UCP031279	GO:0071456 cellular response to hypoxia;GO:0036294 cellular response to decreased oxygen levels;GO:0071453 cellular response to oxygen levels	1	0	0	0	0	0	0	0	0	0	0	0	0	0	0	0
AT2G41230	818722	ensembl_gene_id	A. thaliana	818722	A. thaliana	ORS1	ORGAN SIZE-like protein	GO:0046622 positive regulation of organ growth;GO:0048639 positive regulation of developmental growth;GO:0046620 regulation of organ growth	0	0	0	1	0	0	0	0	0	1	0	0	0	0	0	0
AT3G14680	820696	ensembl_gene_id	A. thaliana	820696	A. thaliana	CYP72A14	cytochrome P450, family 72, subfamily A, polypeptide 14		0	0	0	0	0	0	0	0	0	0	0	0	0	0	0	0
AT1G20160	838606	ensembl_gene_id	A. thaliana	838606	A. thaliana	ATSBT5.2	Subtilisin-like serine endopeptidase family protein	GO:2000122 negative regulation of stomatal complex development;GO:2000038 regulation of stomatal complex development;GO:0010037 response to carbon dioxide	0	0	0	0	0	0	0	0	0	0	0	0	0	0	0	0
AT1G16030	838174	ensembl_gene_id	A. thaliana	838174	A. thaliana	Hsp70b	heat shock protein 70B	GO:0042026 protein refolding;GO:0006986 response to unfolded protein;GO:0034620 cellular response to unfolded protein	0	1	1	0	0	0	1	0	0	0	0	0	0	0	0	0
AT4G08950	826473	ensembl_gene_id	A. thaliana	826473	A. thaliana	EXO	Phosphate-responsive 1 family protein	GO:0009741 response to brassinosteroid;GO:0014070 response to organic cyclic compound;GO:0033993 response to lipid	0	0	0	1	0	0	0	0	0	0	0	0	0	0	0	0
AT5G55970	835695	ensembl_gene_id	A. thaliana	835695	A. thaliana	AT5G55970	RING/U-box superfamily protein		0	0	0	0	0	0	0	0	0	0	0	0	0	0	0	0
AT4G17245	827437	ensembl_gene_id	A. thaliana	827437	A. thaliana	AT4G17245	RING/U-box superfamily protein	GO:0016567 protein ubiquitination;GO:0032446 protein modification by small protein conjugation;GO:0070647 protein modification by small protein conjugation or removal	0	0	0	0	0	0	0	0	0	0	0	0	0	0	0	0
AT1G70290	843365	ensembl_gene_id	A. thaliana	843365	A. thaliana	TPS8	trehalose-6-phosphatase synthase S8	GO:0005992 trehalose biosynthetic process;GO:0005991 trehalose metabolic process;GO:0046351 disaccharide biosynthetic process	0	0	0	0	0	0	0	0	0	0	0	0	0	0	0	0
AT3G26220	822223	ensembl_gene_id	A. thaliana	822223	A. thaliana	CYP71B3	cytochrome P450, family 71, subfamily B, polypeptide 3		0	0	0	0	0	0	0	0	0	0	0	0	0	0	0	0
AT4G06746	826148	ensembl_gene_id	A. thaliana	826148	A. thaliana	RAP2.9	related to AP2 9	GO:0006355 regulation of transcription, DNA-templated;GO:1903506 regulation of nucleic acid-templated transcription;GO:2001141 regulation of RNA biosynthetic process	0	0	0	0	0	0	0	0	0	0	0	0	0	0	0	0
AT1G64561	6240702	ensembl_gene_id	A. thaliana	6240702	A. thaliana	AT1G64561	hypothetical protein	GO:0008150 biological_process	0	0	0	0	0	0	0	0	0	0	0	0	0	0	0	0
AT1G32460	840140	ensembl_gene_id	A. thaliana	840140	A. thaliana	AT1G32460	hypothetical protein	GO:0008150 biological_process	0	0	0	0	0	0	0	0	0	0	0	0	0	0	0	0
AT2G37180	818294	ensembl_gene_id	A. thaliana	818294	A. thaliana	RD28	Aquaporin-like superfamily protein	GO:0009269 response to desiccation;GO:0006833 water transport;GO:0042044 fluid transport	0	1	1	0	0	0	0	0	0	0	0	0	0	0	0	0
AT2G32190	817778	ensembl_gene_id	A. thaliana	817778	A. thaliana	AT2G32190	cysteine-rich/transmembrane domain A-like protein	GO:0008150 biological_process	0	0	0	0	0	0	0	0	0	0	0	0	0	0	0	0
AT4G01430	826685	ensembl_gene_id	A. thaliana	826685	A. thaliana	UMAMIT29	nodulin MtN21 /EamA-like transporter family protein	GO:0048316 seed development;GO:0010154 fruit development;GO:0048608 reproductive structure development	0	0	0	0	0	0	0	0	0	0	0	0	0	0	0	0

## Sheet: Enrichment
GroupID	Category	Term	Description	LogP	Log(q-value)	InTerm_InList	Genes	Symbols
1_Member	GO Biological Processes	GO:0071456	cellular response to hypoxia	-19.733	-16.2811	30/242	817155,818588,819386,820163,821112,821302,822041,822119,822833,823768,824140,826616,828854,828855,829383,830003,831075,831076,832145,832147,835855,836103,836645,837252,837551,838540,838756,839223,843993,844222	HSFA2,HSPRO2,GSTF8,AT3G10020,LBD41,AT3G03280,MBF1C,AGC2-1,ERD5,HSP17.4,PSK4,ATHSP22.0,AT4G27450,CBSX5,AT4G32480,STY46,HSP17.6II,HSP17.6A,BCB,DIN10,AT5G57510,RHL41,AT5G65207,AT1G07400,AT1G10140,AT1G19530,AT1G21550,AT1G26800,AT1G76600,AT1G78850
1_Member	GO Biological Processes	GO:0036294	cellular response to decreased oxygen levels	-19.6289	-16.2811	30/244	817155,818588,819386,820163,821112,821302,822041,822119,822833,823768,824140,826616,828854,828855,829383,830003,831075,831076,832145,832147,835855,836103,836645,837252,837551,838540,838756,839223,843993,844222	HSFA2,HSPRO2,GSTF8,AT3G10020,LBD41,AT3G03280,MBF1C,AGC2-1,ERD5,HSP17.4,PSK4,ATHSP22.0,AT4G27450,CBSX5,AT4G32480,STY46,HSP17.6II,HSP17.6A,BCB,DIN10,AT5G57510,RHL41,AT5G65207,AT1G07400,AT1G10140,AT1G19530,AT1G21550,AT1G26800,AT1G76600,AT1G78850
1_Member	GO Biological Processes	GO:0071453	cellular response to oxygen levels	-19.5772	-16.2811	30/245	817155,818588,819386,820163,821112,821302,822041,822119,822833,823768,824140,826616,828854,828855,829383,830003,831075,831076,832145,832147,835855,836103,836645,837252,837551,838540,838756,839223,843993,844222	HSFA2,HSPRO2,GSTF8,AT3G10020,LBD41,AT3G03280,MBF1C,AGC2-1,ERD5,HSP17.4,PSK4,ATHSP22.0,AT4G27450,CBSX5,AT4G32480,STY46,HSP17.6II,HSP17.6A,BCB,DIN10,AT5G57510,RHL41,AT5G65207,AT1G07400,AT1G10140,AT1G19530,AT1G21550,AT1G26800,AT1G76600,AT1G78850
1_Member	GO Biological Processes	GO:0001666	response to hypoxia	-18.4526	-15.2815	30/268	817155,818588,819386,820163,821112,821302,822041,822119,822833,823768,824140,826616,828854,828855,829383,830003,831075,831076,832145,832147,835855,836103,836645,837252,837551,838540,838756,839223,843993,844222	HSFA2,HSPRO2,GSTF8,AT3G10020,LBD41,AT3G03280,MBF1C,AGC2-1,ERD5,HSP17.4,PSK4,ATHSP22.0,AT4G27450,CBSX5,AT4G32480,STY46,HSP17.6II,HSP17.6A,BCB,DIN10,AT5G57510,RHL41,AT5G65207,AT1G07400,AT1G10140,AT1G19530,AT1G21550,AT1G26800,AT1G76600,AT1G78850
1_Member	GO Biological Processes	GO:0036293	response to decreased oxygen levels	-18.2687	-15.1944	30/272	817155,818588,819386,820163,821112,821302,822041,822119,822833,823768,824140,826616,828854,828855,829383,830003,831075,831076,832145,832147,835855,836103,836645,837252,837551,838540,838756,839223,843993,844222	HSFA2,HSPRO2,GSTF8,AT3G10020,LBD41,AT3G03280,MBF1C,AGC2-1,ERD5,HSP17.4,PSK4,ATHSP22.0,AT4G27450,CBSX5,AT4G32480,STY46,HSP17.6II,HSP17.6A,BCB,DIN10,AT5G57510,RHL41,AT5G65207,AT1G07400,AT1G10140,AT1G19530,AT1G21550,AT1G26800,AT1G76600,AT1G78850
1_Member	GO Biological Processes	GO:0070482	response to oxygen levels	-18.1779	-15.1828	30/274	817155,818588,819386,820163,821112,821302,822041,822119,822833,823768,824140,826616,828854,828855,829383,830003,831075,831076,832145,832147,835855,836103,836645,837252,837551,838540,838756,839223,843993,844222	HSFA2,HSPRO2,GSTF8,AT3G10020,LBD41,AT3G03280,MBF1C,AGC2-1,ERD5,HSP17.4,PSK4,ATHSP22.0,AT4G27450,CBSX5,AT4G32480,STY46,HSP17.6II,HSP17.6A,BCB,DIN10,AT5G57510,RHL41,AT5G65207,AT1G07400,AT1G10140,AT1G19530,AT1G21550,AT1G26800,AT1G76600,AT1G78850
2_Member	GO Biological Processes	GO:0009266	response to temperature stimulus	-13.4105	-10.4824	37/631	816688,817155,817499,819331,819386,820438,820482,822041,823768,824195,824262,824528,825510,826616,826849,827273,827880,829915,830068,831075,831076,832145,832147,833998,834040,834489,836103,836772,836841,837252,838174,838896,839341,841789,842203,842944,6240762	LEA,HSFA2,AT2G29500,GolS1,GSTF8,HSP70,SMP1,MBF1C,HSP17.4,HEC2,XERO1,AT3G53600,AT-HSFA7B,ATHSP22.0,Hop3,DI21,HSA32,BT5,AT4G39130,HSP17.6II,HSP17.6A,BCB,DIN10,AATP1,OLEO2,MAP18,RHL41,RAB18,HEC1,AT1G07400,Hsp70b,AT1G22890,LHY,AT1G53540,ZF14,BGLU21,AT1G27461
2_Member	GO Biological Processes	GO:0010035	response to inorganic substance	-7.49084	-4.79682	31/756	816688,817155,817499,818294,818435,818614,819331,821820,822041,822833,823768,824262,824528,826616,827246,827273,829915,830068,831075,831076,833998,834489,836050,836772,837252,838896,841231,841789,843262,844222,28720712	LEA,HSFA2,AT2G29500,RD28,LTP2,ABI4,GolS1,AT3G22490,MBF1C,ERD5,HSP17.4,XERO1,AT3G53600,ATHSP22.0,AT4G15690,DI21,BT5,AT4G39130,HSP17.6II,HSP17.6A,AATP1,MAP18,LTP4,RAB18,AT1G07400,AT1G22890,PER1,AT1G53540,WRKY57,AT1G78850,AT5G05300
2_Member	GO Biological Processes	GO:0009409	response to cold	-5.69855	-3.1558	19/399	816688,819331,819386,824262,824528,827273,829915,830068,832145,832147,833998,834040,834489,836103,836772,838896,839341,842944,6240762	LEA,GolS1,GSTF8,XERO1,AT3G53600,DI21,BT5,AT4G39130,BCB,DIN10,AATP1,OLEO2,MAP18,RHL41,RAB18,AT1G22890,LHY,BGLU21,AT1G27461
2_Member	GO Biological Processes	GO:0009414	response to water deprivation	-4.78772	-2.35694	17/381	816688,818294,818435,818614,819331,822041,822833,824262,824528,827273,830068,833998,836050,836772,838896,841231,843262	LEA,RD28,LTP2,ABI4,GolS1,MBF1C,ERD5,XERO1,AT3G53600,DI21,AT4G39130,AATP1,LTP4,RAB18,AT1G22890,PER1,WRKY57
2_Member	GO Biological Processes	GO:0009415	response to water	-4.62997	-2.2185	17/392	816688,818294,818435,818614,819331,822041,822833,824262,824528,827273,830068,833998,836050,836772,838896,841231,843262	LEA,RD28,LTP2,ABI4,GolS1,MBF1C,ERD5,XERO1,AT3G53600,DI21,AT4G39130,AATP1,LTP4,RAB18,AT1G22890,PER1,WRKY57
2_Member	GO Biological Processes	GO:0001101	response to acid chemical	-4.20432	-1.84609	17/424	816688,818294,818435,818614,819331,822041,822833,824262,824528,827273,830068,833998,836050,836772,838896,841231,843262	LEA,RD28,LTP2,ABI4,GolS1,MBF1C,ERD5,XERO1,AT3G53600,DI21,AT4G39130,AATP1,LTP4,RAB18,AT1G22890,PER1,WRKY57
2_Member	GO Biological Processes	GO:0009631	cold acclimation	-3.86774	-1.5417	6/59	816688,824262,827273,830068,836103,836772	LEA,XERO1,DI21,AT4G39130,RHL41,RAB18
3_Member	GO Biological Processes	GO:0006979	response to oxidative stress	-8.75114	-5.88102	25/446	817155,817499,818588,819331,820163,820276,821578,822119,822833,823768,826616,827831,829915,831075,831076,831559,832145,832147,832258,836103,837252,841789,843537,843643,28720712	HSFA2,AT2G29500,HSPRO2,GolS1,AT3G10020,FER2,AT3G20340,AGC2-1,ERD5,HSP17.4,ATHSP22.0,AT4G20830,BT5,HSP17.6II,HSP17.6A,AT5G16960,BCB,DIN10,AT5G21280,RHL41,AT1G07400,AT1G53540,AT1G72060,AT1G73120,AT5G05300
3_Member	GO Biological Processes	GO:0006970	response to osmotic stress	-8.19021	-5.37125	27/549	817047,817273,817499,818294,818614,819331,821691,823768,824528,826616,829041,831075,831076,833998,834489,835005,836050,836103,836596,837252,838896,841789,842203,842944,843262,6240762,28720712	CIPK16,NTL8,AT2G29500,RD28,ABI4,GolS1,BGLU19,HSP17.4,AT3G53600,ATHSP22.0,AT4G29200,HSP17.6II,HSP17.6A,AATP1,MAP18,bZIP1,LTP4,RHL41,ABR1,AT1G07400,AT1G22890,AT1G53540,ZF14,BGLU21,WRKY57,AT1G27461,AT5G05300
3_Member	GO Biological Processes	GO:0009408	response to heat	-8.11677	-5.34357	18/249	817155,817499,819331,820438,820482,822041,823768,825510,826616,826849,827880,831075,831076,836103,837252,838174,841789,842203	HSFA2,AT2G29500,GolS1,HSP70,SMP1,MBF1C,HSP17.4,AT-HSFA7B,ATHSP22.0,Hop3,HSA32,HSP17.6II,HSP17.6A,RHL41,AT1G07400,Hsp70b,AT1G53540,ZF14
3_Member	GO Biological Processes	GO:0042542	response to hydrogen peroxide	-7.27635	-4.64928	10/74	817155,817499,823768,826616,829915,831075,831076,837252,841789,28720712	HSFA2,AT2G29500,HSP17.4,ATHSP22.0,BT5,HSP17.6II,HSP17.6A,AT1G07400,AT1G53540,AT5G05300
3_Member	GO Biological Processes	GO:0009651	response to salt stress	-5.87409	-3.30501	21/465	817047,817273,817499,819331,821691,823768,826616,829041,831075,831076,833998,834489,835005,836050,836103,837252,838896,841789,842944,843262,28720712	CIPK16,NTL8,AT2G29500,GolS1,BGLU19,HSP17.4,ATHSP22.0,AT4G29200,HSP17.6II,HSP17.6A,AATP1,MAP18,bZIP1,LTP4,RHL41,AT1G07400,AT1G22890,AT1G53540,BGLU21,WRKY57,AT5G05300
3_Member	KEGG Pathway	ath04141	Protein processing in endoplasmic reticulum - Arabidopsis thaliana (thale cress)	-5.15524	-2.63731	13/215	817499,820438,823768,824489,826616,828623,831075,831076,835218,837252,838174,841687,841789	AT2G29500,HSP70,HSP17.4,AtCDC48B,ATHSP22.0,HSP23.6-MITO,HSP17.6II,HSP17.6A,AT5G51440,AT1G07400,Hsp70b,AT1G52560,AT1G53540
3_Member	GO Biological Processes	GO:0051259	protein complex oligomerization	-5.0773	-2.59726	7/55	817499,823768,826616,831075,831076,837252,841789	AT2G29500,HSP17.4,ATHSP22.0,HSP17.6II,HSP17.6A,AT1G07400,AT1G53540
3_Member	GO Biological Processes	GO:0000302	response to reactive oxygen species	-4.1452	-1.80336	10/163	817155,817499,823768,826616,829915,831075,831076,837252,841789,28720712	HSFA2,AT2G29500,HSP17.4,ATHSP22.0,BT5,HSP17.6II,HSP17.6A,AT1G07400,AT1G53540,AT5G05300
3_Member	GO Biological Processes	GO:0006457	protein folding	-3.58013	-1.32544	10/191	816578,817499,820438,823768,826616,831075,831076,837252,838174,841789	AT2G20560,AT2G29500,HSP70,HSP17.4,ATHSP22.0,HSP17.6II,HSP17.6A,AT1G07400,Hsp70b,AT1G53540
4_Member	GO Biological Processes	GO:0033993	response to lipid	-7.4954	-4.79682	32/798	816688,817273,818608,818614,818722,819331,820276,820768,822041,822061,822447,824262,824344,824528,825014,826473,826545,827273,830003,830068,830859,831162,831700,833998,834489,835250,835256,836050,836596,836772,842203,843030	LEA,NTL8,GEA6,ABI4,ORS1,GolS1,FER2,AT3G15356,MBF1C,ABI3,PMZ,XERO1,EM1,AT3G53600,AT3G58450,EXO,GASA3,DI21,STY46,AT4G39130,PROPEP4,JAZ10,LECRKA4.2,AATP1,MAP18,AHG1,GA20OX2,LTP4,ABR1,RAB18,ZF14,LBD40
4_Member	GO Biological Processes	GO:0097305	response to alcohol	-7.37879	-4.71953	24/485	816688,818608,818614,818722,819125,819331,820276,822041,822061,822447,824262,824344,825014,827273,830003,830068,831700,833998,834489,835250,836050,836596,836772,842203	LEA,GEA6,ABI4,ORS1,ATG8E,GolS1,FER2,MBF1C,ABI3,PMZ,XERO1,EM1,AT3G58450,DI21,STY46,AT4G39130,LECRKA4.2,AATP1,MAP18,AHG1,LTP4,ABR1,RAB18,ZF14
4_Member	GO Biological Processes	GO:0009737	response to abscisic acid	-6.87248	-4.27537	23/478	816688,818608,818614,818722,819331,820276,822041,822061,822447,824262,824344,825014,827273,830003,830068,831700,833998,834489,835250,836050,836596,836772,842203	LEA,GEA6,ABI4,ORS1,GolS1,FER2,MBF1C,ABI3,PMZ,XERO1,EM1,AT3G58450,DI21,STY46,AT4G39130,LECRKA4.2,AATP1,MAP18,AHG1,LTP4,ABR1,RAB18,ZF14
5_Member	GO Biological Processes	GO:0010162	seed dormancy process	-5.04824	-2.59726	6/37	818608,818727,820482,826705,841231,844175	GEA6,M10,SMP1,AT4G11040,PER1,NCED9
5_Member	GO Biological Processes	GO:0022611	dormancy process	-5.04824	-2.59726	6/37	818608,818727,820482,826705,841231,844175	GEA6,M10,SMP1,AT4G11040,PER1,NCED9
5_Member	GO Biological Processes	GO:0010431	seed maturation	-4.59135	-2.21609	7/65	818608,818727,820482,826705,833998,841231,844175	GEA6,M10,SMP1,AT4G11040,AATP1,PER1,NCED9
5_Member	GO Biological Processes	GO:0048609	multicellular organismal reproductive process	-3.61686	-1.34881	10/189	816961,818608,818727,819090,820482,826705,833998,835005,841231,844175	LRL1,GEA6,M10,DAD1,SMP1,AT4G11040,AATP1,bZIP1,PER1,NCED9
5_Member	GO Biological Processes	GO:0032504	multicellular organism reproduction	-3.49046	-1.24873	10/196	816961,818608,818727,819090,820482,826705,833998,835005,841231,844175	LRL1,GEA6,M10,DAD1,SMP1,AT4G11040,AATP1,bZIP1,PER1,NCED9
5_Member	GO Biological Processes	GO:0021700	developmental maturation	-3.287	-1.0701	10/208	816961,818608,818727,819090,820482,826705,833998,834489,841231,844175	LRL1,GEA6,M10,DAD1,SMP1,AT4G11040,AATP1,MAP18,PER1,NCED9
5_Member	GO Biological Processes	GO:0071695	anatomical structure maturation	-2.96532	-0.771903	9/190	816961,818608,818727,820482,826705,833998,834489,841231,844175	LRL1,GEA6,M10,SMP1,AT4G11040,AATP1,MAP18,PER1,NCED9
6_Member	GO Biological Processes	GO:0009636	response to toxic substance	-4.60257	-2.21609	11/175	814939,817493,817496,817497,819386,821204,830443,837024,838288,841231,842203	AT2G04050,GSTU6,GSTU3,GSTU2,GSTF8,AT3G03620,AT5G05600,YUC9,GSTU24,PER1,ZF14
6_Member	GO Biological Processes	GO:0098754	detoxification	-3.66847	-1.37239	9/152	814939,817493,817496,817497,819386,821204,838288,841231,842203	AT2G04050,GSTU6,GSTU3,GSTU2,GSTF8,AT3G03620,GSTU24,PER1,ZF14
6_Member	GO Biological Processes	GO:0009407	toxin catabolic process	-3.43976	-1.21063	5/46	817493,817496,817497,819386,838288	GSTU6,GSTU3,GSTU2,GSTF8,GSTU24
6_Member	GO Biological Processes	GO:0009404	toxin metabolic process	-2.9385	-0.756368	5/59	817493,817496,817497,819386,838288	GSTU6,GSTU3,GSTU2,GSTF8,GSTU24
6_Member	KEGG Pathway	ath00480	Glutathione metabolism - Arabidopsis thaliana (thale cress)	-2.57838	-0.467934	6/103	817493,817496,817497,819386,838288,841231	GSTU6,GSTU3,GSTU2,GSTF8,GSTU24,PER1
6_Member	GO Biological Processes	GO:0006749	glutathione metabolic process	-2.45124	-0.359276	5/76	817493,817496,817497,819386,838288	GSTU6,GSTU3,GSTU2,GSTF8,GSTU24
6_Member	GO Biological Processes	GO:0019748	secondary metabolic process	-2.10923	-0.0684195	10/302	817493,817496,817497,819386,821691,830823,838288,842479,842944,843126	GSTU6,GSTU3,GSTU2,GSTF8,BGLU19,SCPL19,GSTU24,BGLU46,BGLU21,CCOAMT
7_Member	GO Biological Processes	GO:0035967	cellular response to topologically incorrect protein	-3.74735	-1.43655	6/62	817155,820438,824489,828203,838174,839223	HSFA2,HSP70,AtCDC48B,AT4G02690,Hsp70b,AT1G26800
7_Member	GO Biological Processes	GO:0035966	response to topologically incorrect protein	-3.6336	-1.35176	6/65	817155,820438,824489,828203,838174,839223	HSFA2,HSP70,AtCDC48B,AT4G02690,Hsp70b,AT1G26800
7_Member	GO Biological Processes	GO:0006986	response to unfolded protein	-2.70583	-0.576082	4/40	817155,820438,828203,838174	HSFA2,HSP70,AT4G02690,Hsp70b
7_Member	GO Biological Processes	GO:0034620	cellular response to unfolded protein	-2.70583	-0.576082	4/40	817155,820438,828203,838174	HSFA2,HSP70,AT4G02690,Hsp70b
8_Member	KEGG Pathway	ath00940	Phenylpropanoid biosynthesis - Arabidopsis thaliana (thale cress)	-3.20123	-0.996227	9/176	821691,830823,839082,839435,841231,842479,842944,843126,843795	BGLU19,SCPL19,AT1G24735,BGLU11,PER1,BGLU46,BGLU21,CCOAMT,CYP98A8
9_Member	GO Biological Processes	GO:0071326	cellular response to monosaccharide stimulus	-2.77708	-0.616668	3/18	818614,823554,835005	ABI4,NAC060,bZIP1
9_Member	GO Biological Processes	GO:0071331	cellular response to hexose stimulus	-2.77708	-0.616668	3/18	818614,823554,835005	ABI4,NAC060,bZIP1
9_Member	GO Biological Processes	GO:0010565	regulation of cellular ketone metabolic process	-2.0623	-0.0372848	5/94	818614,822293,831612,835005,844309	ABI4,FUS3,AT5G17460,bZIP1,WRI4
10_Member	GO Biological Processes	GO:0071369	cellular response to ethylene stimulus	-2.71975	-0.576082	5/66	818722,820768,822041,832590,839732	ORS1,AT3G15356,MBF1C,ESE3,ERF12
11_Member	GO Biological Processes	GO:2000022	regulation of jasmonic acid mediated signaling pathway	-2.62686	-0.506867	4/42	824528,830443,831162,838107	AT3G53600,AT5G05600,JAZ10,GLYI4
12_Member	GO Biological Processes	GO:0010200	response to chitin	-2.51841	-0.417307	3/22	820768,824528,836103	AT3G15356,AT3G53600,RHL41
12_Member	GO Biological Processes	GO:0009611	response to wounding	-2.23776	-0.163524	9/244	817315,819090,819150,820768,822119,824528,831162,832145,836103	CYP94C1,DAD1,LBD18,AT3G15356,AGC2-1,AT3G53600,JAZ10,BCB,RHL41
13_Member	KEGG Pathway	ath00280	Valine, leucine and isoleucine degradation - Arabidopsis thaliana (thale cress)	-2.28851	-0.205507	4/52	818421,819869,837543,838362	AGT3,BCE2,BCAT-2,MCCA
14_Member	GO Biological Processes	GO:1902074	response to salt	-2.21623	-0.159037	3/28	824528,836596,844222	AT3G53600,ABR1,AT1G78850
15_Member	GO Biological Processes	GO:0019915	lipid storage	-2.21623	-0.159037	3/28	821388,834040,841321	AT3G18570,OLEO2,AT1G48990
16_Member	GO Biological Processes	GO:1901606	alpha-amino acid catabolic process	-2.20159	-0.152664	5/87	818588,822833,830635,837385,838362	HSPRO2,ERD5,GDH2,THA1,MCCA
16_Member	GO Biological Processes	GO:0009063	cellular amino acid catabolic process	-2.0623	-0.0372848	5/94	818588,822833,830635,837385,838362	HSPRO2,ERD5,GDH2,THA1,MCCA
