# Supplementary material for: Histone Deacetylases HD2A and HD2B Undergo Feedback Regulation by ABA and Modulate Drought Tolerance via Mediating ABA-Induced Transcriptional Repression
Source: Genes (Basel). 2023 May 30;14(6):1199. doi: 10.3390/genes14061199 (PMC10298649; doi:10.3390/genes14061199)
Supplement: Supplementary file 1 [file genes-14-01199-s001.zip › Supplemental data set 5. HD2A- and HD2B-dependent genes down-regulated by ABA.xlsx]

## Sheet: Annotation
Figure 2C, HD2A/B dependent ABA downregulated genes
	Gene ID	Type	Tax ID	Homologene Gene ID	Homologene Gene Tax ID	Gene Symbol	Description	Biological Process (GO)	GO:0044272 sulfur compound biosynthetic p	GO:0042594 response to starvation	GO:0000103 sulfate assimilation	GO:0010438 cellular response to sulfur st	GO:0009625 response to insect	GO:0015743 malate transport	ath00480 Glutathione metabolism - Arabi	GO:0009827 plant-type cell wall modificat	ath00910 Nitrogen metabolism - Arabidop	ath00500 Starch and sucrose metabolism
AT3G20015	821540	ensembl_gene_id	A. thaliana	821540	A. thaliana	AT3G20015	Eukaryotic aspartyl protease family protein		0	0	0	0	0	0	0	0	0	0
AT5G08570	830758	ensembl_gene_id	A. thaliana	830758	A. thaliana	AT5G08570	Pyruvate kinase family protein	GO:0006096 glycolytic process;GO:0006757 ATP generation from ADP;GO:0009135 purine nucleoside diphosphate metabolic process	1	0	0	0	0	0	0	0	0	0
AT2G38970	818482	ensembl_gene_id	A. thaliana	818482	A. thaliana	AT2G38970	Zinc finger (C3HC4-type RING finger) family protein		0	0	0	0	0	0	0	0	0	0
AT3G48100	823965	ensembl_gene_id	A. thaliana	823965	A. thaliana	RR5	response regulator 5	GO:0009736 cytokinin-activated signaling pathway;GO:0071368 cellular response to cytokinin stimulus;GO:0010114 response to red light	0	0	0	0	0	0	0	0	0	0
AT3G03770	821164	ensembl_gene_id	A. thaliana	821164	A. thaliana	AT3G03770	Leucine-rich repeat protein kinase family protein	GO:0046777 protein autophosphorylation;GO:0006468 protein phosphorylation;GO:0016310 phosphorylation	0	0	0	0	0	0	0	0	0	0
AT3G63160	825491	ensembl_gene_id	A. thaliana	825491	A. thaliana	OEP6	outer envelope membrane protein	GO:0008150 biological_process	0	0	0	0	0	0	0	0	0	0
AT4G15540	827227	ensembl_gene_id	A. thaliana	827227	A. thaliana	UMAMIT38	EamA-like transporter family		0	0	0	0	0	0	0	0	0	0
AT4G34980	829650	ensembl_gene_id	A. thaliana	829650	A. thaliana	SLP2	subtilisin-like serine protease 2	GO:0009827 plant-type cell wall modification;GO:0009664 plant-type cell wall organization;GO:0042545 cell wall modification	0	0	0	0	0	0	0	1	0	0
AT4G33770	829519	ensembl_gene_id	A. thaliana	829519	A. thaliana	AT4G33770	Inositol 1,3,4-trisphosphate 5/6-kinase family protein	GO:0032957 inositol trisphosphate metabolic process;GO:0052746 inositol phosphorylation;GO:0046835 carbohydrate phosphorylation	0	0	0	0	0	0	0	0	0	0
AT1G24280	839044	ensembl_gene_id	A. thaliana	839044	A. thaliana	G6PD3	glucose-6-phosphate dehydrogenase 3	GO:0009051 pentose-phosphate shunt, oxidative branch;GO:0006098 pentose-phosphate shunt;GO:0006740 NADPH regeneration	1	0	0	0	0	0	1	0	0	0
AT1G03840	839396	ensembl_gene_id	A. thaliana	839396	A. thaliana	MGP	C2H2 and C2HC zinc fingers superfamily protein	GO:0009939 positive regulation of gibberellic acid mediated signaling pathway;GO:0008356 asymmetric cell division;GO:0009937 regulation of gibberellic acid mediated signaling pathway	0	0	0	0	0	0	0	0	0	0
AT4G30020	829125	ensembl_gene_id	A. thaliana	829125	A. thaliana	AT4G30020	PA-domain containing subtilase family protein		0	0	0	0	0	0	0	0	0	0
AT5G60800	836201	ensembl_gene_id	A. thaliana	836201	A. thaliana	AT5G60800	Heavy metal transport/detoxification superfamily protein	GO:0009910 negative regulation of flower development;GO:2000242 negative regulation of reproductive process;GO:0048581 negative regulation of post-embryonic development	0	0	0	0	0	0	0	0	0	0
AT2G24645	10723071	ensembl_gene_id	A. thaliana	10723071	A. thaliana	AT2G24645	Transcriptional factor B3 family protein		0	0	0	0	0	0	0	0	0	0
AT3G59250	825094	ensembl_gene_id	A. thaliana	825094	A. thaliana	AT3G59250	F-box/RNI-like superfamily protein	GO:0008150 biological_process	0	0	0	0	0	0	0	0	0	0
AT5G16570	831519	ensembl_gene_id	A. thaliana	831519	A. thaliana	GLN1;4	glutamine synthetase 1;4	GO:0006542 glutamine biosynthetic process;GO:0042126 nitrate metabolic process;GO:0042128 nitrate assimilation	1	0	0	0	0	0	0	0	1	0
AT1G16500	838220	ensembl_gene_id	A. thaliana	838220	A. thaliana	AT1G16500	filamentous hemagglutinin transporter	GO:0008150 biological_process	0	0	0	0	0	0	0	0	0	0
AT1G69523	843286	ensembl_gene_id	A. thaliana	843286	A. thaliana	AT1G69523	S-adenosyl-L-methionine-dependent methyltransferases superfamily protein		0	0	0	0	0	0	0	0	0	0
AT5G46600	834703	ensembl_gene_id	A. thaliana	834703	A. thaliana	AT5G46600	aluminum activated malate transporter family protein	GO:0015743 malate transport;GO:0015740 C4-dicarboxylate transport;GO:0006835 dicarboxylic acid transport	0	0	0	0	0	1	0	0	0	0
AT5G25970	832666	ensembl_gene_id	A. thaliana	832666	A. thaliana	AT5G25970	Core-2/I-branching beta-1,6-N-acetylglucosaminyltransferase family protein		0	0	0	0	0	0	0	0	0	0
AT5G52940	835371	ensembl_gene_id	A. thaliana	835371	A. thaliana	AT5G52940	hypothetical protein (DUF295)	GO:0008150 biological_process	0	0	0	0	0	0	0	0	0	0
AT2G15620	816055	ensembl_gene_id	A. thaliana	816055	A. thaliana	NIR1	nitrite reductase 1	GO:0042126 nitrate metabolic process;GO:0042128 nitrate assimilation;GO:2001057 reactive nitrogen species metabolic process	0	0	0	0	0	0	0	0	1	0
AT3G52870	824453	ensembl_gene_id	A. thaliana	824453	A. thaliana	AT3G52870	IQ calmodulin-binding motif family protein	GO:0008150 biological_process	0	0	0	0	0	0	0	0	0	0
AT1G54010	841839	ensembl_gene_id	A. thaliana	841839	A. thaliana	AT1G54010	GDSL-like Lipase/Acylhydrolase superfamily protein		0	0	0	0	0	0	0	0	0	0
AT4G15500	827222	ensembl_gene_id	A. thaliana	827222	A. thaliana	UGT84A4	UDP-Glycosyltransferase superfamily protein		0	0	0	0	0	0	0	0	0	0
AT5G48880	834946	ensembl_gene_id	A. thaliana	834946	A. thaliana	KAT5	peroxisomal 3-keto-acyl-CoA thiolase 2	GO:0010124 phenylacetate catabolic process;GO:0042178 xenobiotic catabolic process;GO:0006805 xenobiotic metabolic process	0	0	0	0	0	0	0	0	0	0
AT2G35860	818159	ensembl_gene_id	A. thaliana	818159	A. thaliana	FLA16	FASCICLIN-like arabinogalactan protein 16 precursor		0	0	0	0	0	0	0	0	0	0
AT5G50160	835081	ensembl_gene_id	A. thaliana	835081	A. thaliana	FRO8	ferric reduction oxidase 8		0	0	0	0	0	0	0	0	0	0
AT1G03055	838334	ensembl_gene_id	A. thaliana	838334	A. thaliana	D27	beta-carotene isomerase D27-like protein	GO:1901600 strigolactone metabolic process;GO:1901601 strigolactone biosynthetic process;GO:0016106 sesquiterpenoid biosynthetic process	0	0	0	0	0	0	0	0	0	0
AT1G69440	843276	ensembl_gene_id	A. thaliana	843276	A. thaliana	AGO7	Argonaute family protein	GO:0010599 production of lsiRNA involved in RNA interference;GO:0010050 vegetative phase change;GO:0009616 RNAi-mediated antiviral immune response	0	0	0	0	0	0	0	0	0	0
AT2G29170	817466	ensembl_gene_id	A. thaliana	817466	A. thaliana	AT2G29170	NAD(P)-binding Rossmann-fold superfamily protein		0	0	0	0	0	0	0	0	0	0
AT2G48090	819421	ensembl_gene_id	A. thaliana	819421	A. thaliana	AT2G48090	hypothetical protein	GO:0008150 biological_process	0	0	0	0	0	0	0	0	0	0
AT4G12830	826895	ensembl_gene_id	A. thaliana	826895	A. thaliana	AT4G12830	alpha/beta-Hydrolases superfamily protein		0	0	0	0	0	0	0	0	0	0
AT1G04620	839472	ensembl_gene_id	A. thaliana	839472	A. thaliana	HCAR	coenzyme F420 hydrogenase family / dehydrogenase, beta subunit family	GO:0033354 chlorophyll cycle;GO:0015994 chlorophyll metabolic process;GO:0006778 porphyrin-containing compound metabolic process	0	0	0	0	0	0	0	0	0	0
AT5G52930	835370	ensembl_gene_id	A. thaliana	835370	A. thaliana	AT5G52930	hypothetical protein (DUF295)	GO:0008150 biological_process	0	0	0	0	0	0	0	0	0	0
AT4G17670	827487	ensembl_gene_id	A. thaliana	827487	A. thaliana	AT4G17670	senescence-associated family protein (DUF581)	GO:1905582 response to mannose;GO:0009749 response to glucose;GO:0009746 response to hexose	0	1	0	0	0	0	0	0	0	0
AT5G49780	835041	ensembl_gene_id	A. thaliana	835041	A. thaliana	AT5G49780	Leucine-rich repeat protein kinase family protein	GO:0006468 protein phosphorylation;GO:0016310 phosphorylation;GO:0006796 phosphate-containing compound metabolic process	0	0	0	0	0	0	0	0	0	0
AT2G46535	819265	ensembl_gene_id	A. thaliana	819265	A. thaliana	AT2G46535	hypothetical protein	GO:0008150 biological_process	0	0	0	0	0	0	0	0	0	0
AT4G28250	828940	ensembl_gene_id	A. thaliana	828940	A. thaliana	EXPB3	expansin B3	GO:0006949 syncytium formation;GO:0009828 plant-type cell wall loosening;GO:0009827 plant-type cell wall modification	0	0	0	0	0	0	0	1	0	0
AT3G02040	821175	ensembl_gene_id	A. thaliana	821175	A. thaliana	SRG3	senescence-related gene 3	GO:0046475 glycerophospholipid catabolic process;GO:0046503 glycerolipid catabolic process;GO:0030643 cellular phosphate ion homeostasis	0	0	0	0	0	0	0	0	0	0
AT5G05840	830469	ensembl_gene_id	A. thaliana	830469	A. thaliana	AT5G05840	replication factor C subunit, putative (DUF620)	GO:0008150 biological_process	0	0	0	0	0	0	0	0	0	0
AT5G06610	830549	ensembl_gene_id	A. thaliana	830549	A. thaliana	AT5G06610	lipase (DUF620)	GO:2001009 regulation of plant-type cell wall cellulose biosynthetic process;GO:0010981 regulation of cell wall macromolecule metabolic process;GO:0048759 xylem vessel member cell differentiation	0	0	0	1	0	0	0	1	0	0
AT1G62180	842514	ensembl_gene_id	A. thaliana	842514	A. thaliana	APR2	5'adenylylphosphosulfate reductase 2	GO:0019379 sulfate assimilation, phosphoadenylyl sulfate reduction by phosphoadenylyl-sulfate reductase (thioredoxin);GO:0019419 sulfate reduction;GO:0000103 sulfate assimilation	1	0	1	0	0	0	0	0	0	0
AT2G21660	816705	ensembl_gene_id	A. thaliana	816705	A. thaliana	GRP7	cold, circadian rhythm, and rna binding 2	GO:0010501 RNA secondary structure unwinding;GO:0000380 alternative mRNA splicing, via spliceosome;GO:0032392 DNA geometric change	0	0	0	0	0	0	0	0	0	0
AT5G62360	836357	ensembl_gene_id	A. thaliana	836357	A. thaliana	AT5G62360	Plant invertase/pectin methylesterase inhibitor superfamily protein	GO:0009827 plant-type cell wall modification;GO:0043086 negative regulation of catalytic activity;GO:0044092 negative regulation of molecular function	0	0	0	0	0	0	0	1	0	0
AT2G28250	817371	ensembl_gene_id	A. thaliana	817371	A. thaliana	NCRK	Protein kinase superfamily protein	GO:0010089 xylem development;GO:0010087 phloem or xylem histogenesis;GO:0009888 tissue development	0	0	0	0	0	0	0	0	0	0
AT1G31200	840008	ensembl_gene_id	A. thaliana	840008	A. thaliana	PP2-A9	phloem protein 2-A9		0	0	0	0	0	0	0	0	0	0
AT2G17060	816211	ensembl_gene_id	A. thaliana	816211	A. thaliana	AT2G17060	Disease resistance protein (TIR-NBS-LRR class) family	GO:0006952 defense response;GO:0007165 signal transduction;GO:0023052 signaling	0	0	0	0	0	0	0	0	0	0
AT2G36970	818271	ensembl_gene_id	A. thaliana	818271	A. thaliana	AT2G36970	UDP-Glycosyltransferase superfamily protein		0	0	0	0	0	0	0	0	0	0
AT4G16870	3770172	ensembl_gene_id	A. thaliana	3770172	A. thaliana	AT4G16870	hypothetical protein		0	0	0	0	0	0	0	0	0	0
AT3G19370	821471	ensembl_gene_id	A. thaliana	821471	A. thaliana	AT3G19370	filament-like protein (DUF869)		0	0	0	0	0	0	0	0	0	0
AT4G07290	28719909	ensembl_gene_id	A. thaliana	28719909	A. thaliana	AT4G07290	ncRNA		0	0	0	0	0	0	0	0	0	0
AT1G28610	839761	ensembl_gene_id	A. thaliana	839761	A. thaliana	AT1G28610	GDSL-like Lipase/Acylhydrolase superfamily protein		0	0	0	0	0	0	0	0	0	0
AT5G59130	836031	ensembl_gene_id	A. thaliana	836031	A. thaliana	AT5G59130	Subtilase family protein		0	0	0	0	0	0	0	0	0	0
AT2G14510	815938	ensembl_gene_id	A. thaliana	815938	A. thaliana	AT2G14510	Leucine-rich repeat protein kinase family protein	GO:0006468 protein phosphorylation;GO:0016310 phosphorylation;GO:0006796 phosphate-containing compound metabolic process	0	0	0	0	0	0	0	0	0	0
AT5G40850	834085	ensembl_gene_id	A. thaliana	834085	A. thaliana	UPM1	urophorphyrin methylase 1	GO:1900058 regulation of sulfate assimilation;GO:0019354 siroheme biosynthetic process;GO:0046156 siroheme metabolic process	0	0	0	1	0	0	0	0	0	0
AT3G50770	824241	ensembl_gene_id	A. thaliana	824241	A. thaliana	CML41	calmodulin-like 41		0	0	0	0	0	0	0	0	0	0
AT1G17665	838343	ensembl_gene_id	A. thaliana	838343	A. thaliana	AT1G17665	CA-responsive protein	GO:0008150 biological_process	0	0	0	0	0	0	0	0	0	0
AT4G14680	827118	ensembl_gene_id	A. thaliana	827118	A. thaliana	APS3	Pseudouridine synthase/archaeosine transglycosylase-like family protein	GO:0070206 protein trimerization;GO:0070814 hydrogen sulfide biosynthetic process;GO:0070813 hydrogen sulfide metabolic process	1	1	1	0	0	0	0	0	0	0
AT3G12610	820441	ensembl_gene_id	A. thaliana	820441	A. thaliana	DRT100	Leucine-rich repeat (LRR) family protein	GO:0009650 UV protection;GO:0009411 response to UV;GO:0009416 response to light stimulus	0	0	0	0	0	0	0	0	0	0
AT1G70550	843392	ensembl_gene_id	A. thaliana	843392	A. thaliana	AT1G70550	NEP-interacting protein, putative (DUF239)	GO:0008150 biological_process	0	0	0	0	0	0	0	0	0	0
AT2G41820	818781	ensembl_gene_id	A. thaliana	818781	A. thaliana	AT2G41820	Leucine-rich repeat protein kinase family protein		0	0	0	0	0	0	0	0	0	0
AT2G43550	818957	ensembl_gene_id	A. thaliana	818957	A. thaliana	AT2G43550	scorpion toxin-like knottin superfamily protein	GO:0008150 biological_process	0	0	0	0	0	0	0	0	0	0
AT5G25840	832653	ensembl_gene_id	A. thaliana	832653	A. thaliana	AT5G25840	DUF1677 family protein (DUF1677)	GO:0008150 biological_process	0	0	0	0	0	0	0	0	0	0
AT2G42600	818860	ensembl_gene_id	A. thaliana	818860	A. thaliana	PPC2	phosphoenolpyruvate carboxylase 2	GO:0006099 tricarboxylic acid cycle;GO:0009060 aerobic respiration;GO:0045333 cellular respiration	0	0	0	0	0	0	0	0	0	0
AT3G57200	824887	ensembl_gene_id	A. thaliana	824887	A. thaliana	AT3G57200	glycosyltransferase-like protein	GO:0030244 cellulose biosynthetic process;GO:0030243 cellulose metabolic process;GO:0051274 beta-glucan biosynthetic process	0	0	0	0	0	0	0	0	0	0
AT4G12900	826902	ensembl_gene_id	A. thaliana	826902	A. thaliana	AT4G12900	Gamma interferon responsive lysosomal thiol (GILT) reductase family protein		0	0	0	0	0	0	0	0	0	0
AT3G46970	823850	ensembl_gene_id	A. thaliana	823850	A. thaliana	PHS2	alpha-glucan phosphorylase 2	GO:0005980 glycogen catabolic process;GO:0005977 glycogen metabolic process;GO:0006112 energy reserve metabolic process	0	0	0	0	0	0	0	0	0	1
AT2G31230	817680	ensembl_gene_id	A. thaliana	817680	A. thaliana	ERF15	ethylene-responsive element binding factor 15	GO:0009873 ethylene-activated signaling pathway;GO:0071369 cellular response to ethylene stimulus;GO:0000160 phosphorelay signal transduction system	0	0	0	0	0	0	0	0	0	0
AT4G37890	829945	ensembl_gene_id	A. thaliana	829945	A. thaliana	EDA40	Zinc finger (C3HC4-type RING finger) family protein	GO:0000741 karyogamy;GO:0010197 polar nucleus fusion;GO:0009559 embryo sac central cell differentiation	0	0	0	0	0	0	0	0	0	0
AT3G49550	824117	ensembl_gene_id	A. thaliana	824117	A. thaliana	AT3G49550	hypothetical protein	GO:0008150 biological_process	0	0	0	0	0	0	0	0	0	0
AT5G17700	831637	ensembl_gene_id	A. thaliana	831637	A. thaliana	AT5G17700	MATE efflux family protein	GO:0046618 xenobiotic export;GO:1990961 xenobiotic detoxification by transmembrane export across the plasma membrane;GO:0042908 xenobiotic transport	0	0	0	0	0	0	1	0	0	0
AT2G23010	816832	ensembl_gene_id	A. thaliana	816832	A. thaliana	SCPL9	serine carboxypeptidase-like 9	GO:0006508 proteolysis;GO:0019538 protein metabolic process;GO:1901564 organonitrogen compound metabolic process	0	0	0	0	0	0	0	0	0	0
AT1G63300	842636	ensembl_gene_id	A. thaliana	842636	A. thaliana	AT1G63300	Myosin heavy chain-related protein	GO:0008150 biological_process	0	0	0	0	0	0	0	0	0	0
AT4G13000	826913	ensembl_gene_id	A. thaliana	826913	A. thaliana	AT4G13000	AGC (cAMP-dependent, cGMP-dependent and protein kinase C) kinase family protein	GO:0046777 protein autophosphorylation;GO:0006468 protein phosphorylation;GO:0016310 phosphorylation	0	0	0	0	0	0	0	0	0	0
AT1G07560	837270	ensembl_gene_id	A. thaliana	837270	A. thaliana	AT1G07560	Leucine-rich repeat protein kinase family protein	GO:0006468 protein phosphorylation;GO:0016310 phosphorylation;GO:0006796 phosphate-containing compound metabolic process	0	0	0	0	0	0	0	0	0	0
AT1G18075	3766747	ensembl_gene_id	A. thaliana	3766747	A. thaliana	MIR159b	ncRNA	GO:0009788 negative regulation of abscisic acid-activated signaling pathway;GO:1901420 negative regulation of response to alcohol;GO:1905958 negative regulation of cellular response to alcohol	0	0	0	0	0	0	0	0	0	0
AT1G76952	5007852	ensembl_gene_id	A. thaliana	5007852	A. thaliana	IDL5	inflorescence deficient in abscission (IDA)-like 5	GO:0010227 floral organ abscission;GO:0009838 abscission;GO:0048437 floral organ development	0	0	0	0	0	0	0	0	0	0
AT1G24020	839014	ensembl_gene_id	A. thaliana	839014	A. thaliana	MLP423	MLP-like protein 423	GO:0009738 abscisic acid-activated signaling pathway;GO:0071215 cellular response to abscisic acid stimulus;GO:0097306 cellular response to alcohol	0	0	0	0	0	0	0	0	0	0
AT5G20150	832137	ensembl_gene_id	A. thaliana	832137	A. thaliana	SPX1	SPX domain-containing protein 1	GO:0032106 positive regulation of response to extracellular stimulus;GO:0032109 positive regulation of response to nutrient levels;GO:0080040 positive regulation of cellular response to phosphate starvation	0	1	0	0	0	0	0	0	0	0
AT3G08635	28719146	ensembl_gene_id	A. thaliana	28719146	A. thaliana	AT3G08635	ncRNA		0	0	0	0	0	0	0	0	0	0
AT3G03780	821147	ensembl_gene_id	A. thaliana	821147	A. thaliana	MS2	methionine synthase 2	GO:0009086 methionine biosynthetic process;GO:0006555 methionine metabolic process;GO:0000097 sulfur amino acid biosynthetic process	1	0	0	0	0	0	0	0	0	0
AT1G30530	839933	ensembl_gene_id	A. thaliana	839933	A. thaliana	UGT78D1	UDP-glucosyl transferase 78D1	GO:0051553 flavone biosynthetic process;GO:0051555 flavonol biosynthetic process;GO:0051552 flavone metabolic process	0	0	0	0	0	0	0	0	0	0
AT5G11790	831051	ensembl_gene_id	A. thaliana	831051	A. thaliana	NDL2	N-MYC downregulated-like 2	GO:2000012 regulation of auxin polar transport;GO:0051049 regulation of transport;GO:0009753 response to jasmonic acid	0	0	0	0	0	0	0	0	0	0
AT1G75090	843846	ensembl_gene_id	A. thaliana	843846	A. thaliana	AT1G75090	DNA glycosylase superfamily protein	GO:0006284 base-excision repair;GO:0006281 DNA repair;GO:0006974 cellular response to DNA damage stimulus	0	0	0	0	0	0	0	0	0	0
AT4G39010	830056	ensembl_gene_id	A. thaliana	830056	A. thaliana	GH9B18	glycosyl hydrolase 9B18	GO:1990059 fruit valve development;GO:0010047 fruit dehiscence;GO:0009900 dehiscence	0	0	0	0	0	0	0	1	0	1
AT3G13900	820603	ensembl_gene_id	A. thaliana	820603	A. thaliana	AT3G13900	ATPase E1-E2 type family protein / haloacid dehalogenase-like hydrolase family protein	GO:1905038 regulation of membrane lipid metabolic process;GO:0045332 phospholipid translocation;GO:0034204 lipid translocation	0	0	0	0	0	0	0	0	0	0
AT4G14640	827114	ensembl_gene_id	A. thaliana	827114	A. thaliana	CAM8	calmodulin 8	GO:0005513 detection of calcium ion;GO:0009593 detection of chemical stimulus;GO:0051592 response to calcium ion	0	0	0	0	0	0	0	0	0	0
AT2G15040	28718276	ensembl_gene_id	A. thaliana	28718276	A. thaliana	RLP18	miscRNA		0	0	0	0	0	0	0	0	0	0
AT4G32000	829331	ensembl_gene_id	A. thaliana	829331	A. thaliana	AT4G32000	Protein kinase superfamily protein	GO:0006468 protein phosphorylation;GO:0016310 phosphorylation;GO:0006796 phosphate-containing compound metabolic process	0	0	0	0	0	0	0	0	0	0
AT5G48250	834878	ensembl_gene_id	A. thaliana	834878	A. thaliana	BBX8	B-box type zinc finger protein with CCT domain-containing protein		0	0	0	0	0	0	0	0	0	0
AT4G33970	829543	ensembl_gene_id	A. thaliana	829543	A. thaliana	AT4G33970	Leucine-rich repeat (LRR) family protein	GO:0009860 pollen tube growth;GO:0009932 cell tip growth;GO:0048588 developmental cell growth	0	0	0	0	0	0	0	0	0	0
AT2G15440	816036	ensembl_gene_id	A. thaliana	816036	A. thaliana	AT2G15440	polysaccharide biosynthesis protein (DUF579)	GO:0045492 xylan biosynthetic process;GO:0045491 xylan metabolic process;GO:0009834 plant-type secondary cell wall biogenesis	0	0	0	0	0	0	0	1	0	0
AT1G78020	844137	ensembl_gene_id	A. thaliana	844137	A. thaliana	AT1G78020	senescence-associated family protein, putative (DUF581)	GO:0090351 seedling development;GO:0042594 response to starvation;GO:0031667 response to nutrient levels	0	1	0	0	0	0	0	0	0	0
AT1G53035	841737	ensembl_gene_id	A. thaliana	841737	A. thaliana	AT1G53035	transmembrane protein	GO:0008150 biological_process	0	0	0	0	0	0	0	0	0	0
AT4G17090	827419	ensembl_gene_id	A. thaliana	827419	A. thaliana	CT-BMY	chloroplast beta-amylase	GO:0000024 maltose biosynthetic process;GO:0000023 maltose metabolic process;GO:0005983 starch catabolic process	0	0	0	0	0	0	0	0	0	1
AT4G15620	827239	ensembl_gene_id	A. thaliana	827239	A. thaliana	AT4G15620	Uncharacterized protein family (UPF0497)		0	0	0	0	0	0	0	0	0	0
AT2G32960	817858	ensembl_gene_id	A. thaliana	817858	A. thaliana	PFA-DSP2	Phosphotyrosine protein phosphatases superfamily protein	GO:0016311 dephosphorylation;GO:0006796 phosphate-containing compound metabolic process;GO:0006793 phosphorus metabolic process	0	0	0	0	0	0	0	0	0	0
AT3G49551	6240735	ensembl_gene_id	A. thaliana	6240735	A. thaliana	AT3G49551	hypothetical protein	GO:0008150 biological_process	0	0	0	0	0	0	0	0	0	0
AT5G23235	28721191	ensembl_gene_id	A. thaliana	28721191	A. thaliana	AT5G23235	miscRNA		0	0	0	0	0	0	0	0	0	0
AT4G01080	827902	ensembl_gene_id	A. thaliana	827902	A. thaliana	TBL26	TRICHOME BIREFRINGENCE-LIKE 26		0	0	0	0	0	0	0	0	0	0
AT1G48330	841253	ensembl_gene_id	A. thaliana	841253	A. thaliana	AT1G48330	SsrA-binding protein	GO:0008150 biological_process	0	0	0	0	0	0	0	0	0	0
AT3G08065	28719056	ensembl_gene_id	A. thaliana	28719056	A. thaliana	AT3G08065	ncRNA		0	0	0	0	0	0	0	0	0	0
AT1G66990	3767653	ensembl_gene_id	A. thaliana	3767653	A. thaliana	AT1G66990	miscRNA		0	0	0	0	0	0	0	0	0	0
AT2G46650	819277	ensembl_gene_id	A. thaliana	819277	A. thaliana	CB5-C	cytochrome B5		0	0	0	0	0	0	0	0	0	0
AT2G17050	816210	ensembl_gene_id	A. thaliana	816210	A. thaliana	AT2G17050	disease resistance protein (TIR-NBS-LRR class)	GO:0007165 signal transduction;GO:0023052 signaling;GO:0007154 cell communication	0	0	0	0	0	0	0	0	0	0
AT2G35700	818139	ensembl_gene_id	A. thaliana	818139	A. thaliana	ERF38	ERF family protein 38	GO:0009834 plant-type secondary cell wall biogenesis;GO:0009832 plant-type cell wall biogenesis;GO:0042546 cell wall biogenesis	0	0	0	0	0	0	0	1	0	0
AT2G40390	818632	ensembl_gene_id	A. thaliana	818632	A. thaliana	AT2G40390	neuronal PAS domain protein	GO:0008150 biological_process	0	0	0	0	0	0	0	0	0	0
AT4G29700	829091	ensembl_gene_id	A. thaliana	829091	A. thaliana	AT4G29700	Alkaline-phosphatase-like family protein		0	0	0	0	0	0	0	0	0	0
AT5G23240	832388	ensembl_gene_id	A. thaliana	832388	A. thaliana	AT5G23240	DNAJ heat shock N-terminal domain-containing protein		0	0	0	0	0	0	0	0	0	0
AT2G31790	817736	ensembl_gene_id	A. thaliana	817736	A. thaliana	AT2G31790	UDP-Glycosyltransferase superfamily protein		0	0	0	0	0	0	0	0	0	0
AT2G46660	819278	ensembl_gene_id	A. thaliana	819278	A. thaliana	CYP78A6	cytochrome P450, family 78, subfamily A, polypeptide 6	GO:0048316 seed development;GO:0010154 fruit development;GO:0048608 reproductive structure development	0	0	0	0	0	0	0	0	0	0
AT1G04770	839418	ensembl_gene_id	A. thaliana	839418	A. thaliana	AT1G04770	Tetratricopeptide repeat (TPR)-like superfamily protein	GO:0010438 cellular response to sulfur starvation;GO:0010439 regulation of glucosinolate biosynthetic process;GO:0042762 regulation of sulfur metabolic process	0	1	0	1	0	0	0	0	0	0
AT2G35637	5007934	ensembl_gene_id	A. thaliana	5007934	A. thaliana	AT2G35637	ncRNA	GO:0008150 biological_process	0	0	0	0	0	0	0	0	0	0
AT3G50120	824174	ensembl_gene_id	A. thaliana	824174	A. thaliana	AT3G50120	transmembrane protein, putative (DUF247)	GO:0008150 biological_process	0	0	0	0	0	0	0	0	0	0
AT3G17120	820969	ensembl_gene_id	A. thaliana	820969	A. thaliana	AT3G17120	transmembrane protein	GO:0008150 biological_process	0	0	0	0	0	0	0	0	0	0
AT4G14103	827048	ensembl_gene_id	A. thaliana	827048	A. thaliana	AT4G14103	F-box/RNI-like superfamily protein	GO:0008150 biological_process	0	0	0	0	0	0	0	0	0	0
AT5G01220	831888	ensembl_gene_id	A. thaliana	831888	A. thaliana	SQD2	sulfoquinovosyldiacylglycerol 2	GO:0046505 sulfolipid metabolic process;GO:0046506 sulfolipid biosynthetic process;GO:0009247 glycolipid biosynthetic process	1	1	0	0	0	0	0	0	0	0
AT4G33030	829440	ensembl_gene_id	A. thaliana	829440	A. thaliana	SQD1	sulfoquinovosyldiacylglycerol 1	GO:0046505 sulfolipid metabolic process;GO:0046506 sulfolipid biosynthetic process;GO:0009247 glycolipid biosynthetic process	1	1	0	0	0	0	0	0	0	0
AT3G06020	819773	ensembl_gene_id	A. thaliana	819773	A. thaliana	FAF4	FANTASTIC four-like protein (DUF3049)	GO:0010075 regulation of meristem growth;GO:0010073 meristem maintenance;GO:0048638 regulation of developmental growth	0	0	0	0	0	0	0	0	0	0
AT3G28960	822536	ensembl_gene_id	A. thaliana	822536	A. thaliana	AT3G28960	Transmembrane amino acid transporter family protein		0	0	0	0	0	0	0	0	0	0
AT4G04610	825793	ensembl_gene_id	A. thaliana	825793	A. thaliana	APR1	APS reductase 1	GO:0019419 sulfate reduction;GO:0000103 sulfate assimilation;GO:0006790 sulfur compound metabolic process	1	0	1	0	0	0	0	0	0	0
AT2G05995	5007868	ensembl_gene_id	A. thaliana	5007868	A. thaliana	AT2G05995	ncRNA	GO:0008150 biological_process	0	0	0	0	0	0	0	0	0	0
AT4G19120	827650	ensembl_gene_id	A. thaliana	827650	A. thaliana	ERD3	S-adenosyl-L-methionine-dependent methyltransferases superfamily protein		0	0	0	0	0	0	0	0	0	0
AT1G11160	837657	ensembl_gene_id	A. thaliana	837657	A. thaliana	AT1G11160	Transducin/WD40 repeat-like superfamily protein	GO:0051013 microtubule severing;GO:0007019 microtubule depolymerization;GO:0031109 microtubule polymerization or depolymerization	0	0	0	0	0	0	0	0	0	0
AT3G61920	825365	ensembl_gene_id	A. thaliana	825365	A. thaliana	AT3G61920	UvrABC system protein C		0	0	0	0	0	0	0	0	0	0
AT1G53700	841807	ensembl_gene_id	A. thaliana	841807	A. thaliana	WAG1	WAG 1	GO:0048825 cotyledon development;GO:0009926 auxin polar transport;GO:0060918 auxin transport	0	0	0	0	0	0	0	0	0	0
AT3G52550	824421	ensembl_gene_id	A. thaliana	824421	A. thaliana	AT3G52550	transcription repressor OFP15-like protein		0	0	0	0	0	0	0	0	0	0
AT2G48080	819420	ensembl_gene_id	A. thaliana	819420	A. thaliana	AT2G48080	oxidoreductase, 2OG-Fe(II) oxygenase family protein	GO:0006402 mRNA catabolic process;GO:0006401 RNA catabolic process;GO:0034655 nucleobase-containing compound catabolic process	0	0	0	0	0	0	0	0	0	0
AT1G21210	838716	ensembl_gene_id	A. thaliana	838716	A. thaliana	WAK4	wall associated kinase 4	GO:0007166 cell surface receptor signaling pathway;GO:0048527 lateral root development;GO:0048528 post-embryonic root development	0	0	0	0	0	0	0	0	0	0
AT5G55590	835653	ensembl_gene_id	A. thaliana	835653	A. thaliana	QRT1	Pectin lyase-like superfamily protein	GO:0045490 pectin catabolic process;GO:0000272 polysaccharide catabolic process;GO:0045488 pectin metabolic process	0	0	0	0	0	0	0	1	0	0
AT1G68740	843205	ensembl_gene_id	A. thaliana	843205	A. thaliana	PHO1;H1	EXS (ERD1/XPR1/SYG1) family protein	GO:0006817 phosphate ion transport;GO:0015698 inorganic anion transport;GO:0016036 cellular response to phosphate starvation	0	1	0	0	0	0	0	0	0	0
AT5G19810	832101	ensembl_gene_id	A. thaliana	832101	A. thaliana	AT5G19810	Proline-rich extensin-like family protein	GO:0008150 biological_process	0	0	0	0	0	0	0	0	0	0
AT3G62960	825471	ensembl_gene_id	A. thaliana	825471	A. thaliana	AT3G62960	Thioredoxin superfamily protein		0	0	0	0	0	0	0	0	0	0
AT4G34950	829647	ensembl_gene_id	A. thaliana	829647	A. thaliana	AT4G34950	Major facilitator superfamily protein		0	0	0	0	0	0	0	0	0	0
AT5G20410	832163	ensembl_gene_id	A. thaliana	832163	A. thaliana	MGD2	monogalactosyldiacylglycerol synthase 2	GO:0019375 galactolipid biosynthetic process;GO:0019374 galactolipid metabolic process;GO:0009247 glycolipid biosynthetic process	1	1	0	0	0	0	0	0	0	0
AT2G18328	5007884	ensembl_gene_id	A. thaliana	5007884	A. thaliana	RL4	RAD-like 4		0	0	0	0	0	0	0	0	0	0
AT3G20087	3768881	ensembl_gene_id	A. thaliana	3768881	A. thaliana	CYP705A17P	miscRNA		0	0	0	0	0	0	0	0	0	0
AT1G64390	842747	ensembl_gene_id	A. thaliana	842747	A. thaliana	GH9C2	glycosyl hydrolase 9C2		0	0	0	0	0	0	0	0	0	1
AT4G02850	828160	ensembl_gene_id	A. thaliana	828160	A. thaliana	AT4G02850	phenazine biosynthesis PhzC/PhzF family protein	GO:0009058 biosynthetic process;GO:0008152 metabolic process;GO:0008150 biological_process	0	0	0	0	0	0	0	0	0	0
AT1G49960	841419	ensembl_gene_id	A. thaliana	841419	A. thaliana	AT1G49960	Xanthine/uracil permease family protein	GO:0055085 transmembrane transport;GO:0006810 transport;GO:0051234 establishment of localization	0	0	0	0	0	0	0	0	0	0
AT5G26220	832691	ensembl_gene_id	A. thaliana	832691	A. thaliana	AT5G26220	ChaC-like family protein	GO:0010288 response to lead ion;GO:0006751 glutathione catabolic process;GO:0042219 cellular modified amino acid catabolic process	1	0	0	0	0	0	1	0	0	0
AT2G40350	818628	ensembl_gene_id	A. thaliana	818628	A. thaliana	AT2G40350	Integrase-type DNA-binding superfamily protein	GO:0010286 heat acclimation;GO:0009408 response to heat;GO:0045893 positive regulation of transcription, DNA-templated	0	0	0	0	0	0	0	0	0	0
AT5G65980	836728	ensembl_gene_id	A. thaliana	836728	A. thaliana	AT5G65980	Auxin efflux carrier family protein	GO:0080162 intracellular auxin transport;GO:0060919 auxin influx;GO:0060918 auxin transport	0	0	0	0	0	0	0	0	0	0
AT1G12320	837786	ensembl_gene_id	A. thaliana	837786	A. thaliana	AT1G12320	ankyrin repeat/KH domain protein (DUF1442)	GO:0008150 biological_process	0	0	0	0	0	0	0	0	0	0
AT1G74090	843749	ensembl_gene_id	A. thaliana	843749	A. thaliana	SOT18	desulfo-glucosinolate sulfotransferase 18	GO:0051923 sulfation;GO:0016144 S-glycoside biosynthetic process;GO:0019758 glycosinolate biosynthetic process	1	0	0	0	0	0	0	0	0	0
AT2G17055	2745545	ensembl_gene_id	A. thaliana	2745545	A. thaliana	AT2G17055	Toll-Interleukin-Resistance (TIR) domain family protein	GO:0007165 signal transduction;GO:0023052 signaling;GO:0007154 cell communication	0	0	0	0	0	0	0	0	0	0
AT3G44510	823576	ensembl_gene_id	A. thaliana	823576	A. thaliana	AT3G44510	alpha/beta-Hydrolases superfamily protein	GO:0008150 biological_process	0	0	0	0	0	0	0	0	0	0
AT3G03475	28718665	ensembl_gene_id	A. thaliana	28718665	A. thaliana	AT3G03475	ncRNA		0	0	0	0	0	0	0	0	0	0
AT3G49580	824120	ensembl_gene_id	A. thaliana	824120	A. thaliana	LSU1	response to low sulfur 1	GO:0010438 cellular response to sulfur starvation;GO:0098869 cellular oxidant detoxification;GO:1990748 cellular detoxification	0	1	0	1	0	0	1	0	0	0
AT2G46970	819311	ensembl_gene_id	A. thaliana	819311	A. thaliana	PIL1	phytochrome interacting factor 3-like 1	GO:0009641 shade avoidance;GO:1990110 callus formation;GO:0042060 wound healing	0	0	0	0	0	0	0	0	0	0
AT3G52370	824402	ensembl_gene_id	A. thaliana	824402	A. thaliana	FLA15	FASCICLIN-like arabinogalactan protein 15 precursor		0	0	0	0	0	0	0	0	0	0
AT5G45850	834625	ensembl_gene_id	A. thaliana	834625	A. thaliana	AT5G45850	hypothetical protein (DUF688)	GO:0008150 biological_process	0	0	0	0	0	0	0	0	0	0
AT4G14650	827115	ensembl_gene_id	A. thaliana	827115	A. thaliana	AT4G14650	hypothetical protein		0	0	0	0	0	0	0	0	0	0
AT3G21950	821753	ensembl_gene_id	A. thaliana	821753	A. thaliana	AT3G21950	S-adenosyl-L-methionine-dependent methyltransferases superfamily protein		0	0	0	0	0	0	0	0	0	0
AT4G35640	829716	ensembl_gene_id	A. thaliana	829716	A. thaliana	SERAT3;2	serine acetyltransferase 3;2	GO:0006535 cysteine biosynthetic process from serine;GO:0019344 cysteine biosynthetic process;GO:0000103 sulfate assimilation	1	0	1	0	0	0	0	0	0	0
AT4G23000	828399	ensembl_gene_id	A. thaliana	828399	A. thaliana	AT4G23000	Calcineurin-like metallo-phosphoesterase superfamily protein		0	0	0	0	0	0	0	0	0	0
AT1G78370	844173	ensembl_gene_id	A. thaliana	844173	A. thaliana	GSTU20	glutathione S-transferase TAU 20	GO:0009407 toxin catabolic process;GO:2000030 regulation of response to red or far red light;GO:0009404 toxin metabolic process	1	0	0	0	0	0	1	0	0	0
AT1G63710	842675	ensembl_gene_id	A. thaliana	842675	A. thaliana	CYP86A7	cytochrome P450, family 86, subfamily A, polypeptide 7	GO:0006631 fatty acid metabolic process;GO:0032787 monocarboxylic acid metabolic process;GO:0044255 cellular lipid metabolic process	0	0	0	0	0	0	0	0	0	0
AT4G21760	828264	ensembl_gene_id	A. thaliana	828264	A. thaliana	BGLU47	beta-glucosidase 47	GO:0005975 carbohydrate metabolic process;GO:0044238 primary metabolic process;GO:0071704 organic substance metabolic process	0	0	0	0	0	0	0	0	0	1
AT2G38995	818485	ensembl_gene_id	A. thaliana	818485	A. thaliana	AT2G38995	O-acyltransferase (WSD1-like) family protein	GO:0019432 triglyceride biosynthetic process;GO:0046460 neutral lipid biosynthetic process;GO:0046463 acylglycerol biosynthetic process	0	0	0	0	0	0	0	0	0	0
AT3G61810	825354	ensembl_gene_id	A. thaliana	825354	A. thaliana	AT3G61810	Glycosyl hydrolase family 17 protein	GO:0005975 carbohydrate metabolic process;GO:0044238 primary metabolic process;GO:0071704 organic substance metabolic process	0	0	0	0	0	0	0	0	0	0
AT4G30110	829134	ensembl_gene_id	A. thaliana	829134	A. thaliana	HMA2	heavy metal atpase 2	GO:0055069 zinc ion homeostasis;GO:0072507 divalent inorganic cation homeostasis;GO:0055076 transition metal ion homeostasis	0	0	0	0	0	0	0	0	0	0
AT3G02020	821287	ensembl_gene_id	A. thaliana	821287	A. thaliana	AK3	aspartate kinase 3	GO:0009090 homoserine biosynthetic process;GO:0009088 threonine biosynthetic process;GO:0009092 homoserine metabolic process	1	0	0	0	0	0	0	0	0	0
AT1G68600	843190	ensembl_gene_id	A. thaliana	843190	A. thaliana	AT1G68600	aluminum activated malate transporter family protein	GO:0015743 malate transport;GO:0015740 C4-dicarboxylate transport;GO:0006835 dicarboxylic acid transport	0	0	0	0	0	1	0	0	0	0
AT3G03260	821305	ensembl_gene_id	A. thaliana	821305	A. thaliana	HDG8	homeodomain GLABROUS 8	GO:0006355 regulation of transcription, DNA-templated;GO:1903506 regulation of nucleic acid-templated transcription;GO:2001141 regulation of RNA biosynthetic process	0	0	0	0	0	0	0	0	0	0
AT5G53048	6241185	ensembl_gene_id	A. thaliana	6241185	A. thaliana	AT5G53048	ncRNA	GO:0008150 biological_process	0	0	0	0	0	0	0	0	0	0
AT3G54600	824625	ensembl_gene_id	A. thaliana	824625	A. thaliana	DJ1F	Class I glutamine amidotransferase-like superfamily protein		0	0	0	0	0	0	0	0	0	0
AT5G20790	832202	ensembl_gene_id	A. thaliana	832202	A. thaliana	AT5G20790	transmembrane protein	GO:0071456 cellular response to hypoxia;GO:0036294 cellular response to decreased oxygen levels;GO:0071453 cellular response to oxygen levels	0	0	0	0	0	0	0	0	0	0
AT5G16530	831515	ensembl_gene_id	A. thaliana	831515	A. thaliana	PIN5	Auxin efflux carrier family protein	GO:0080162 intracellular auxin transport;GO:0060919 auxin influx;GO:0010315 auxin efflux	0	0	0	0	0	0	0	0	0	0
AT1G49860	841409	ensembl_gene_id	A. thaliana	841409	A. thaliana	GSTF14	glutathione S-transferase (class phi) 14	GO:0009407 toxin catabolic process;GO:0009404 toxin metabolic process;GO:0006749 glutathione metabolic process	1	0	0	0	0	0	1	0	0	0
AT1G77520	844088	ensembl_gene_id	A. thaliana	844088	A. thaliana	AT1G77520	O-methyltransferase family protein	GO:0032259 methylation;GO:0019438 aromatic compound biosynthetic process;GO:0006725 cellular aromatic compound metabolic process	0	0	0	0	0	0	0	0	0	0
AT4G31710	829299	ensembl_gene_id	A. thaliana	829299	A. thaliana	GLR2.4	glutamate receptor 2.4	GO:0071230 cellular response to amino acid stimulus;GO:0043200 response to amino acid;GO:0071417 cellular response to organonitrogen compound	0	0	0	0	0	0	0	0	0	0
AT5G07690	830662	ensembl_gene_id	A. thaliana	830662	A. thaliana	MYB29	myb domain protein 29	GO:1905255 regulation of RNA binding transcription factor activity;GO:0010438 cellular response to sulfur starvation;GO:0010439 regulation of glucosinolate biosynthetic process	0	1	0	1	1	0	0	0	0	0
AT1G65860	842897	ensembl_gene_id	A. thaliana	842897	A. thaliana	FMO GS-OX1	flavin-monooxygenase glucosinolate S-oxygenase 1	GO:0033321 homomethionine metabolic process;GO:0033506 glucosinolate biosynthetic process from homomethionine;GO:0016144 S-glycoside biosynthetic process	1	0	0	0	0	0	0	0	0	0
AT5G09470	830806	ensembl_gene_id	A. thaliana	830806	A. thaliana	DIC3	dicarboxylate carrier 3	GO:0015709 thiosulfate transport;GO:0071422 succinate transmembrane transport;GO:0015744 succinate transport	0	0	0	0	0	1	0	0	0	0
AT4G15320	827198	ensembl_gene_id	A. thaliana	827198	A. thaliana	CSLB06	cellulose synthase-like B6	GO:0030244 cellulose biosynthetic process;GO:0030243 cellulose metabolic process;GO:0051274 beta-glucan biosynthetic process	0	0	0	0	0	0	0	0	0	0
AT5G26865	28721199	ensembl_gene_id	A. thaliana	28721199	A. thaliana	AT5G26865	AGAMOUS-like MADS-box protein	GO:0045944 positive regulation of transcription by RNA polymerase II;GO:0045893 positive regulation of transcription, DNA-templated;GO:1902680 positive regulation of RNA biosynthetic process	0	0	0	0	0	0	0	0	0	0
AT2G11810	815657	ensembl_gene_id	A. thaliana	815657	A. thaliana	MGDC	monogalactosyldiacylglycerol synthase type C	GO:0019375 galactolipid biosynthetic process;GO:0019374 galactolipid metabolic process;GO:0009247 glycolipid biosynthetic process	1	1	0	0	0	0	0	0	0	0
AT2G43100	818912	ensembl_gene_id	A. thaliana	818912	A. thaliana	IPMI2	isopropylmalate isomerase 2	GO:0009098 leucine biosynthetic process;GO:0009082 branched-chain amino acid biosynthetic process;GO:0006551 leucine metabolic process	1	0	0	0	0	0	0	0	0	0
AT5G37980	833777	ensembl_gene_id	A. thaliana	833777	A. thaliana	AT5G37980	Zinc-binding dehydrogenase family protein	GO:0006979 response to oxidative stress;GO:0006950 response to stress;GO:0050896 response to stimulus	0	0	0	0	0	0	0	0	0	0
AT5G14200	831270	ensembl_gene_id	A. thaliana	831270	A. thaliana	IMD1	isopropylmalate dehydrogenase 1	GO:0009098 leucine biosynthetic process;GO:0009082 branched-chain amino acid biosynthetic process;GO:0006551 leucine metabolic process	1	0	0	0	0	0	0	0	0	0
AT1G16400	838210	ensembl_gene_id	A. thaliana	838210	A. thaliana	CYP79F2	cytochrome P450, family 79, subfamily F, polypeptide 2	GO:0016144 S-glycoside biosynthetic process;GO:0019758 glycosinolate biosynthetic process;GO:0019761 glucosinolate biosynthetic process	1	0	0	0	0	0	0	0	0	0
AT5G37950	833774	ensembl_gene_id	A. thaliana	833774	A. thaliana	AT5G37950	UDP-Glycosyltransferase superfamily protein		0	0	0	0	0	0	0	0	0	0
AT1G78520	844188	ensembl_gene_id	A. thaliana	844188	A. thaliana	AT1G78520	Carbohydrate-binding X8 domain superfamily protein	GO:0008150 biological_process	0	0	0	0	0	0	0	0	0	0
AT4G12030	826811	ensembl_gene_id	A. thaliana	826811	A. thaliana	BAT5	bile acid transporter 5	GO:0033321 homomethionine metabolic process;GO:0033506 glucosinolate biosynthetic process from homomethionine;GO:0016144 S-glycoside biosynthetic process	1	0	0	0	0	0	0	0	0	0
AT5G23010	832365	ensembl_gene_id	A. thaliana	832365	A. thaliana	MAM1	methylthioalkylmalate synthase 1	GO:0009098 leucine biosynthetic process;GO:0009082 branched-chain amino acid biosynthetic process;GO:0006551 leucine metabolic process	1	0	0	0	1	0	0	0	0	0
AT4G04760	825812	ensembl_gene_id	A. thaliana	825812	A. thaliana	AT4G04760	Major facilitator superfamily protein		0	0	0	0	0	0	0	0	0	0
AT1G23110	838919	ensembl_gene_id	A. thaliana	838919	A. thaliana	AT1G23110	fold protein		0	0	0	0	0	0	0	0	0	0
AT3G44460	823571	ensembl_gene_id	A. thaliana	823571	A. thaliana	DPBF2	Basic-leucine zipper (bZIP) transcription factor family protein	GO:0045893 positive regulation of transcription, DNA-templated;GO:1902680 positive regulation of RNA biosynthetic process;GO:1903508 positive regulation of nucleic acid-templated transcription	0	0	0	0	0	0	0	0	0	0
AT2G47880	819400	ensembl_gene_id	A. thaliana	819400	A. thaliana	AT2G47880	Glutaredoxin family protein	GO:0006995 cellular response to nitrogen starvation;GO:0043562 cellular response to nitrogen levels;GO:0009267 cellular response to starvation	0	1	0	0	0	0	0	0	0	0
AT4G13770	827011	ensembl_gene_id	A. thaliana	827011	A. thaliana	CYP83A1	cytochrome P450, family 83, subfamily A, polypeptide 1	GO:0009625 response to insect;GO:0016144 S-glycoside biosynthetic process;GO:0019758 glycosinolate biosynthetic process	1	0	0	0	1	0	0	0	0	0
AT3G58990	825068	ensembl_gene_id	A. thaliana	825068	A. thaliana	IPMI1	isopropylmalate isomerase 1	GO:0009098 leucine biosynthetic process;GO:0009082 branched-chain amino acid biosynthetic process;GO:0006551 leucine metabolic process	1	0	0	0	0	0	0	0	0	0
AT4G03060	828102	ensembl_gene_id	A. thaliana	828102	A. thaliana	AOP2	miscRNA		0	0	0	0	0	0	0	0	0	0
AT1G58120	842179	ensembl_gene_id	A. thaliana	842179	A. thaliana	AT1G58120	hypothetical protein	GO:0008150 biological_process	0	0	0	0	0	0	0	0	0	0
AT5G55720	835666	ensembl_gene_id	A. thaliana	835666	A. thaliana	AT5G55720	Pectin lyase-like superfamily protein	GO:0045490 pectin catabolic process;GO:0000272 polysaccharide catabolic process;GO:0045488 pectin metabolic process	0	0	0	0	0	0	0	0	0	0
AT1G16410	838211	ensembl_gene_id	A. thaliana	838211	A. thaliana	CYP79F1	cytochrome p450 79f1	GO:0009625 response to insect;GO:0016144 S-glycoside biosynthetic process;GO:0019758 glycosinolate biosynthetic process	1	0	0	0	1	0	0	0	0	0
AT4G14060	827042	ensembl_gene_id	A. thaliana	827042	A. thaliana	AT4G14060	Polyketide cyclase/dehydrase and lipid transport superfamily protein	GO:0006952 defense response;GO:0006950 response to stress;GO:0050896 response to stimulus	0	0	0	0	0	0	0	0	0	0
AT5G36140	833611	ensembl_gene_id	A. thaliana	833611	A. thaliana	CYP716A2	cytochrome P450, family 716, subfamily A, polypeptide 2	GO:0006722 triterpenoid metabolic process;GO:0006721 terpenoid metabolic process;GO:0006720 isoprenoid metabolic process	0	0	0	0	0	0	0	0	0	0
AT2G34210	817982	ensembl_gene_id	A. thaliana	817982	A. thaliana	AT2G34210	Transcription elongation factor Spt5	GO:0006368 transcription elongation from RNA polymerase II promoter;GO:0006354 DNA-templated transcription, elongation;GO:0032784 regulation of DNA-templated transcription, elongation	0	0	0	0	0	0	0	0	0	0
AT1G08100	837328	ensembl_gene_id	A. thaliana	837328	A. thaliana	NRT2.2	nitrate transporter 2.2	GO:0071249 cellular response to nitrate;GO:1902170 cellular response to reactive nitrogen species;GO:0010167 response to nitrate	0	0	0	0	0	0	0	0	1	0
AT3G03190	821227	ensembl_gene_id	A. thaliana	821227	A. thaliana	GSTF11	glutathione S-transferase F11	GO:0009407 toxin catabolic process;GO:0009404 toxin metabolic process;GO:0006749 glutathione metabolic process	1	0	0	0	0	0	1	0	0	0

## Sheet: Enrichment
GroupID	Category	Term	Description	LogP	Log(q-value)	InTerm_InList	Genes	Symbols
1_Member	GO Biological Processes	GO:0044272	sulfur compound biosynthetic process	-12.6452	-9.35772	15/147	818912,821147,825068,826811,827011,827118,829440,829716,831270,831888,832365,838210,838211,842897,843749	IPMI2,MS2,IPMI1,BAT5,CYP83A1,APS3,SQD1,SERAT3;2,IMD1,SQD2,MAM1,CYP79F2,CYP79F1,FMO GS-OX1,SOT18
1_Member	GO Biological Processes	GO:0016144	S-glycoside biosynthetic process	-12.5289	-9.35772	10/41	818912,825068,826811,827011,831270,832365,838210,838211,842897,843749	IPMI2,IPMI1,BAT5,CYP83A1,IMD1,MAM1,CYP79F2,CYP79F1,FMO GS-OX1,SOT18
1_Member	GO Biological Processes	GO:0019758	glycosinolate biosynthetic process	-12.5289	-9.35772	10/41	818912,825068,826811,827011,831270,832365,838210,838211,842897,843749	IPMI2,IPMI1,BAT5,CYP83A1,IMD1,MAM1,CYP79F2,CYP79F1,FMO GS-OX1,SOT18
1_Member	GO Biological Processes	GO:0019761	glucosinolate biosynthetic process	-12.5289	-9.35772	10/41	818912,825068,826811,827011,831270,832365,838210,838211,842897,843749	IPMI2,IPMI1,BAT5,CYP83A1,IMD1,MAM1,CYP79F2,CYP79F1,FMO GS-OX1,SOT18
1_Member	GO Biological Processes	GO:0006790	sulfur compound metabolic process	-11.89	-8.81581	21/396	818912,821147,821227,825068,825793,826811,827011,827118,829440,829716,831270,831888,832365,832691,838210,838211,841409,842514,842897,843749,844173	IPMI2,MS2,GSTF11,IPMI1,APR1,BAT5,CYP83A1,APS3,SQD1,SERAT3;2,IMD1,SQD2,MAM1,AT5G26220,CYP79F2,CYP79F1,GSTF14,APR2,FMO GS-OX1,SOT18,GSTU20
1_Member	GO Biological Processes	GO:1901659	glycosyl compound biosynthetic process	-11.499	-8.50395	10/51	818912,825068,826811,827011,831270,832365,838210,838211,842897,843749	IPMI2,IPMI1,BAT5,CYP83A1,IMD1,MAM1,CYP79F2,CYP79F1,FMO GS-OX1,SOT18
1_Member	WikiPathways	WP4597	Glucosinolate biosynthesis from methionine	-11.2258	-8.2977	7/15	818912,825068,827011,831270,832365,838210,843749	IPMI2,IPMI1,CYP83A1,IMD1,MAM1,CYP79F2,SOT18
1_Member	KEGG Pathway	ath00966	Glucosinolate biosynthesis - Arabidopsis thaliana (thale cress)	-11.0249	-8.15477	8/26	818912,825068,827011,831270,832365,838210,838211,843749	IPMI2,IPMI1,CYP83A1,IMD1,MAM1,CYP79F2,CYP79F1,SOT18
1_Member	GO Biological Processes	GO:0016143	S-glycoside metabolic process	-7.94229	-5.21048	10/114	818912,825068,826811,827011,831270,832365,838210,838211,842897,843749	IPMI2,IPMI1,BAT5,CYP83A1,IMD1,MAM1,CYP79F2,CYP79F1,FMO GS-OX1,SOT18
1_Member	GO Biological Processes	GO:0019757	glycosinolate metabolic process	-7.94229	-5.21048	10/114	818912,825068,826811,827011,831270,832365,838210,838211,842897,843749	IPMI2,IPMI1,BAT5,CYP83A1,IMD1,MAM1,CYP79F2,CYP79F1,FMO GS-OX1,SOT18
1_Member	GO Biological Processes	GO:0019760	glucosinolate metabolic process	-7.94229	-5.21048	10/114	818912,825068,826811,827011,831270,832365,838210,838211,842897,843749	IPMI2,IPMI1,BAT5,CYP83A1,IMD1,MAM1,CYP79F2,CYP79F1,FMO GS-OX1,SOT18
1_Member	KEGG Pathway	ath01210	2-Oxocarboxylic acid metabolism - Arabidopsis thaliana (thale cress)	-7.16872	-4.50947	8/74	818912,821287,825068,827011,831270,832365,838210,838211	IPMI2,AK3,IPMI1,CYP83A1,IMD1,MAM1,CYP79F2,CYP79F1
1_Member	GO Biological Processes	GO:0044550	secondary metabolite biosynthetic process	-6.94256	-4.34545	10/145	818912,825068,826811,827011,831270,832365,838210,838211,842897,843749	IPMI2,IPMI1,BAT5,CYP83A1,IMD1,MAM1,CYP79F2,CYP79F1,FMO GS-OX1,SOT18
1_Member	GO Biological Processes	GO:0019748	secondary metabolic process	-6.45332	-3.91057	13/302	818912,821227,825068,826811,827011,831270,832365,838210,838211,841409,842897,843749,844173	IPMI2,GSTF11,IPMI1,BAT5,CYP83A1,IMD1,MAM1,CYP79F2,CYP79F1,GSTF14,FMO GS-OX1,SOT18,GSTU20
1_Member	GO Biological Processes	GO:1901657	glycosyl compound metabolic process	-6.32202	-3.81404	10/169	818912,825068,826811,827011,831270,832365,838210,838211,842897,843749	IPMI2,IPMI1,BAT5,CYP83A1,IMD1,MAM1,CYP79F2,CYP79F1,FMO GS-OX1,SOT18
1_Member	GO Biological Processes	GO:0009098	leucine biosynthetic process	-5.45227	-3.03375	4/15	818912,825068,831270,832365	IPMI2,IPMI1,IMD1,MAM1
1_Member	GO Biological Processes	GO:1901137	carbohydrate derivative biosynthetic process	-5.44522	-3.03375	14/432	815657,818912,825068,826811,827011,829440,831270,831888,832163,832365,838210,838211,842897,843749	MGDC,IPMI2,IPMI1,BAT5,CYP83A1,SQD1,IMD1,SQD2,MGD2,MAM1,CYP79F2,CYP79F1,FMO GS-OX1,SOT18
1_Member	GO Biological Processes	GO:0009082	branched-chain amino acid biosynthetic process	-4.65999	-2.30176	4/23	818912,825068,831270,832365	IPMI2,IPMI1,IMD1,MAM1
1_Member	GO Biological Processes	GO:0006551	leucine metabolic process	-4.58328	-2.24144	4/24	818912,825068,831270,832365	IPMI2,IPMI1,IMD1,MAM1
1_Member	GO Biological Processes	GO:1901607	alpha-amino acid biosynthetic process	-4.401	-2.07496	8/172	818912,821147,821287,825068,829716,831270,831519,832365	IPMI2,MS2,AK3,IPMI1,SERAT3;2,IMD1,GLN1;4,MAM1
1_Member	GO Biological Processes	GO:0008652	cellular amino acid biosynthetic process	-4.1283	-1.83222	8/188	818912,821147,821287,825068,829716,831270,831519,832365	IPMI2,MS2,AK3,IPMI1,SERAT3;2,IMD1,GLN1;4,MAM1
1_Member	GO Biological Processes	GO:1901135	carbohydrate derivative metabolic process	-4.07953	-1.79769	16/725	815657,818912,825068,826811,827011,829440,830758,831270,831888,832163,832365,838210,838211,839044,842897,843749	MGDC,IPMI2,IPMI1,BAT5,CYP83A1,SQD1,AT5G08570,IMD1,SQD2,MGD2,MAM1,CYP79F2,CYP79F1,G6PD3,FMO GS-OX1,SOT18
1_Member	KEGG Pathway	ath00290	Valine, leucine and isoleucine biosynthesis - Arabidopsis thaliana (thale cress)	-3.33364	-1.11797	3/21	818912,825068,831270	IPMI2,IPMI1,IMD1
1_Member	GO Biological Processes	GO:0009081	branched-chain amino acid metabolic process	-3.31139	-1.11797	4/50	818912,825068,831270,832365	IPMI2,IPMI1,IMD1,MAM1
1_Member	GO Biological Processes	GO:0006520	cellular amino acid metabolic process	-3.15705	-0.985911	10/397	818912,821147,821287,825068,826811,829716,831270,831519,832365,842897	IPMI2,MS2,AK3,IPMI1,BAT5,SERAT3;2,IMD1,GLN1;4,MAM1,FMO GS-OX1
1_Member	GO Biological Processes	GO:1901605	alpha-amino acid metabolic process	-3.0993	-0.959566	8/267	818912,821147,821287,825068,829716,831270,831519,832365	IPMI2,MS2,AK3,IPMI1,SERAT3;2,IMD1,GLN1;4,MAM1
2_Member	GO Biological Processes	GO:0042594	response to starvation	-7.6563	-4.96228	13/238	815657,819400,824120,827118,827487,829440,830662,831888,832137,832163,839418,843205,844137	MGDC,AT2G47880,LSU1,APS3,AT4G17670,SQD1,MYB29,SQD2,SPX1,MGD2,AT1G04770,PHO1;H1,AT1G78020
2_Member	GO Biological Processes	GO:0031667	response to nutrient levels	-6.99434	-4.36727	13/271	815657,819400,824120,827118,827487,829440,830662,831888,832137,832163,839418,843205,844137	MGDC,AT2G47880,LSU1,APS3,AT4G17670,SQD1,MYB29,SQD2,SPX1,MGD2,AT1G04770,PHO1;H1,AT1G78020
2_Member	GO Biological Processes	GO:0009267	cellular response to starvation	-6.56158	-3.9925	11/201	815657,819400,824120,827118,829440,830662,831888,832137,832163,839418,843205	MGDC,AT2G47880,LSU1,APS3,SQD1,MYB29,SQD2,SPX1,MGD2,AT1G04770,PHO1;H1
2_Member	GO Biological Processes	GO:0009991	response to extracellular stimulus	-6.30849	-3.81404	13/311	815657,819400,824120,827118,827487,829440,830662,831888,832137,832163,839418,843205,844137	MGDC,AT2G47880,LSU1,APS3,AT4G17670,SQD1,MYB29,SQD2,SPX1,MGD2,AT1G04770,PHO1;H1,AT1G78020
2_Member	GO Biological Processes	GO:0031669	cellular response to nutrient levels	-6.17072	-3.69855	11/220	815657,819400,824120,827118,829440,830662,831888,832137,832163,839418,843205	MGDC,AT2G47880,LSU1,APS3,SQD1,MYB29,SQD2,SPX1,MGD2,AT1G04770,PHO1;H1
2_Member	GO Biological Processes	GO:0031668	cellular response to extracellular stimulus	-5.47939	-3.03375	11/259	815657,819400,824120,827118,829440,830662,831888,832137,832163,839418,843205	MGDC,AT2G47880,LSU1,APS3,SQD1,MYB29,SQD2,SPX1,MGD2,AT1G04770,PHO1;H1
2_Member	GO Biological Processes	GO:0071496	cellular response to external stimulus	-5.38401	-2.99102	11/265	815657,819400,824120,827118,829440,830662,831888,832137,832163,839418,843205	MGDC,AT2G47880,LSU1,APS3,SQD1,MYB29,SQD2,SPX1,MGD2,AT1G04770,PHO1;H1
2_Member	GO Biological Processes	GO:0016036	cellular response to phosphate starvation	-3.69371	-1.43902	6/115	815657,829440,831888,832137,832163,843205	MGDC,SQD1,SQD2,SPX1,MGD2,PHO1;H1
2_Member	GO Biological Processes	GO:0009247	glycolipid biosynthetic process	-3.31139	-1.11797	4/50	815657,829440,831888,832163	MGDC,SQD1,SQD2,MGD2
2_Member	GO Biological Processes	GO:0006664	glycolipid metabolic process	-3.1234	-0.973447	4/56	815657,829440,831888,832163	MGDC,SQD1,SQD2,MGD2
2_Member	GO Biological Processes	GO:1903509	liposaccharide metabolic process	-3.1234	-0.973447	4/56	815657,829440,831888,832163	MGDC,SQD1,SQD2,MGD2
2_Member	KEGG Pathway	ath00561	Glycerolipid metabolism - Arabidopsis thaliana (thale cress)	-2.85514	-0.754041	4/66	815657,829440,831888,832163	MGDC,SQD1,SQD2,MGD2
2_Member	GO Biological Processes	GO:0046467	membrane lipid biosynthetic process	-2.41669	-0.351055	4/87	815657,829440,831888,832163	MGDC,SQD1,SQD2,MGD2
2_Member	GO Biological Processes	GO:0006643	membrane lipid metabolic process	-2.1001	-0.0903252	4/107	815657,829440,831888,832163	MGDC,SQD1,SQD2,MGD2
3_Member	GO Biological Processes	GO:0000103	sulfate assimilation	-4.82517	-2.44991	4/21	825793,827118,829716,842514	APR1,APS3,SERAT3;2,APR2
3_Member	KEGG Pathway	ath00920	Sulfur metabolism - Arabidopsis thaliana (thale cress)	-3.60507	-1.36335	4/42	825793,827118,829716,842514	APR1,APS3,SERAT3;2,APR2
4_Member	GO Biological Processes	GO:0010438	cellular response to sulfur starvation	-4.35266	-2.04186	3/10	824120,830662,839418	LSU1,MYB29,AT1G04770
4_Member	GO Biological Processes	GO:0042762	regulation of sulfur metabolic process	-2.74849	-0.656525	3/33	830662,834085,839418	MYB29,UPM1,AT1G04770
4_Member	GO Biological Processes	GO:0010675	regulation of cellular carbohydrate metabolic process	-2.13934	-0.114329	3/54	830549,830662,839418	AT5G06610,MYB29,AT1G04770
4_Member	GO Biological Processes	GO:0043255	regulation of carbohydrate biosynthetic process	-2.11728	-0.0999575	3/55	830549,830662,839418	AT5G06610,MYB29,AT1G04770
5_Member	GO Biological Processes	GO:0009625	response to insect	-4.01992	-1.75186	4/33	827011,830662,832365,838211	CYP83A1,MYB29,MAM1,CYP79F1
6_Member	GO Biological Processes	GO:0015743	malate transport	-3.39825	-1.16912	3/20	830806,834703,843190	DIC3,AT5G46600,AT1G68600
6_Member	GO Biological Processes	GO:0015740	C4-dicarboxylate transport	-3.27229	-1.09016	3/22	830806,834703,843190	DIC3,AT5G46600,AT1G68600
6_Member	GO Biological Processes	GO:0006835	dicarboxylic acid transport	-2.95842	-0.838427	3/28	830806,834703,843190	DIC3,AT5G46600,AT1G68600
7_Member	KEGG Pathway	ath00480	Glutathione metabolism - Arabidopsis thaliana (thale cress)	-3.01541	-0.885664	5/103	821227,832691,839044,841409,844173	GSTF11,AT5G26220,G6PD3,GSTF14,GSTU20
7_Member	GO Biological Processes	GO:0006749	glutathione metabolic process	-2.62914	-0.546136	4/76	821227,832691,841409,844173	GSTF11,AT5G26220,GSTF14,GSTU20
7_Member	GO Biological Processes	GO:0009407	toxin catabolic process	-2.33416	-0.28523	3/46	821227,841409,844173	GSTF11,GSTF14,GSTU20
7_Member	GO Biological Processes	GO:0098754	detoxification	-2.27993	-0.239121	5/152	821227,824120,831637,841409,844173	GSTF11,LSU1,AT5G17700,GSTF14,GSTU20
7_Member	GO Biological Processes	GO:0009404	toxin metabolic process	-2.03336	-0.0469408	3/59	821227,841409,844173	GSTF11,GSTF14,GSTU20
7_Member	GO Biological Processes	GO:0009636	response to toxic substance	-2.02775	-0.0469408	5/175	821227,824120,831637,841409,844173	GSTF11,LSU1,AT5G17700,GSTF14,GSTU20
8_Member	GO Biological Processes	GO:0009827	plant-type cell wall modification	-2.87985	-0.769405	4/65	828940,829650,830056,836357	EXPB3,SLP2,GH9B18,AT5G62360
8_Member	GO Biological Processes	GO:0071669	plant-type cell wall organization or biogenesis	-2.38728	-0.330079	7/274	816036,818139,828940,829650,830056,830549,836357	AT2G15440,ERF38,EXPB3,SLP2,GH9B18,AT5G06610,AT5G62360
8_Member	GO Biological Processes	GO:0009664	plant-type cell wall organization	-2.22127	-0.188427	5/157	828940,829650,830056,830549,836357	EXPB3,SLP2,GH9B18,AT5G06610,AT5G62360
8_Member	GO Biological Processes	GO:0042545	cell wall modification	-2.03784	-0.0469408	5/174	828940,829650,830056,835653,836357	EXPB3,SLP2,GH9B18,QRT1,AT5G62360
9_Member	KEGG Pathway	ath00910	Nitrogen metabolism - Arabidopsis thaliana (thale cress)	-2.41715	-0.351055	3/43	816055,831519,837328	NIR1,GLN1;4,NRT2.2
10_Member	KEGG Pathway	ath00500	Starch and sucrose metabolism - Arabidopsis thaliana (thale cress)	-2.06855	-0.0661969	5/171	823850,827419,828264,830056,842747	PHS2,CT-BMY,BGLU47,GH9B18,GH9C2
