# Supplementary material for: Histone Deacetylases HD2A and HD2B Undergo Feedback Regulation by ABA and Modulate Drought Tolerance via Mediating ABA-Induced Transcriptional Repression
Source: Genes (Basel). 2023 May 30;14(6):1199. doi: 10.3390/genes14061199 (PMC10298649; doi:10.3390/genes14061199)
Supplement: Supplementary file 1 [file genes-14-01199-s001.zip › Supplemental data set 6. HD2A- and HD2B-independent and ABA responsive genes.xlsx]

## Sheet: Annotation
HD2A and HD2B independent ABA responseable genes
	Gene ID	Type	Tax ID	Homologene Gene ID	Homologene Gene Tax ID	Gene Symbol	Description	Biological Process (GO)	GO:0001101 response to acid chemical	GO:0009409 response to cold	GO:2000143 negative regulation of DNA-tem	GO:0009611 response to wounding	GO:0009636 response to toxic substance	GO:0006979 response to oxidative stress	GO:0010438 cellular response to sulfur st	GO:0090696 post-embryonic plant organ dev	GO:1901701 cellular response to oxygen-co	GO:0071456 cellular response to hypoxia	GO:0072507 divalent inorganic cation home	GO:0010150 leaf senescence	GO:0042538 hyperosmotic salinity response	GO:0019748 secondary metabolic process	GO:0007623 circadian rhythm	GO:0010029 regulation of seed germination	GO:0010431 seed maturation	ath00910 Nitrogen metabolism - Arabidop	GO:0009269 response to desiccation	GO:0009850 auxin metabolic process
AT5G28520	832945	ensembl_gene_id	A. thaliana	832945	A. thaliana	AT5G28520	Mannose-binding lectin superfamily protein		0.0	0.0	0.0	0.0	0.0	0.0	0.0	0.0	0.0	0.0	0.0	0.0	0.0	0.0	0.0	0.0	0.0	0.0	0.0	0.0
AT5G16460	831507	ensembl_gene_id	A. thaliana	831507	A. thaliana	AT5G16460	Putative adipose-regulatory protein (Seipin)	GO:0140042 lipid droplet formation;GO:0010344 seed oilbody biogenesis;GO:0034389 lipid droplet organization	0.0	0.0	0.0	0.0	0.0	0.0	0.0	0.0	0.0	0.0	0.0	0.0	0.0	0.0	0.0	0.0	1.0	0.0	0.0	0.0
AT5G53710	835452	ensembl_gene_id	A. thaliana	835452	A. thaliana	AT5G53710	hypothetical protein	GO:0008150 biological_process	0.0	0.0	0.0	0.0	0.0	0.0	0.0	0.0	0.0	0.0	0.0	0.0	0.0	0.0	0.0	0.0	0.0	0.0	0.0	0.0
AT4G24000	828500	ensembl_gene_id	A. thaliana	828500	A. thaliana	CSLG2	cellulose synthase like G2	GO:0009833 plant-type primary cell wall biogenesis;GO:0000281 mitotic cytokinesis;GO:0030244 cellulose biosynthetic process	0.0	0.0	0.0	0.0	0.0	0.0	0.0	0.0	0.0	0.0	0.0	0.0	0.0	0.0	0.0	0.0	0.0	0.0	0.0	0.0
AT5G64210	836542	ensembl_gene_id	A. thaliana	836542	A. thaliana	AOX2	alternative oxidase 2	GO:0010230 alternative respiration;GO:0009060 aerobic respiration;GO:0045333 cellular respiration	0.0	0.0	0.0	0.0	0.0	0.0	0.0	0.0	0.0	0.0	0.0	0.0	0.0	0.0	0.0	0.0	0.0	0.0	0.0	0.0
AT1G60470	842342	ensembl_gene_id	A. thaliana	842342	A. thaliana	GolS4	galactinol synthase 4	GO:0006012 galactose metabolic process;GO:0019318 hexose metabolic process;GO:0005996 monosaccharide metabolic process	0.0	0.0	0.0	0.0	0.0	1.0	0.0	0.0	0.0	0.0	0.0	0.0	0.0	0.0	0.0	0.0	0.0	0.0	0.0	0.0
AT1G29650	3766843	ensembl_gene_id	A. thaliana	3766843	A. thaliana	AT1G29650	hypothetical protein		0.0	0.0	0.0	0.0	0.0	0.0	0.0	0.0	0.0	0.0	0.0	0.0	0.0	0.0	0.0	0.0	0.0	0.0	0.0	0.0
AT1G60190	842314	ensembl_gene_id	A. thaliana	842314	A. thaliana	PUB19	ARM repeat superfamily protein	GO:0010029 regulation of seed germination;GO:1900140 regulation of seedling development;GO:0048580 regulation of post-embryonic development	0.0	0.0	0.0	0.0	0.0	0.0	0.0	0.0	0.0	0.0	0.0	0.0	0.0	0.0	0.0	1.0	0.0	0.0	0.0	0.0
AT5G59220	836040	ensembl_gene_id	A. thaliana	836040	A. thaliana	HAI1	PP2C protein (Clade A protein phosphatases type 2C)	GO:0009788 negative regulation of abscisic acid-activated signaling pathway;GO:1901420 negative regulation of response to alcohol;GO:1905958 negative regulation of cellular response to alcohol	1.0	0.0	0.0	0.0	0.0	0.0	0.0	0.0	0.0	0.0	0.0	1.0	0.0	0.0	0.0	0.0	0.0	0.0	0.0	0.0
AT2G29380	817487	ensembl_gene_id	A. thaliana	817487	A. thaliana	HAI3	highly ABA-induced PP2C protein 3		0.0	0.0	0.0	0.0	0.0	0.0	0.0	0.0	0.0	0.0	0.0	0.0	0.0	0.0	0.0	0.0	0.0	0.0	0.0	0.0
AT5G05220	830404	ensembl_gene_id	A. thaliana	830404	A. thaliana	AT5G05220	hypothetical protein	GO:0008150 biological_process	0.0	0.0	0.0	0.0	0.0	0.0	0.0	0.0	0.0	0.0	0.0	0.0	0.0	0.0	0.0	0.0	0.0	0.0	0.0	0.0
AT5G15500	831403	ensembl_gene_id	A. thaliana	831403	A. thaliana	AT5G15500	Ankyrin repeat family protein	GO:0008150 biological_process	0.0	0.0	0.0	0.0	0.0	0.0	0.0	0.0	0.0	0.0	0.0	0.0	0.0	0.0	0.0	0.0	0.0	0.0	0.0	0.0
AT3G62990	825474	ensembl_gene_id	A. thaliana	825474	A. thaliana	AT3G62990	myelin transcription factor-like protein	GO:0008150 biological_process	0.0	0.0	0.0	0.0	0.0	0.0	0.0	0.0	0.0	0.0	0.0	0.0	0.0	0.0	0.0	0.0	0.0	0.0	0.0	0.0
AT1G07430	837255	ensembl_gene_id	A. thaliana	837255	A. thaliana	HAI2	highly ABA-induced PP2C protein 2	GO:1902039 negative regulation of seed dormancy process;GO:0048838 release of seed from dormancy;GO:0097438 exit from dormancy	0.0	0.0	0.0	0.0	0.0	0.0	0.0	0.0	0.0	0.0	0.0	0.0	0.0	0.0	0.0	1.0	1.0	0.0	0.0	0.0
AT5G50360	835103	ensembl_gene_id	A. thaliana	835103	A. thaliana	AT5G50360	von willebrand factor A domain protein	GO:2000143 negative regulation of DNA-templated transcription, initiation;GO:2000142 regulation of DNA-templated transcription, initiation;GO:0045892 negative regulation of transcription, DNA-templated	0.0	0.0	1.0	0.0	0.0	0.0	0.0	0.0	0.0	0.0	0.0	0.0	0.0	0.0	0.0	0.0	0.0	0.0	0.0	0.0
AT2G47770	819389	ensembl_gene_id	A. thaliana	819389	A. thaliana	TSPO	TSPO(outer membrane tryptophan-rich sensory protein)-like protein	GO:0006778 porphyrin-containing compound metabolic process;GO:0033013 tetrapyrrole metabolic process;GO:0009651 response to salt stress	1.0	0.0	0.0	0.0	0.0	0.0	0.0	0.0	0.0	0.0	0.0	0.0	0.0	0.0	0.0	0.0	0.0	0.0	0.0	0.0
AT3G03341	6240770	ensembl_gene_id	A. thaliana	6240770	A. thaliana	AT3G03341	cold-regulated protein		0.0	0.0	0.0	0.0	0.0	0.0	0.0	0.0	0.0	0.0	0.0	0.0	0.0	0.0	0.0	0.0	0.0	0.0	0.0	0.0
AT1G69260	843257	ensembl_gene_id	A. thaliana	843257	A. thaliana	AFP1	ABI five binding protein	GO:0009738 abscisic acid-activated signaling pathway;GO:0071215 cellular response to abscisic acid stimulus;GO:0097306 cellular response to alcohol	1.0	0.0	1.0	0.0	0.0	0.0	0.0	0.0	1.0	0.0	0.0	0.0	0.0	0.0	0.0	0.0	0.0	0.0	0.0	0.0
AT2G07070	815276	ensembl_gene_id	A. thaliana	815276	A. thaliana	AT2G07070	hypothetical protein		0.0	0.0	0.0	0.0	0.0	0.0	0.0	0.0	0.0	0.0	0.0	0.0	0.0	0.0	0.0	0.0	0.0	0.0	0.0	0.0
AT3G48510	824010	ensembl_gene_id	A. thaliana	824010	A. thaliana	AT3G48510	AtIII18x5-like protein	GO:2000143 negative regulation of DNA-templated transcription, initiation;GO:2000142 regulation of DNA-templated transcription, initiation;GO:0045892 negative regulation of transcription, DNA-templated	0.0	0.0	1.0	0.0	0.0	0.0	0.0	0.0	0.0	0.0	0.0	0.0	0.0	0.0	0.0	0.0	0.0	0.0	0.0	0.0
AT1G52690	841701	ensembl_gene_id	A. thaliana	841701	A. thaliana	LEA7	Late embryogenesis abundant protein (LEA) family protein	GO:0050821 protein stabilization;GO:0050826 response to freezing;GO:0031647 regulation of protein stability	1.0	1.0	0.0	0.0	0.0	0.0	0.0	0.0	0.0	0.0	0.0	0.0	0.0	0.0	0.0	0.0	0.0	0.0	0.0	0.0
AT1G47510	841160	ensembl_gene_id	A. thaliana	841160	A. thaliana	5PTASE11	inositol polyphosphate 5-phosphatase 11	GO:0046855 inositol phosphate dephosphorylation;GO:0071545 inositol phosphate catabolic process;GO:0046838 phosphorylated carbohydrate dephosphorylation	1.0	0.0	0.0	0.0	0.0	0.0	0.0	0.0	0.0	0.0	0.0	0.0	0.0	0.0	0.0	0.0	0.0	0.0	0.0	0.0
AT5G40800	834080	ensembl_gene_id	A. thaliana	834080	A. thaliana	AT5G40800	hypothetical protein	GO:2000143 negative regulation of DNA-templated transcription, initiation;GO:2000142 regulation of DNA-templated transcription, initiation;GO:0045892 negative regulation of transcription, DNA-templated	0.0	0.0	1.0	0.0	0.0	0.0	0.0	0.0	0.0	0.0	0.0	0.0	0.0	0.0	0.0	0.0	0.0	0.0	0.0	0.0
AT1G56600	842114	ensembl_gene_id	A. thaliana	842114	A. thaliana	GolS2	galactinol synthase 2	GO:0006012 galactose metabolic process;GO:0019318 hexose metabolic process;GO:0005996 monosaccharide metabolic process	1.0	1.0	0.0	0.0	0.0	1.0	0.0	0.0	0.0	0.0	0.0	0.0	0.0	0.0	0.0	0.0	0.0	0.0	0.0	0.0
AT3G48240	823982	ensembl_gene_id	A. thaliana	823982	A. thaliana	AT3G48240	Octicosapeptide/Phox/Bem1p family protein	GO:0008150 biological_process	0.0	0.0	0.0	0.0	0.0	0.0	0.0	0.0	0.0	0.0	0.0	0.0	0.0	0.0	0.0	0.0	0.0	0.0	0.0	0.0
AT3G60780	825249	ensembl_gene_id	A. thaliana	825249	A. thaliana	AT3G60780	hypothetical protein (DUF1442)	GO:0008150 biological_process	0.0	0.0	0.0	0.0	0.0	0.0	0.0	0.0	0.0	0.0	0.0	0.0	0.0	0.0	0.0	0.0	0.0	0.0	0.0	0.0
AT2G18550	816370	ensembl_gene_id	A. thaliana	816370	A. thaliana	HB21	homeobox protein 21	GO:0045893 positive regulation of transcription, DNA-templated;GO:1902680 positive regulation of RNA biosynthetic process;GO:1903508 positive regulation of nucleic acid-templated transcription	0.0	0.0	0.0	0.0	0.0	0.0	0.0	0.0	0.0	0.0	0.0	0.0	0.0	0.0	0.0	0.0	0.0	0.0	0.0	0.0
AT5G06760	830565	ensembl_gene_id	A. thaliana	830565	A. thaliana	LEA4-5	Late Embryogenesis Abundant 4-5	GO:0009414 response to water deprivation;GO:0009415 response to water;GO:0009409 response to cold	1.0	1.0	0.0	0.0	0.0	0.0	0.0	0.0	0.0	0.0	0.0	0.0	0.0	0.0	0.0	0.0	0.0	0.0	0.0	0.0
AT5G37300	833704	ensembl_gene_id	A. thaliana	833704	A. thaliana	WSD1	O-acyltransferase (WSD1-like) family protein	GO:0019432 triglyceride biosynthetic process;GO:0046460 neutral lipid biosynthetic process;GO:0046463 acylglycerol biosynthetic process	1.0	0.0	0.0	0.0	0.0	0.0	0.0	0.0	0.0	0.0	0.0	0.0	0.0	0.0	0.0	0.0	0.0	0.0	0.0	0.0
AT3G02480	821185	ensembl_gene_id	A. thaliana	821185	A. thaliana	AT3G02480	Late embryogenesis abundant protein (LEA) family protein	GO:0009414 response to water deprivation;GO:0009415 response to water;GO:0001101 response to acid chemical	1.0	0.0	0.0	0.0	0.0	0.0	0.0	0.0	0.0	0.0	0.0	0.0	0.0	0.0	0.0	0.0	0.0	0.0	0.0	0.0
AT4G10500	826642	ensembl_gene_id	A. thaliana	826642	A. thaliana	AT4G10500	2-oxoglutarate (2OG) and Fe(II)-dependent oxygenase superfamily protein	GO:0046244 salicylic acid catabolic process;GO:0019336 phenol-containing compound catabolic process;GO:0009696 salicylic acid metabolic process	0.0	0.0	0.0	0.0	0.0	0.0	0.0	0.0	0.0	0.0	0.0	1.0	0.0	0.0	0.0	0.0	0.0	0.0	0.0	0.0
AT5G24080	832473	ensembl_gene_id	A. thaliana	832473	A. thaliana	AT5G24080	Protein kinase superfamily protein	GO:0048544 recognition of pollen;GO:0008037 cell recognition;GO:0009875 pollen-pistil interaction	0.0	0.0	0.0	0.0	0.0	0.0	0.0	0.0	0.0	0.0	0.0	0.0	0.0	0.0	0.0	0.0	0.0	0.0	0.0	0.0
AT3G50970	824261	ensembl_gene_id	A. thaliana	824261	A. thaliana	LTI30	dehydrin family protein	GO:0009631 cold acclimation;GO:0050832 defense response to fungus;GO:0009620 response to fungus	1.0	1.0	0.0	0.0	0.0	0.0	0.0	0.0	0.0	0.0	0.0	0.0	0.0	0.0	0.0	0.0	0.0	0.0	0.0	0.0
AT5G49120	834971	ensembl_gene_id	A. thaliana	834971	A. thaliana	AT5G49120	DUF581 family protein, putative (DUF581)	GO:0008150 biological_process	0.0	0.0	0.0	0.0	0.0	0.0	0.0	0.0	0.0	0.0	0.0	0.0	0.0	0.0	0.0	0.0	0.0	0.0	0.0	0.0
AT1G52890	841722	ensembl_gene_id	A. thaliana	841722	A. thaliana	NAC019	NAC domain containing protein 19	GO:0009414 response to water deprivation;GO:0009415 response to water;GO:0001101 response to acid chemical	1.0	0.0	0.0	0.0	0.0	0.0	0.0	0.0	0.0	0.0	0.0	0.0	0.0	0.0	0.0	0.0	0.0	0.0	0.0	0.0
AT5G52300	835306	ensembl_gene_id	A. thaliana	835306	A. thaliana	LTI65	CAP160 protein	GO:0009738 abscisic acid-activated signaling pathway;GO:0010150 leaf senescence;GO:0090693 plant organ senescence	1.0	1.0	0.0	0.0	0.0	0.0	0.0	0.0	1.0	0.0	0.0	1.0	0.0	0.0	0.0	0.0	0.0	0.0	0.0	0.0
AT1G69480	843280	ensembl_gene_id	A. thaliana	843280	A. thaliana	AT1G69480	EXS (ERD1/XPR1/SYG1) family protein	GO:0006817 phosphate ion transport;GO:0015698 inorganic anion transport;GO:0016036 cellular response to phosphate starvation	0.0	0.0	0.0	0.0	0.0	0.0	1.0	0.0	0.0	0.0	0.0	0.0	0.0	0.0	0.0	0.0	0.0	0.0	0.0	0.0
AT3G15670	820810	ensembl_gene_id	A. thaliana	820810	A. thaliana	AT3G15670	Late embryogenesis abundant protein (LEA) family protein		0.0	0.0	0.0	0.0	0.0	0.0	0.0	0.0	0.0	0.0	0.0	0.0	0.0	0.0	0.0	0.0	0.0	0.0	0.0	0.0
AT5G63350	836455	ensembl_gene_id	A. thaliana	836455	A. thaliana	AT5G63350	von willebrand factor A domain protein	GO:2000143 negative regulation of DNA-templated transcription, initiation;GO:2000142 regulation of DNA-templated transcription, initiation;GO:0045892 negative regulation of transcription, DNA-templated	0.0	0.0	1.0	0.0	0.0	0.0	0.0	0.0	0.0	0.0	0.0	0.0	0.0	0.0	0.0	0.0	0.0	0.0	0.0	0.0
AT4G01985	2745601	ensembl_gene_id	A. thaliana	2745601	A. thaliana	AT4G01985	hypothetical protein	GO:0008150 biological_process	0.0	0.0	0.0	0.0	0.0	0.0	0.0	0.0	0.0	0.0	0.0	0.0	0.0	0.0	0.0	0.0	0.0	0.0	0.0	0.0
AT2G34610	818026	ensembl_gene_id	A. thaliana	818026	A. thaliana	AT2G34610	cotton fiber protein	GO:0008150 biological_process	0.0	0.0	0.0	0.0	0.0	0.0	0.0	0.0	0.0	0.0	0.0	0.0	0.0	0.0	0.0	0.0	0.0	0.0	0.0	0.0
AT5G15960	831453	ensembl_gene_id	A. thaliana	831453	A. thaliana	KIN1	stress-responsive protein (KIN1) / stress-induced protein (KIN1)	GO:0010017 red or far-red light signaling pathway;GO:0071489 cellular response to red or far red light;GO:0009631 cold acclimation	1.0	1.0	0.0	0.0	0.0	0.0	0.0	0.0	0.0	0.0	0.0	0.0	0.0	0.0	0.0	0.0	0.0	0.0	0.0	0.0
AT2G37870	818363	ensembl_gene_id	A. thaliana	818363	A. thaliana	AT2G37870	Bifunctional inhibitor/lipid-transfer protein/seed storage 2S albumin superfamily protein	GO:0009627 systemic acquired resistance;GO:0006869 lipid transport;GO:0010876 lipid localization	0.0	0.0	0.0	0.0	0.0	0.0	0.0	0.0	0.0	0.0	0.0	0.0	0.0	0.0	0.0	0.0	0.0	0.0	0.0	0.0
AT5G13170	831156	ensembl_gene_id	A. thaliana	831156	A. thaliana	SAG29	senescence-associated gene 29	GO:0015766 disaccharide transport;GO:0015770 sucrose transport;GO:0015772 oligosaccharide transport	1.0	0.0	0.0	0.0	0.0	0.0	0.0	0.0	1.0	0.0	0.0	1.0	0.0	0.0	0.0	0.0	1.0	0.0	0.0	0.0
AT4G36600	829812	ensembl_gene_id	A. thaliana	829812	A. thaliana	AT4G36600	Late embryogenesis abundant (LEA) protein		0.0	0.0	0.0	0.0	0.0	0.0	0.0	0.0	0.0	0.0	0.0	0.0	0.0	0.0	0.0	0.0	0.0	0.0	0.0	0.0
AT5G43840	834406	ensembl_gene_id	A. thaliana	834406	A. thaliana	HSFA6A	heat shock transcription factor A6A	GO:0034605 cellular response to heat;GO:0009408 response to heat;GO:0006357 regulation of transcription by RNA polymerase II	0.0	1.0	0.0	0.0	0.0	0.0	0.0	0.0	0.0	0.0	0.0	0.0	0.0	0.0	0.0	0.0	0.0	0.0	0.0	0.0
AT3G60966	3769752	ensembl_gene_id	A. thaliana	3769752	A. thaliana	AT3G60966	RING/U-box superfamily protein	GO:0016567 protein ubiquitination;GO:0032446 protein modification by small protein conjugation;GO:0070647 protein modification by small protein conjugation or removal	0.0	0.0	0.0	0.0	0.0	0.0	0.0	0.0	0.0	0.0	0.0	0.0	0.0	0.0	0.0	0.0	0.0	0.0	0.0	0.0
AT2G26692	5007911	ensembl_gene_id	A. thaliana	5007911	A. thaliana	AT2G26692	ncRNA	GO:0008150 biological_process	0.0	0.0	0.0	0.0	0.0	0.0	0.0	0.0	0.0	0.0	0.0	0.0	0.0	0.0	0.0	0.0	0.0	0.0	0.0	0.0
AT1G23070	838915	ensembl_gene_id	A. thaliana	838915	A. thaliana	AT1G23070	organic solute transporter ostalpha protein (DUF300)	GO:0006810 transport;GO:0051234 establishment of localization;GO:0051179 localization	0.0	0.0	0.0	0.0	0.0	0.0	0.0	0.0	0.0	0.0	0.0	0.0	0.0	0.0	0.0	0.0	0.0	0.0	0.0	0.0
AT3G07255	28718981	ensembl_gene_id	A. thaliana	28718981	A. thaliana	AT3G07255	nuclear transport factor 2/RNA recognition motif protein	GO:0007165 signal transduction;GO:0023052 signaling;GO:0007154 cell communication	0.0	0.0	0.0	0.0	0.0	0.0	0.0	0.0	0.0	0.0	0.0	0.0	0.0	0.0	0.0	0.0	0.0	0.0	0.0	0.0
AT1G43160	840915	ensembl_gene_id	A. thaliana	840915	A. thaliana	RAP2.6	related to AP2 6	GO:0034605 cellular response to heat;GO:0009751 response to salicylic acid;GO:0009753 response to jasmonic acid	1.0	1.0	0.0	1.0	0.0	0.0	0.0	0.0	0.0	0.0	0.0	0.0	0.0	0.0	0.0	0.0	0.0	0.0	0.0	0.0
AT1G01520	839337	ensembl_gene_id	A. thaliana	839337	A. thaliana	ASG4	Homeodomain-like superfamily protein		0.0	0.0	0.0	0.0	0.0	0.0	0.0	0.0	0.0	0.0	0.0	0.0	0.0	0.0	0.0	0.0	0.0	0.0	0.0	0.0
AT2G35070	818072	ensembl_gene_id	A. thaliana	818072	A. thaliana	AT2G35070	transmembrane protein	GO:0048868 pollen tube development;GO:0009856 pollination;GO:0044706 multi-multicellular organism process	0.0	0.0	0.0	0.0	0.0	0.0	0.0	0.0	0.0	0.0	0.0	0.0	0.0	0.0	0.0	0.0	0.0	0.0	0.0	0.0
AT1G05450	837046	ensembl_gene_id	A. thaliana	837046	A. thaliana	AT1G05450	Bifunctional inhibitor/lipid-transfer protein/seed storage 2S albumin superfamily protein		0.0	0.0	0.0	0.0	0.0	0.0	0.0	0.0	0.0	0.0	0.0	0.0	0.0	0.0	0.0	0.0	0.0	0.0	0.0	0.0
AT5G54165	6241133	ensembl_gene_id	A. thaliana	6241133	A. thaliana	AT5G54165	Avr9/Cf-9 rapidly elicited protein	GO:0008150 biological_process	0.0	0.0	0.0	0.0	0.0	0.0	0.0	0.0	0.0	0.0	0.0	0.0	0.0	0.0	0.0	0.0	0.0	0.0	0.0	0.0
AT3G03230	821322	ensembl_gene_id	A. thaliana	821322	A. thaliana	AT3G03230	alpha/beta-Hydrolases superfamily protein		0.0	0.0	0.0	0.0	0.0	0.0	0.0	0.0	0.0	0.0	0.0	0.0	0.0	0.0	0.0	0.0	0.0	0.0	0.0	0.0
AT3G17110	3768803	ensembl_gene_id	A. thaliana	3768803	A. thaliana	AT3G17110	miscRNA		0.0	0.0	0.0	0.0	0.0	0.0	0.0	0.0	0.0	0.0	0.0	0.0	0.0	0.0	0.0	0.0	0.0	0.0	0.0	0.0
AT1G28650	839765	ensembl_gene_id	A. thaliana	839765	A. thaliana	AT1G28650	GDSL-like Lipase/Acylhydrolase superfamily protein		0.0	0.0	0.0	0.0	0.0	0.0	0.0	0.0	0.0	0.0	0.0	0.0	0.0	0.0	0.0	0.0	0.0	0.0	0.0	0.0
AT2G18340	816349	ensembl_gene_id	A. thaliana	816349	A. thaliana	AT2G18340	late embryogenesis abundant domain-containing protein / LEA domain-containing protein	GO:0009414 response to water deprivation;GO:0009415 response to water;GO:0001101 response to acid chemical	1.0	0.0	0.0	0.0	0.0	0.0	0.0	0.0	0.0	0.0	0.0	0.0	0.0	0.0	0.0	0.0	0.0	0.0	0.0	0.0
AT4G21930	828282	ensembl_gene_id	A. thaliana	828282	A. thaliana	AT4G21930	senescence regulator (Protein of unknown function, DUF584)	GO:0008150 biological_process	0.0	0.0	0.0	0.0	0.0	0.0	0.0	0.0	0.0	0.0	0.0	0.0	0.0	0.0	0.0	0.0	0.0	0.0	0.0	0.0
AT5G06090	830496	ensembl_gene_id	A. thaliana	830496	A. thaliana	GPAT7	glycerol-3-phosphate acyltransferase 7	GO:0010143 cutin biosynthetic process;GO:0016024 CDP-diacylglycerol biosynthetic process;GO:0046341 CDP-diacylglycerol metabolic process	0.0	0.0	0.0	0.0	0.0	0.0	0.0	0.0	0.0	0.0	0.0	0.0	0.0	0.0	0.0	0.0	0.0	0.0	0.0	0.0
AT1G77120	844047	ensembl_gene_id	A. thaliana	844047	A. thaliana	ADH1	alcohol dehydrogenase 1	GO:0031000 response to caffeine;GO:0043279 response to alkaloid;GO:0032355 response to estradiol	1.0	1.0	0.0	0.0	1.0	1.0	0.0	0.0	1.0	1.0	0.0	0.0	0.0	0.0	0.0	0.0	0.0	0.0	0.0	0.0
AT3G17520	821017	ensembl_gene_id	A. thaliana	821017	A. thaliana	AT3G17520	Late embryogenesis abundant protein (LEA) family protein	GO:0140547 acquisition of seed longevity;GO:0009414 response to water deprivation;GO:0009415 response to water	1.0	0.0	0.0	0.0	0.0	0.0	0.0	0.0	0.0	0.0	0.0	0.0	0.0	0.0	0.0	0.0	0.0	0.0	0.0	0.0
AT4G25580	828663	ensembl_gene_id	A. thaliana	828663	A. thaliana	AT4G25580	CAP160 protein	GO:0009737 response to abscisic acid;GO:0097305 response to alcohol;GO:0033993 response to lipid	1.0	0.0	0.0	0.0	0.0	0.0	0.0	0.0	0.0	0.0	0.0	0.0	0.0	0.0	0.0	0.0	0.0	0.0	0.0	0.0
AT1G07985	2745747	ensembl_gene_id	A. thaliana	2745747	A. thaliana	AT1G07985	Expressed protein	GO:0008150 biological_process	0.0	0.0	0.0	0.0	0.0	0.0	0.0	0.0	0.0	0.0	0.0	0.0	0.0	0.0	0.0	0.0	0.0	0.0	0.0	0.0
AT1G35910	840493	ensembl_gene_id	A. thaliana	840493	A. thaliana	TPPD	Haloacid dehalogenase-like hydrolase (HAD) superfamily protein	GO:0005992 trehalose biosynthetic process;GO:0005991 trehalose metabolic process;GO:0046351 disaccharide biosynthetic process	1.0	0.0	0.0	0.0	0.0	1.0	0.0	0.0	0.0	0.0	0.0	0.0	0.0	0.0	0.0	0.0	0.0	0.0	0.0	0.0
AT2G46680	819280	ensembl_gene_id	A. thaliana	819280	A. thaliana	HB-7	homeobox 7	GO:0009738 abscisic acid-activated signaling pathway;GO:0071215 cellular response to abscisic acid stimulus;GO:0097306 cellular response to alcohol	1.0	0.0	0.0	0.0	0.0	0.0	0.0	0.0	1.0	0.0	0.0	0.0	0.0	0.0	0.0	0.0	0.0	0.0	0.0	0.0
AT3G15280	820759	ensembl_gene_id	A. thaliana	820759	A. thaliana	AT3G15280	hypothetical protein		0.0	0.0	0.0	0.0	0.0	0.0	0.0	0.0	0.0	0.0	0.0	0.0	0.0	0.0	0.0	0.0	0.0	0.0	0.0	0.0
AT5G24600	832531	ensembl_gene_id	A. thaliana	832531	A. thaliana	AT5G24600	TRP-like ion channel protein (Protein of unknown function, DUF599)	GO:0008150 biological_process	0.0	0.0	0.0	0.0	0.0	0.0	0.0	0.0	0.0	0.0	0.0	0.0	0.0	0.0	0.0	0.0	0.0	0.0	0.0	0.0
AT4G30460	829169	ensembl_gene_id	A. thaliana	829169	A. thaliana	AT4G30460	glycine-rich protein	GO:0008150 biological_process	0.0	0.0	0.0	0.0	0.0	0.0	0.0	0.0	0.0	0.0	0.0	0.0	0.0	0.0	0.0	0.0	0.0	0.0	0.0	0.0
AT1G24580	2745762	ensembl_gene_id	A. thaliana	2745762	A. thaliana	AT1G24580	RING/U-box superfamily protein		0.0	0.0	0.0	0.0	0.0	0.0	0.0	0.0	0.0	0.0	0.0	0.0	0.0	0.0	0.0	0.0	0.0	0.0	0.0	0.0
AT5G42930	834305	ensembl_gene_id	A. thaliana	834305	A. thaliana	AT5G42930	alpha/beta-Hydrolases superfamily protein	GO:0006629 lipid metabolic process;GO:0044238 primary metabolic process;GO:0071704 organic substance metabolic process	0.0	0.0	0.0	0.0	0.0	0.0	0.0	0.0	0.0	0.0	0.0	0.0	0.0	0.0	0.0	0.0	0.0	0.0	0.0	0.0
AT5G62490	836369	ensembl_gene_id	A. thaliana	836369	A. thaliana	HVA22B	HVA22 homologue B	GO:0042538 hyperosmotic salinity response;GO:0006972 hyperosmotic response;GO:0009651 response to salt stress	1.0	0.0	0.0	0.0	0.0	0.0	0.0	0.0	0.0	0.0	0.0	0.0	1.0	0.0	0.0	0.0	0.0	0.0	0.0	0.0
AT2G18540	816369	ensembl_gene_id	A. thaliana	816369	A. thaliana	AT2G18540	RmlC-like cupins superfamily protein	GO:0008150 biological_process	0.0	0.0	0.0	0.0	0.0	0.0	0.0	0.0	0.0	0.0	0.0	0.0	0.0	0.0	0.0	0.0	0.0	0.0	0.0	0.0
AT1G48000	841218	ensembl_gene_id	A. thaliana	841218	A. thaliana	MYB112	myb domain protein 112	GO:0009737 response to abscisic acid;GO:0097305 response to alcohol;GO:0033993 response to lipid	1.0	0.0	0.0	0.0	0.0	0.0	0.0	0.0	0.0	0.0	0.0	0.0	0.0	0.0	0.0	0.0	0.0	0.0	0.0	0.0
AT1G18100	838390	ensembl_gene_id	A. thaliana	838390	A. thaliana	E12A11	PEBP (phosphatidylethanolamine-binding protein) family protein	GO:0010030 positive regulation of seed germination;GO:0048582 positive regulation of post-embryonic development;GO:0010029 regulation of seed germination	1.0	0.0	0.0	0.0	0.0	0.0	0.0	0.0	0.0	0.0	0.0	0.0	0.0	0.0	0.0	1.0	0.0	0.0	0.0	0.0
AT2G29090	817457	ensembl_gene_id	A. thaliana	817457	A. thaliana	CYP707A2	cytochrome P450, family 707, subfamily A, polypeptide 2	GO:0048838 release of seed from dormancy;GO:0097438 exit from dormancy;GO:0016107 sesquiterpenoid catabolic process	0.0	0.0	0.0	0.0	0.0	0.0	0.0	0.0	0.0	0.0	0.0	0.0	0.0	0.0	0.0	0.0	1.0	0.0	0.0	0.0
AT2G19900	816509	ensembl_gene_id	A. thaliana	816509	A. thaliana	NADP-ME1	NADP-malic enzyme 1	GO:0006108 malate metabolic process;GO:0006090 pyruvate metabolic process;GO:0043648 dicarboxylic acid metabolic process	0.0	0.0	0.0	0.0	0.0	0.0	0.0	0.0	0.0	0.0	0.0	0.0	0.0	0.0	0.0	0.0	0.0	0.0	0.0	0.0
AT4G15248	3769879	ensembl_gene_id	A. thaliana	3769879	A. thaliana	BBX30	B-box type zinc finger family protein	GO:0007623 circadian rhythm;GO:0048511 rhythmic process;GO:0009909 regulation of flower development	0.0	0.0	0.0	0.0	0.0	0.0	0.0	0.0	0.0	0.0	0.0	0.0	0.0	0.0	1.0	0.0	0.0	0.0	0.0	0.0
AT3G11415	10723045	ensembl_gene_id	A. thaliana	10723045	A. thaliana	AT3G11415	ncRNA		0.0	0.0	0.0	0.0	0.0	0.0	0.0	0.0	0.0	0.0	0.0	0.0	0.0	0.0	0.0	0.0	0.0	0.0	0.0	0.0
AT3G53040	824470	ensembl_gene_id	A. thaliana	824470	A. thaliana	AT3G53040	late embryogenesis abundant protein, putative / LEA protein	GO:0010227 floral organ abscission;GO:0009838 abscission;GO:0048437 floral organ development	0.0	0.0	0.0	0.0	0.0	0.0	0.0	0.0	0.0	0.0	0.0	0.0	0.0	0.0	0.0	0.0	0.0	0.0	0.0	0.0
AT1G15330	838102	ensembl_gene_id	A. thaliana	838102	A. thaliana	AT1G15330	Cystathionine beta-synthase (CBS) protein	GO:0042149 cellular response to glucose starvation;GO:0006935 chemotaxis;GO:0010183 pollen tube guidance	0.0	0.0	0.0	0.0	0.0	0.0	1.0	0.0	0.0	0.0	0.0	0.0	0.0	0.0	0.0	0.0	0.0	0.0	0.0	0.0
AT3G15534	28719274	ensembl_gene_id	A. thaliana	28719274	A. thaliana	AT3G15534	hypothetical protein	GO:0008150 biological_process	0.0	0.0	0.0	0.0	0.0	0.0	0.0	0.0	0.0	0.0	0.0	0.0	0.0	0.0	0.0	0.0	0.0	0.0	0.0	0.0
AT2G47780	819390	ensembl_gene_id	A. thaliana	819390	A. thaliana	AT2G47780	Rubber elongation factor protein (REF)	GO:0080186 developmental vegetative growth;GO:0034389 lipid droplet organization;GO:1902584 positive regulation of response to water deprivation	0.0	0.0	0.0	0.0	0.0	0.0	0.0	0.0	0.0	0.0	0.0	0.0	0.0	0.0	0.0	0.0	0.0	0.0	0.0	0.0
AT5G47450	834794	ensembl_gene_id	A. thaliana	834794	A. thaliana	TIP2;3	tonoplast intrinsic protein 2;3		0.0	0.0	0.0	0.0	0.0	0.0	0.0	0.0	0.0	0.0	0.0	0.0	0.0	0.0	0.0	0.0	0.0	0.0	0.0	0.0
AT4G21020	827849	ensembl_gene_id	A. thaliana	827849	A. thaliana	AT4G21020	Late embryogenesis abundant protein (LEA) family protein		0.0	0.0	0.0	0.0	0.0	0.0	0.0	0.0	0.0	0.0	0.0	0.0	0.0	0.0	0.0	0.0	0.0	0.0	0.0	0.0
AT1G03790	839408	ensembl_gene_id	A. thaliana	839408	A. thaliana	SOM	Zinc finger C-x8-C-x5-C-x3-H type family protein	GO:0010187 negative regulation of seed germination;GO:0010029 regulation of seed germination;GO:1900140 regulation of seedling development	0.0	0.0	0.0	0.0	0.0	0.0	0.0	0.0	0.0	0.0	0.0	0.0	0.0	0.0	0.0	1.0	0.0	0.0	0.0	0.0
AT1G42980	840896	ensembl_gene_id	A. thaliana	840896	A. thaliana	AT1G42980	Actin-binding FH2 (formin homology 2) family protein		0.0	0.0	0.0	0.0	0.0	0.0	0.0	0.0	0.0	0.0	0.0	0.0	0.0	0.0	0.0	0.0	0.0	0.0	0.0	0.0
AT1G77450	844081	ensembl_gene_id	A. thaliana	844081	A. thaliana	NAC032	NAC domain containing protein 32	GO:1902890 regulation of root hair elongation;GO:1900057 positive regulation of leaf senescence;GO:1900055 regulation of leaf senescence	0.0	0.0	0.0	0.0	0.0	0.0	0.0	0.0	0.0	0.0	0.0	0.0	0.0	0.0	0.0	0.0	0.0	0.0	0.0	0.0
AT1G53470	841782	ensembl_gene_id	A. thaliana	841782	A. thaliana	MSL4	mechanosensitive channel of small conductance-like 4	GO:0006820 anion transport;GO:0006811 ion transport;GO:0006810 transport	0.0	0.0	0.0	0.0	0.0	0.0	0.0	0.0	0.0	0.0	0.0	0.0	0.0	0.0	0.0	0.0	0.0	0.0	0.0	0.0
AT4G37220	829876	ensembl_gene_id	A. thaliana	829876	A. thaliana	AT4G37220	Cold acclimation protein WCOR413 family	GO:0009750 response to fructose;GO:0009749 response to glucose;GO:0009746 response to hexose	0.0	0.0	0.0	0.0	0.0	0.0	0.0	0.0	0.0	0.0	0.0	0.0	0.0	0.0	0.0	0.0	0.0	0.0	0.0	0.0
AT3G19580	821495	ensembl_gene_id	A. thaliana	821495	A. thaliana	ZF2	zinc-finger protein 2	GO:0042538 hyperosmotic salinity response;GO:0006972 hyperosmotic response;GO:0045892 negative regulation of transcription, DNA-templated	1.0	0.0	1.0	0.0	0.0	0.0	0.0	0.0	0.0	0.0	0.0	0.0	1.0	0.0	0.0	0.0	0.0	0.0	0.0	0.0
AT2G39800	818566	ensembl_gene_id	A. thaliana	818566	A. thaliana	P5CS1	delta1-pyrroline-5-carboxylate synthase 1	GO:0055129 L-proline biosynthetic process;GO:0006561 proline biosynthetic process;GO:0006560 proline metabolic process	1.0	0.0	0.0	0.0	0.0	1.0	0.0	0.0	0.0	0.0	0.0	0.0	1.0	0.0	0.0	0.0	0.0	0.0	1.0	0.0
AT1G16850	838256	ensembl_gene_id	A. thaliana	838256	A. thaliana	AT1G16850	transmembrane protein	GO:0009651 response to salt stress;GO:0006970 response to osmotic stress;GO:0009628 response to abiotic stimulus	1.0	0.0	0.0	0.0	0.0	0.0	0.0	0.0	0.0	0.0	0.0	0.0	0.0	0.0	0.0	0.0	0.0	0.0	0.0	0.0
AT2G31985	817759	ensembl_gene_id	A. thaliana	817759	A. thaliana	AT2G31985	lipoprotein (DUF1264)	GO:0008150 biological_process	0.0	0.0	0.0	0.0	0.0	0.0	0.0	0.0	0.0	0.0	0.0	0.0	0.0	0.0	0.0	0.0	0.0	0.0	0.0	0.0
AT5G39720	833968	ensembl_gene_id	A. thaliana	833968	A. thaliana	AIG2L	avirulence induced protein 2 like protein	GO:0008150 biological_process	0.0	0.0	0.0	0.0	0.0	0.0	0.0	0.0	0.0	0.0	0.0	0.0	0.0	0.0	0.0	0.0	0.0	0.0	0.0	0.0
AT5G22545	832316	ensembl_gene_id	A. thaliana	832316	A. thaliana	AT5G22545	hypothetical protein	GO:0008150 biological_process	0.0	0.0	0.0	0.0	0.0	0.0	0.0	0.0	0.0	0.0	0.0	0.0	0.0	0.0	0.0	0.0	0.0	0.0	0.0	0.0
AT1G05340	837033	ensembl_gene_id	A. thaliana	837033	A. thaliana	AT1G05340	cysteine-rich TM module stress tolerance protein	GO:0008150 biological_process	0.0	0.0	0.0	0.0	0.0	0.0	0.0	0.0	0.0	0.0	0.0	0.0	0.0	0.0	0.0	0.0	0.0	0.0	0.0	0.0
AT3G22100	821772	ensembl_gene_id	A. thaliana	821772	A. thaliana	AT3G22100	basic helix-loop-helix (bHLH) DNA-binding superfamily protein	GO:0006357 regulation of transcription by RNA polymerase II;GO:0006355 regulation of transcription, DNA-templated;GO:1903506 regulation of nucleic acid-templated transcription	0.0	0.0	0.0	0.0	0.0	0.0	0.0	0.0	0.0	0.0	0.0	0.0	0.0	0.0	0.0	0.0	0.0	0.0	0.0	0.0
AT2G20825	816614	ensembl_gene_id	A. thaliana	816614	A. thaliana	ULT2	Developmental regulator, ULTRAPETALA		0.0	0.0	0.0	0.0	0.0	0.0	0.0	0.0	0.0	0.0	0.0	0.0	0.0	0.0	0.0	0.0	0.0	0.0	0.0	0.0
AT1G67856	6240476	ensembl_gene_id	A. thaliana	6240476	A. thaliana	AT1G67856	RING/U-box superfamily protein	GO:0008150 biological_process	0.0	0.0	0.0	0.0	0.0	0.0	0.0	0.0	0.0	0.0	0.0	0.0	0.0	0.0	0.0	0.0	0.0	0.0	0.0	0.0
AT1G47980	841216	ensembl_gene_id	A. thaliana	841216	A. thaliana	AT1G47980	desiccation-like protein	GO:0008150 biological_process	0.0	0.0	0.0	0.0	0.0	0.0	0.0	0.0	0.0	0.0	0.0	0.0	0.0	0.0	0.0	0.0	0.0	0.0	0.0	0.0
AT4G33550	829494	ensembl_gene_id	A. thaliana	829494	A. thaliana	AT4G33550	Bifunctional inhibitor/lipid-transfer protein/seed storage 2S albumin superfamily protein		0.0	0.0	0.0	0.0	0.0	0.0	0.0	0.0	0.0	0.0	0.0	0.0	0.0	0.0	0.0	0.0	0.0	0.0	0.0	0.0
AT4G18650	827599	ensembl_gene_id	A. thaliana	827599	A. thaliana	AT4G18650	transcription factor-like protein	GO:0006351 transcription, DNA-templated;GO:0097659 nucleic acid-templated transcription;GO:0032774 RNA biosynthetic process	0.0	0.0	0.0	0.0	0.0	0.0	0.0	0.0	0.0	0.0	0.0	0.0	0.0	0.0	0.0	0.0	0.0	0.0	0.0	0.0
AT5G01300	830983	ensembl_gene_id	A. thaliana	830983	A. thaliana	AT5G01300	PEBP (phosphatidylethanolamine-binding protein) family protein	GO:0008150 biological_process	0.0	0.0	0.0	0.0	0.0	0.0	0.0	0.0	0.0	0.0	0.0	0.0	0.0	0.0	0.0	0.0	0.0	0.0	0.0	0.0
AT2G28400	817388	ensembl_gene_id	A. thaliana	817388	A. thaliana	AT2G28400	senescence regulator (Protein of unknown function, DUF584)	GO:0008150 biological_process	0.0	0.0	0.0	0.0	0.0	0.0	0.0	0.0	0.0	0.0	0.0	0.0	0.0	0.0	0.0	0.0	0.0	0.0	0.0	0.0
AT2G42560	818856	ensembl_gene_id	A. thaliana	818856	A. thaliana	AT2G42560	late embryogenesis abundant domain-containing protein / LEA domain-containing protein	GO:0009631 cold acclimation;GO:0009409 response to cold;GO:0009266 response to temperature stimulus	0.0	1.0	0.0	0.0	0.0	0.0	0.0	0.0	0.0	0.0	0.0	0.0	0.0	0.0	0.0	0.0	0.0	0.0	0.0	0.0
AT1G03070	839581	ensembl_gene_id	A. thaliana	839581	A. thaliana	AT1G03070	Bax inhibitor-1 family protein	GO:0008150 biological_process	0.0	0.0	0.0	0.0	0.0	0.0	0.0	0.0	0.0	0.0	0.0	0.0	0.0	0.0	0.0	0.0	0.0	0.0	0.0	0.0
AT5G59320	836051	ensembl_gene_id	A. thaliana	836051	A. thaliana	LTP3	lipid transfer protein 3	GO:0006869 lipid transport;GO:0010876 lipid localization;GO:0009414 response to water deprivation	1.0	0.0	0.0	0.0	0.0	0.0	0.0	0.0	0.0	0.0	0.0	0.0	0.0	0.0	0.0	0.0	0.0	0.0	0.0	0.0
AT3G62090	825382	ensembl_gene_id	A. thaliana	825382	A. thaliana	PIL2	phytochrome interacting factor 3-like 2	GO:0010017 red or far-red light signaling pathway;GO:0071489 cellular response to red or far red light;GO:0071482 cellular response to light stimulus	0.0	0.0	0.0	0.0	0.0	0.0	0.0	0.0	0.0	0.0	0.0	0.0	0.0	0.0	0.0	0.0	0.0	0.0	0.0	0.0
AT5G49620	835024	ensembl_gene_id	A. thaliana	835024	A. thaliana	MYB78	myb domain protein 78	GO:1902074 response to salt;GO:0009737 response to abscisic acid;GO:0097305 response to alcohol	1.0	0.0	0.0	0.0	0.0	0.0	0.0	0.0	0.0	0.0	0.0	0.0	0.0	0.0	0.0	0.0	0.0	0.0	0.0	0.0
AT1G80160	844356	ensembl_gene_id	A. thaliana	844356	A. thaliana	GLYI7	Lactoylglutathione lyase / glyoxalase I family protein		0.0	0.0	0.0	0.0	0.0	0.0	0.0	0.0	0.0	0.0	0.0	0.0	0.0	0.0	0.0	0.0	0.0	0.0	0.0	0.0
AT1G73220	843656	ensembl_gene_id	A. thaliana	843656	A. thaliana	OCT1	organic cation/carnitine transporter1	GO:0015839 cadaverine transport;GO:0015695 organic cation transport;GO:0010150 leaf senescence	0.0	0.0	0.0	0.0	0.0	0.0	0.0	0.0	0.0	0.0	0.0	1.0	0.0	0.0	0.0	0.0	0.0	0.0	0.0	0.0
AT4G39360	830091	ensembl_gene_id	A. thaliana	830091	A. thaliana	AT4G39360	hypothetical protein	GO:0008150 biological_process	0.0	0.0	0.0	0.0	0.0	0.0	0.0	0.0	0.0	0.0	0.0	0.0	0.0	0.0	0.0	0.0	0.0	0.0	0.0	0.0
AT1G32560	840150	ensembl_gene_id	A. thaliana	840150	A. thaliana	AtLEA4-1	Late embryogenesis abundant protein, group 1 protein	GO:0009414 response to water deprivation;GO:0009415 response to water;GO:0001101 response to acid chemical	1.0	0.0	0.0	0.0	0.0	0.0	0.0	0.0	0.0	0.0	0.0	0.0	0.0	0.0	0.0	0.0	0.0	0.0	0.0	0.0
AT5G54230	835511	ensembl_gene_id	A. thaliana	835511	A. thaliana	MYB49	myb domain protein 49	GO:0006876 cellular cadmium ion homeostasis;GO:0055073 cadmium ion homeostasis;GO:0072503 cellular divalent inorganic cation homeostasis	0.0	0.0	0.0	0.0	0.0	0.0	0.0	0.0	0.0	0.0	1.0	0.0	0.0	0.0	0.0	0.0	0.0	0.0	0.0	0.0
AT3G47340	823888	ensembl_gene_id	A. thaliana	823888	A. thaliana	ASN1	glutamine-dependent asparagine synthase 1	GO:0006529 asparagine biosynthetic process;GO:0070981 L-asparagine biosynthetic process;GO:0070982 L-asparagine metabolic process	0.0	0.0	0.0	0.0	0.0	0.0	1.0	0.0	0.0	0.0	0.0	0.0	0.0	0.0	0.0	0.0	0.0	0.0	0.0	0.0
AT4G33930	829538	ensembl_gene_id	A. thaliana	829538	A. thaliana	AT4G33930	Cupredoxin superfamily protein		0.0	0.0	0.0	0.0	0.0	0.0	0.0	0.0	0.0	0.0	0.0	0.0	0.0	0.0	0.0	0.0	0.0	0.0	0.0	0.0
AT4G02360	827767	ensembl_gene_id	A. thaliana	827767	A. thaliana	AT4G02360	transmembrane protein, putative (Protein of unknown function, DUF538)	GO:0008150 biological_process	0.0	0.0	0.0	0.0	0.0	0.0	0.0	0.0	0.0	0.0	0.0	0.0	0.0	0.0	0.0	0.0	0.0	0.0	0.0	0.0
AT2G43570	818959	ensembl_gene_id	A. thaliana	818959	A. thaliana	CHI	chitinase	GO:0072722 response to amitrole;GO:0010272 response to silver ion;GO:0016998 cell wall macromolecule catabolic process	1.0	0.0	0.0	0.0	0.0	0.0	0.0	0.0	0.0	0.0	0.0	1.0	0.0	0.0	0.0	0.0	0.0	0.0	0.0	0.0
AT4G28040	828919	ensembl_gene_id	A. thaliana	828919	A. thaliana	UMAMIT33	nodulin MtN21 /EamA-like transporter family protein		0.0	0.0	0.0	0.0	0.0	0.0	0.0	0.0	0.0	0.0	0.0	0.0	0.0	0.0	0.0	0.0	0.0	0.0	0.0	0.0
AT2G33080	817870	ensembl_gene_id	A. thaliana	817870	A. thaliana	RLP28	receptor like protein 28	GO:0010555 response to mannitol;GO:0009743 response to carbohydrate;GO:0009651 response to salt stress	1.0	0.0	0.0	0.0	0.0	0.0	0.0	0.0	0.0	0.0	0.0	0.0	0.0	0.0	0.0	0.0	0.0	0.0	0.0	0.0
AT5G08275	28720963	ensembl_gene_id	A. thaliana	28720963	A. thaliana	AT5G08275	ncRNA		0.0	0.0	0.0	0.0	0.0	0.0	0.0	0.0	0.0	0.0	0.0	0.0	0.0	0.0	0.0	0.0	0.0	0.0	0.0	0.0
AT2G47485	2745593	ensembl_gene_id	A. thaliana	2745593	A. thaliana	AT2G47485	hypothetical protein		0.0	0.0	0.0	0.0	0.0	0.0	0.0	0.0	0.0	0.0	0.0	0.0	0.0	0.0	0.0	0.0	0.0	0.0	0.0	0.0
AT1G04220	839578	ensembl_gene_id	A. thaliana	839578	A. thaliana	KCS2	3-ketoacyl-CoA synthase 2	GO:0010345 suberin biosynthetic process;GO:0009699 phenylpropanoid biosynthetic process;GO:0009698 phenylpropanoid metabolic process	1.0	0.0	0.0	1.0	0.0	0.0	0.0	0.0	0.0	0.0	0.0	0.0	0.0	1.0	0.0	0.0	0.0	0.0	0.0	0.0
AT4G02280	828081	ensembl_gene_id	A. thaliana	828081	A. thaliana	SUS3	sucrose synthase 3	GO:0010555 response to mannitol;GO:0005985 sucrose metabolic process;GO:0010431 seed maturation	1.0	0.0	0.0	0.0	0.0	0.0	0.0	0.0	0.0	0.0	0.0	0.0	0.0	0.0	0.0	0.0	1.0	0.0	0.0	0.0
AT5G02020	831782	ensembl_gene_id	A. thaliana	831782	A. thaliana	SIS	E3 ubiquitin-protein ligase RLIM-like protein	GO:0009651 response to salt stress;GO:0006970 response to osmotic stress;GO:0009628 response to abiotic stimulus	1.0	0.0	0.0	0.0	0.0	0.0	0.0	0.0	0.0	0.0	0.0	0.0	0.0	0.0	0.0	0.0	0.0	0.0	0.0	0.0
AT1G73165	28717420	ensembl_gene_id	A. thaliana	28717420	A. thaliana	CLE1	CLAVATA3/ESR-RELATED 1	GO:0045168 cell-cell signaling involved in cell fate commitment;GO:0007267 cell-cell signaling;GO:0045165 cell fate commitment	0.0	0.0	0.0	0.0	0.0	0.0	0.0	0.0	0.0	0.0	0.0	0.0	0.0	0.0	0.0	0.0	0.0	0.0	0.0	0.0
AT4G27530	828862	ensembl_gene_id	A. thaliana	828862	A. thaliana	AT4G27530	hypothetical protein	GO:0008150 biological_process	0.0	0.0	0.0	0.0	0.0	0.0	0.0	0.0	0.0	0.0	0.0	0.0	0.0	0.0	0.0	0.0	0.0	0.0	0.0	0.0
AT5G60220	836144	ensembl_gene_id	A. thaliana	836144	A. thaliana	TET4	tetraspanin4	GO:0009734 auxin-activated signaling pathway;GO:0071365 cellular response to auxin stimulus;GO:0009733 response to auxin	0.0	0.0	0.0	0.0	0.0	0.0	0.0	0.0	1.0	0.0	0.0	0.0	0.0	0.0	0.0	0.0	0.0	0.0	0.0	1.0
AT5G45310	834567	ensembl_gene_id	A. thaliana	834567	A. thaliana	AT5G45310	coiled-coil protein		0.0	0.0	0.0	0.0	0.0	0.0	0.0	0.0	0.0	0.0	0.0	0.0	0.0	0.0	0.0	0.0	0.0	0.0	0.0	0.0
AT1G66760	842994	ensembl_gene_id	A. thaliana	842994	A. thaliana	AT1G66760	MATE efflux family protein	GO:0046618 xenobiotic export;GO:1990961 xenobiotic detoxification by transmembrane export across the plasma membrane;GO:0042908 xenobiotic transport	0.0	0.0	0.0	1.0	1.0	0.0	0.0	0.0	0.0	0.0	0.0	0.0	0.0	0.0	0.0	0.0	0.0	0.0	0.0	0.0
AT3G03170	821064	ensembl_gene_id	A. thaliana	821064	A. thaliana	AT3G03170	hypothetical protein		0.0	0.0	0.0	0.0	0.0	0.0	0.0	0.0	0.0	0.0	0.0	0.0	0.0	0.0	0.0	0.0	0.0	0.0	0.0	0.0
AT2G35300	818097	ensembl_gene_id	A. thaliana	818097	A. thaliana	LEA18	Late embryogenesis abundant protein, group 1 protein	GO:0048868 pollen tube development;GO:0009856 pollination;GO:0044706 multi-multicellular organism process	1.0	0.0	0.0	0.0	0.0	0.0	0.0	0.0	0.0	0.0	0.0	0.0	0.0	0.0	0.0	0.0	0.0	0.0	0.0	0.0
AT3G22600	821832	ensembl_gene_id	A. thaliana	821832	A. thaliana	AT3G22600	Bifunctional inhibitor/lipid-transfer protein/seed storage 2S albumin superfamily protein	GO:0002240 response to molecule of oomycetes origin;GO:0140426 PAMP-triggered immunity signalling pathway;GO:0002221 pattern recognition receptor signaling pathway	0.0	0.0	0.0	0.0	0.0	0.0	0.0	0.0	0.0	0.0	0.0	0.0	0.0	0.0	0.0	0.0	0.0	0.0	0.0	0.0
AT1G03700	839428	ensembl_gene_id	A. thaliana	839428	A. thaliana	AT1G03700	Uncharacterized protein family (UPF0497)		0.0	0.0	0.0	0.0	0.0	0.0	0.0	0.0	0.0	0.0	0.0	0.0	0.0	0.0	0.0	0.0	0.0	0.0	0.0	0.0
AT5G42380	834244	ensembl_gene_id	A. thaliana	834244	A. thaliana	CML37	calmodulin like 37	GO:0010193 response to ozone;GO:0000302 response to reactive oxygen species;GO:0071456 cellular response to hypoxia	1.0	0.0	0.0	0.0	0.0	1.0	0.0	0.0	0.0	1.0	0.0	0.0	0.0	0.0	0.0	0.0	0.0	0.0	0.0	0.0
AT5G18670	831985	ensembl_gene_id	A. thaliana	831985	A. thaliana	BMY3	beta-amylase 3		0.0	0.0	0.0	0.0	0.0	0.0	0.0	0.0	0.0	0.0	0.0	0.0	0.0	0.0	0.0	0.0	0.0	0.0	0.0	0.0
AT4G03540	825651	ensembl_gene_id	A. thaliana	825651	A. thaliana	AT4G03540	Uncharacterized protein family (UPF0497)		0.0	0.0	0.0	0.0	0.0	0.0	0.0	0.0	0.0	0.0	0.0	0.0	0.0	0.0	0.0	0.0	0.0	0.0	0.0	0.0
AT5G05965	830482	ensembl_gene_id	A. thaliana	830482	A. thaliana	AT5G05965	cell wall RBR3-like protein	GO:0008150 biological_process	0.0	0.0	0.0	0.0	0.0	0.0	0.0	0.0	0.0	0.0	0.0	0.0	0.0	0.0	0.0	0.0	0.0	0.0	0.0	0.0
AT1G02700	839492	ensembl_gene_id	A. thaliana	839492	A. thaliana	AT1G02700	GATA transcription factor-like protein	GO:0008150 biological_process	0.0	0.0	0.0	0.0	0.0	0.0	0.0	0.0	0.0	0.0	0.0	0.0	0.0	0.0	0.0	0.0	0.0	0.0	0.0	0.0
AT2G31980	817757	ensembl_gene_id	A. thaliana	817757	A. thaliana	CYS2	PHYTOCYSTATIN 2		0.0	0.0	0.0	0.0	0.0	0.0	0.0	0.0	0.0	0.0	0.0	0.0	0.0	0.0	0.0	0.0	0.0	0.0	0.0	0.0
AT2G29460	817495	ensembl_gene_id	A. thaliana	817495	A. thaliana	GSTU4	glutathione S-transferase tau 4	GO:1900367 positive regulation of defense response to insect;GO:2000068 regulation of defense response to insect;GO:0009407 toxin catabolic process	0.0	0.0	0.0	0.0	1.0	0.0	0.0	0.0	0.0	0.0	0.0	0.0	0.0	1.0	0.0	0.0	0.0	0.0	0.0	0.0
AT5G61820	836304	ensembl_gene_id	A. thaliana	836304	A. thaliana	AT5G61820	stress up-regulated Nod 19 protein	GO:0008150 biological_process	0.0	0.0	0.0	0.0	0.0	0.0	0.0	0.0	0.0	0.0	0.0	0.0	0.0	0.0	0.0	0.0	0.0	0.0	0.0	0.0
AT3G48020	823957	ensembl_gene_id	A. thaliana	823957	A. thaliana	AT3G48020	hypothetical protein	GO:0008150 biological_process	0.0	0.0	0.0	0.0	0.0	0.0	0.0	0.0	0.0	0.0	0.0	0.0	0.0	0.0	0.0	0.0	0.0	0.0	0.0	0.0
AT1G09500	837475	ensembl_gene_id	A. thaliana	837475	A. thaliana	AT1G09500	NAD(P)-binding Rossmann-fold superfamily protein		0.0	0.0	0.0	0.0	0.0	0.0	0.0	0.0	0.0	0.0	0.0	0.0	0.0	0.0	0.0	0.0	0.0	0.0	0.0	0.0
AT1G02816	839308	ensembl_gene_id	A. thaliana	839308	A. thaliana	AT1G02816	pectinesterase (Protein of unknown function, DUF538)	GO:0008150 biological_process	0.0	0.0	0.0	0.0	0.0	0.0	0.0	0.0	0.0	0.0	0.0	0.0	0.0	0.0	0.0	0.0	0.0	0.0	0.0	0.0
AT1G68765	843208	ensembl_gene_id	A. thaliana	843208	A. thaliana	IDA	Putative membrane lipoprotein	GO:0060305 regulation of cell diameter;GO:0060866 leaf abscission;GO:0050829 defense response to Gram-negative bacterium	0.0	0.0	0.0	0.0	0.0	0.0	0.0	1.0	0.0	0.0	0.0	0.0	0.0	0.0	0.0	0.0	0.0	0.0	0.0	0.0
AT1G27990	839692	ensembl_gene_id	A. thaliana	839692	A. thaliana	AT1G27990	transmembrane protein	GO:0008150 biological_process	0.0	0.0	0.0	0.0	0.0	0.0	0.0	0.0	0.0	0.0	0.0	0.0	0.0	0.0	0.0	0.0	0.0	0.0	0.0	0.0
AT5G04010	830280	ensembl_gene_id	A. thaliana	830280	A. thaliana	AT5G04010	F-box family protein		0.0	0.0	0.0	0.0	0.0	0.0	0.0	0.0	0.0	0.0	0.0	0.0	0.0	0.0	0.0	0.0	0.0	0.0	0.0	0.0
AT5G04340	830313	ensembl_gene_id	A. thaliana	830313	A. thaliana	ZAT6	6	GO:0055062 phosphate ion homeostasis;GO:0072506 trivalent inorganic anion homeostasis;GO:0055081 anion homeostasis	0.0	0.0	0.0	0.0	0.0	0.0	0.0	0.0	0.0	1.0	0.0	0.0	0.0	0.0	0.0	0.0	0.0	0.0	0.0	0.0
AT3G13672	820573	ensembl_gene_id	A. thaliana	820573	A. thaliana	AT3G13672	TRAF-like superfamily protein	GO:2000785 regulation of autophagosome assembly;GO:0044088 regulation of vacuole organization;GO:1902115 regulation of organelle assembly	0.0	0.0	0.0	0.0	0.0	0.0	0.0	0.0	0.0	0.0	0.0	0.0	0.0	0.0	0.0	0.0	0.0	0.0	0.0	0.0
AT1G54100	841849	ensembl_gene_id	A. thaliana	841849	A. thaliana	ALDH7B4	aldehyde dehydrogenase 7B4	GO:0009269 response to desiccation;GO:0006081 cellular aldehyde metabolic process;GO:0009414 response to water deprivation	1.0	0.0	0.0	0.0	0.0	0.0	0.0	0.0	0.0	0.0	0.0	0.0	0.0	0.0	0.0	0.0	0.0	0.0	1.0	0.0
AT1G30190	839899	ensembl_gene_id	A. thaliana	839899	A. thaliana	AT1G30190	cotton fiber protein	GO:0008150 biological_process	0.0	0.0	0.0	0.0	0.0	0.0	0.0	0.0	0.0	0.0	0.0	0.0	0.0	0.0	0.0	0.0	0.0	0.0	0.0	0.0
AT5G53990	835482	ensembl_gene_id	A. thaliana	835482	A. thaliana	AT5G53990	UDP-Glycosyltransferase superfamily protein		0.0	0.0	0.0	0.0	0.0	0.0	0.0	0.0	0.0	0.0	0.0	0.0	0.0	0.0	0.0	0.0	0.0	0.0	0.0	0.0
AT1G64110	842716	ensembl_gene_id	A. thaliana	842716	A. thaliana	DAA1	P-loop containing nucleoside triphosphate hydrolases superfamily protein	GO:0048235 pollen sperm cell differentiation;GO:0055046 microgametogenesis;GO:0022412 cellular process involved in reproduction in multicellular organism	0.0	0.0	0.0	0.0	0.0	0.0	0.0	0.0	0.0	0.0	0.0	0.0	0.0	0.0	0.0	0.0	0.0	0.0	0.0	0.0
AT1G21410	838740	ensembl_gene_id	A. thaliana	838740	A. thaliana	SKP2A	F-box/RNI-like superfamily protein	GO:0051781 positive regulation of cell division;GO:0010311 lateral root formation;GO:0031146 SCF-dependent proteasomal ubiquitin-dependent protein catabolic process	0.0	0.0	0.0	0.0	0.0	0.0	0.0	1.0	1.0	0.0	0.0	0.0	0.0	0.0	0.0	0.0	0.0	0.0	0.0	1.0
AT4G35690	829721	ensembl_gene_id	A. thaliana	829721	A. thaliana	AT4G35690	hypothetical protein (DUF241)	GO:0008150 biological_process	0.0	0.0	0.0	0.0	0.0	0.0	0.0	0.0	0.0	0.0	0.0	0.0	0.0	0.0	0.0	0.0	0.0	0.0	0.0	0.0
AT2G21720	816709	ensembl_gene_id	A. thaliana	816709	A. thaliana	AT2G21720	ArgH (DUF639)	GO:0008150 biological_process	0.0	0.0	0.0	0.0	0.0	0.0	0.0	0.0	0.0	0.0	0.0	0.0	0.0	0.0	0.0	0.0	0.0	0.0	0.0	0.0
AT2G39350	818520	ensembl_gene_id	A. thaliana	818520	A. thaliana	ABCG1	ABC-2 type transporter family protein	GO:0010208 pollen wall assembly;GO:0010927 cellular component assembly involved in morphogenesis;GO:0032989 cellular component morphogenesis	0.0	0.0	0.0	0.0	0.0	0.0	0.0	1.0	0.0	0.0	0.0	0.0	0.0	0.0	0.0	0.0	0.0	0.0	0.0	0.0
AT1G52827	2745823	ensembl_gene_id	A. thaliana	2745823	A. thaliana	CDT1	cadmium tolerance 1	GO:0071585 detoxification of cadmium ion;GO:0061687 detoxification of inorganic compound;GO:1990170 stress response to cadmium ion	1.0	0.0	0.0	0.0	1.0	0.0	0.0	0.0	0.0	0.0	0.0	0.0	0.0	0.0	0.0	0.0	0.0	0.0	0.0	0.0
AT2G23120	816844	ensembl_gene_id	A. thaliana	816844	A. thaliana	AT2G23120	Late embryogenesis abundant protein, group 6	GO:0008150 biological_process	0.0	0.0	0.0	0.0	0.0	0.0	0.0	0.0	0.0	0.0	0.0	0.0	0.0	0.0	0.0	0.0	0.0	0.0	0.0	0.0
AT5G15180	831370	ensembl_gene_id	A. thaliana	831370	A. thaliana	AT5G15180	Peroxidase superfamily protein	GO:0006979 response to oxidative stress;GO:0006950 response to stress;GO:0050896 response to stimulus	0.0	0.0	0.0	0.0	0.0	1.0	0.0	0.0	0.0	0.0	0.0	0.0	0.0	1.0	0.0	0.0	0.0	0.0	0.0	0.0
AT3G12500	820429	ensembl_gene_id	A. thaliana	820429	A. thaliana	HCHIB	basic chitinase	GO:0009871 jasmonic acid and ethylene-dependent systemic resistance, ethylene mediated signaling pathway;GO:0009861 jasmonic acid and ethylene-dependent systemic resistance;GO:0016998 cell wall macromolecule catabolic process	0.0	0.0	0.0	1.0	0.0	0.0	0.0	0.0	1.0	0.0	0.0	0.0	0.0	0.0	0.0	0.0	0.0	0.0	0.0	0.0
AT2G36770	818249	ensembl_gene_id	A. thaliana	818249	A. thaliana	AT2G36770	UDP-Glycosyltransferase superfamily protein		0.0	0.0	0.0	0.0	0.0	0.0	0.0	0.0	0.0	0.0	0.0	0.0	0.0	0.0	0.0	0.0	0.0	0.0	0.0	0.0
AT3G20710	821619	ensembl_gene_id	A. thaliana	821619	A. thaliana	AT3G20710	F-box family protein	GO:0008150 biological_process	0.0	0.0	0.0	0.0	0.0	0.0	0.0	0.0	0.0	0.0	0.0	0.0	0.0	0.0	0.0	0.0	0.0	0.0	0.0	0.0
AT2G47270	819340	ensembl_gene_id	A. thaliana	819340	A. thaliana	UPB1	transcription factor UPBEAT protein	GO:2000280 regulation of root development;GO:0050793 regulation of developmental process;GO:0006355 regulation of transcription, DNA-templated	0.0	0.0	0.0	0.0	0.0	0.0	0.0	0.0	0.0	0.0	0.0	0.0	0.0	0.0	0.0	0.0	0.0	0.0	0.0	0.0
AT5G15850	831442	ensembl_gene_id	A. thaliana	831442	A. thaliana	COL1	CONSTANS-like 1	GO:0007623 circadian rhythm;GO:0048511 rhythmic process;GO:0009909 regulation of flower development	0.0	0.0	0.0	0.0	0.0	0.0	0.0	0.0	0.0	0.0	0.0	0.0	0.0	0.0	1.0	0.0	0.0	0.0	0.0	0.0
AT5G66430	836775	ensembl_gene_id	A. thaliana	836775	A. thaliana	AT5G66430	S-adenosyl-L-methionine-dependent methyltransferases superfamily protein	GO:0032259 methylation;GO:0008152 metabolic process;GO:0008150 biological_process	0.0	0.0	0.0	0.0	0.0	0.0	0.0	0.0	0.0	0.0	0.0	0.0	0.0	0.0	0.0	0.0	0.0	0.0	0.0	0.0
AT2G33280	817891	ensembl_gene_id	A. thaliana	817891	A. thaliana	AT2G33280	Major facilitator superfamily protein		0.0	0.0	0.0	0.0	0.0	0.0	0.0	0.0	0.0	0.0	0.0	0.0	0.0	0.0	0.0	0.0	0.0	0.0	0.0	0.0
AT1G19490	838535	ensembl_gene_id	A. thaliana	838535	A. thaliana	AT1G19490	Basic-leucine zipper (bZIP) transcription factor family protein	GO:0009414 response to water deprivation;GO:0009415 response to water;GO:0001101 response to acid chemical	1.0	0.0	0.0	0.0	0.0	0.0	0.0	0.0	0.0	0.0	0.0	0.0	0.0	0.0	0.0	0.0	0.0	0.0	0.0	0.0
AT2G38905	818475	ensembl_gene_id	A. thaliana	818475	A. thaliana	AT2G38905	Low temperature and salt responsive protein family		0.0	0.0	0.0	0.0	0.0	0.0	0.0	0.0	0.0	0.0	0.0	0.0	0.0	0.0	0.0	0.0	0.0	0.0	0.0	0.0
AT5G13080	831147	ensembl_gene_id	A. thaliana	831147	A. thaliana	WRKY75	WRKY DNA-binding protein 75	GO:0010055 atrichoblast differentiation;GO:0043620 regulation of DNA-templated transcription in response to stress;GO:0032104 regulation of response to extracellular stimulus	0.0	0.0	1.0	0.0	0.0	0.0	0.0	1.0	0.0	0.0	0.0	0.0	0.0	0.0	0.0	0.0	0.0	0.0	0.0	0.0
AT3G57520	824919	ensembl_gene_id	A. thaliana	824919	A. thaliana	SIP2	seed imbibition 2	GO:0033530 raffinose metabolic process;GO:0034484 raffinose catabolic process;GO:0009313 oligosaccharide catabolic process	0.0	0.0	0.0	0.0	0.0	1.0	0.0	0.0	0.0	0.0	0.0	0.0	0.0	0.0	0.0	0.0	0.0	0.0	0.0	0.0
AT1G69600	843296	ensembl_gene_id	A. thaliana	843296	A. thaliana	ZFHD1	zinc finger homeodomain 1	GO:0009414 response to water deprivation;GO:0009415 response to water;GO:0001101 response to acid chemical	1.0	0.0	0.0	0.0	0.0	0.0	0.0	0.0	0.0	0.0	0.0	0.0	0.0	0.0	0.0	0.0	0.0	0.0	0.0	0.0
AT4G40070	830170	ensembl_gene_id	A. thaliana	830170	A. thaliana	AT4G40070	RING/U-box superfamily protein	GO:0016567 protein ubiquitination;GO:0032446 protein modification by small protein conjugation;GO:0070647 protein modification by small protein conjugation or removal	0.0	0.0	0.0	0.0	0.0	0.0	0.0	0.0	0.0	0.0	0.0	0.0	0.0	0.0	0.0	0.0	0.0	0.0	0.0	0.0
AT2G18700	816385	ensembl_gene_id	A. thaliana	816385	A. thaliana	TPS11	trehalose phosphatase/synthase 11		0.0	0.0	0.0	0.0	0.0	0.0	0.0	0.0	0.0	0.0	0.0	0.0	0.0	0.0	0.0	0.0	0.0	0.0	0.0	0.0
AT1G06570	837168	ensembl_gene_id	A. thaliana	837168	A. thaliana	PDS1	4-hydroxyphenylpyruvate dioxygenase	GO:0010236 plastoquinone biosynthetic process;GO:0010189 vitamin E biosynthetic process;GO:0042360 vitamin E metabolic process	0.0	0.0	0.0	0.0	0.0	0.0	0.0	0.0	0.0	0.0	0.0	0.0	0.0	0.0	0.0	0.0	0.0	0.0	0.0	0.0
AT1G05680	837075	ensembl_gene_id	A. thaliana	837075	A. thaliana	UGT74E2	Uridine diphosphate glycosyltransferase 74E2	GO:0071475 cellular hyperosmotic salinity response;GO:0071474 cellular hyperosmotic response;GO:0080024 indolebutyric acid metabolic process	1.0	0.0	0.0	0.0	0.0	1.0	1.0	0.0	1.0	0.0	0.0	0.0	1.0	0.0	0.0	0.0	0.0	0.0	0.0	1.0
AT2G37770	818354	ensembl_gene_id	A. thaliana	818354	A. thaliana	ChlAKR	NAD(P)-linked oxidoreductase superfamily protein	GO:0009414 response to water deprivation;GO:0009415 response to water;GO:0009409 response to cold	1.0	1.0	0.0	0.0	0.0	0.0	0.0	0.0	0.0	0.0	0.0	0.0	0.0	0.0	0.0	0.0	0.0	0.0	0.0	0.0
AT1G22990	838907	ensembl_gene_id	A. thaliana	838907	A. thaliana	HIPP22	Heavy metal transport/detoxification superfamily protein	GO:0055073 cadmium ion homeostasis;GO:0071585 detoxification of cadmium ion;GO:0061687 detoxification of inorganic compound	1.0	0.0	0.0	0.0	1.0	0.0	0.0	0.0	0.0	0.0	1.0	0.0	0.0	0.0	0.0	0.0	0.0	0.0	0.0	0.0
AT5G17300	831595	ensembl_gene_id	A. thaliana	831595	A. thaliana	RVE1	Homeodomain-like superfamily protein	GO:0010600 regulation of auxin biosynthetic process;GO:0046885 regulation of hormone biosynthetic process;GO:0090354 regulation of auxin metabolic process	0.0	0.0	0.0	0.0	0.0	0.0	0.0	0.0	1.0	0.0	0.0	0.0	0.0	0.0	1.0	0.0	0.0	0.0	0.0	1.0
AT5G54300	835518	ensembl_gene_id	A. thaliana	835518	A. thaliana	AT5G54300	cotton fiber-like protein (DUF761)	GO:0008150 biological_process	0.0	0.0	0.0	0.0	0.0	0.0	0.0	0.0	0.0	0.0	0.0	0.0	0.0	0.0	0.0	0.0	0.0	0.0	0.0	0.0
AT2G25625	817103	ensembl_gene_id	A. thaliana	817103	A. thaliana	AT2G25625	histone deacetylase-like protein	GO:1904821 chloroplast disassembly;GO:1903008 organelle disassembly;GO:0022411 cellular component disassembly	0.0	0.0	0.0	0.0	0.0	0.0	0.0	0.0	0.0	0.0	0.0	0.0	0.0	0.0	0.0	0.0	0.0	0.0	0.0	0.0
AT5G66650	836797	ensembl_gene_id	A. thaliana	836797	A. thaliana	AT5G66650	calcium uniporter (DUF607)	GO:0006851 mitochondrial calcium ion transmembrane transport;GO:0036444 calcium import into the mitochondrion;GO:0060401 cytosolic calcium ion transport	0.0	0.0	0.0	0.0	0.0	0.0	0.0	0.0	0.0	1.0	1.0	0.0	0.0	0.0	0.0	0.0	0.0	0.0	0.0	0.0
AT5G57550	835859	ensembl_gene_id	A. thaliana	835859	A. thaliana	XTH25	xyloglucan endotransglucosylase/hydrolase 25	GO:0010411 xyloglucan metabolic process;GO:0010410 hemicellulose metabolic process;GO:0010383 cell wall polysaccharide metabolic process	0.0	0.0	0.0	0.0	0.0	0.0	0.0	0.0	0.0	0.0	0.0	0.0	0.0	0.0	0.0	0.0	0.0	0.0	0.0	0.0
AT5G05410	830424	ensembl_gene_id	A. thaliana	830424	A. thaliana	DREB2A	DRE-binding protein 2A	GO:0010286 heat acclimation;GO:0010224 response to UV-B;GO:0042542 response to hydrogen peroxide	1.0	1.0	0.0	0.0	0.0	1.0	0.0	0.0	0.0	1.0	0.0	0.0	0.0	0.0	0.0	0.0	0.0	0.0	0.0	0.0
AT1G71520	843492	ensembl_gene_id	A. thaliana	843492	A. thaliana	AT1G71520	Integrase-type DNA-binding superfamily protein	GO:0006355 regulation of transcription, DNA-templated;GO:1903506 regulation of nucleic acid-templated transcription;GO:2001141 regulation of RNA biosynthetic process	0.0	0.0	0.0	0.0	0.0	0.0	0.0	0.0	0.0	0.0	0.0	0.0	0.0	0.0	0.0	0.0	0.0	0.0	0.0	0.0
AT5G42510	834258	ensembl_gene_id	A. thaliana	834258	A. thaliana	AT5G42510	Disease resistance-responsive (dirigent-like protein) family protein		0.0	0.0	0.0	0.0	0.0	0.0	0.0	0.0	0.0	0.0	0.0	0.0	0.0	0.0	0.0	0.0	0.0	0.0	0.0	0.0
AT2G40180	818609	ensembl_gene_id	A. thaliana	818609	A. thaliana	PP2C5	phosphatase 2C5	GO:0010440 stomatal lineage progression;GO:0010374 stomatal complex development;GO:0006470 protein dephosphorylation	1.0	0.0	0.0	0.0	0.0	0.0	0.0	0.0	1.0	0.0	0.0	0.0	0.0	0.0	0.0	0.0	0.0	0.0	0.0	0.0
AT5G10300	830894	ensembl_gene_id	A. thaliana	830894	A. thaliana	MES5	methyl esterase 5	GO:0016139 glycoside catabolic process;GO:0016137 glycoside metabolic process;GO:0009696 salicylic acid metabolic process	0.0	0.0	0.0	1.0	0.0	0.0	0.0	0.0	0.0	0.0	0.0	0.0	0.0	0.0	0.0	0.0	0.0	0.0	0.0	0.0
AT4G00080	828192	ensembl_gene_id	A. thaliana	828192	A. thaliana	UNE11	Plant invertase/pectin methylesterase inhibitor superfamily protein	GO:0009566 fertilization;GO:0009567 double fertilization forming a zygote and endosperm;GO:0043086 negative regulation of catalytic activity	0.0	0.0	0.0	0.0	0.0	0.0	0.0	0.0	0.0	0.0	0.0	0.0	0.0	0.0	0.0	0.0	0.0	0.0	0.0	0.0
AT1G78720	844208	ensembl_gene_id	A. thaliana	844208	A. thaliana	AT1G78720	SecY protein transport family protein	GO:0031204 posttranslational protein targeting to membrane, translocation;GO:0006616 SRP-dependent cotranslational protein targeting to membrane, translocation;GO:0006620 posttranslational protein targeting to endoplasmic reticulum membrane	0.0	0.0	0.0	0.0	0.0	0.0	0.0	0.0	0.0	0.0	0.0	0.0	0.0	0.0	0.0	0.0	0.0	0.0	0.0	0.0
AT1G73810	843717	ensembl_gene_id	A. thaliana	843717	A. thaliana	AT1G73810	Core-2/I-branching beta-1,6-N-acetylglucosaminyltransferase family protein		0.0	0.0	0.0	0.0	0.0	0.0	0.0	0.0	0.0	0.0	0.0	0.0	0.0	0.0	0.0	0.0	0.0	0.0	0.0	0.0
AT1G01720	839265	ensembl_gene_id	A. thaliana	839265	A. thaliana	ATAF1	NAC (No Apical Meristem) domain transcriptional regulator superfamily protein	GO:0009788 negative regulation of abscisic acid-activated signaling pathway;GO:1901420 negative regulation of response to alcohol;GO:1905958 negative regulation of cellular response to alcohol	0.0	0.0	0.0	1.0	0.0	0.0	0.0	0.0	0.0	1.0	0.0	0.0	0.0	0.0	0.0	0.0	0.0	0.0	0.0	0.0
AT5G06860	830577	ensembl_gene_id	A. thaliana	830577	A. thaliana	PGIP1	polygalacturonase inhibiting protein 1	GO:0007165 signal transduction;GO:0023052 signaling;GO:0007154 cell communication	0.0	0.0	0.0	0.0	0.0	0.0	0.0	0.0	0.0	0.0	0.0	0.0	0.0	0.0	0.0	0.0	0.0	0.0	0.0	0.0
AT4G39670	830121	ensembl_gene_id	A. thaliana	830121	A. thaliana	AT4G39670	Glycolipid transfer protein (GLTP) family protein	GO:0035627 ceramide transport;GO:0120009 intermembrane lipid transfer;GO:0042886 amide transport	0.0	0.0	0.0	0.0	0.0	0.0	0.0	0.0	0.0	0.0	0.0	0.0	0.0	0.0	0.0	0.0	0.0	0.0	0.0	0.0
AT4G08290	826383	ensembl_gene_id	A. thaliana	826383	A. thaliana	UMAMIT20	nodulin MtN21 /EamA-like transporter family protein		0.0	0.0	0.0	0.0	0.0	0.0	0.0	0.0	0.0	0.0	0.0	0.0	0.0	0.0	0.0	0.0	0.0	0.0	0.0	0.0
AT5G47330	834780	ensembl_gene_id	A. thaliana	834780	A. thaliana	AT5G47330	alpha/beta-Hydrolases superfamily protein		0.0	0.0	0.0	0.0	0.0	0.0	0.0	0.0	0.0	0.0	0.0	0.0	0.0	0.0	0.0	0.0	0.0	0.0	0.0	0.0
AT5G61850	836307	ensembl_gene_id	A. thaliana	836307	A. thaliana	LFY	floral meristem identity control protein LEAFY (LFY)	GO:0010077 maintenance of inflorescence meristem identity;GO:0010582 floral meristem determinacy;GO:0010022 meristem determinacy	1.0	0.0	0.0	0.0	0.0	0.0	0.0	0.0	1.0	0.0	0.0	0.0	0.0	0.0	0.0	0.0	0.0	0.0	0.0	0.0
AT2G34600	818025	ensembl_gene_id	A. thaliana	818025	A. thaliana	JAZ7	jasmonate-zim-domain protein 7	GO:2000022 regulation of jasmonic acid mediated signaling pathway;GO:0009753 response to jasmonic acid;GO:0070542 response to fatty acid	1.0	0.0	0.0	1.0	0.0	0.0	0.0	0.0	0.0	0.0	0.0	0.0	0.0	0.0	0.0	0.0	0.0	0.0	0.0	0.0
AT5G43180	834336	ensembl_gene_id	A. thaliana	834336	A. thaliana	AT5G43180	transmembrane protein, putative (Protein of unknown function, DUF599)	GO:0008150 biological_process	0.0	0.0	0.0	0.0	0.0	0.0	0.0	0.0	0.0	0.0	0.0	0.0	0.0	0.0	0.0	0.0	0.0	0.0	0.0	0.0
AT2G38340	818414	ensembl_gene_id	A. thaliana	818414	A. thaliana	DREB19	Integrase-type DNA-binding superfamily protein	GO:0034605 cellular response to heat;GO:0009408 response to heat;GO:0009414 response to water deprivation	1.0	1.0	0.0	0.0	0.0	0.0	0.0	0.0	0.0	0.0	0.0	0.0	0.0	0.0	0.0	0.0	0.0	0.0	0.0	0.0
AT1G12130	837765	ensembl_gene_id	A. thaliana	837765	A. thaliana	AT1G12130	Flavin-binding monooxygenase family protein	GO:0016144 S-glycoside biosynthetic process;GO:0019758 glycosinolate biosynthetic process;GO:0019761 glucosinolate biosynthetic process	1.0	0.0	0.0	0.0	0.0	0.0	0.0	0.0	0.0	0.0	0.0	0.0	0.0	1.0	0.0	0.0	0.0	0.0	0.0	0.0
AT2G05040	3767734	ensembl_gene_id	A. thaliana	3767734	A. thaliana	AT2G05040	hypothetical protein		0.0	0.0	0.0	0.0	0.0	0.0	0.0	0.0	0.0	0.0	0.0	0.0	0.0	0.0	0.0	0.0	0.0	0.0	0.0	0.0
AT3G01900	821263	ensembl_gene_id	A. thaliana	821263	A. thaliana	CYP94B2	cytochrome P450, family 94, subfamily B, polypeptide 2		0.0	0.0	0.0	0.0	0.0	0.0	0.0	0.0	0.0	0.0	0.0	0.0	0.0	0.0	0.0	0.0	0.0	0.0	0.0	0.0
AT4G37180	829872	ensembl_gene_id	A. thaliana	829872	A. thaliana	AT4G37180	Homeodomain-like superfamily protein	GO:0090701 specification of plant organ identity;GO:0048449 floral organ formation;GO:0048444 floral organ morphogenesis	0.0	0.0	0.0	0.0	0.0	0.0	0.0	1.0	0.0	0.0	0.0	0.0	0.0	0.0	0.0	0.0	0.0	0.0	0.0	0.0
AT4G16690	827371	ensembl_gene_id	A. thaliana	827371	A. thaliana	MES16	methyl esterase 16	GO:0015996 chlorophyll catabolic process;GO:0046149 pigment catabolic process;GO:0006787 porphyrin-containing compound catabolic process	0.0	0.0	0.0	0.0	0.0	0.0	0.0	0.0	0.0	0.0	0.0	0.0	0.0	0.0	0.0	0.0	0.0	0.0	0.0	0.0
AT3G22840	821855	ensembl_gene_id	A. thaliana	821855	A. thaliana	ELIP1	Chlorophyll A-B binding family protein	GO:0070141 response to UV-A;GO:0071492 cellular response to UV-A;GO:0071486 cellular response to high light intensity	0.0	1.0	0.0	0.0	0.0	0.0	0.0	0.0	0.0	0.0	0.0	0.0	0.0	0.0	0.0	1.0	0.0	0.0	0.0	0.0
AT4G11350	826737	ensembl_gene_id	A. thaliana	826737	A. thaliana	AT4G11350	transferring glycosyl group transferase (DUF604)	GO:0008150 biological_process	0.0	0.0	0.0	0.0	0.0	0.0	0.0	0.0	0.0	0.0	0.0	0.0	0.0	0.0	0.0	0.0	0.0	0.0	0.0	0.0
AT5G18600	831978	ensembl_gene_id	A. thaliana	831978	A. thaliana	AT5G18600	Thioredoxin superfamily protein	GO:0000122 negative regulation of transcription by RNA polymerase II;GO:0045892 negative regulation of transcription, DNA-templated;GO:1902679 negative regulation of RNA biosynthetic process	0.0	0.0	1.0	0.0	0.0	0.0	0.0	0.0	0.0	0.0	0.0	0.0	0.0	0.0	0.0	0.0	0.0	0.0	0.0	0.0
AT1G30820	839964	ensembl_gene_id	A. thaliana	839964	A. thaliana	AT1G30820	CTP synthase family protein	GO:0044210 'de novo' CTP biosynthetic process;GO:0019856 pyrimidine nucleobase biosynthetic process;GO:0006206 pyrimidine nucleobase metabolic process	0.0	0.0	0.0	0.0	0.0	0.0	0.0	0.0	0.0	0.0	0.0	0.0	0.0	0.0	0.0	0.0	0.0	0.0	0.0	0.0
AT2G35950	818168	ensembl_gene_id	A. thaliana	818168	A. thaliana	EDA12	embryo sac development arrest 12	GO:0009561 megagametogenesis;GO:0009553 embryo sac development;GO:0048229 gametophyte development	0.0	0.0	0.0	0.0	0.0	0.0	0.0	0.0	0.0	0.0	0.0	0.0	0.0	0.0	0.0	0.0	0.0	0.0	0.0	0.0
AT4G24130	828513	ensembl_gene_id	A. thaliana	828513	A. thaliana	AT4G24130	DUF538 family protein (Protein of unknown function, DUF538)	GO:0009737 response to abscisic acid;GO:0097305 response to alcohol;GO:0033993 response to lipid	1.0	0.0	0.0	0.0	0.0	0.0	0.0	0.0	0.0	0.0	0.0	0.0	0.0	0.0	0.0	0.0	0.0	0.0	0.0	0.0
AT2G36270	818199	ensembl_gene_id	A. thaliana	818199	A. thaliana	ABI5	Basic-leucine zipper (bZIP) transcription factor family protein	GO:0010187 negative regulation of seed germination;GO:0009756 carbohydrate mediated signaling;GO:0010182 sugar mediated signaling pathway	1.0	0.0	0.0	0.0	0.0	0.0	0.0	0.0	1.0	0.0	0.0	0.0	0.0	0.0	0.0	1.0	0.0	0.0	0.0	0.0
AT1G68440	843173	ensembl_gene_id	A. thaliana	843173	A. thaliana	AT1G68440	transmembrane protein	GO:0008150 biological_process	0.0	0.0	0.0	0.0	0.0	0.0	0.0	0.0	0.0	0.0	0.0	0.0	0.0	0.0	0.0	0.0	0.0	0.0	0.0	0.0
AT3G44300	823555	ensembl_gene_id	A. thaliana	823555	A. thaliana	NIT2	nitrilase 2	GO:0051410 detoxification of nitrogen compound;GO:0009684 indoleacetic acid biosynthetic process;GO:0009683 indoleacetic acid metabolic process	0.0	0.0	0.0	0.0	1.0	0.0	0.0	0.0	0.0	0.0	0.0	0.0	0.0	0.0	0.0	0.0	0.0	1.0	0.0	1.0
AT4G25433	828647	ensembl_gene_id	A. thaliana	828647	A. thaliana	AT4G25433	peptidoglycan-binding LysM domain-containing protein		0.0	0.0	0.0	0.0	0.0	0.0	0.0	0.0	0.0	0.0	0.0	0.0	0.0	0.0	0.0	0.0	0.0	0.0	0.0	0.0
AT3G19390	821473	ensembl_gene_id	A. thaliana	821473	A. thaliana	AT3G19390	Granulin repeat cysteine protease family protein	GO:0051603 proteolysis involved in cellular protein catabolic process;GO:0044257 cellular protein catabolic process;GO:0030163 protein catabolic process	0.0	0.0	0.0	0.0	0.0	0.0	0.0	0.0	0.0	0.0	0.0	0.0	0.0	0.0	0.0	0.0	0.0	0.0	0.0	0.0
AT4G34710	829623	ensembl_gene_id	A. thaliana	829623	A. thaliana	ADC2	arginine decarboxylase 2	GO:0006527 arginine catabolic process;GO:0009446 putrescine biosynthetic process;GO:0033388 putrescine biosynthetic process from arginine	1.0	1.0	0.0	1.0	0.0	1.0	0.0	0.0	0.0	0.0	0.0	0.0	0.0	0.0	0.0	0.0	0.0	0.0	0.0	0.0
AT1G15010	838066	ensembl_gene_id	A. thaliana	838066	A. thaliana	AT1G15010	mediator of RNA polymerase II transcription subunit	GO:0071456 cellular response to hypoxia;GO:0036294 cellular response to decreased oxygen levels;GO:0071453 cellular response to oxygen levels	0.0	0.0	0.0	0.0	0.0	0.0	0.0	0.0	0.0	1.0	0.0	0.0	0.0	0.0	0.0	0.0	0.0	0.0	0.0	0.0
AT4G28140	828929	ensembl_gene_id	A. thaliana	828929	A. thaliana	AT4G28140	Integrase-type DNA-binding superfamily protein	GO:0009408 response to heat;GO:0009266 response to temperature stimulus;GO:0006355 regulation of transcription, DNA-templated	0.0	1.0	0.0	0.0	0.0	0.0	0.0	0.0	0.0	0.0	0.0	0.0	0.0	0.0	0.0	0.0	0.0	0.0	0.0	0.0
AT3G12320	820411	ensembl_gene_id	A. thaliana	820411	A. thaliana	AT3G12320	hypothetical protein	GO:0007623 circadian rhythm;GO:0048511 rhythmic process;GO:0006355 regulation of transcription, DNA-templated	0.0	0.0	0.0	0.0	0.0	0.0	0.0	0.0	0.0	0.0	0.0	0.0	0.0	0.0	1.0	0.0	0.0	0.0	0.0	0.0
AT5G57240	835830	ensembl_gene_id	A. thaliana	835830	A. thaliana	ORP4C	OSBP(oxysterol binding protein)-related protein 4C		0.0	0.0	0.0	0.0	0.0	0.0	0.0	0.0	0.0	0.0	0.0	0.0	0.0	0.0	0.0	0.0	0.0	0.0	0.0	0.0
AT3G07350	819923	ensembl_gene_id	A. thaliana	819923	A. thaliana	AT3G07350	sulfate/thiosulfate import ATP-binding protein, putative (DUF506)	GO:0071456 cellular response to hypoxia;GO:0036294 cellular response to decreased oxygen levels;GO:0071453 cellular response to oxygen levels	0.0	0.0	0.0	0.0	0.0	0.0	0.0	0.0	0.0	1.0	0.0	0.0	0.0	0.0	0.0	0.0	0.0	0.0	0.0	0.0
AT1G02220	839476	ensembl_gene_id	A. thaliana	839476	A. thaliana	NAC003	NAC domain containing protein 3	GO:0006355 regulation of transcription, DNA-templated;GO:1903506 regulation of nucleic acid-templated transcription;GO:2001141 regulation of RNA biosynthetic process	0.0	0.0	0.0	0.0	0.0	0.0	0.0	0.0	0.0	0.0	0.0	0.0	0.0	0.0	0.0	0.0	0.0	0.0	0.0	0.0
AT3G09910	820149	ensembl_gene_id	A. thaliana	820149	A. thaliana	RABC2b	RAB GTPase homolog C2B	GO:0006886 intracellular protein transport;GO:0015031 protein transport;GO:0045184 establishment of protein localization	0.0	0.0	0.0	0.0	0.0	0.0	0.0	0.0	0.0	0.0	0.0	0.0	0.0	0.0	0.0	0.0	0.0	0.0	0.0	0.0
AT3G61060	825278	ensembl_gene_id	A. thaliana	825278	A. thaliana	PP2-A13	phloem protein 2-A13	GO:0009611 response to wounding;GO:0016567 protein ubiquitination;GO:0032446 protein modification by small protein conjugation	0.0	0.0	0.0	1.0	0.0	0.0	0.0	0.0	0.0	0.0	0.0	0.0	0.0	0.0	0.0	0.0	0.0	0.0	0.0	0.0
AT2G38820	818464	ensembl_gene_id	A. thaliana	818464	A. thaliana	AT2G38820	DNA-directed RNA polymerase subunit beta-beta protein, putative (DUF506)	GO:0008150 biological_process	0.0	0.0	0.0	0.0	0.0	0.0	0.0	0.0	0.0	0.0	0.0	0.0	0.0	0.0	0.0	0.0	0.0	0.0	0.0	0.0
AT2G46790	819292	ensembl_gene_id	A. thaliana	819292	A. thaliana	PRR9	pseudo-response regulator 9	GO:0010017 red or far-red light signaling pathway;GO:0071489 cellular response to red or far red light;GO:0000160 phosphorelay signal transduction system	0.0	1.0	1.0	0.0	0.0	0.0	0.0	0.0	0.0	0.0	0.0	0.0	0.0	0.0	1.0	0.0	0.0	0.0	0.0	0.0
AT1G73260	843660	ensembl_gene_id	A. thaliana	843660	A. thaliana	KTI1	kunitz trypsin inhibitor 1	GO:0002238 response to molecule of fungal origin;GO:0009625 response to insect;GO:0002237 response to molecule of bacterial origin	1.0	0.0	0.0	1.0	0.0	1.0	0.0	0.0	0.0	0.0	0.0	0.0	0.0	0.0	0.0	0.0	0.0	0.0	0.0	0.0
AT3G22961	6241387	ensembl_gene_id	A. thaliana	6241387	A. thaliana	AT3G22961	Paired amphipathic helix (PAH2) superfamily protein	GO:0006355 regulation of transcription, DNA-templated;GO:1903506 regulation of nucleic acid-templated transcription;GO:2001141 regulation of RNA biosynthetic process	0.0	0.0	0.0	0.0	0.0	0.0	0.0	0.0	0.0	0.0	0.0	0.0	0.0	0.0	0.0	0.0	0.0	0.0	0.0	0.0
AT1G62710	842569	ensembl_gene_id	A. thaliana	842569	A. thaliana	BETA-VPE	beta vacuolar processing enzyme	GO:0006624 vacuolar protein processing;GO:0016485 protein processing;GO:0051604 protein maturation	0.0	0.0	0.0	0.0	0.0	0.0	0.0	0.0	0.0	0.0	0.0	0.0	0.0	0.0	0.0	0.0	0.0	0.0	0.0	0.0
AT5G43570	834377	ensembl_gene_id	A. thaliana	834377	A. thaliana	AT5G43570	Serine protease inhibitor, potato inhibitor I-type family protein	GO:0009611 response to wounding;GO:0006952 defense response;GO:0006950 response to stress	0.0	0.0	0.0	1.0	0.0	0.0	0.0	0.0	0.0	0.0	0.0	0.0	0.0	0.0	0.0	0.0	0.0	0.0	0.0	0.0
AT5G62520	836372	ensembl_gene_id	A. thaliana	836372	A. thaliana	SRO5	similar to RCD one 5	GO:0072593 reactive oxygen species metabolic process;GO:0071456 cellular response to hypoxia;GO:0036294 cellular response to decreased oxygen levels	1.0	0.0	0.0	0.0	0.0	0.0	0.0	0.0	0.0	1.0	0.0	0.0	0.0	0.0	0.0	0.0	0.0	0.0	0.0	0.0
AT5G24140	832479	ensembl_gene_id	A. thaliana	832479	A. thaliana	SQP2	squalene monooxygenase 2	GO:0016126 sterol biosynthetic process;GO:0006694 steroid biosynthetic process;GO:0016125 sterol metabolic process	0.0	0.0	0.0	0.0	0.0	0.0	0.0	0.0	0.0	0.0	0.0	0.0	0.0	0.0	0.0	0.0	0.0	0.0	0.0	0.0
AT1G21400	838739	ensembl_gene_id	A. thaliana	838739	A. thaliana	AT1G21400	Thiamin diphosphate-binding fold (THDP-binding) superfamily protein	GO:0043617 cellular response to sucrose starvation;GO:0009083 branched-chain amino acid catabolic process;GO:0009646 response to absence of light	0.0	0.0	0.0	0.0	0.0	0.0	1.0	0.0	0.0	0.0	0.0	0.0	0.0	0.0	0.0	0.0	0.0	0.0	0.0	0.0
AT2G35290	818096	ensembl_gene_id	A. thaliana	818096	A. thaliana	AT2G35290	hypothetical protein	GO:0008150 biological_process	0.0	0.0	0.0	0.0	0.0	0.0	0.0	0.0	0.0	0.0	0.0	0.0	0.0	0.0	0.0	0.0	0.0	0.0	0.0	0.0
AT4G05295	28719624	ensembl_gene_id	A. thaliana	28719624	A. thaliana	AT4G05295	ncRNA		0.0	0.0	0.0	0.0	0.0	0.0	0.0	0.0	0.0	0.0	0.0	0.0	0.0	0.0	0.0	0.0	0.0	0.0	0.0	0.0
AT2G34500	818013	ensembl_gene_id	A. thaliana	818013	A. thaliana	CYP710A1	cytochrome P450, family 710, subfamily A, polypeptide 1	GO:0016126 sterol biosynthetic process;GO:0006694 steroid biosynthetic process;GO:0016125 sterol metabolic process	0.0	0.0	0.0	0.0	0.0	0.0	0.0	0.0	0.0	0.0	0.0	0.0	0.0	0.0	0.0	0.0	0.0	0.0	0.0	0.0
AT1G03120	839571	ensembl_gene_id	A. thaliana	839571	A. thaliana	RAB28	responsive to abscisic acid 28	GO:0010226 response to lithium ion;GO:0009845 seed germination;GO:0090351 seedling development	1.0	0.0	0.0	0.0	0.0	0.0	0.0	0.0	0.0	0.0	0.0	0.0	0.0	0.0	0.0	0.0	0.0	0.0	0.0	0.0
AT1G30220	839902	ensembl_gene_id	A. thaliana	839902	A. thaliana	INT2	inositol transporter 2	GO:0015791 polyol transport;GO:0015798 myo-inositol transport;GO:0015850 organic hydroxy compound transport	0.0	0.0	0.0	0.0	0.0	0.0	0.0	0.0	0.0	0.0	0.0	0.0	0.0	0.0	0.0	0.0	0.0	0.0	0.0	0.0
AT1G80820	844421	ensembl_gene_id	A. thaliana	844421	A. thaliana	CCR2	cinnamoyl coa reductase	GO:0042754 negative regulation of circadian rhythm;GO:0009809 lignin biosynthetic process;GO:0009808 lignin metabolic process	0.0	1.0	0.0	0.0	0.0	0.0	0.0	0.0	0.0	0.0	0.0	0.0	0.0	1.0	1.0	0.0	0.0	0.0	0.0	0.0
AT2G04570	814999	ensembl_gene_id	A. thaliana	814999	A. thaliana	AT2G04570	GDSL-like Lipase/Acylhydrolase superfamily protein		0.0	0.0	0.0	0.0	0.0	0.0	0.0	0.0	0.0	0.0	0.0	0.0	0.0	0.0	0.0	0.0	0.0	0.0	0.0	0.0
AT1G13600	837921	ensembl_gene_id	A. thaliana	837921	A. thaliana	bZIP58	basic leucine-zipper 58	GO:0006355 regulation of transcription, DNA-templated;GO:1903506 regulation of nucleic acid-templated transcription;GO:2001141 regulation of RNA biosynthetic process	0.0	0.0	0.0	0.0	0.0	0.0	0.0	0.0	0.0	0.0	0.0	0.0	0.0	0.0	0.0	0.0	0.0	0.0	0.0	0.0
AT5G04000	830279	ensembl_gene_id	A. thaliana	830279	A. thaliana	AT5G04000	hypothetical protein	GO:0008150 biological_process	0.0	0.0	0.0	0.0	0.0	0.0	0.0	0.0	0.0	0.0	0.0	0.0	0.0	0.0	0.0	0.0	0.0	0.0	0.0	0.0
AT5G24090	832474	ensembl_gene_id	A. thaliana	832474	A. thaliana	CHIA	chitinase A	GO:0002221 pattern recognition receptor signaling pathway;GO:0042631 cellular response to water deprivation;GO:0071462 cellular response to water stimulus	1.0	1.0	0.0	1.0	0.0	0.0	1.0	0.0	1.0	0.0	0.0	0.0	0.0	0.0	0.0	0.0	0.0	0.0	0.0	0.0
AT4G11910	826798	ensembl_gene_id	A. thaliana	826798	A. thaliana	AT4G11910	STAY-GREEN-like protein	GO:1901405 negative regulation of tetrapyrrole catabolic process;GO:1903647 negative regulation of chlorophyll catabolic process;GO:1901402 negative regulation of tetrapyrrole metabolic process	0.0	0.0	1.0	0.0	0.0	0.0	0.0	0.0	0.0	0.0	0.0	0.0	0.0	0.0	0.0	0.0	0.0	0.0	0.0	0.0
AT5G13330	831174	ensembl_gene_id	A. thaliana	831174	A. thaliana	Rap2.6L	related to AP2 6l	GO:0071497 cellular response to freezing;GO:0050826 response to freezing;GO:0070417 cellular response to cold	1.0	1.0	0.0	0.0	0.0	0.0	0.0	0.0	0.0	0.0	0.0	0.0	0.0	1.0	0.0	0.0	0.0	0.0	0.0	0.0
AT4G34230	829572	ensembl_gene_id	A. thaliana	829572	A. thaliana	CAD5	cinnamyl alcohol dehydrogenase 5	GO:0009809 lignin biosynthetic process;GO:0009808 lignin metabolic process;GO:0009699 phenylpropanoid biosynthetic process	0.0	0.0	0.0	0.0	0.0	0.0	0.0	0.0	0.0	0.0	0.0	0.0	0.0	1.0	0.0	0.0	0.0	0.0	0.0	0.0
AT5G58650	835979	ensembl_gene_id	A. thaliana	835979	A. thaliana	PSY1	plant peptide containing sulfated tyrosine 1	GO:0042127 regulation of cell population proliferation;GO:0009658 chloroplast organization;GO:0009657 plastid organization	0.0	0.0	0.0	0.0	0.0	0.0	0.0	0.0	0.0	0.0	0.0	0.0	0.0	0.0	0.0	0.0	0.0	0.0	0.0	0.0
AT5G22460	832307	ensembl_gene_id	A. thaliana	832307	A. thaliana	AT5G22460	alpha/beta-Hydrolases superfamily protein		0.0	0.0	0.0	0.0	0.0	0.0	0.0	0.0	0.0	0.0	0.0	0.0	0.0	0.0	0.0	0.0	0.0	0.0	0.0	0.0
AT3G53980	824565	ensembl_gene_id	A. thaliana	824565	A. thaliana	AT3G53980	Bifunctional inhibitor/lipid-transfer protein/seed storage 2S albumin superfamily protein	GO:0009627 systemic acquired resistance;GO:0098542 defense response to other organism;GO:0006952 defense response	0.0	0.0	0.0	0.0	0.0	0.0	0.0	0.0	0.0	0.0	0.0	0.0	0.0	0.0	0.0	0.0	0.0	0.0	0.0	0.0
AT5G51160	835190	ensembl_gene_id	A. thaliana	835190	A. thaliana	AT5G51160	Ankyrin repeat family protein	GO:0008150 biological_process	0.0	0.0	0.0	0.0	0.0	0.0	0.0	0.0	0.0	0.0	0.0	0.0	0.0	0.0	0.0	0.0	0.0	0.0	0.0	0.0
AT3G14060	820620	ensembl_gene_id	A. thaliana	820620	A. thaliana	AT3G14060	hypothetical protein	GO:0008150 biological_process	0.0	0.0	0.0	0.0	0.0	0.0	0.0	0.0	0.0	0.0	0.0	0.0	0.0	0.0	0.0	0.0	0.0	0.0	0.0	0.0
AT1G31750	840062	ensembl_gene_id	A. thaliana	840062	A. thaliana	AT1G31750	proline-rich family protein	GO:0008150 biological_process	0.0	0.0	0.0	0.0	0.0	0.0	0.0	0.0	0.0	0.0	0.0	0.0	0.0	0.0	0.0	0.0	0.0	0.0	0.0	0.0
AT3G15357	820774	ensembl_gene_id	A. thaliana	820774	A. thaliana	AT3G15357	phosphopantothenoylcysteine decarboxylase subunit	GO:0008150 biological_process	0.0	0.0	0.0	0.0	0.0	0.0	0.0	0.0	0.0	0.0	0.0	0.0	0.0	0.0	0.0	0.0	0.0	0.0	0.0	0.0
AT2G16630	816164	ensembl_gene_id	A. thaliana	816164	A. thaliana	AT2G16630	Pollen Ole e 1 allergen and extensin family protein	GO:0010374 stomatal complex development;GO:0090558 plant epidermis development;GO:0009888 tissue development	0.0	0.0	0.0	0.0	0.0	0.0	0.0	0.0	0.0	0.0	0.0	0.0	0.0	0.0	0.0	0.0	0.0	0.0	0.0	0.0
AT1G17020	838272	ensembl_gene_id	A. thaliana	838272	A. thaliana	SRG1	senescence-related gene 1	GO:0010150 leaf senescence;GO:0090693 plant organ senescence;GO:0007568 aging	0.0	0.0	0.0	0.0	0.0	0.0	0.0	0.0	0.0	0.0	0.0	1.0	0.0	0.0	0.0	0.0	0.0	0.0	0.0	0.0
AT4G22680	828364	ensembl_gene_id	A. thaliana	828364	A. thaliana	MYB85	myb domain protein 85	GO:0009094 L-phenylalanine biosynthetic process;GO:1902223 erythrose 4-phosphate/phosphoenolpyruvate family amino acid biosynthetic process;GO:0009095 aromatic amino acid family biosynthetic process, prephenate pathway	0.0	0.0	0.0	0.0	0.0	0.0	0.0	0.0	0.0	0.0	0.0	0.0	0.0	0.0	0.0	0.0	0.0	0.0	0.0	0.0
AT5G49690	835032	ensembl_gene_id	A. thaliana	835032	A. thaliana	AT5G49690	UDP-Glycosyltransferase superfamily protein		0.0	0.0	0.0	0.0	0.0	0.0	0.0	0.0	0.0	0.0	0.0	0.0	0.0	0.0	0.0	0.0	0.0	0.0	0.0	0.0
AT5G46350	834678	ensembl_gene_id	A. thaliana	834678	A. thaliana	WRKY8	WRKY DNA-binding protein 8	GO:1901002 positive regulation of response to salt stress;GO:0070301 cellular response to hydrogen peroxide;GO:0034614 cellular response to reactive oxygen species	1.0	0.0	0.0	0.0	0.0	1.0	0.0	0.0	1.0	0.0	0.0	0.0	0.0	0.0	0.0	0.0	0.0	0.0	0.0	0.0
AT5G59340	836053	ensembl_gene_id	A. thaliana	836053	A. thaliana	WOX2	WUSCHEL related homeobox 2	GO:0010654 apical cell fate commitment;GO:0090451 cotyledon boundary formation;GO:0009942 longitudinal axis specification	0.0	0.0	0.0	0.0	0.0	0.0	0.0	1.0	0.0	0.0	0.0	0.0	0.0	0.0	0.0	0.0	0.0	0.0	0.0	0.0
AT4G27290	828837	ensembl_gene_id	A. thaliana	828837	A. thaliana	AT4G27290	S-locus lectin protein kinase family protein	GO:0048544 recognition of pollen;GO:0008037 cell recognition;GO:0009875 pollen-pistil interaction	0.0	0.0	0.0	0.0	0.0	0.0	0.0	0.0	0.0	0.0	0.0	0.0	0.0	0.0	0.0	0.0	0.0	0.0	0.0	0.0
AT2G29110	817459	ensembl_gene_id	A. thaliana	817459	A. thaliana	GLR2.8	glutamate receptor 2.8	GO:0071230 cellular response to amino acid stimulus;GO:0043200 response to amino acid;GO:0071417 cellular response to organonitrogen compound	1.0	0.0	0.0	0.0	0.0	0.0	0.0	0.0	1.0	0.0	1.0	0.0	0.0	0.0	0.0	0.0	0.0	0.0	0.0	0.0
AT5G41590	834161	ensembl_gene_id	A. thaliana	834161	A. thaliana	AT5G41590	LURP-one-like protein (DUF567)		0.0	0.0	0.0	0.0	0.0	0.0	0.0	0.0	0.0	0.0	0.0	0.0	0.0	0.0	0.0	0.0	0.0	0.0	0.0	0.0
AT2G35730	818143	ensembl_gene_id	A. thaliana	818143	A. thaliana	AT2G35730	Heavy metal transport/detoxification superfamily protein		0.0	0.0	0.0	0.0	0.0	0.0	0.0	0.0	0.0	0.0	0.0	0.0	0.0	0.0	0.0	0.0	0.0	0.0	0.0	0.0
AT1G72680	843600	ensembl_gene_id	A. thaliana	843600	A. thaliana	CAD1	cinnamyl-alcohol dehydrogenase	GO:0009809 lignin biosynthetic process;GO:0009808 lignin metabolic process;GO:0009699 phenylpropanoid biosynthetic process	0.0	0.0	0.0	0.0	0.0	0.0	0.0	0.0	0.0	0.0	0.0	0.0	0.0	1.0	0.0	0.0	0.0	0.0	0.0	0.0
AT1G62510	842548	ensembl_gene_id	A. thaliana	842548	A. thaliana	AT1G62510	Bifunctional inhibitor/lipid-transfer protein/seed storage 2S albumin superfamily protein	GO:0008150 biological_process	0.0	0.0	0.0	0.0	0.0	0.0	0.0	0.0	0.0	0.0	0.0	0.0	0.0	0.0	0.0	0.0	0.0	0.0	0.0	0.0
AT1G54740	841915	ensembl_gene_id	A. thaliana	841915	A. thaliana	AT1G54740	FANTASTIC four-like protein (DUF3049)	GO:0008150 biological_process	0.0	0.0	0.0	0.0	0.0	0.0	0.0	0.0	0.0	0.0	0.0	0.0	0.0	0.0	0.0	0.0	0.0	0.0	0.0	0.0
AT2G38250	818404	ensembl_gene_id	A. thaliana	818404	A. thaliana	AT2G38250	Homeodomain-like superfamily protein	GO:0006355 regulation of transcription, DNA-templated;GO:1903506 regulation of nucleic acid-templated transcription;GO:2001141 regulation of RNA biosynthetic process	0.0	0.0	0.0	0.0	0.0	0.0	0.0	0.0	0.0	0.0	0.0	0.0	0.0	0.0	0.0	0.0	0.0	0.0	0.0	0.0
AT3G27870	822407	ensembl_gene_id	A. thaliana	822407	A. thaliana	AT3G27870	ATPase E1-E2 type family protein / haloacid dehalogenase-like hydrolase family protein	GO:0045332 phospholipid translocation;GO:0034204 lipid translocation;GO:0097035 regulation of membrane lipid distribution	0.0	0.0	0.0	0.0	0.0	0.0	0.0	0.0	0.0	0.0	0.0	0.0	0.0	0.0	0.0	0.0	0.0	0.0	0.0	0.0
AT3G60670	825238	ensembl_gene_id	A. thaliana	825238	A. thaliana	AT3G60670	PLATZ transcription factor family protein	GO:0008150 biological_process	0.0	0.0	0.0	0.0	0.0	0.0	0.0	0.0	0.0	0.0	0.0	0.0	0.0	0.0	0.0	0.0	0.0	0.0	0.0	0.0
AT2G15810	3768573	ensembl_gene_id	A. thaliana	3768573	A. thaliana	AT2G15810	hypothetical protein		0.0	0.0	0.0	0.0	0.0	0.0	0.0	0.0	0.0	0.0	0.0	0.0	0.0	0.0	0.0	0.0	0.0	0.0	0.0	0.0
AT5G25610	832636	ensembl_gene_id	A. thaliana	832636	A. thaliana	RD22	BURP domain-containing protein	GO:0009269 response to desiccation;GO:0009414 response to water deprivation;GO:0009415 response to water	1.0	0.0	0.0	0.0	0.0	0.0	0.0	0.0	0.0	0.0	0.0	0.0	0.0	0.0	0.0	0.0	0.0	0.0	1.0	0.0
AT2G25880	817129	ensembl_gene_id	A. thaliana	817129	A. thaliana	AUR2	ataurora2	GO:0035404 histone-serine phosphorylation;GO:0043987 histone H3-S10 phosphorylation;GO:0032465 regulation of cytokinesis	0.0	0.0	0.0	0.0	0.0	0.0	0.0	0.0	0.0	0.0	0.0	0.0	0.0	0.0	0.0	0.0	0.0	0.0	0.0	0.0
AT2G32870	817848	ensembl_gene_id	A. thaliana	817848	A. thaliana	AT2G32870	TRAF-like family protein	GO:0008150 biological_process	0.0	0.0	0.0	0.0	0.0	0.0	0.0	0.0	0.0	0.0	0.0	0.0	0.0	0.0	0.0	0.0	0.0	0.0	0.0	0.0
AT4G11890	826796	ensembl_gene_id	A. thaliana	826796	A. thaliana	ARCK1	Protein kinase superfamily protein	GO:0002239 response to oomycetes;GO:0031349 positive regulation of defense response;GO:0009787 regulation of abscisic acid-activated signaling pathway	1.0	1.0	0.0	0.0	0.0	0.0	0.0	0.0	0.0	0.0	0.0	0.0	0.0	0.0	0.0	0.0	0.0	0.0	0.0	0.0
AT2G29450	817494	ensembl_gene_id	A. thaliana	817494	A. thaliana	GSTU5	glutathione S-transferase tau 5	GO:0009407 toxin catabolic process;GO:0009404 toxin metabolic process;GO:0006749 glutathione metabolic process	0.0	0.0	0.0	0.0	1.0	1.0	0.0	0.0	0.0	0.0	0.0	0.0	0.0	1.0	0.0	0.0	0.0	0.0	0.0	0.0
AT4G07995	28719957	ensembl_gene_id	A. thaliana	28719957	A. thaliana	AT4G07995	hypothetical protein		0.0	0.0	0.0	0.0	0.0	0.0	0.0	0.0	0.0	0.0	0.0	0.0	0.0	0.0	0.0	0.0	0.0	0.0	0.0	0.0
AT3G13950	820608	ensembl_gene_id	A. thaliana	820608	A. thaliana	AT3G13950	ankyrin		0.0	0.0	0.0	0.0	0.0	0.0	0.0	0.0	0.0	0.0	0.0	0.0	0.0	0.0	0.0	0.0	0.0	0.0	0.0	0.0
AT5G57790	835888	ensembl_gene_id	A. thaliana	835888	A. thaliana	AT5G57790	hypothetical protein	GO:0009556 microsporogenesis;GO:0034293 sexual sporulation;GO:0043934 sporulation	0.0	0.0	0.0	0.0	0.0	0.0	0.0	0.0	0.0	0.0	0.0	0.0	0.0	0.0	0.0	0.0	0.0	0.0	0.0	0.0
AT3G21600	821714	ensembl_gene_id	A. thaliana	821714	A. thaliana	AT3G21600	Senescence/dehydration-associated protein-like protein	GO:0008150 biological_process	0.0	0.0	0.0	0.0	0.0	0.0	0.0	0.0	0.0	0.0	0.0	0.0	0.0	0.0	0.0	0.0	0.0	0.0	0.0	0.0
AT3G45060	823641	ensembl_gene_id	A. thaliana	823641	A. thaliana	NRT2.6	high affinity nitrate transporter 2.6	GO:0071249 cellular response to nitrate;GO:1902170 cellular response to reactive nitrogen species;GO:0010167 response to nitrate	1.0	0.0	0.0	0.0	0.0	0.0	0.0	0.0	1.0	0.0	0.0	0.0	0.0	0.0	0.0	0.0	0.0	1.0	0.0	0.0
AT5G36100	833606	ensembl_gene_id	A. thaliana	833606	A. thaliana	AT5G36100	transmembrane protein	GO:0008150 biological_process	0.0	0.0	0.0	0.0	0.0	0.0	0.0	0.0	0.0	0.0	0.0	0.0	0.0	0.0	0.0	0.0	0.0	0.0	0.0	0.0
AT1G66280	842945	ensembl_gene_id	A. thaliana	842945	A. thaliana	BGLU22	Glycosyl hydrolase superfamily protein	GO:0070417 cellular response to cold;GO:0016145 S-glycoside catabolic process;GO:0019759 glycosinolate catabolic process	1.0	1.0	0.0	0.0	0.0	0.0	0.0	0.0	0.0	0.0	0.0	0.0	0.0	1.0	0.0	0.0	0.0	0.0	0.0	0.0
AT5G43770	834399	ensembl_gene_id	A. thaliana	834399	A. thaliana	AT5G43770	proline-rich family protein	GO:0008150 biological_process	0.0	0.0	0.0	0.0	0.0	0.0	0.0	0.0	0.0	0.0	0.0	0.0	0.0	0.0	0.0	0.0	0.0	0.0	0.0	0.0
AT4G34860	829638	ensembl_gene_id	A. thaliana	829638	A. thaliana	A/N-InvB	Plant neutral invertase family protein	GO:0005987 sucrose catabolic process;GO:0046352 disaccharide catabolic process;GO:0009313 oligosaccharide catabolic process	0.0	0.0	0.0	0.0	0.0	0.0	0.0	0.0	0.0	0.0	0.0	0.0	0.0	0.0	0.0	0.0	0.0	0.0	0.0	0.0
AT1G24260	839040	ensembl_gene_id	A. thaliana	839040	A. thaliana	SEP3	K-box region and MADS-box transcription factor family protein	GO:0048832 specification of plant organ number;GO:0048833 specification of floral organ number;GO:0010093 specification of floral organ identity	0.0	0.0	0.0	0.0	0.0	0.0	0.0	1.0	0.0	0.0	0.0	0.0	0.0	0.0	0.0	0.0	0.0	0.0	0.0	0.0
AT3G10815	2745878	ensembl_gene_id	A. thaliana	2745878	A. thaliana	AT3G10815	RING/U-box superfamily protein	GO:0008150 biological_process	0.0	0.0	0.0	0.0	0.0	0.0	0.0	0.0	0.0	0.0	0.0	0.0	0.0	0.0	0.0	0.0	0.0	0.0	0.0	0.0
AT3G12955	820481	ensembl_gene_id	A. thaliana	820481	A. thaliana	AT3G12955	SAUR-like auxin-responsive protein family	GO:0009733 response to auxin;GO:0009725 response to hormone;GO:0009719 response to endogenous stimulus	0.0	0.0	0.0	0.0	0.0	0.0	0.0	0.0	0.0	0.0	0.0	0.0	0.0	0.0	0.0	0.0	0.0	0.0	0.0	0.0
AT1G75900	843923	ensembl_gene_id	A. thaliana	843923	A. thaliana	AT1G75900	GDSL-like Lipase/Acylhydrolase superfamily protein		0.0	0.0	0.0	0.0	0.0	0.0	0.0	0.0	0.0	0.0	0.0	0.0	0.0	0.0	0.0	0.0	0.0	0.0	0.0	0.0
AT2G36780	818250	ensembl_gene_id	A. thaliana	818250	A. thaliana	AT2G36780	UDP-Glycosyltransferase superfamily protein		0.0	0.0	0.0	0.0	0.0	0.0	0.0	0.0	0.0	0.0	0.0	0.0	0.0	0.0	0.0	0.0	0.0	0.0	0.0	0.0
AT3G21781	28719298	ensembl_gene_id	A. thaliana	28719298	A. thaliana	AT3G21781	ncRNA	GO:0008150 biological_process	0.0	0.0	0.0	0.0	0.0	0.0	0.0	0.0	0.0	0.0	0.0	0.0	0.0	0.0	0.0	0.0	0.0	0.0	0.0	0.0
AT4G37070	829861	ensembl_gene_id	A. thaliana	829861	A. thaliana	PLP1	Acyl transferase/acyl hydrolase/lysophospholipase superfamily protein	GO:0010311 lateral root formation;GO:0010102 lateral root morphogenesis;GO:0010101 post-embryonic root morphogenesis	0.0	0.0	0.0	0.0	0.0	0.0	0.0	1.0	0.0	0.0	0.0	0.0	0.0	0.0	0.0	0.0	0.0	0.0	0.0	0.0
AT3G23180	821896	ensembl_gene_id	A. thaliana	821896	A. thaliana	AT3G23180	HR-like lesion-inducing protein-like protein		0.0	0.0	0.0	0.0	0.0	0.0	0.0	0.0	0.0	0.0	0.0	0.0	0.0	0.0	0.0	0.0	0.0	0.0	0.0	0.0
AT4G26200	828726	ensembl_gene_id	A. thaliana	828726	A. thaliana	ACS7	1-amino-cyclopropane-1-carboxylate synthase 7	GO:0009692 ethylene metabolic process;GO:0009693 ethylene biosynthetic process;GO:0043449 cellular alkene metabolic process	0.0	0.0	0.0	0.0	0.0	0.0	0.0	0.0	0.0	0.0	0.0	0.0	0.0	0.0	0.0	0.0	0.0	0.0	0.0	0.0
AT5G41830	834188	ensembl_gene_id	A. thaliana	834188	A. thaliana	AT5G41830	RNI-like superfamily protein	GO:0008150 biological_process	0.0	0.0	0.0	0.0	0.0	0.0	0.0	0.0	0.0	0.0	0.0	0.0	0.0	0.0	0.0	0.0	0.0	0.0	0.0	0.0
AT1G62300	842527	ensembl_gene_id	A. thaliana	842527	A. thaliana	WRKY6	WRKY family transcription factor	GO:0080169 cellular response to boron-containing substance deprivation;GO:0010036 response to boron-containing substance;GO:0080029 cellular response to boron-containing substance levels	0.0	0.0	1.0	0.0	0.0	0.0	1.0	0.0	0.0	0.0	0.0	0.0	0.0	0.0	0.0	0.0	0.0	0.0	0.0	0.0
AT1G16150	838184	ensembl_gene_id	A. thaliana	838184	A. thaliana	WAKL4	wall associated kinase-like 4	GO:0010045 response to nickel cation;GO:0010043 response to zinc ion;GO:0046686 response to cadmium ion	1.0	0.0	0.0	0.0	0.0	0.0	0.0	0.0	0.0	0.0	0.0	0.0	0.0	0.0	0.0	0.0	0.0	0.0	0.0	0.0
AT3G03470	821250	ensembl_gene_id	A. thaliana	821250	A. thaliana	CYP89A9	cytochrome P450, family 87, subfamily A, polypeptide 9	GO:0033304 chlorophyll a metabolic process;GO:0033310 chlorophyll a catabolic process;GO:0015996 chlorophyll catabolic process	0.0	0.0	0.0	0.0	0.0	0.0	0.0	0.0	0.0	0.0	0.0	0.0	0.0	0.0	0.0	0.0	0.0	0.0	0.0	0.0
AT1G72760	843608	ensembl_gene_id	A. thaliana	843608	A. thaliana	AT1G72760	Protein kinase superfamily protein	GO:0006468 protein phosphorylation;GO:0016310 phosphorylation;GO:0006796 phosphate-containing compound metabolic process	0.0	0.0	0.0	0.0	0.0	0.0	0.0	0.0	0.0	0.0	0.0	0.0	0.0	0.0	0.0	0.0	0.0	0.0	0.0	0.0
AT1G68570	843186	ensembl_gene_id	A. thaliana	843186	A. thaliana	AT1G68570	Major facilitator superfamily protein	GO:0010336 gibberellic acid homeostasis;GO:0055088 lipid homeostasis;GO:0048878 chemical homeostasis	0.0	0.0	0.0	0.0	0.0	0.0	0.0	0.0	0.0	0.0	0.0	0.0	0.0	0.0	0.0	0.0	0.0	0.0	0.0	0.0
AT5G64080	836529	ensembl_gene_id	A. thaliana	836529	A. thaliana	XYP1	Bifunctional inhibitor/lipid-transfer protein/seed storage 2S albumin superfamily protein	GO:0010089 xylem development;GO:0010087 phloem or xylem histogenesis;GO:0006869 lipid transport	0.0	0.0	0.0	0.0	0.0	0.0	0.0	0.0	0.0	0.0	0.0	0.0	0.0	0.0	0.0	0.0	0.0	0.0	0.0	0.0
AT5G57390	835845	ensembl_gene_id	A. thaliana	835845	A. thaliana	AIL5	AINTEGUMENTA-like 5	GO:0040019 positive regulation of embryonic development;GO:0060774 auxin mediated signaling pathway involved in phyllotactic patterning;GO:0060772 leaf phyllotactic patterning	0.0	0.0	0.0	1.0	0.0	0.0	0.0	1.0	1.0	0.0	0.0	0.0	0.0	0.0	0.0	0.0	0.0	0.0	0.0	1.0
AT4G15236	827189	ensembl_gene_id	A. thaliana	827189	A. thaliana	ABCG43	ABC-2 and Plant PDR ABC-type transporter family protein		0.0	0.0	0.0	0.0	0.0	0.0	0.0	0.0	0.0	0.0	0.0	0.0	0.0	0.0	0.0	0.0	0.0	0.0	0.0	0.0
AT1G70560	843393	ensembl_gene_id	A. thaliana	843393	A. thaliana	TAA1	tryptophan aminotransferase of Arabidopsis 1	GO:0009684 indoleacetic acid biosynthetic process;GO:0009683 indoleacetic acid metabolic process;GO:0009641 shade avoidance	0.0	0.0	0.0	0.0	0.0	0.0	0.0	1.0	1.0	0.0	0.0	0.0	0.0	0.0	0.0	0.0	0.0	0.0	0.0	1.0
AT3G28080	822432	ensembl_gene_id	A. thaliana	822432	A. thaliana	UMAMIT47	nodulin MtN21 /EamA-like transporter family protein		0.0	0.0	0.0	0.0	0.0	0.0	0.0	0.0	0.0	0.0	0.0	0.0	0.0	0.0	0.0	0.0	0.0	0.0	0.0	0.0
AT4G12320	826841	ensembl_gene_id	A. thaliana	826841	A. thaliana	CYP706A6	cytochrome P450, family 706, subfamily A, polypeptide 6		0.0	0.0	0.0	0.0	0.0	0.0	0.0	0.0	0.0	0.0	0.0	0.0	0.0	0.0	0.0	0.0	0.0	0.0	0.0	0.0
AT4G14400	827085	ensembl_gene_id	A. thaliana	827085	A. thaliana	ACD6	ankyrin repeat family protein	GO:1902290 positive regulation of defense response to oomycetes;GO:1902288 regulation of defense response to oomycetes;GO:1900426 positive regulation of defense response to bacterium	0.0	1.0	0.0	0.0	0.0	0.0	0.0	0.0	1.0	0.0	0.0	0.0	0.0	0.0	0.0	0.0	0.0	0.0	0.0	0.0
AT4G36830	829836	ensembl_gene_id	A. thaliana	829836	A. thaliana	HOS3-1	GNS1/SUR4 membrane protein family	GO:0019367 fatty acid elongation, saturated fatty acid;GO:0019368 fatty acid elongation, unsaturated fatty acid;GO:0034625 fatty acid elongation, monounsaturated fatty acid	1.0	0.0	0.0	0.0	0.0	0.0	0.0	0.0	1.0	0.0	0.0	0.0	0.0	0.0	0.0	0.0	0.0	0.0	0.0	0.0
AT3G61820	825355	ensembl_gene_id	A. thaliana	825355	A. thaliana	AT3G61820	Eukaryotic aspartyl protease family protein		0.0	0.0	0.0	0.0	0.0	0.0	0.0	0.0	0.0	0.0	0.0	0.0	0.0	0.0	0.0	0.0	0.0	0.0	0.0	0.0
AT1G78120	844148	ensembl_gene_id	A. thaliana	844148	A. thaliana	TPR12	Tetratricopeptide repeat (TPR)-like superfamily protein		0.0	0.0	0.0	0.0	0.0	0.0	0.0	0.0	0.0	0.0	0.0	0.0	0.0	0.0	0.0	0.0	0.0	0.0	0.0	0.0
AT4G11210	826723	ensembl_gene_id	A. thaliana	826723	A. thaliana	AT4G11210	Disease resistance-responsive (dirigent-like protein) family protein		0.0	0.0	0.0	0.0	0.0	0.0	0.0	0.0	0.0	0.0	0.0	0.0	0.0	0.0	0.0	0.0	0.0	0.0	0.0	0.0
AT4G19380	827679	ensembl_gene_id	A. thaliana	827679	A. thaliana	AT4G19380	Long-chain fatty alcohol dehydrogenase family protein		0.0	0.0	0.0	0.0	0.0	0.0	0.0	0.0	0.0	0.0	0.0	0.0	0.0	0.0	0.0	0.0	0.0	0.0	0.0	0.0
AT5G65010	836625	ensembl_gene_id	A. thaliana	836625	A. thaliana	ASN2	asparagine synthetase 2	GO:0006529 asparagine biosynthetic process;GO:0070981 L-asparagine biosynthetic process;GO:0070982 L-asparagine metabolic process	1.0	0.0	0.0	0.0	0.0	0.0	0.0	0.0	0.0	0.0	0.0	0.0	1.0	0.0	0.0	0.0	0.0	0.0	0.0	0.0
AT3G46490	823802	ensembl_gene_id	A. thaliana	823802	A. thaliana	AT3G46490	2-oxoglutarate (2OG) and Fe(II)-dependent oxygenase superfamily protein		0.0	0.0	0.0	0.0	0.0	0.0	0.0	0.0	0.0	0.0	0.0	0.0	0.0	0.0	0.0	0.0	0.0	0.0	0.0	0.0
AT3G58550	825024	ensembl_gene_id	A. thaliana	825024	A. thaliana	AT3G58550	Bifunctional inhibitor/lipid-transfer protein/seed storage 2S albumin superfamily protein		0.0	0.0	0.0	0.0	0.0	0.0	0.0	0.0	0.0	0.0	0.0	0.0	0.0	0.0	0.0	0.0	0.0	0.0	0.0	0.0
AT1G56710	842127	ensembl_gene_id	A. thaliana	842127	A. thaliana	AT1G56710	Pectin lyase-like superfamily protein	GO:0005975 carbohydrate metabolic process;GO:0044238 primary metabolic process;GO:0071704 organic substance metabolic process	0.0	0.0	0.0	0.0	0.0	0.0	0.0	0.0	0.0	0.0	0.0	0.0	0.0	0.0	0.0	0.0	0.0	0.0	0.0	0.0
AT1G01200	839493	ensembl_gene_id	A. thaliana	839493	A. thaliana	RABA3	RAB GTPase homolog A3	GO:0042546 cell wall biogenesis;GO:0071554 cell wall organization or biogenesis;GO:0044085 cellular component biogenesis	0.0	0.0	0.0	0.0	0.0	0.0	0.0	0.0	0.0	0.0	0.0	0.0	0.0	0.0	0.0	0.0	0.0	0.0	0.0	0.0
AT2G15042	7922469	ensembl_gene_id	A. thaliana	7922469	A. thaliana	AT2G15042	Leucine-rich repeat (LRR) family protein	GO:0008150 biological_process	0.0	0.0	0.0	0.0	0.0	0.0	0.0	0.0	0.0	0.0	0.0	0.0	0.0	0.0	0.0	0.0	0.0	0.0	0.0	0.0
AT4G25270	828630	ensembl_gene_id	A. thaliana	828630	A. thaliana	OTP70	Tetratricopeptide repeat (TPR)-like superfamily protein	GO:0008380 RNA splicing;GO:0006396 RNA processing;GO:0016070 RNA metabolic process	0.0	0.0	0.0	0.0	0.0	0.0	0.0	0.0	0.0	0.0	0.0	0.0	0.0	0.0	0.0	0.0	0.0	0.0	0.0	0.0
AT1G61260	842420	ensembl_gene_id	A. thaliana	842420	A. thaliana	AT1G61260	cotton fiber (DUF761)	GO:0008150 biological_process	0.0	0.0	0.0	0.0	0.0	0.0	0.0	0.0	0.0	0.0	0.0	0.0	0.0	0.0	0.0	0.0	0.0	0.0	0.0	0.0
AT2G01200	814648	ensembl_gene_id	A. thaliana	814648	A. thaliana	IAA32	indole-3-acetic acid inducible 32	GO:0009733 response to auxin;GO:0009555 pollen development;GO:0048229 gametophyte development	0.0	0.0	0.0	0.0	0.0	0.0	0.0	0.0	0.0	0.0	0.0	0.0	0.0	0.0	0.0	0.0	0.0	0.0	0.0	0.0
AT5G61420	836263	ensembl_gene_id	A. thaliana	836263	A. thaliana	MYB28	myb domain protein 28	GO:0010438 cellular response to sulfur starvation;GO:0010439 regulation of glucosinolate biosynthetic process;GO:0009682 induced systemic resistance	0.0	0.0	0.0	0.0	0.0	0.0	1.0	0.0	0.0	0.0	0.0	0.0	0.0	0.0	0.0	0.0	0.0	0.0	0.0	0.0
AT1G73700	843705	ensembl_gene_id	A. thaliana	843705	A. thaliana	AT1G73700	MATE efflux family protein	GO:0046618 xenobiotic export;GO:1990961 xenobiotic detoxification by transmembrane export across the plasma membrane;GO:0042908 xenobiotic transport	0.0	0.0	0.0	0.0	1.0	0.0	0.0	0.0	0.0	0.0	0.0	0.0	0.0	0.0	0.0	0.0	0.0	0.0	0.0	0.0
AT4G14465	827093	ensembl_gene_id	A. thaliana	827093	A. thaliana	AHL20	AT-hook motif nuclear-localized protein 20	GO:1900425 negative regulation of defense response to bacterium;GO:0045824 negative regulation of innate immune response;GO:0002683 negative regulation of immune system process	0.0	0.0	0.0	0.0	0.0	0.0	0.0	0.0	0.0	0.0	0.0	0.0	0.0	0.0	0.0	0.0	0.0	0.0	0.0	0.0
AT3G49570	824119	ensembl_gene_id	A. thaliana	824119	A. thaliana	LSU3	response to low sulfur 3	GO:0098869 cellular oxidant detoxification;GO:1990748 cellular detoxification;GO:0097237 cellular response to toxic substance	0.0	0.0	0.0	0.0	1.0	0.0	0.0	0.0	0.0	0.0	0.0	0.0	0.0	0.0	0.0	0.0	0.0	0.0	0.0	0.0
AT1G07050	837216	ensembl_gene_id	A. thaliana	837216	A. thaliana	AT1G07050	CCT motif family protein		0.0	0.0	0.0	0.0	0.0	0.0	0.0	0.0	0.0	0.0	0.0	0.0	0.0	0.0	0.0	0.0	0.0	0.0	0.0	0.0
AT5G54040	835487	ensembl_gene_id	A. thaliana	835487	A. thaliana	AT5G54040	Cysteine/Histidine-rich C1 domain family protein		0.0	0.0	0.0	0.0	0.0	0.0	0.0	0.0	0.0	0.0	0.0	0.0	0.0	0.0	0.0	0.0	0.0	0.0	0.0	0.0
AT1G01380	838096	ensembl_gene_id	A. thaliana	838096	A. thaliana	ETC1	Homeodomain-like superfamily protein	GO:1900033 negative regulation of trichome patterning;GO:1900032 regulation of trichome patterning;GO:0045595 regulation of cell differentiation	0.0	0.0	0.0	0.0	0.0	0.0	0.0	0.0	0.0	0.0	0.0	0.0	0.0	0.0	0.0	0.0	0.0	0.0	0.0	0.0
AT5G48000	834851	ensembl_gene_id	A. thaliana	834851	A. thaliana	CYP708A2	cytochrome P450, family 708, subfamily A, polypeptide 2	GO:0080003 thalianol metabolic process;GO:0010683 tricyclic triterpenoid metabolic process;GO:0006722 triterpenoid metabolic process	0.0	0.0	0.0	0.0	0.0	0.0	0.0	0.0	0.0	0.0	0.0	0.0	0.0	0.0	0.0	0.0	0.0	0.0	0.0	0.0
AT3G47980	823953	ensembl_gene_id	A. thaliana	823953	A. thaliana	AT3G47980	Integral membrane HPP family protein	GO:0008150 biological_process	0.0	0.0	0.0	0.0	0.0	0.0	0.0	0.0	0.0	0.0	0.0	0.0	0.0	0.0	0.0	0.0	0.0	0.0	0.0	0.0
AT5G38000	833779	ensembl_gene_id	A. thaliana	833779	A. thaliana	AT5G38000	Zinc-binding dehydrogenase family protein	GO:0006979 response to oxidative stress;GO:0006950 response to stress;GO:0050896 response to stimulus	0.0	0.0	0.0	0.0	0.0	1.0	0.0	0.0	0.0	0.0	0.0	0.0	0.0	0.0	0.0	0.0	0.0	0.0	0.0	0.0
AT2G38170	818395	ensembl_gene_id	A. thaliana	818395	A. thaliana	CAX1	cation exchanger 1	GO:0006882 cellular zinc ion homeostasis;GO:0055069 zinc ion homeostasis;GO:0030026 cellular manganese ion homeostasis	1.0	1.0	0.0	0.0	0.0	0.0	0.0	0.0	0.0	0.0	1.0	0.0	0.0	0.0	0.0	0.0	0.0	0.0	0.0	0.0
AT3G06890	819874	ensembl_gene_id	A. thaliana	819874	A. thaliana	AT3G06890	transmembrane protein	GO:0008150 biological_process	0.0	0.0	0.0	0.0	0.0	0.0	0.0	0.0	0.0	0.0	0.0	0.0	0.0	0.0	0.0	0.0	0.0	0.0	0.0	0.0
AT2G22920	816823	ensembl_gene_id	A. thaliana	816823	A. thaliana	SCPL12	serine carboxypeptidase-like 12	GO:0019748 secondary metabolic process;GO:0006508 proteolysis;GO:0019538 protein metabolic process	0.0	0.0	0.0	0.0	0.0	0.0	0.0	0.0	0.0	0.0	0.0	0.0	0.0	1.0	0.0	0.0	0.0	0.0	0.0	0.0
AT2G45080	819115	ensembl_gene_id	A. thaliana	819115	A. thaliana	cycp3;1	cyclin p3;1	GO:0000079 regulation of cyclin-dependent protein serine/threonine kinase activity;GO:1904029 regulation of cyclin-dependent protein kinase activity;GO:0071900 regulation of protein serine/threonine kinase activity	0.0	0.0	0.0	0.0	0.0	0.0	0.0	0.0	0.0	0.0	0.0	0.0	0.0	0.0	0.0	0.0	0.0	0.0	0.0	0.0
AT3G15650	820808	ensembl_gene_id	A. thaliana	820808	A. thaliana	AT3G15650	alpha/beta-Hydrolases superfamily protein		0.0	0.0	0.0	0.0	0.0	0.0	0.0	0.0	0.0	0.0	0.0	0.0	0.0	0.0	0.0	0.0	0.0	0.0	0.0	0.0
AT2G20750	816604	ensembl_gene_id	A. thaliana	816604	A. thaliana	EXPB1	expansin B1	GO:0006949 syncytium formation;GO:0009828 plant-type cell wall loosening;GO:0009827 plant-type cell wall modification	0.0	0.0	0.0	0.0	0.0	0.0	0.0	1.0	0.0	0.0	0.0	0.0	0.0	0.0	0.0	0.0	0.0	0.0	0.0	0.0
AT3G50350	824197	ensembl_gene_id	A. thaliana	824197	A. thaliana	AT3G50350	membrane insertase, putative (DUF1685)	GO:0008150 biological_process	0.0	0.0	0.0	0.0	0.0	0.0	0.0	0.0	0.0	0.0	0.0	0.0	0.0	0.0	0.0	0.0	0.0	0.0	0.0	0.0
AT1G80280	844368	ensembl_gene_id	A. thaliana	844368	A. thaliana	AT1G80280	alpha/beta-Hydrolases superfamily protein		0.0	0.0	0.0	0.0	0.0	0.0	0.0	0.0	0.0	0.0	0.0	0.0	0.0	0.0	0.0	0.0	0.0	0.0	0.0	0.0
AT1G28620	3766810	ensembl_gene_id	A. thaliana	3766810	A. thaliana	AT1G28620	miscRNA		0.0	0.0	0.0	0.0	0.0	0.0	0.0	0.0	0.0	0.0	0.0	0.0	0.0	0.0	0.0	0.0	0.0	0.0	0.0	0.0
AT4G28940	829015	ensembl_gene_id	A. thaliana	829015	A. thaliana	AT4G28940	Phosphorylase superfamily protein	GO:0009116 nucleoside metabolic process;GO:1901657 glycosyl compound metabolic process;GO:0055086 nucleobase-containing small molecule metabolic process	0.0	0.0	0.0	0.0	0.0	0.0	0.0	0.0	0.0	0.0	0.0	0.0	0.0	0.0	0.0	0.0	0.0	0.0	0.0	0.0
AT5G58500	28721277	ensembl_gene_id	A. thaliana	28721277	A. thaliana	LSH5	LIGHT-DEPENDENT SHORT HYPOCOTYLS-like protein (DUF640)	GO:0009299 mRNA transcription;GO:0090698 post-embryonic plant morphogenesis;GO:0006351 transcription, DNA-templated	0.0	0.0	0.0	0.0	0.0	0.0	0.0	1.0	0.0	0.0	0.0	0.0	0.0	0.0	0.0	0.0	0.0	0.0	0.0	0.0
AT1G49230	841346	ensembl_gene_id	A. thaliana	841346	A. thaliana	AT1G49230	RING/U-box superfamily protein	GO:0016567 protein ubiquitination;GO:0032446 protein modification by small protein conjugation;GO:0070647 protein modification by small protein conjugation or removal	0.0	0.0	0.0	0.0	0.0	0.0	0.0	0.0	0.0	0.0	0.0	0.0	0.0	0.0	0.0	0.0	0.0	0.0	0.0	0.0
AT3G57157	6240650	ensembl_gene_id	A. thaliana	6240650	A. thaliana	AT3G57157	ncRNA	GO:0008150 biological_process	0.0	0.0	0.0	0.0	0.0	0.0	0.0	0.0	0.0	0.0	0.0	0.0	0.0	0.0	0.0	0.0	0.0	0.0	0.0	0.0
AT5G64770	836598	ensembl_gene_id	A. thaliana	836598	A. thaliana	RGF9	root meristem growth factor	GO:0009786 regulation of asymmetric cell division;GO:2000023 regulation of lateral root development;GO:0008284 positive regulation of cell population proliferation	0.0	0.0	0.0	0.0	0.0	0.0	0.0	1.0	0.0	0.0	0.0	0.0	0.0	0.0	0.0	0.0	0.0	0.0	0.0	0.0
AT4G14380	827082	ensembl_gene_id	A. thaliana	827082	A. thaliana	AT4G14380	cotton fiber protein	GO:0008150 biological_process	0.0	0.0	0.0	0.0	0.0	0.0	0.0	0.0	0.0	0.0	0.0	0.0	0.0	0.0	0.0	0.0	0.0	0.0	0.0	0.0
AT1G26250	839166	ensembl_gene_id	A. thaliana	839166	A. thaliana	AT1G26250	Proline-rich extensin-like family protein	GO:0009664 plant-type cell wall organization;GO:0071669 plant-type cell wall organization or biogenesis;GO:0071555 cell wall organization	0.0	0.0	0.0	0.0	0.0	0.0	0.0	0.0	0.0	0.0	0.0	0.0	0.0	0.0	0.0	0.0	0.0	0.0	0.0	0.0
AT1G03170	839563	ensembl_gene_id	A. thaliana	839563	A. thaliana	FAF2	FANTASTIC four-like protein (DUF3049)	GO:0010075 regulation of meristem growth;GO:0010073 meristem maintenance;GO:0048638 regulation of developmental growth	0.0	0.0	0.0	0.0	0.0	0.0	0.0	0.0	0.0	0.0	0.0	0.0	0.0	0.0	0.0	0.0	0.0	0.0	0.0	0.0
AT3G01860	820070	ensembl_gene_id	A. thaliana	820070	A. thaliana	AT3G01860	hypothetical protein		0.0	0.0	0.0	0.0	0.0	0.0	0.0	0.0	0.0	0.0	0.0	0.0	0.0	0.0	0.0	0.0	0.0	0.0	0.0	0.0
AT4G10120	826603	ensembl_gene_id	A. thaliana	826603	A. thaliana	ATSPS4F	Sucrose-phosphate synthase family protein	GO:0005986 sucrose biosynthetic process;GO:0046351 disaccharide biosynthetic process;GO:0009312 oligosaccharide biosynthetic process	0.0	0.0	0.0	0.0	0.0	0.0	0.0	0.0	0.0	0.0	0.0	0.0	0.0	0.0	0.0	0.0	0.0	0.0	0.0	0.0
AT5G24655	832537	ensembl_gene_id	A. thaliana	832537	A. thaliana	LSU4	response to low sulfur 4	GO:0048587 regulation of short-day photoperiodism, flowering;GO:0098869 cellular oxidant detoxification;GO:1990748 cellular detoxification	0.0	0.0	0.0	0.0	1.0	0.0	0.0	0.0	0.0	0.0	0.0	0.0	0.0	0.0	0.0	0.0	0.0	0.0	0.0	0.0
AT1G49620	841386	ensembl_gene_id	A. thaliana	841386	A. thaliana	ICK5	Cyclin-dependent kinase inhibitor family protein	GO:0045736 negative regulation of cyclin-dependent protein serine/threonine kinase activity;GO:1904030 negative regulation of cyclin-dependent protein kinase activity;GO:0071901 negative regulation of protein serine/threonine kinase activity	0.0	0.0	1.0	0.0	0.0	0.0	0.0	0.0	0.0	0.0	0.0	0.0	0.0	0.0	0.0	0.0	0.0	0.0	0.0	0.0
AT3G58850	825054	ensembl_gene_id	A. thaliana	825054	A. thaliana	PAR2	phy rapidly regulated 2	GO:0009641 shade avoidance;GO:0007623 circadian rhythm;GO:0048511 rhythmic process	0.0	0.0	0.0	0.0	0.0	0.0	0.0	0.0	0.0	0.0	0.0	0.0	0.0	0.0	1.0	0.0	0.0	0.0	0.0	0.0
AT5G19260	832046	ensembl_gene_id	A. thaliana	832046	A. thaliana	FAF3	FANTASTIC four-like protein (DUF3049)		0.0	0.0	0.0	0.0	0.0	0.0	0.0	0.0	0.0	0.0	0.0	0.0	0.0	0.0	0.0	0.0	0.0	0.0	0.0	0.0
AT1G11540	837697	ensembl_gene_id	A. thaliana	837697	A. thaliana	AT1G11540	Sulfite exporter TauE/SafE family protein	GO:0016567 protein ubiquitination;GO:0032446 protein modification by small protein conjugation;GO:0070647 protein modification by small protein conjugation or removal	0.0	0.0	0.0	0.0	0.0	0.0	0.0	0.0	0.0	0.0	0.0	0.0	0.0	0.0	0.0	0.0	0.0	0.0	0.0	0.0
AT5G38970	833889	ensembl_gene_id	A. thaliana	833889	A. thaliana	BR6OX1	brassinosteroid-6-oxidase 1	GO:0010268 brassinosteroid homeostasis;GO:0016129 phytosteroid biosynthetic process;GO:0016132 brassinosteroid biosynthetic process	0.0	0.0	0.0	0.0	0.0	0.0	0.0	0.0	0.0	0.0	0.0	0.0	0.0	0.0	0.0	0.0	0.0	0.0	0.0	0.0
AT2G01520	814681	ensembl_gene_id	A. thaliana	814681	A. thaliana	MLP328	MLP-like protein 328	GO:0080184 response to phenylpropanoid;GO:0010043 response to zinc ion;GO:0010228 vegetative to reproductive phase transition of meristem	1.0	0.0	0.0	0.0	0.0	0.0	0.0	0.0	0.0	0.0	0.0	0.0	0.0	0.0	0.0	0.0	0.0	0.0	0.0	0.0
AT5G24660	832538	ensembl_gene_id	A. thaliana	832538	A. thaliana	LSU2	response to low sulfur 2	GO:0010438 cellular response to sulfur starvation;GO:0098869 cellular oxidant detoxification;GO:1990748 cellular detoxification	1.0	0.0	0.0	0.0	1.0	0.0	1.0	0.0	0.0	0.0	0.0	0.0	0.0	0.0	0.0	0.0	0.0	0.0	0.0	0.0
AT4G11780	826784	ensembl_gene_id	A. thaliana	826784	A. thaliana	TRM10	GAR2-like protein	GO:0008150 biological_process	0.0	0.0	0.0	0.0	0.0	0.0	0.0	0.0	0.0	0.0	0.0	0.0	0.0	0.0	0.0	0.0	0.0	0.0	0.0	0.0
AT3G09960	820157	ensembl_gene_id	A. thaliana	820157	A. thaliana	AT3G09960	Calcineurin-like metallo-phosphoesterase superfamily protein		0.0	0.0	0.0	0.0	0.0	0.0	0.0	0.0	0.0	0.0	0.0	0.0	0.0	0.0	0.0	0.0	0.0	0.0	0.0	0.0
AT4G36570	829809	ensembl_gene_id	A. thaliana	829809	A. thaliana	RL3	RAD-like 3	GO:0006355 regulation of transcription, DNA-templated;GO:1903506 regulation of nucleic acid-templated transcription;GO:2001141 regulation of RNA biosynthetic process	0.0	0.0	0.0	0.0	0.0	0.0	0.0	0.0	0.0	0.0	0.0	0.0	0.0	0.0	0.0	0.0	0.0	0.0	0.0	0.0
AT1G08090	837327	ensembl_gene_id	A. thaliana	837327	A. thaliana	NRT2:1	nitrate transporter 2:1	GO:0071249 cellular response to nitrate;GO:1902170 cellular response to reactive nitrogen species;GO:0010167 response to nitrate	1.0	0.0	0.0	0.0	0.0	0.0	0.0	1.0	1.0	0.0	0.0	0.0	0.0	0.0	0.0	0.0	0.0	1.0	0.0	0.0
AT1G22220	838827	ensembl_gene_id	A. thaliana	838827	A. thaliana	AUF2	F-box family protein	GO:0071456 cellular response to hypoxia;GO:0036294 cellular response to decreased oxygen levels;GO:0071453 cellular response to oxygen levels	0.0	0.0	0.0	0.0	0.0	0.0	0.0	0.0	0.0	1.0	0.0	0.0	0.0	0.0	0.0	0.0	0.0	0.0	0.0	0.0
AT5G20630	832185	ensembl_gene_id	A. thaliana	832185	A. thaliana	GER3	germin 3		0.0	0.0	0.0	0.0	0.0	0.0	0.0	0.0	0.0	0.0	0.0	0.0	0.0	0.0	0.0	0.0	0.0	0.0	0.0	0.0
AT5G48850	834943	ensembl_gene_id	A. thaliana	834943	A. thaliana	ATSDI1	Tetratricopeptide repeat (TPR)-like superfamily protein	GO:0006792 regulation of sulfur utilization;GO:0010438 cellular response to sulfur starvation;GO:0010439 regulation of glucosinolate biosynthetic process	0.0	0.0	0.0	0.0	0.0	0.0	1.0	0.0	0.0	0.0	0.0	0.0	0.0	0.0	0.0	0.0	0.0	0.0	0.0	0.0
AT3G52720	824438	ensembl_gene_id	A. thaliana	824438	A. thaliana	ACA1	alpha carbonic anhydrase 1	GO:0006730 one-carbon metabolic process;GO:0044281 small molecule metabolic process;GO:0044237 cellular metabolic process	0.0	0.0	0.0	0.0	0.0	0.0	0.0	0.0	0.0	0.0	0.0	0.0	0.0	0.0	0.0	0.0	0.0	1.0	0.0	0.0
AT5G67280	836863	ensembl_gene_id	A. thaliana	836863	A. thaliana	RLK	receptor-like kinase	GO:0006468 protein phosphorylation;GO:0016310 phosphorylation;GO:0006796 phosphate-containing compound metabolic process	0.0	0.0	0.0	0.0	0.0	0.0	0.0	0.0	0.0	0.0	0.0	0.0	0.0	0.0	0.0	0.0	0.0	0.0	0.0	0.0
AT2G37380	818314	ensembl_gene_id	A. thaliana	818314	A. thaliana	MAKR3	membrane-associated kinase regulator	GO:0008150 biological_process	0.0	0.0	0.0	0.0	0.0	0.0	0.0	0.0	0.0	0.0	0.0	0.0	0.0	0.0	0.0	0.0	0.0	0.0	0.0	0.0
AT5G22930	832357	ensembl_gene_id	A. thaliana	832357	A. thaliana	AT5G22930	enabled-like protein (DUF1635)	GO:0008150 biological_process	0.0	0.0	0.0	0.0	0.0	0.0	0.0	0.0	0.0	0.0	0.0	0.0	0.0	0.0	0.0	0.0	0.0	0.0	0.0	0.0
AT1G77530	844089	ensembl_gene_id	A. thaliana	844089	A. thaliana	AT1G77530	O-methyltransferase family protein	GO:0032259 methylation;GO:0019438 aromatic compound biosynthetic process;GO:0006725 cellular aromatic compound metabolic process	0.0	0.0	0.0	0.0	0.0	0.0	0.0	0.0	0.0	0.0	0.0	0.0	0.0	0.0	0.0	0.0	0.0	0.0	0.0	0.0
AT1G08757	28716898	ensembl_gene_id	A. thaliana	28716898	A. thaliana	AT1G08757	ncRNA		0.0	0.0	0.0	0.0	0.0	0.0	0.0	0.0	0.0	0.0	0.0	0.0	0.0	0.0	0.0	0.0	0.0	0.0	0.0	0.0
AT4G21990	828288	ensembl_gene_id	A. thaliana	828288	A. thaliana	APR3	APS reductase 3	GO:0019419 sulfate reduction;GO:0000103 sulfate assimilation;GO:0006790 sulfur compound metabolic process	0.0	0.0	0.0	0.0	0.0	0.0	0.0	0.0	0.0	0.0	0.0	0.0	0.0	0.0	0.0	0.0	0.0	0.0	0.0	0.0
AT4G12520	826864	ensembl_gene_id	A. thaliana	826864	A. thaliana	AT4G12520	Bifunctional inhibitor/lipid-transfer protein/seed storage 2S albumin superfamily protein		0.0	0.0	0.0	0.0	0.0	0.0	0.0	0.0	0.0	0.0	0.0	0.0	0.0	0.0	0.0	0.0	0.0	0.0	0.0	0.0
AT3G29030	822543	ensembl_gene_id	A. thaliana	822543	A. thaliana	EXPA5	expansin A5	GO:0080022 primary root development;GO:0009828 plant-type cell wall loosening;GO:0009827 plant-type cell wall modification	0.0	0.0	0.0	0.0	0.0	0.0	0.0	0.0	0.0	0.0	0.0	0.0	0.0	0.0	0.0	0.0	0.0	0.0	0.0	0.0
AT5G49770	835040	ensembl_gene_id	A. thaliana	835040	A. thaliana	AT5G49770	Leucine-rich repeat protein kinase family protein	GO:0006468 protein phosphorylation;GO:0016310 phosphorylation;GO:0006796 phosphate-containing compound metabolic process	0.0	0.0	0.0	0.0	0.0	0.0	0.0	0.0	0.0	0.0	0.0	0.0	0.0	0.0	0.0	0.0	0.0	0.0	0.0	0.0
AT5G01330	831414	ensembl_gene_id	A. thaliana	831414	A. thaliana	PDC3	pyruvate decarboxylase-3		0.0	0.0	0.0	0.0	0.0	0.0	0.0	0.0	0.0	0.0	0.0	0.0	0.0	0.0	0.0	0.0	0.0	0.0	0.0	0.0
AT1G48500	841271	ensembl_gene_id	A. thaliana	841271	A. thaliana	JAZ4	jasmonate-zim-domain protein 4	GO:0009861 jasmonic acid and ethylene-dependent systemic resistance;GO:2000022 regulation of jasmonic acid mediated signaling pathway;GO:0009867 jasmonic acid mediated signaling pathway	1.0	1.0	0.0	1.0	0.0	0.0	0.0	0.0	1.0	0.0	0.0	0.0	0.0	0.0	0.0	0.0	0.0	0.0	0.0	0.0
AT2G33205	817882	ensembl_gene_id	A. thaliana	817882	A. thaliana	AT2G33205	Serinc-domain containing serine and sphingolipid biosynthesis protein		0.0	0.0	0.0	0.0	0.0	0.0	0.0	0.0	0.0	0.0	0.0	0.0	0.0	0.0	0.0	0.0	0.0	0.0	0.0	0.0
AT3G48970	824058	ensembl_gene_id	A. thaliana	824058	A. thaliana	AT3G48970	Heavy metal transport/detoxification superfamily protein		0.0	0.0	0.0	0.0	0.0	0.0	0.0	0.0	0.0	0.0	0.0	0.0	0.0	0.0	0.0	0.0	0.0	0.0	0.0	0.0
AT1G73600	843694	ensembl_gene_id	A. thaliana	843694	A. thaliana	AT1G73600	S-adenosyl-L-methionine-dependent methyltransferases superfamily protein	GO:0006651 diacylglycerol biosynthetic process;GO:0046339 diacylglycerol metabolic process;GO:0046337 phosphatidylethanolamine metabolic process	0.0	0.0	0.0	0.0	0.0	0.0	0.0	0.0	0.0	0.0	0.0	0.0	0.0	0.0	0.0	0.0	0.0	0.0	0.0	0.0
AT1G29110	839786	ensembl_gene_id	A. thaliana	839786	A. thaliana	AT1G29110	Cysteine proteinases superfamily protein	GO:0051603 proteolysis involved in cellular protein catabolic process;GO:0044257 cellular protein catabolic process;GO:0030163 protein catabolic process	0.0	0.0	0.0	0.0	0.0	0.0	0.0	0.0	0.0	0.0	0.0	0.0	0.0	0.0	0.0	0.0	0.0	0.0	0.0	0.0
AT5G38010	833780	ensembl_gene_id	A. thaliana	833780	A. thaliana	AT5G38010	UDP-Glycosyltransferase superfamily protein		0.0	0.0	0.0	0.0	0.0	0.0	0.0	0.0	0.0	0.0	0.0	0.0	0.0	0.0	0.0	0.0	0.0	0.0	0.0	0.0
AT5G08030	830697	ensembl_gene_id	A. thaliana	830697	A. thaliana	GDPD6	PLC-like phosphodiesterases superfamily protein	GO:0006629 lipid metabolic process;GO:0044238 primary metabolic process;GO:0071704 organic substance metabolic process	0.0	0.0	0.0	0.0	0.0	0.0	0.0	0.0	0.0	0.0	0.0	0.0	0.0	0.0	0.0	0.0	0.0	0.0	0.0	0.0
AT1G68238	6241144	ensembl_gene_id	A. thaliana	6241144	A. thaliana	AT1G68238	transmembrane protein	GO:0008150 biological_process	0.0	0.0	0.0	0.0	0.0	0.0	0.0	0.0	0.0	0.0	0.0	0.0	0.0	0.0	0.0	0.0	0.0	0.0	0.0	0.0
AT2G26820	817223	ensembl_gene_id	A. thaliana	817223	A. thaliana	PP2-A3	phloem protein 2-A3		0.0	0.0	0.0	0.0	0.0	0.0	0.0	0.0	0.0	0.0	0.0	0.0	0.0	0.0	0.0	0.0	0.0	0.0	0.0	0.0
AT1G62262	5007829	ensembl_gene_id	A. thaliana	5007829	A. thaliana	SLAH4	SLAC1 homologue 4	GO:0006873 cellular ion homeostasis;GO:0055082 cellular chemical homeostasis;GO:0019725 cellular homeostasis	0.0	0.0	0.0	0.0	0.0	0.0	0.0	0.0	0.0	0.0	0.0	0.0	0.0	0.0	0.0	0.0	0.0	0.0	0.0	0.0
AT1G43020	840901	ensembl_gene_id	A. thaliana	840901	A. thaliana	AT1G43020	electron protein, putative (Protein of unknown function, DUF547)	GO:0008150 biological_process	0.0	0.0	0.0	0.0	0.0	0.0	0.0	0.0	0.0	0.0	0.0	0.0	0.0	0.0	0.0	0.0	0.0	0.0	0.0	0.0
AT2G28160	817362	ensembl_gene_id	A. thaliana	817362	A. thaliana	FRU	FER-like regulator of iron uptake	GO:0034756 regulation of iron ion transport;GO:0010039 response to iron ion;GO:0010959 regulation of metal ion transport	1.0	0.0	0.0	0.0	0.0	0.0	0.0	0.0	0.0	0.0	0.0	0.0	0.0	0.0	0.0	0.0	0.0	0.0	0.0	0.0
AT3G19710	821508	ensembl_gene_id	A. thaliana	821508	A. thaliana	BCAT4	branched-chain aminotransferase4	GO:0016144 S-glycoside biosynthetic process;GO:0019758 glycosinolate biosynthetic process;GO:0019761 glucosinolate biosynthetic process	0.0	0.0	0.0	1.0	0.0	0.0	0.0	0.0	0.0	0.0	0.0	0.0	0.0	1.0	0.0	0.0	0.0	0.0	0.0	0.0
AT1G13430	837903	ensembl_gene_id	A. thaliana	837903	A. thaliana	ST4C	sulfotransferase 4C	GO:0051923 sulfation;GO:0009735 response to cytokinin;GO:0006790 sulfur compound metabolic process	0.0	0.0	0.0	0.0	0.0	0.0	0.0	0.0	0.0	0.0	0.0	0.0	0.0	0.0	0.0	0.0	0.0	0.0	0.0	0.0
AT1G18140	838393	ensembl_gene_id	A. thaliana	838393	A. thaliana	LAC1	laccase 1		0.0	0.0	0.0	0.0	0.0	0.0	0.0	0.0	0.0	0.0	0.0	0.0	0.0	0.0	0.0	0.0	0.0	0.0	0.0	0.0
AT5G19890	832111	ensembl_gene_id	A. thaliana	832111	A. thaliana	AT5G19890	Peroxidase superfamily protein	GO:0006979 response to oxidative stress;GO:0006950 response to stress;GO:0050896 response to stimulus	0.0	0.0	0.0	0.0	0.0	1.0	0.0	0.0	0.0	0.0	0.0	0.0	0.0	1.0	0.0	0.0	0.0	0.0	0.0	0.0
AT1G06830	837195	ensembl_gene_id	A. thaliana	837195	A. thaliana	AT1G06830	Glutaredoxin family protein	GO:0006995 cellular response to nitrogen starvation;GO:0043562 cellular response to nitrogen levels;GO:0009267 cellular response to starvation	0.0	0.0	0.0	0.0	0.0	0.0	1.0	0.0	0.0	0.0	0.0	0.0	0.0	0.0	0.0	0.0	0.0	0.0	0.0	0.0
AT2G40610	818656	ensembl_gene_id	A. thaliana	818656	A. thaliana	EXPA8	expansin A8	GO:0009635 response to herbicide;GO:0006949 syncytium formation;GO:0009828 plant-type cell wall loosening	0.0	0.0	0.0	0.0	1.0	0.0	0.0	1.0	0.0	0.0	0.0	0.0	0.0	0.0	0.0	0.0	0.0	0.0	0.0	0.0
AT3G24300	822018	ensembl_gene_id	A. thaliana	822018	A. thaliana	AMT1;3	ammonium transporter 1;3	GO:0080181 lateral root branching;GO:0072488 ammonium transmembrane transport;GO:0001763 morphogenesis of a branching structure	0.0	0.0	0.0	0.0	0.0	0.0	0.0	1.0	0.0	0.0	0.0	0.0	0.0	0.0	0.0	0.0	0.0	0.0	0.0	0.0
AT3G03670	821193	ensembl_gene_id	A. thaliana	821193	A. thaliana	AT3G03670	Peroxidase superfamily protein	GO:0071456 cellular response to hypoxia;GO:0036294 cellular response to decreased oxygen levels;GO:0071453 cellular response to oxygen levels	0.0	0.0	0.0	0.0	0.0	1.0	0.0	0.0	0.0	1.0	0.0	0.0	0.0	1.0	0.0	0.0	0.0	0.0	0.0	0.0
AT4G34770	829629	ensembl_gene_id	A. thaliana	829629	A. thaliana	AT4G34770	SAUR-like auxin-responsive protein family	GO:0009733 response to auxin;GO:0009725 response to hormone;GO:0009719 response to endogenous stimulus	0.0	0.0	0.0	0.0	0.0	0.0	0.0	0.0	0.0	0.0	0.0	0.0	0.0	0.0	0.0	0.0	0.0	0.0	0.0	0.0
AT1G44970	841062	ensembl_gene_id	A. thaliana	841062	A. thaliana	AT1G44970	Peroxidase superfamily protein	GO:0048658 anther wall tapetum development;GO:0048653 anther development;GO:0048443 stamen development	0.0	0.0	0.0	0.0	0.0	1.0	0.0	0.0	0.0	0.0	0.0	0.0	0.0	1.0	0.0	0.0	0.0	0.0	0.0	0.0
AT5G37450	833722	ensembl_gene_id	A. thaliana	833722	A. thaliana	AT5G37450	Leucine-rich repeat protein kinase family protein	GO:0006468 protein phosphorylation;GO:0016310 phosphorylation;GO:0006796 phosphate-containing compound metabolic process	0.0	0.0	0.0	0.0	0.0	0.0	0.0	0.0	0.0	0.0	0.0	0.0	0.0	0.0	0.0	0.0	0.0	0.0	0.0	0.0
AT4G21340	827884	ensembl_gene_id	A. thaliana	827884	A. thaliana	B70	basic helix-loop-helix (bHLH) DNA-binding superfamily protein	GO:0006357 regulation of transcription by RNA polymerase II;GO:0006355 regulation of transcription, DNA-templated;GO:1903506 regulation of nucleic acid-templated transcription	0.0	0.0	0.0	0.0	0.0	0.0	0.0	0.0	0.0	0.0	0.0	0.0	0.0	0.0	0.0	0.0	0.0	0.0	0.0	0.0
AT5G45080	834539	ensembl_gene_id	A. thaliana	834539	A. thaliana	PP2-A6	phloem protein 2-A6	GO:0007165 signal transduction;GO:0023052 signaling;GO:0007154 cell communication	0.0	0.0	0.0	0.0	0.0	0.0	0.0	0.0	0.0	0.0	0.0	0.0	0.0	0.0	0.0	0.0	0.0	0.0	0.0	0.0
AT2G24720	817008	ensembl_gene_id	A. thaliana	817008	A. thaliana	GLR2.2	glutamate receptor 2.2	GO:0071230 cellular response to amino acid stimulus;GO:0043200 response to amino acid;GO:0071417 cellular response to organonitrogen compound	1.0	0.0	0.0	0.0	0.0	0.0	0.0	0.0	1.0	0.0	1.0	0.0	0.0	0.0	0.0	0.0	0.0	0.0	0.0	0.0
AT1G22150	838820	ensembl_gene_id	A. thaliana	838820	A. thaliana	SULTR1;3	sulfate transporter 1;3		0.0	0.0	0.0	0.0	0.0	0.0	0.0	0.0	0.0	0.0	0.0	0.0	0.0	0.0	0.0	0.0	0.0	0.0	0.0	0.0
AT1G70260	843362	ensembl_gene_id	A. thaliana	843362	A. thaliana	UMAMIT36	nodulin MtN21 /EamA-like transporter family protein	GO:1902289 negative regulation of defense response to oomycetes;GO:1902288 regulation of defense response to oomycetes;GO:1900425 negative regulation of defense response to bacterium	0.0	0.0	0.0	0.0	0.0	0.0	0.0	0.0	0.0	0.0	0.0	0.0	0.0	0.0	0.0	0.0	0.0	0.0	0.0	0.0
ATCG01230						None	None	None	nan	nan	nan	nan	nan	nan	nan	nan	nan	nan	nan	nan	nan	nan	nan	nan	nan	nan	nan	nan
AT4G21250	827874	ensembl_gene_id	A. thaliana	827874	A. thaliana	AT4G21250	Sulfite exporter TauE/SafE family protein	GO:0016567 protein ubiquitination;GO:0032446 protein modification by small protein conjugation;GO:0070647 protein modification by small protein conjugation or removal	0.0	0.0	0.0	0.0	0.0	0.0	0.0	0.0	0.0	0.0	0.0	0.0	0.0	0.0	0.0	0.0	0.0	0.0	0.0	0.0
AT5G20470	832169	ensembl_gene_id	A. thaliana	832169	A. thaliana	HDK	myosin	GO:0008150 biological_process	0.0	0.0	0.0	0.0	0.0	0.0	0.0	0.0	0.0	0.0	0.0	0.0	0.0	0.0	0.0	0.0	0.0	0.0	0.0	0.0
AT3G20380	821583	ensembl_gene_id	A. thaliana	821583	A. thaliana	AT3G20380	TRAF-like family protein		0.0	0.0	0.0	0.0	0.0	0.0	0.0	0.0	0.0	0.0	0.0	0.0	0.0	0.0	0.0	0.0	0.0	0.0	0.0	0.0
AT1G29020	839776	ensembl_gene_id	A. thaliana	839776	A. thaliana	AT1G29020	Calcium-binding EF-hand family protein		0.0	0.0	0.0	0.0	0.0	0.0	0.0	0.0	0.0	0.0	0.0	0.0	0.0	0.0	0.0	0.0	0.0	0.0	0.0	0.0
AT1G17710	838347	ensembl_gene_id	A. thaliana	838347	A. thaliana	PEPC1	Pyridoxal phosphate phosphatase-related protein	GO:0051262 protein tetramerization;GO:0051259 protein complex oligomerization;GO:0016311 dephosphorylation	0.0	0.0	0.0	0.0	0.0	0.0	0.0	0.0	0.0	0.0	0.0	0.0	0.0	0.0	0.0	0.0	0.0	0.0	0.0	0.0
AT3G01516	28718492	ensembl_gene_id	A. thaliana	28718492	A. thaliana	AT3G01516	transmembrane protein	GO:0008150 biological_process	0.0	0.0	0.0	0.0	0.0	0.0	0.0	0.0	0.0	0.0	0.0	0.0	0.0	0.0	0.0	0.0	0.0	0.0	0.0	0.0
AT4G17380	827450	ensembl_gene_id	A. thaliana	827450	A. thaliana	MSH4	MUTS-like protein 4	GO:0010777 meiotic mismatch repair involved in reciprocal meiotic recombination;GO:0000710 meiotic mismatch repair;GO:0006298 mismatch repair	0.0	0.0	0.0	0.0	0.0	0.0	0.0	0.0	0.0	0.0	0.0	0.0	0.0	0.0	0.0	0.0	0.0	0.0	0.0	0.0
AT5G42900	834301	ensembl_gene_id	A. thaliana	834301	A. thaliana	COR27	cold regulated protein 27	GO:0009646 response to absence of light;GO:0042752 regulation of circadian rhythm;GO:0010114 response to red light	1.0	1.0	1.0	0.0	0.0	0.0	0.0	0.0	0.0	0.0	0.0	0.0	0.0	0.0	0.0	0.0	0.0	0.0	0.0	0.0
AT3G05980	819769	ensembl_gene_id	A. thaliana	819769	A. thaliana	AT3G05980	hypothetical protein	GO:0008150 biological_process	0.0	0.0	0.0	0.0	0.0	0.0	0.0	0.0	0.0	0.0	0.0	0.0	0.0	0.0	0.0	0.0	0.0	0.0	0.0	0.0
AT1G62560	842553	ensembl_gene_id	A. thaliana	842553	A. thaliana	FMO GS-OX3	flavin-monooxygenase glucosinolate S-oxygenase 3	GO:0016144 S-glycoside biosynthetic process;GO:0019758 glycosinolate biosynthetic process;GO:0019761 glucosinolate biosynthetic process	0.0	0.0	0.0	0.0	0.0	0.0	0.0	0.0	0.0	0.0	0.0	0.0	0.0	1.0	0.0	0.0	0.0	0.0	0.0	0.0
AT1G05927	28716400	ensembl_gene_id	A. thaliana	28716400	A. thaliana	AT1G05927	ncRNA		0.0	0.0	0.0	0.0	0.0	0.0	0.0	0.0	0.0	0.0	0.0	0.0	0.0	0.0	0.0	0.0	0.0	0.0	0.0	0.0

## Sheet: Enrichment
GroupID	Category	Term	Description	LogP	Log(q-value)	InTerm_InList	Genes	Symbols
1_Summary	GO Biological Processes	GO:0001101	response to acid chemical	-15.6336	-11.8912	35/424	816349,817008,817459,818097,818199,818354,818414,818566,819280,821017,821185,821495,824261,826796,828081,830424,830565,831174,831453,832474,832636,833704,835306,836040,836051,837075,838535,840150,840915,841701,841722,841849,842114,843296,844047,814681,817362,818959,823641,834244,834678,837327,838184,838907,839571,843660,2745823,818609,819389,828513,828663,829623,829836,831156,834301,835024,836369…	AT2G18340,GLR2.2,GLR2.8,LEA18,ABI5,ChlAKR,DREB19,P5CS1,HB-7,AT3G17520,AT3G02480,ZF2,LTI30,ARCK1,SUS3,DREB2A,LEA4-5,Rap2.6L,KIN1,CHIA,RD22,WSD1,LTI65,HAI1,LTP3,UGT74E2,AT1G19490,AtLEA4-1,RAP2.6,LEA7,NAC019,ALDH7B4,GolS2,ZFHD1,ADH1,MLP328,FRU,CHI,NRT2.6,CML37,WRKY8,NRT2:1,WAKL4,HIPP22,RAB28,KTI1,CDT1,PP2C5,TSPO,AT4G24130,AT4G25580,ADC2,HOS3-1,SAG29,COR27,MYB78,HVA22B,AT1G12130,E12A11,5PTASE11,MYB11…
1_Member	GO Biological Processes	GO:0001101	response to acid chemical	-15.6336	-11.8912	35/424	816349,817008,817459,818097,818199,818354,818414,818566,819280,821017,821185,821495,824261,826796,828081,830424,830565,831174,831453,832474,832636,833704,835306,836040,836051,837075,838535,840150,840915,841701,841722,841849,842114,843296,844047	AT2G18340,GLR2.2,GLR2.8,LEA18,ABI5,ChlAKR,DREB19,P5CS1,HB-7,AT3G17520,AT3G02480,ZF2,LTI30,ARCK1,SUS3,DREB2A,LEA4-5,Rap2.6L,KIN1,CHIA,RD22,WSD1,LTI65,HAI1,LTP3,UGT74E2,AT1G19490,AtLEA4-1,RAP2.6,LEA7,NAC019,ALDH7B4,GolS2,ZFHD1,ADH1
1_Member	GO Biological Processes	GO:0009414	response to water deprivation	-15.3634	-11.8912	33/381	816349,818097,818199,818354,818414,818566,819280,821017,821185,821495,824261,826796,828081,830424,830565,831174,831453,832474,832636,833704,835306,836040,836051,837075,838535,840150,840915,841701,841722,841849,842114,843296,844047	AT2G18340,LEA18,ABI5,ChlAKR,DREB19,P5CS1,HB-7,AT3G17520,AT3G02480,ZF2,LTI30,ARCK1,SUS3,DREB2A,LEA4-5,Rap2.6L,KIN1,CHIA,RD22,WSD1,LTI65,HAI1,LTP3,UGT74E2,AT1G19490,AtLEA4-1,RAP2.6,LEA7,NAC019,ALDH7B4,GolS2,ZFHD1,ADH1
1_Member	GO Biological Processes	GO:0009415	response to water	-15.0005	-11.7044	33/392	816349,818097,818199,818354,818414,818566,819280,821017,821185,821495,824261,826796,828081,830424,830565,831174,831453,832474,832636,833704,835306,836040,836051,837075,838535,840150,840915,841701,841722,841849,842114,843296,844047	AT2G18340,LEA18,ABI5,ChlAKR,DREB19,P5CS1,HB-7,AT3G17520,AT3G02480,ZF2,LTI30,ARCK1,SUS3,DREB2A,LEA4-5,Rap2.6L,KIN1,CHIA,RD22,WSD1,LTI65,HAI1,LTP3,UGT74E2,AT1G19490,AtLEA4-1,RAP2.6,LEA7,NAC019,ALDH7B4,GolS2,ZFHD1,ADH1
1_Member	GO Biological Processes	GO:0010035	response to inorganic substance	-14.6628	-11.4917	45/756	814681,816349,817362,818097,818199,818354,818414,818566,818959,819280,821017,821185,821495,823641,824261,826796,828081,830424,830565,831174,831453,832474,832636,833704,834244,834678,835306,836040,836051,837075,837327,838184,838535,838907,839571,840150,840915,841701,841722,841849,842114,843296,843660,844047,2745823	MLP328,AT2G18340,FRU,LEA18,ABI5,ChlAKR,DREB19,P5CS1,CHI,HB-7,AT3G17520,AT3G02480,ZF2,NRT2.6,LTI30,ARCK1,SUS3,DREB2A,LEA4-5,Rap2.6L,KIN1,CHIA,RD22,WSD1,CML37,WRKY8,LTI65,HAI1,LTP3,UGT74E2,NRT2:1,WAKL4,AT1G19490,HIPP22,RAB28,AtLEA4-1,RAP2.6,LEA7,NAC019,ALDH7B4,GolS2,ZFHD1,KTI1,ADH1,CDT1
1_Member	GO Biological Processes	GO:0009737	response to abscisic acid	-13.2861	-10.2118	34/478	818199,818566,818609,819280,819389,821495,824261,826796,828513,828663,829623,829836,831156,831174,831453,832636,833704,834301,834678,835024,835306,836040,836051,836369,837075,837765,838390,840915,841160,841218,841849,842114,843257,844047	ABI5,P5CS1,PP2C5,HB-7,TSPO,ZF2,LTI30,ARCK1,AT4G24130,AT4G25580,ADC2,HOS3-1,SAG29,Rap2.6L,KIN1,RD22,WSD1,COR27,WRKY8,MYB78,LTI65,HAI1,LTP3,HVA22B,UGT74E2,AT1G12130,E12A11,RAP2.6,5PTASE11,MYB112,ALDH7B4,GolS2,AFP1,ADH1
1_Member	GO Biological Processes	GO:0097305	response to alcohol	-13.1038	-10.1087	34/485	818199,818566,818609,819280,819389,821495,824261,826796,828513,828663,829623,829836,831156,831174,831453,832636,833704,834301,834678,835024,835306,836040,836051,836369,837075,837765,838390,840915,841160,841218,841849,842114,843257,844047	ABI5,P5CS1,PP2C5,HB-7,TSPO,ZF2,LTI30,ARCK1,AT4G24130,AT4G25580,ADC2,HOS3-1,SAG29,Rap2.6L,KIN1,RD22,WSD1,COR27,WRKY8,MYB78,LTI65,HAI1,LTP3,HVA22B,UGT74E2,AT1G12130,E12A11,RAP2.6,5PTASE11,MYB112,ALDH7B4,GolS2,AFP1,ADH1
1_Member	GO Biological Processes	GO:0006970	response to osmotic stress	-12.2749	-9.34681	35/549	817870,818097,818199,818354,818395,818414,818566,819389,821495,826796,829623,830565,831156,831174,831453,831782,832474,832538,832636,833704,835306,836369,836372,836625,837075,838256,839578,840150,840493,840915,841160,841849,842114,842945,844047	RLP28,LEA18,ABI5,ChlAKR,CAX1,DREB19,P5CS1,TSPO,ZF2,ARCK1,ADC2,LEA4-5,SAG29,Rap2.6L,KIN1,SIS,CHIA,LSU2,RD22,WSD1,LTI65,HVA22B,SRO5,ASN2,UGT74E2,AT1G16850,KCS2,AtLEA4-1,TPPD,RAP2.6,5PTASE11,ALDH7B4,GolS2,BGLU22,ADH1
1_Member	GO Biological Processes	GO:0009651	response to salt stress	-9.99744	-7.12733	29/465	817870,818199,818354,818395,818414,818566,819389,821495,826796,829623,831174,831782,832474,832538,832636,833704,835306,836369,836372,836625,837075,838256,840493,840915,841160,841849,842114,842945,844047	RLP28,ABI5,ChlAKR,CAX1,DREB19,P5CS1,TSPO,ZF2,ARCK1,ADC2,Rap2.6L,SIS,CHIA,LSU2,RD22,WSD1,LTI65,HVA22B,SRO5,ASN2,UGT74E2,AT1G16850,TPPD,RAP2.6,5PTASE11,ALDH7B4,GolS2,BGLU22,ADH1
1_Member	GO Biological Processes	GO:0033993	response to lipid	-8.95336	-6.1344	37/798	818025,818199,818566,818609,819280,819389,821495,824261,826796,828513,828663,829623,829836,831156,831174,831453,832636,833704,834301,834678,835024,835306,836040,836051,836307,836369,837075,837765,838390,840915,841160,841218,841271,841849,842114,843257,844047	JAZ7,ABI5,P5CS1,PP2C5,HB-7,TSPO,ZF2,LTI30,ARCK1,AT4G24130,AT4G25580,ADC2,HOS3-1,SAG29,Rap2.6L,KIN1,RD22,WSD1,COR27,WRKY8,MYB78,LTI65,HAI1,LTP3,LFY,HVA22B,UGT74E2,AT1G12130,E12A11,RAP2.6,5PTASE11,MYB112,JAZ4,ALDH7B4,GolS2,AFP1,ADH1
2_Summary	GO Biological Processes	GO:0009409	response to cold	-6.14217	-3.40631	21/399	818354,818395,818856,821855,824261,826796,827085,829623,830565,831174,831453,832474,834301,835306,840915,841271,841701,842114,842945,844047,844421,818414,819292,828929,830424,834406	ChlAKR,CAX1,AT2G42560,ELIP1,LTI30,ARCK1,ACD6,ADC2,LEA4-5,Rap2.6L,KIN1,CHIA,COR27,LTI65,RAP2.6,JAZ4,LEA7,GolS2,BGLU22,ADH1,CCR2,DREB19,PRR9,AT4G28140,DREB2A,HSFA6A
2_Member	GO Biological Processes	GO:0009409	response to cold	-6.14217	-3.40631	21/399	818354,818395,818856,821855,824261,826796,827085,829623,830565,831174,831453,832474,834301,835306,840915,841271,841701,842114,842945,844047,844421	ChlAKR,CAX1,AT2G42560,ELIP1,LTI30,ARCK1,ACD6,ADC2,LEA4-5,Rap2.6L,KIN1,CHIA,COR27,LTI65,RAP2.6,JAZ4,LEA7,GolS2,BGLU22,ADH1,CCR2
2_Member	GO Biological Processes	GO:0009266	response to temperature stimulus	-5.45661	-2.76259	26/631	818354,818395,818414,818856,819292,821855,824261,826796,827085,828929,829623,830424,830565,831174,831453,832474,834301,834406,835306,840915,841271,841701,842114,842945,844047,844421	ChlAKR,CAX1,DREB19,AT2G42560,PRR9,ELIP1,LTI30,ARCK1,ACD6,AT4G28140,ADC2,DREB2A,LEA4-5,Rap2.6L,KIN1,CHIA,COR27,HSFA6A,LTI65,RAP2.6,JAZ4,LEA7,GolS2,BGLU22,ADH1,CCR2
3_Summary	GO Biological Processes	GO:2000143	negative regulation of DNA-templated transcription, initiation	-6.13811	-3.40631	4/6	824010,834080,835103,836455,819292,821495,831147,831978,834301,842527,843257,826798,841386	AT3G48510,AT5G40800,AT5G50360,AT5G63350,PRR9,ZF2,WRKY75,AT5G18600,COR27,WRKY6,AFP1,AT4G11910,ICK5
3_Member	GO Biological Processes	GO:2000143	negative regulation of DNA-templated transcription, initiation	-6.13811	-3.40631	4/6	824010,834080,835103,836455	AT3G48510,AT5G40800,AT5G50360,AT5G63350
3_Member	GO Biological Processes	GO:2000142	regulation of DNA-templated transcription, initiation	-4.2255	-1.65642	4/15	824010,834080,835103,836455	AT3G48510,AT5G40800,AT5G50360,AT5G63350
3_Member	GO Biological Processes	GO:0045892	negative regulation of transcription, DNA-templated	-3.29047	-0.826861	11/220	819292,821495,824010,831147,831978,834080,834301,835103,836455,842527,843257	PRR9,ZF2,AT3G48510,WRKY75,AT5G18600,AT5G40800,COR27,AT5G50360,AT5G63350,WRKY6,AFP1
3_Member	GO Biological Processes	GO:1902679	negative regulation of RNA biosynthetic process	-3.25764	-0.826861	11/222	819292,821495,824010,831147,831978,834080,834301,835103,836455,842527,843257	PRR9,ZF2,AT3G48510,WRKY75,AT5G18600,AT5G40800,COR27,AT5G50360,AT5G63350,WRKY6,AFP1
3_Member	GO Biological Processes	GO:1903507	negative regulation of nucleic acid-templated transcription	-3.25764	-0.826861	11/222	819292,821495,824010,831147,831978,834080,834301,835103,836455,842527,843257	PRR9,ZF2,AT3G48510,WRKY75,AT5G18600,AT5G40800,COR27,AT5G50360,AT5G63350,WRKY6,AFP1
3_Member	GO Biological Processes	GO:0051253	negative regulation of RNA metabolic process	-3.08407	-0.691083	11/233	819292,821495,824010,831147,831978,834080,834301,835103,836455,842527,843257	PRR9,ZF2,AT3G48510,WRKY75,AT5G18600,AT5G40800,COR27,AT5G50360,AT5G63350,WRKY6,AFP1
3_Member	GO Biological Processes	GO:0045934	negative regulation of nucleobase-containing compound metabolic process	-2.7292	-0.488165	11/258	819292,821495,824010,831147,831978,834080,834301,835103,836455,842527,843257	PRR9,ZF2,AT3G48510,WRKY75,AT5G18600,AT5G40800,COR27,AT5G50360,AT5G63350,WRKY6,AFP1
3_Member	GO Biological Processes	GO:0051172	negative regulation of nitrogen compound metabolic process	-2.3706	-0.329796	13/372	819292,821495,824010,826798,831147,831978,834080,834301,835103,836455,841386,842527,843257	PRR9,ZF2,AT3G48510,AT4G11910,WRKY75,AT5G18600,AT5G40800,COR27,AT5G50360,AT5G63350,ICK5,WRKY6,AFP1
3_Member	GO Biological Processes	GO:2000113	negative regulation of cellular macromolecule biosynthetic process	-2.23348	-0.276018	11/300	819292,821495,824010,831147,831978,834080,834301,835103,836455,842527,843257	PRR9,ZF2,AT3G48510,WRKY75,AT5G18600,AT5G40800,COR27,AT5G50360,AT5G63350,WRKY6,AFP1
3_Member	GO Biological Processes	GO:0010558	negative regulation of macromolecule biosynthetic process	-2.2125	-0.270174	11/302	819292,821495,824010,831147,831978,834080,834301,835103,836455,842527,843257	PRR9,ZF2,AT3G48510,WRKY75,AT5G18600,AT5G40800,COR27,AT5G50360,AT5G63350,WRKY6,AFP1
3_Member	GO Biological Processes	GO:0031327	negative regulation of cellular biosynthetic process	-2.02351	-0.172269	11/321	819292,821495,824010,831147,831978,834080,834301,835103,836455,842527,843257	PRR9,ZF2,AT3G48510,WRKY75,AT5G18600,AT5G40800,COR27,AT5G50360,AT5G63350,WRKY6,AFP1
4_Summary	GO Biological Processes	GO:0009611	response to wounding	-5.34525	-2.68599	15/244	818025,820429,821508,825278,829623,830894,832474,834377,835845,839265,839578,840915,841271,842994,843660	JAZ7,HCHIB,BCAT4,PP2-A13,ADC2,MES5,CHIA,AT5G43570,AIL5,ATAF1,KCS2,RAP2.6,JAZ4,AT1G66760,KTI1
4_Member	GO Biological Processes	GO:0009611	response to wounding	-5.34525	-2.68599	15/244	818025,820429,821508,825278,829623,830894,832474,834377,835845,839265,839578,840915,841271,842994,843660	JAZ7,HCHIB,BCAT4,PP2-A13,ADC2,MES5,CHIA,AT5G43570,AIL5,ATAF1,KCS2,RAP2.6,JAZ4,AT1G66760,KTI1
5_Summary	GO Biological Processes	GO:0009636	response to toxic substance	-4.85884	-2.23176	12/175	817494,817495,818656,823555,824119,832537,832538,838907,842994,843705,844047,2745823	GSTU5,GSTU4,EXPA8,NIT2,LSU3,LSU4,LSU2,HIPP22,AT1G66760,AT1G73700,ADH1,CDT1
5_Member	GO Biological Processes	GO:0009636	response to toxic substance	-4.85884	-2.23176	12/175	817494,817495,818656,823555,824119,832537,832538,838907,842994,843705,844047,2745823	GSTU5,GSTU4,EXPA8,NIT2,LSU3,LSU4,LSU2,HIPP22,AT1G66760,AT1G73700,ADH1,CDT1
5_Member	GO Biological Processes	GO:0098754	detoxification	-4.71826	-2.12115	11/152	817494,817495,823555,824119,832537,832538,838907,842994,843705,844047,2745823	GSTU5,GSTU4,NIT2,LSU3,LSU4,LSU2,HIPP22,AT1G66760,AT1G73700,ADH1,CDT1
5_Member	GO Biological Processes	GO:1990748	cellular detoxification	-2.48815	-0.405146	4/41	824119,832537,832538,844047	LSU3,LSU4,LSU2,ADH1
5_Member	GO Biological Processes	GO:0097237	cellular response to toxic substance	-2.44977	-0.384135	4/42	824119,832537,832538,844047	LSU3,LSU4,LSU2,ADH1
5_Member	GO Biological Processes	GO:0098869	cellular oxidant detoxification	-2.03823	-0.173304	3/29	824119,832537,832538	LSU3,LSU4,LSU2
6_Summary	GO Biological Processes	GO:0006979	response to oxidative stress	-3.8261	-1.28334	18/446	817494,818566,821193,824919,829623,830424,831370,832111,833779,834244,834678,837075,840493,841062,842114,842342,843660,844047	GSTU5,P5CS1,AT3G03670,SIP2,ADC2,DREB2A,AT5G15180,AT5G19890,AT5G38000,CML37,WRKY8,UGT74E2,TPPD,AT1G44970,GolS2,GolS4,KTI1,ADH1
6_Member	GO Biological Processes	GO:0006979	response to oxidative stress	-3.8261	-1.28334	18/446	817494,818566,821193,824919,829623,830424,831370,832111,833779,834244,834678,837075,840493,841062,842114,842342,843660,844047	GSTU5,P5CS1,AT3G03670,SIP2,ADC2,DREB2A,AT5G15180,AT5G19890,AT5G38000,CML37,WRKY8,UGT74E2,TPPD,AT1G44970,GolS2,GolS4,KTI1,ADH1
6_Member	GO Biological Processes	GO:0042542	response to hydrogen peroxide	-2.29289	-0.28312	5/74	830424,834678,837075,843660,844047	DREB2A,WRKY8,UGT74E2,KTI1,ADH1
7_Summary	GO Biological Processes	GO:0010438	cellular response to sulfur starvation	-3.43046	-0.912533	3/10	832538,834943,836263,823888,832474,837075,837195,838102,838739,842527,843280	LSU2,ATSDI1,MYB28,ASN1,CHIA,UGT74E2,AT1G06830,AT1G15330,AT1G21400,WRKY6,AT1G69480
7_Member	GO Biological Processes	GO:0010438	cellular response to sulfur starvation	-3.43046	-0.912533	3/10	832538,834943,836263	LSU2,ATSDI1,MYB28
7_Member	GO Biological Processes	GO:0031668	cellular response to extracellular stimulus	-2.71603	-0.488165	11/259	823888,832474,832538,834943,836263,837075,837195,838102,838739,842527,843280	ASN1,CHIA,LSU2,ATSDI1,MYB28,UGT74E2,AT1G06830,AT1G15330,AT1G21400,WRKY6,AT1G69480
7_Member	GO Biological Processes	GO:0071496	cellular response to external stimulus	-2.63856	-0.468863	11/265	823888,832474,832538,834943,836263,837075,837195,838102,838739,842527,843280	ASN1,CHIA,LSU2,ATSDI1,MYB28,UGT74E2,AT1G06830,AT1G15330,AT1G21400,WRKY6,AT1G69480
7_Member	GO Biological Processes	GO:0009267	cellular response to starvation	-2.46475	-0.390521	9/201	823888,832538,834943,836263,837195,838102,838739,842527,843280	ASN1,LSU2,ATSDI1,MYB28,AT1G06830,AT1G15330,AT1G21400,WRKY6,AT1G69480
7_Member	GO Biological Processes	GO:0031669	cellular response to nutrient levels	-2.21087	-0.270174	9/220	823888,832538,834943,836263,837195,838102,838739,842527,843280	ASN1,LSU2,ATSDI1,MYB28,AT1G06830,AT1G15330,AT1G21400,WRKY6,AT1G69480
7_Member	GO Biological Processes	GO:0009991	response to extracellular stimulus	-2.12072	-0.210844	11/311	823888,832474,832538,834943,836263,837075,837195,838102,838739,842527,843280	ASN1,CHIA,LSU2,ATSDI1,MYB28,UGT74E2,AT1G06830,AT1G15330,AT1G21400,WRKY6,AT1G69480
8_Summary	GO Biological Processes	GO:0090696	post-embryonic plant organ development	-3.33848	-0.844037	10/183	822018,829861,829872,831147,835845,836598,837327,838740,839040,843208,816604,818520,818656,836053,843393,28721277	AMT1;3,PLP1,AT4G37180,WRKY75,AIL5,RGF9,NRT2:1,SKP2A,SEP3,IDA,EXPB1,ABCG1,EXPA8,WOX2,TAA1,LSH5
8_Member	GO Biological Processes	GO:0090696	post-embryonic plant organ development	-3.33848	-0.844037	10/183	822018,829861,829872,831147,835845,836598,837327,838740,839040,843208	AMT1;3,PLP1,AT4G37180,WRKY75,AIL5,RGF9,NRT2:1,SKP2A,SEP3,IDA
8_Member	GO Biological Processes	GO:0048527	lateral root development	-3.21966	-0.808186	8/125	822018,829861,831147,835845,836598,837327,838740,843208	AMT1;3,PLP1,WRKY75,AIL5,RGF9,NRT2:1,SKP2A,IDA
8_Member	GO Biological Processes	GO:0048528	post-embryonic root development	-2.97974	-0.621509	8/136	822018,829861,831147,835845,836598,837327,838740,843208	AMT1;3,PLP1,WRKY75,AIL5,RGF9,NRT2:1,SKP2A,IDA
8_Member	GO Biological Processes	GO:0048646	anatomical structure formation involved in morphogenesis	-2.86413	-0.582293	10/211	816604,818520,818656,822018,829861,829872,835845,836053,838740,839040	EXPB1,ABCG1,EXPA8,AMT1;3,PLP1,AT4G37180,AIL5,WOX2,SKP2A,SEP3
8_Member	GO Biological Processes	GO:0090697	post-embryonic plant organ morphogenesis	-2.58913	-0.45938	7/123	822018,829861,829872,835845,838740,839040,843208	AMT1;3,PLP1,AT4G37180,AIL5,SKP2A,SEP3,IDA
8_Member	GO Biological Processes	GO:0090698	post-embryonic plant morphogenesis	-2.34039	-0.315382	9/210	822018,829861,829872,835845,838740,839040,843208,843393,28721277	AMT1;3,PLP1,AT4G37180,AIL5,SKP2A,SEP3,IDA,TAA1,LSH5
8_Member	GO Biological Processes	GO:0010102	lateral root morphogenesis	-2.26817	-0.280301	5/75	822018,829861,835845,838740,843208	AMT1;3,PLP1,AIL5,SKP2A,IDA
8_Member	GO Biological Processes	GO:0010101	post-embryonic root morphogenesis	-2.24386	-0.276018	5/76	822018,829861,835845,838740,843208	AMT1;3,PLP1,AIL5,SKP2A,IDA
8_Member	GO Biological Processes	GO:1905393	plant organ formation	-2.10765	-0.203676	6/115	822018,829861,829872,835845,838740,839040	AMT1;3,PLP1,AT4G37180,AIL5,SKP2A,SEP3
8_Member	GO Biological Processes	GO:0010311	lateral root formation	-2.00455	-0.166651	4/56	822018,829861,835845,838740	AMT1;3,PLP1,AIL5,SKP2A
9_Summary	GO Biological Processes	GO:1901701	cellular response to oxygen-containing compound	-3.00676	-0.631503	18/523	817008,817459,818199,818609,819280,823641,827085,829836,831156,832474,834678,835306,836307,837075,837327,841271,843257,844047,820429,831595,835845,836144,838740,843393	GLR2.2,GLR2.8,ABI5,PP2C5,HB-7,NRT2.6,ACD6,HOS3-1,SAG29,CHIA,WRKY8,LTI65,LFY,UGT74E2,NRT2:1,JAZ4,AFP1,ADH1,HCHIB,RVE1,AIL5,TET4,SKP2A,TAA1
9_Member	GO Biological Processes	GO:1901701	cellular response to oxygen-containing compound	-3.00676	-0.631503	18/523	817008,817459,818199,818609,819280,823641,827085,829836,831156,832474,834678,835306,836307,837075,837327,841271,843257,844047	GLR2.2,GLR2.8,ABI5,PP2C5,HB-7,NRT2.6,ACD6,HOS3-1,SAG29,CHIA,WRKY8,LTI65,LFY,UGT74E2,NRT2:1,JAZ4,AFP1,ADH1
9_Member	GO Biological Processes	GO:0071495	cellular response to endogenous stimulus	-2.35636	-0.323519	17/554	817008,817459,818609,819280,820429,829836,831156,831595,835306,835845,836144,836307,837075,838740,841271,843257,843393	GLR2.2,GLR2.8,PP2C5,HB-7,HCHIB,HOS3-1,SAG29,RVE1,LTI65,AIL5,TET4,LFY,UGT74E2,SKP2A,JAZ4,AFP1,TAA1
9_Member	GO Biological Processes	GO:0071215	cellular response to abscisic acid stimulus	-2.22968	-0.276018	7/143	818609,819280,829836,831156,835306,837075,843257	PP2C5,HB-7,HOS3-1,SAG29,LTI65,UGT74E2,AFP1
9_Member	GO Biological Processes	GO:0097306	cellular response to alcohol	-2.22968	-0.276018	7/143	818609,819280,829836,831156,835306,837075,843257	PP2C5,HB-7,HOS3-1,SAG29,LTI65,UGT74E2,AFP1
9_Member	GO Biological Processes	GO:0071310	cellular response to organic substance	-2.02832	-0.172269	19/698	817008,817459,818199,818609,819280,820429,827085,829836,831156,831595,835306,835845,836144,836307,837075,838740,841271,843257,843393	GLR2.2,GLR2.8,ABI5,PP2C5,HB-7,HCHIB,ACD6,HOS3-1,SAG29,RVE1,LTI65,AIL5,TET4,LFY,UGT74E2,SKP2A,JAZ4,AFP1,TAA1
10_Summary	GO Biological Processes	GO:0071456	cellular response to hypoxia	-2.95035	-0.608508	11/242	819923,821193,830313,830424,834244,836372,836797,838066,838827,839265,844047	AT3G07350,AT3G03670,ZAT6,DREB2A,CML37,SRO5,AT5G66650,AT1G15010,AUF2,ATAF1,ADH1
10_Member	GO Biological Processes	GO:0071456	cellular response to hypoxia	-2.95035	-0.608508	11/242	819923,821193,830313,830424,834244,836372,836797,838066,838827,839265,844047	AT3G07350,AT3G03670,ZAT6,DREB2A,CML37,SRO5,AT5G66650,AT1G15010,AUF2,ATAF1,ADH1
10_Member	GO Biological Processes	GO:0036294	cellular response to decreased oxygen levels	-2.92158	-0.596514	11/244	819923,821193,830313,830424,834244,836372,836797,838066,838827,839265,844047	AT3G07350,AT3G03670,ZAT6,DREB2A,CML37,SRO5,AT5G66650,AT1G15010,AUF2,ATAF1,ADH1
10_Member	GO Biological Processes	GO:0071453	cellular response to oxygen levels	-2.90732	-0.596514	11/245	819923,821193,830313,830424,834244,836372,836797,838066,838827,839265,844047	AT3G07350,AT3G03670,ZAT6,DREB2A,CML37,SRO5,AT5G66650,AT1G15010,AUF2,ATAF1,ADH1
10_Member	GO Biological Processes	GO:0001666	response to hypoxia	-2.60078	-0.461045	11/268	819923,821193,830313,830424,834244,836372,836797,838066,838827,839265,844047	AT3G07350,AT3G03670,ZAT6,DREB2A,CML37,SRO5,AT5G66650,AT1G15010,AUF2,ATAF1,ADH1
10_Member	GO Biological Processes	GO:0036293	response to decreased oxygen levels	-2.55136	-0.435087	11/272	819923,821193,830313,830424,834244,836372,836797,838066,838827,839265,844047	AT3G07350,AT3G03670,ZAT6,DREB2A,CML37,SRO5,AT5G66650,AT1G15010,AUF2,ATAF1,ADH1
10_Member	GO Biological Processes	GO:0070482	response to oxygen levels	-2.52705	-0.435087	11/274	819923,821193,830313,830424,834244,836372,836797,838066,838827,839265,844047	AT3G07350,AT3G03670,ZAT6,DREB2A,CML37,SRO5,AT5G66650,AT1G15010,AUF2,ATAF1,ADH1
11_Summary	GO Biological Processes	GO:0072507	divalent inorganic cation homeostasis	-2.89084	-0.594761	6/80	817008,817459,818395,835511,836797,838907	GLR2.2,GLR2.8,CAX1,MYB49,AT5G66650,HIPP22
11_Member	GO Biological Processes	GO:0072507	divalent inorganic cation homeostasis	-2.89084	-0.594761	6/80	817008,817459,818395,835511,836797,838907	GLR2.2,GLR2.8,CAX1,MYB49,AT5G66650,HIPP22
11_Member	GO Biological Processes	GO:0072503	cellular divalent inorganic cation homeostasis	-2.68903	-0.488165	5/60	817008,817459,818395,835511,836797	GLR2.2,GLR2.8,CAX1,MYB49,AT5G66650
11_Member	GO Biological Processes	GO:0006874	cellular calcium ion homeostasis	-2.05944	-0.183864	4/54	817008,817459,818395,836797	GLR2.2,GLR2.8,CAX1,AT5G66650
12_Summary	GO Biological Processes	GO:0010150	leaf senescence	-2.75507	-0.500046	7/115	818959,826642,831156,835306,836040,838272,843656	CHI,AT4G10500,SAG29,LTI65,HAI1,SRG1,OCT1
12_Member	GO Biological Processes	GO:0010150	leaf senescence	-2.75507	-0.500046	7/115	818959,826642,831156,835306,836040,838272,843656	CHI,AT4G10500,SAG29,LTI65,HAI1,SRG1,OCT1
12_Member	GO Biological Processes	GO:0090693	plant organ senescence	-2.62928	-0.468863	7/121	818959,826642,831156,835306,836040,838272,843656	CHI,AT4G10500,SAG29,LTI65,HAI1,SRG1,OCT1
12_Member	GO Biological Processes	GO:0007568	aging	-2.24602	-0.276018	7/142	818959,826642,831156,835306,836040,838272,843656	CHI,AT4G10500,SAG29,LTI65,HAI1,SRG1,OCT1
13_Summary	GO Biological Processes	GO:0042538	hyperosmotic salinity response	-2.75473	-0.500046	5/58	818566,821495,836369,836625,837075	P5CS1,ZF2,HVA22B,ASN2,UGT74E2
13_Member	GO Biological Processes	GO:0042538	hyperosmotic salinity response	-2.75473	-0.500046	5/58	818566,821495,836369,836625,837075	P5CS1,ZF2,HVA22B,ASN2,UGT74E2
13_Member	GO Biological Processes	GO:0006972	hyperosmotic response	-2.423	-0.365806	5/69	818566,821495,836369,836625,837075	P5CS1,ZF2,HVA22B,ASN2,UGT74E2
14_Summary	GO Biological Processes	GO:0019748	secondary metabolic process	-2.67263	-0.488165	12/302	816823,817494,817495,821508,829572,831174,837765,839578,842553,842945,843600,844421,821193,831370,832111,841062	SCPL12,GSTU5,GSTU4,BCAT4,CAD5,Rap2.6L,AT1G12130,KCS2,FMO GS-OX3,BGLU22,CAD1,CCR2,AT3G03670,AT5G15180,AT5G19890,AT1G44970
14_Member	GO Biological Processes	GO:0019748	secondary metabolic process	-2.67263	-0.488165	12/302	816823,817494,817495,821508,829572,831174,837765,839578,842553,842945,843600,844421	SCPL12,GSTU5,GSTU4,BCAT4,CAD5,Rap2.6L,AT1G12130,KCS2,FMO GS-OX3,BGLU22,CAD1,CCR2
14_Member	KEGG Pathway	ath00940	Phenylpropanoid biosynthesis - Arabidopsis thaliana (thale cress)	-2.28477	-0.282424	8/176	821193,829572,831370,832111,841062,842945,843600,844421	AT3G03670,CAD5,AT5G15180,AT5G19890,AT1G44970,BGLU22,CAD1,CCR2
14_Member	GO Biological Processes	GO:0044550	secondary metabolite biosynthetic process	-2.19744	-0.263092	7/145	821508,829572,837765,839578,842553,843600,844421	BCAT4,CAD5,AT1G12130,KCS2,FMO GS-OX3,CAD1,CCR2
15_Summary	GO Biological Processes	GO:0007623	circadian rhythm	-2.6703	-0.488165	7/119	819292,820411,825054,831442,831595,844421,3769879	PRR9,AT3G12320,PAR2,COL1,RVE1,CCR2,BBX30
15_Member	GO Biological Processes	GO:0007623	circadian rhythm	-2.6703	-0.488165	7/119	819292,820411,825054,831442,831595,844421,3769879	PRR9,AT3G12320,PAR2,COL1,RVE1,CCR2,BBX30
15_Member	GO Biological Processes	GO:0048511	rhythmic process	-2.6703	-0.488165	7/119	819292,820411,825054,831442,831595,844421,3769879	PRR9,AT3G12320,PAR2,COL1,RVE1,CCR2,BBX30
16_Summary	GO Biological Processes	GO:0010029	regulation of seed germination	-2.60422	-0.461045	6/91	818199,821855,837255,838390,839408,842314	ABI5,ELIP1,HAI2,E12A11,SOM,PUB19
16_Member	GO Biological Processes	GO:0010029	regulation of seed germination	-2.60422	-0.461045	6/91	818199,821855,837255,838390,839408,842314	ABI5,ELIP1,HAI2,E12A11,SOM,PUB19
16_Member	GO Biological Processes	GO:1900140	regulation of seedling development	-2.53348	-0.435087	6/94	818199,821855,837255,838390,839408,842314	ABI5,ELIP1,HAI2,E12A11,SOM,PUB19
16_Member	GO Biological Processes	GO:0010030	positive regulation of seed germination	-2.32407	-0.306744	3/23	821855,837255,838390	ELIP1,HAI2,E12A11
17_Summary	GO Biological Processes	GO:0010431	seed maturation	-2.53571	-0.435087	5/65	817457,828081,831156,831507,837255	CYP707A2,SUS3,SAG29,AT5G16460,HAI2
17_Member	GO Biological Processes	GO:0010431	seed maturation	-2.53571	-0.435087	5/65	817457,828081,831156,831507,837255	CYP707A2,SUS3,SAG29,AT5G16460,HAI2
18_Summary	KEGG Pathway	ath00910	Nitrogen metabolism - Arabidopsis thaliana (thale cress)	-2.41244	-0.363515	4/43	823555,823641,824438,837327	NIT2,NRT2.6,ACA1,NRT2:1
18_Member	KEGG Pathway	ath00910	Nitrogen metabolism - Arabidopsis thaliana (thale cress)	-2.41244	-0.363515	4/43	823555,823641,824438,837327	NIT2,NRT2.6,ACA1,NRT2:1
19_Summary	GO Biological Processes	GO:0009269	response to desiccation	-2.27087	-0.280301	3/24	818566,832636,841849	P5CS1,RD22,ALDH7B4
19_Member	GO Biological Processes	GO:0009269	response to desiccation	-2.27087	-0.280301	3/24	818566,832636,841849	P5CS1,RD22,ALDH7B4
20_Summary	GO Biological Processes	GO:0009850	auxin metabolic process	-2.17697	-0.248864	4/50	823555,831595,837075,843393,835845,836144,838740	NIT2,RVE1,UGT74E2,TAA1,AIL5,TET4,SKP2A
20_Member	GO Biological Processes	GO:0009850	auxin metabolic process	-2.17697	-0.248864	4/50	823555,831595,837075,843393	NIT2,RVE1,UGT74E2,TAA1
20_Member	GO Biological Processes	GO:0009851	auxin biosynthetic process	-2.12532	-0.210844	3/27	823555,831595,843393	NIT2,RVE1,TAA1
20_Member	GO Biological Processes	GO:0071365	cellular response to auxin stimulus	-2.00033	-0.166651	5/87	831595,835845,836144,838740,843393	RVE1,AIL5,TET4,SKP2A,TAA1
