# Supplementary material for: Histone Deacetylases HD2A and HD2B Undergo Feedback Regulation by ABA and Modulate Drought Tolerance via Mediating ABA-Induced Transcriptional Repression
Source: Genes (Basel). 2023 May 30;14(6):1199. doi: 10.3390/genes14061199 (PMC10298649; doi:10.3390/genes14061199)
Supplement: Supplementary file 1 [file genes-14-01199-s001.zip › Supplemental data set 7. overlap of differentlly regulated genes in hd2ahd2b compared with WT without treatment with HD2B binding genes.xlsx]

## Sheet: Annotation
overlap genes of HD2B binding genes and upregulated genes in hd2ahd2b mutant
	Gene ID	Type	Tax ID	Homologene Gene ID	Homologene Gene Tax ID	Gene Symbol	Description	Biological Process (GO)	GO:0071456 cellular response to hypoxia	GO:0009266 response to temperature stimul	GO:0009737 response to abscisic acid	GO:0009739 response to gibberellin	GO:0010449 root meristem growth	GO:0009620 response to fungus	GO:0021700 developmental maturation	GO:0009845 seed germination	GO:0035967 cellular response to topologic	GO:0071310 cellular response to organic s	GO:0034605 cellular response to heat	GO:0009937 regulation of gibberellic acid	GO:0010029 regulation of seed germination	GO:0009409 response to cold	GO:0009696 salicylic acid metabolic proce	ath04016 MAPK signaling pathway - plant	GO:0048316 seed development	ath00904 Diterpenoid biosynthesis - Ara	GO:0010114 response to red light	GO:0006972 hyperosmotic response
AT1G05680	837075	ensembl_gene_id	A. thaliana	837075	A. thaliana	UGT74E2	Uridine diphosphate glycosyltransferase 74E2	GO:0071475 cellular hyperosmotic salinity response;GO:0071474 cellular hyperosmotic response;GO:0080024 indolebutyric acid metabolic process	0	1	1	0	0	0	0	0	0	1	0	0	0	0	0	0	0	0	0	1
AT2G47770	819389	ensembl_gene_id	A. thaliana	819389	A. thaliana	TSPO	TSPO(outer membrane tryptophan-rich sensory protein)-like protein	GO:0006778 porphyrin-containing compound metabolic process;GO:0033013 tetrapyrrole metabolic process;GO:0009651 response to salt stress	0	1	1	0	0	0	0	0	0	0	0	0	0	0	0	0	0	0	0	0
AT4G38470	830003	ensembl_gene_id	A. thaliana	830003	A. thaliana	STY46	ACT-like protein tyrosine kinase family protein	GO:0009658 chloroplast organization;GO:0071456 cellular response to hypoxia;GO:0036294 cellular response to decreased oxygen levels	1	0	1	0	0	0	0	0	0	0	0	0	0	0	0	0	0	0	0	0
AT5G59220	836040	ensembl_gene_id	A. thaliana	836040	A. thaliana	HAI1	PP2C protein (Clade A protein phosphatases type 2C)	GO:0009788 negative regulation of abscisic acid-activated signaling pathway;GO:1901420 negative regulation of response to alcohol;GO:1905958 negative regulation of cellular response to alcohol	0	0	1	0	0	0	0	0	0	0	0	1	0	0	0	1	0	0	0	0
AT3G03450	821251	ensembl_gene_id	A. thaliana	821251	A. thaliana	RGL2	RGA-like 2	GO:0009938 negative regulation of gibberellic acid mediated signaling pathway;GO:2000033 regulation of seed dormancy process;GO:2000034 regulation of seed maturation	0	1	1	1	0	1	0	0	0	1	0	1	1	0	0	1	0	0	0	1
AT5G25610	832636	ensembl_gene_id	A. thaliana	832636	A. thaliana	RD22	BURP domain-containing protein	GO:0009269 response to desiccation;GO:0009414 response to water deprivation;GO:0009415 response to water	0	1	1	0	0	0	0	0	0	0	0	0	0	0	0	0	0	0	0	0
AT2G26040	817145	ensembl_gene_id	A. thaliana	817145	A. thaliana	PYL2	PYR1-like 2	GO:0080163 regulation of protein serine/threonine phosphatase activity;GO:0043666 regulation of phosphoprotein phosphatase activity;GO:0010921 regulation of phosphatase activity	0	0	1	0	0	0	0	0	0	1	0	0	0	0	0	1	0	0	0	0
AT2G40180	818609	ensembl_gene_id	A. thaliana	818609	A. thaliana	PP2C5	phosphatase 2C5	GO:0010440 stomatal lineage progression;GO:0010374 stomatal complex development;GO:0006470 protein dephosphorylation	0	0	1	0	0	0	0	0	0	1	0	0	0	0	0	0	0	0	0	0
AT5G01550	831700	ensembl_gene_id	A. thaliana	831700	A. thaliana	LECRKA4.2	lectin receptor kinase a4.1	GO:0002229 defense response to oomycetes;GO:0002239 response to oomycetes;GO:0009845 seed germination	0	0	1	0	0	0	0	1	0	1	0	0	0	0	1	0	0	0	0	0
AT2G47180	819331	ensembl_gene_id	A. thaliana	819331	A. thaliana	GolS1	galactinol synthase 1	GO:0006012 galactose metabolic process;GO:0019318 hexose metabolic process;GO:0005996 monosaccharide metabolic process	0	1	1	0	0	0	0	0	0	0	0	0	0	1	0	0	0	0	0	0
AT5G04500	830329	ensembl_gene_id	A. thaliana	830329	A. thaliana	AT5G04500	glycosyltransferase family protein 47	GO:0030259 lipid glycosylation;GO:0030258 lipid modification;GO:0009845 seed germination	0	1	1	0	0	0	0	1	0	0	0	0	0	0	0	0	0	0	0	0
AT1G12130	837765	ensembl_gene_id	A. thaliana	837765	A. thaliana	AT1G12130	Flavin-binding monooxygenase family protein	GO:0016144 S-glycoside biosynthetic process;GO:0019758 glycosinolate biosynthetic process;GO:0019761 glucosinolate biosynthetic process	0	0	1	0	0	1	0	0	0	0	0	0	0	0	0	0	0	0	0	0
AT5G13330	831174	ensembl_gene_id	A. thaliana	831174	A. thaliana	Rap2.6L	related to AP2 6l	GO:0071497 cellular response to freezing;GO:0050826 response to freezing;GO:0070417 cellular response to cold	0	1	1	0	0	1	0	0	0	0	0	0	0	1	0	0	0	0	0	0
AT3G51810	824344	ensembl_gene_id	A. thaliana	824344	A. thaliana	EM1	Stress induced protein	GO:0009737 response to abscisic acid;GO:0097305 response to alcohol;GO:0009793 embryo development ending in seed dormancy	0	0	1	0	0	0	0	0	0	0	0	0	0	0	0	0	1	0	0	0
AT1G58340	842203	ensembl_gene_id	A. thaliana	842203	A. thaliana	ZF14	MATE efflux family protein	GO:1905428 regulation of plant organ formation;GO:0006826 iron ion transport;GO:0009646 response to absence of light	0	1	1	0	0	0	1	0	0	0	0	0	0	0	0	0	0	0	0	0
AT5G66400	836772	ensembl_gene_id	A. thaliana	836772	A. thaliana	RAB18	Dehydrin family protein	GO:0009961 response to 1-aminocyclopropane-1-carboxylic acid;GO:0043200 response to amino acid;GO:0009631 cold acclimation	0	1	1	0	0	0	0	0	0	0	0	0	0	1	0	0	0	0	0	0
AT3G26830	822298	ensembl_gene_id	A. thaliana	822298	A. thaliana	PAD3	Cytochrome P450 superfamily protein	GO:0010120 camalexin biosynthetic process;GO:0052317 camalexin metabolic process;GO:0009403 toxin biosynthetic process	0	0	1	0	0	1	0	0	0	0	0	0	0	0	0	1	0	0	0	0
AT4G28520	828970	ensembl_gene_id	A. thaliana	828970	A. thaliana	CRU3	cruciferin 3	GO:0010431 seed maturation;GO:0071215 cellular response to abscisic acid stimulus;GO:0097306 cellular response to alcohol	0	0	1	0	0	0	1	0	0	1	0	0	0	0	0	0	1	0	0	0
AT3G24650	822061	ensembl_gene_id	A. thaliana	822061	A. thaliana	ABI3	AP2/B3-like transcriptional factor family protein	GO:0031930 mitochondria-nucleus signaling pathway;GO:0009657 plastid organization;GO:0009733 response to auxin	0	0	1	0	0	0	0	0	0	0	0	0	0	0	0	0	1	0	0	0
AT3G19580	821495	ensembl_gene_id	A. thaliana	821495	A. thaliana	ZF2	zinc-finger protein 2	GO:0042538 hyperosmotic salinity response;GO:0006972 hyperosmotic response;GO:0045892 negative regulation of transcription, DNA-templated	0	1	1	0	0	0	0	0	0	0	0	0	0	0	0	0	1	0	0	1
AT4G38410	829998	ensembl_gene_id	A. thaliana	829998	A. thaliana	AT4G38410	Dehydrin family protein	GO:0009631 cold acclimation;GO:0009414 response to water deprivation;GO:0009415 response to water	0	1	1	0	0	0	0	0	0	0	0	0	0	1	0	0	0	0	0	0
AT5G51760	835250	ensembl_gene_id	A. thaliana	835250	A. thaliana	AHG1	Protein phosphatase 2C family protein	GO:0009737 response to abscisic acid;GO:0097305 response to alcohol;GO:0033993 response to lipid	0	0	1	0	0	0	0	0	0	0	0	0	0	0	0	1	0	0	0	0
AT1G69260	843257	ensembl_gene_id	A. thaliana	843257	A. thaliana	AFP1	ABI five binding protein	GO:0009738 abscisic acid-activated signaling pathway;GO:0071215 cellular response to abscisic acid stimulus;GO:0097306 cellular response to alcohol	0	0	1	0	0	0	0	0	0	1	0	0	0	0	0	0	0	0	0	0
AT4G34710	829623	ensembl_gene_id	A. thaliana	829623	A. thaliana	ADC2	arginine decarboxylase 2	GO:0006527 arginine catabolic process;GO:0009446 putrescine biosynthetic process;GO:0033388 putrescine biosynthetic process from arginine	0	1	1	0	0	0	0	0	0	0	0	0	0	1	0	0	1	0	0	0
AT2G40220	818614	ensembl_gene_id	A. thaliana	818614	A. thaliana	ABI4	Integrase-type DNA-binding superfamily protein	GO:0009747 hexokinase-dependent signaling;GO:0010896 regulation of triglyceride catabolic process;GO:0010353 response to trehalose	0	1	1	0	1	0	1	0	0	1	0	0	0	0	0	0	1	0	0	0
AT3G28580	822488	ensembl_gene_id	A. thaliana	822488	A. thaliana	AT3G28580	P-loop containing nucleoside triphosphate hydrolases superfamily protein	GO:0000304 response to singlet oxygen;GO:0000302 response to reactive oxygen species;GO:0006979 response to oxidative stress	0	1	1	0	0	0	0	0	0	0	0	0	0	0	0	0	0	0	0	0
AT5G40010	833998	ensembl_gene_id	A. thaliana	833998	A. thaliana	AATP1	AAA-ATPase 1	GO:0010431 seed maturation;GO:0048609 multicellular organismal reproductive process;GO:0071695 anatomical structure maturation	0	1	1	0	0	0	1	0	0	0	0	0	0	1	0	0	1	0	0	0
AT1G07430	837255	ensembl_gene_id	A. thaliana	837255	A. thaliana	HAI2	highly ABA-induced PP2C protein 2	GO:1902039 negative regulation of seed dormancy process;GO:0048838 release of seed from dormancy;GO:0097438 exit from dormancy	0	0	0	0	0	0	1	0	0	0	0	1	1	0	0	1	1	0	0	0
AT1G01720	839265	ensembl_gene_id	A. thaliana	839265	A. thaliana	ATAF1	NAC (No Apical Meristem) domain transcriptional regulator superfamily protein	GO:0009788 negative regulation of abscisic acid-activated signaling pathway;GO:1901420 negative regulation of response to alcohol;GO:1905958 negative regulation of cellular response to alcohol	1	0	0	0	0	0	0	0	0	0	0	1	0	0	0	0	0	0	0	0
AT5G44610	834489	ensembl_gene_id	A. thaliana	834489	A. thaliana	MAP18	microtubule-associated protein 18	GO:0031115 negative regulation of microtubule polymerization;GO:0031111 negative regulation of microtubule polymerization or depolymerization;GO:0031113 regulation of microtubule polymerization	0	1	1	1	0	0	1	0	0	0	0	0	0	1	0	0	0	0	0	0
AT5G07200	830611	ensembl_gene_id	A. thaliana	830611	A. thaliana	GA20OX3	gibberellin 20-oxidase 3	GO:0009686 gibberellin biosynthetic process;GO:0009685 gibberellin metabolic process;GO:0016102 diterpenoid biosynthetic process	0	0	0	0	0	0	0	0	0	0	0	0	0	0	0	0	0	1	0	0
AT4G27170	828825	ensembl_gene_id	A. thaliana	828825	A. thaliana	SESA4	seed storage albumin 4		0	0	0	0	0	0	0	0	0	0	0	0	0	0	0	0	0	0	0	0
AT2G42660	818866	ensembl_gene_id	A. thaliana	818866	A. thaliana	AT2G42660	Homeodomain-like superfamily protein	GO:0006355 regulation of transcription, DNA-templated;GO:1903506 regulation of nucleic acid-templated transcription;GO:2001141 regulation of RNA biosynthetic process	0	0	0	0	0	0	0	0	0	0	0	0	0	0	0	0	0	0	0	0
AT4G27150	828823	ensembl_gene_id	A. thaliana	828823	A. thaliana	SESA2	seed storage albumin 2		0	0	0	0	0	0	0	0	0	0	0	0	0	0	0	0	0	0	0	0
AT3G16300	820877	ensembl_gene_id	A. thaliana	820877	A. thaliana	AT3G16300	Uncharacterized protein family (UPF0497)	GO:0008150 biological_process	0	0	0	0	0	0	0	0	0	0	0	0	0	0	0	0	0	0	0	0
AT1G80340	844374	ensembl_gene_id	A. thaliana	844374	A. thaliana	GA3OX2	gibberellin 3-oxidase 2	GO:0009686 gibberellin biosynthetic process;GO:0009685 gibberellin metabolic process;GO:0016102 diterpenoid biosynthetic process	0	0	0	0	0	0	0	1	0	0	0	0	0	0	0	0	0	1	1	0
AT4G27160	828824	ensembl_gene_id	A. thaliana	828824	A. thaliana	SESA3	seed storage albumin 3		0	0	0	0	0	0	0	0	0	0	0	0	0	0	0	0	0	0	0	0
AT1G29080	839783	ensembl_gene_id	A. thaliana	839783	A. thaliana	AT1G29080	Papain family cysteine protease	GO:0051603 proteolysis involved in cellular protein catabolic process;GO:0044257 cellular protein catabolic process;GO:0030163 protein catabolic process	0	0	0	0	0	0	0	0	0	0	0	0	0	0	0	0	0	0	0	0
AT4G27140	828822	ensembl_gene_id	A. thaliana	828822	A. thaliana	SESA1	seed storage albumin 1		0	0	0	0	0	0	0	0	0	0	0	0	0	0	0	0	0	0	0	0
AT5G14490	831300	ensembl_gene_id	A. thaliana	831300	A. thaliana	NAC085	NAC domain containing protein 85	GO:0006355 regulation of transcription, DNA-templated;GO:1903506 regulation of nucleic acid-templated transcription;GO:2001141 regulation of RNA biosynthetic process	0	0	0	0	0	0	0	0	0	0	0	0	0	0	0	0	0	0	0	0
AT5G54560	835544	ensembl_gene_id	A. thaliana	835544	A. thaliana	AT5G54560	hypothetical protein (DUF295)	GO:0008150 biological_process	0	0	0	0	0	0	0	0	0	0	0	0	0	0	0	0	0	0	0	0
AT4G36700	829823	ensembl_gene_id	A. thaliana	829823	A. thaliana	AT4G36700	RmlC-like cupins superfamily protein	GO:0008150 biological_process	0	0	0	0	0	0	0	0	0	0	0	0	0	0	0	0	0	0	0	0
AT5G59390	836058	ensembl_gene_id	A. thaliana	836058	A. thaliana	AT5G59390	XH/XS domain-containing protein	GO:0031047 gene silencing by RNA;GO:0010629 negative regulation of gene expression;GO:0010605 negative regulation of macromolecule metabolic process	0	0	0	0	0	0	0	0	0	0	0	0	0	0	0	0	0	0	0	0
AT4G39130	830068	ensembl_gene_id	A. thaliana	830068	A. thaliana	AT4G39130	Dehydrin family protein	GO:0009631 cold acclimation;GO:0009414 response to water deprivation;GO:0009415 response to water	0	1	1	0	0	0	0	0	0	0	0	0	0	1	0	0	0	0	0	0
AT4G22214	828314	ensembl_gene_id	A. thaliana	828314	A. thaliana	AT4G22214	Defensin-like (DEFL) family protein		0	0	0	0	0	0	0	0	0	0	0	0	0	0	0	0	0	0	0	0
AT1G68250	843154	ensembl_gene_id	A. thaliana	843154	A. thaliana	AT1G68250	hypothetical protein	GO:0008150 biological_process	0	0	0	0	0	0	0	0	0	0	0	0	0	0	0	0	0	0	0	0
AT3G44830	823617	ensembl_gene_id	A. thaliana	823617	A. thaliana	AT3G44830	Lecithin:cholesterol acyltransferase family protein	GO:0006629 lipid metabolic process;GO:0044238 primary metabolic process;GO:0071704 organic substance metabolic process	0	0	0	0	0	0	0	0	0	0	0	0	0	0	0	0	0	0	0	0
AT2G05370	815085	ensembl_gene_id	A. thaliana	815085	A. thaliana	AT2G05370	RNA-dependent RNA polymerase-like protein	GO:0070919 production of siRNA involved in gene silencing by small RNA;GO:0031048 heterochromatin assembly by small RNA;GO:0030422 production of siRNA involved in RNA interference	0	0	0	0	0	0	0	0	0	0	0	0	0	0	0	0	0	0	0	0
AT5G62310	836352	ensembl_gene_id	A. thaliana	836352	A. thaliana	IRE	AGC (cAMP-dependent, cGMP-dependent and protein kinase C) kinase family protein	GO:0018105 peptidyl-serine phosphorylation;GO:0018209 peptidyl-serine modification;GO:0009826 unidimensional cell growth	0	0	0	0	0	0	0	0	0	0	0	0	0	0	0	0	0	0	0	0
AT5G51210	835196	ensembl_gene_id	A. thaliana	835196	A. thaliana	OLEO3	oleosin3	GO:0019915 lipid storage;GO:0051235 maintenance of location;GO:0010876 lipid localization	0	0	0	0	0	0	0	0	0	0	0	0	0	0	0	0	0	0	0	0
AT4G31970	829327	ensembl_gene_id	A. thaliana	829327	A. thaliana	CYP82C2	cytochrome P450, family 82, subfamily C, polypeptide 2	GO:0071456 cellular response to hypoxia;GO:0036294 cellular response to decreased oxygen levels;GO:0071453 cellular response to oxygen levels	1	0	0	0	0	0	0	0	0	0	0	0	0	0	0	0	0	0	0	0
AT5G55240	835617	ensembl_gene_id	A. thaliana	835617	A. thaliana	ATPXG2	PEROXYGENASE 2	GO:0031408 oxylipin biosynthetic process;GO:0031407 oxylipin metabolic process;GO:0046394 carboxylic acid biosynthetic process	0	0	0	0	0	0	0	0	0	0	0	0	0	0	0	0	0	0	0	0
AT2G36640	818236	ensembl_gene_id	A. thaliana	818236	A. thaliana	ECP63	embryonic cell protein 63		0	0	0	0	0	0	0	0	0	0	0	0	0	0	0	0	0	0	0	0
AT1G67100	843030	ensembl_gene_id	A. thaliana	843030	A. thaliana	LBD40	LOB domain-containing protein 40	GO:0009739 response to gibberellin;GO:0033993 response to lipid;GO:0009725 response to hormone	0	0	1	1	0	0	0	0	0	0	0	0	0	0	0	0	0	0	0	0
AT5G44360	834462	ensembl_gene_id	A. thaliana	834462	A. thaliana	AT5G44360	FAD-binding Berberine family protein		0	0	0	0	0	0	0	0	0	0	0	0	0	0	0	0	0	0	0	0
AT5G17390	831605	ensembl_gene_id	A. thaliana	831605	A. thaliana	AT5G17390	Adenine nucleotide alpha hydrolases-like superfamily protein		0	0	0	0	0	0	0	0	0	0	0	0	0	0	0	0	0	0	0	0
AT2G27300	817273	ensembl_gene_id	A. thaliana	817273	A. thaliana	NTL8	NTM1-like 8	GO:2000039 regulation of trichome morphogenesis;GO:0033619 membrane protein proteolysis;GO:0009938 negative regulation of gibberellic acid mediated signaling pathway	0	1	1	1	0	0	0	1	0	0	0	1	0	0	0	0	0	0	0	0
AT3G01570	821106	ensembl_gene_id	A. thaliana	821106	A. thaliana	AT3G01570	Oleosin family protein	GO:0010344 seed oilbody biogenesis;GO:0019915 lipid storage;GO:0050826 response to freezing	0	1	0	0	0	0	0	0	0	0	0	0	0	1	0	0	1	0	0	0
AT4G25140	828617	ensembl_gene_id	A. thaliana	828617	A. thaliana	OLEO1	oleosin 1	GO:0010344 seed oilbody biogenesis;GO:0019915 lipid storage;GO:0050826 response to freezing	0	1	0	0	0	0	0	1	0	0	0	0	0	1	0	0	1	0	0	0
AT3G60970	825269	ensembl_gene_id	A. thaliana	825269	A. thaliana	ABCC15	multidrug resistance-associated protein 15	GO:0055085 transmembrane transport;GO:0006810 transport;GO:0051234 establishment of localization	0	0	0	0	0	0	0	0	0	0	0	0	0	0	0	0	0	0	0	0
AT5G53230	835404	ensembl_gene_id	A. thaliana	835404	A. thaliana	AT5G53230	hypothetical protein (DUF295)	GO:0008150 biological_process	0	0	0	0	0	0	0	0	0	0	0	0	0	0	0	0	0	0	0	0
AT4G10490	826641	ensembl_gene_id	A. thaliana	826641	A. thaliana	AT4G10490	2-oxoglutarate (2OG) and Fe(II)-dependent oxygenase superfamily protein	GO:0046244 salicylic acid catabolic process;GO:0019336 phenol-containing compound catabolic process;GO:0009696 salicylic acid metabolic process	0	0	0	0	0	0	0	0	0	0	0	0	0	0	1	0	0	0	0	0
AT3G22640	821835	ensembl_gene_id	A. thaliana	821835	A. thaliana	PAP85	cupin family protein	GO:0009615 response to virus;GO:0043207 response to external biotic stimulus;GO:0051707 response to other organism	0	0	0	0	0	0	0	0	1	0	0	0	0	0	0	0	0	0	0	0
AT3G48270	823985	ensembl_gene_id	A. thaliana	823985	A. thaliana	CYP71A26	cytochrome P450, family 71, subfamily A, polypeptide 26		0	0	0	0	0	0	0	0	0	0	0	0	0	0	0	0	0	0	0	0
AT3G21720	821726	ensembl_gene_id	A. thaliana	821726	A. thaliana	ICL	isocitrate lyase	GO:0006097 glyoxylate cycle;GO:0046487 glyoxylate metabolic process;GO:0006081 cellular aldehyde metabolic process	0	0	0	0	0	0	0	0	0	0	0	0	0	0	0	0	0	0	0	0
AT2G41970	818797	ensembl_gene_id	A. thaliana	818797	A. thaliana	AT2G41970	Protein kinase superfamily protein	GO:0048768 root hair cell tip growth;GO:0048767 root hair elongation;GO:0080147 root hair cell development	0	0	0	0	0	0	1	0	0	0	0	0	0	0	0	0	0	0	0	0
AT1G80090	844349	ensembl_gene_id	A. thaliana	844349	A. thaliana	CBSX4	Cystathionine beta-synthase (CBS) family protein	GO:0006935 chemotaxis;GO:0010183 pollen tube guidance;GO:0042330 taxis	0	0	0	0	0	0	0	0	0	0	0	0	0	0	0	0	0	0	0	0
AT2G21235	816661	ensembl_gene_id	A. thaliana	816661	A. thaliana	AT2G21235	Basic-leucine zipper (bZIP) transcription factor family protein	GO:0006355 regulation of transcription, DNA-templated;GO:1903506 regulation of nucleic acid-templated transcription;GO:2001141 regulation of RNA biosynthetic process	0	0	0	0	0	0	0	0	0	0	0	0	0	0	0	0	0	0	0	0
AT4G16160	827308	ensembl_gene_id	A. thaliana	827308	A. thaliana	ATOEP16-2	Mitochondrial import inner membrane translocase subunit Tim17/Tim22/Tim23 family protein		0	0	0	0	0	0	0	0	0	0	0	0	0	0	0	0	0	0	0	0
AT3G63350	825510	ensembl_gene_id	A. thaliana	825510	A. thaliana	AT-HSFA7B	winged-helix DNA-binding transcription factor family protein	GO:0034605 cellular response to heat;GO:0009408 response to heat;GO:0006357 regulation of transcription by RNA polymerase II	0	1	0	0	0	0	0	0	0	0	1	0	0	0	0	0	0	0	0	0
AT5G42590	834266	ensembl_gene_id	A. thaliana	834266	A. thaliana	CYP71A16	cytochrome P450, family 71, subfamily A, polypeptide 16	GO:0006722 triterpenoid metabolic process;GO:0006721 terpenoid metabolic process;GO:0006720 isoprenoid metabolic process	0	0	0	0	0	0	0	0	0	0	0	0	0	0	0	0	0	0	0	0
AT5G10120	830876	ensembl_gene_id	A. thaliana	830876	A. thaliana	AT5G10120	Ethylene insensitive 3 family protein	GO:0006355 regulation of transcription, DNA-templated;GO:1903506 regulation of nucleic acid-templated transcription;GO:2001141 regulation of RNA biosynthetic process	0	0	0	0	0	0	0	0	0	0	0	0	0	0	0	1	0	0	0	0
AT1G73160	843647	ensembl_gene_id	A. thaliana	843647	A. thaliana	AT1G73160	UDP-Glycosyltransferase superfamily protein		0	0	0	0	0	0	0	0	0	0	0	0	0	0	0	0	0	0	0	0
AT3G15670	820810	ensembl_gene_id	A. thaliana	820810	A. thaliana	AT3G15670	Late embryogenesis abundant protein (LEA) family protein		0	0	0	0	0	0	0	0	0	0	0	0	0	0	0	0	0	0	0	0
AT4G01985	2745601	ensembl_gene_id	A. thaliana	2745601	A. thaliana	AT4G01985	hypothetical protein	GO:0008150 biological_process	0	0	0	0	0	0	0	0	0	0	0	0	0	0	0	0	0	0	0	0
AT1G72490	843581	ensembl_gene_id	A. thaliana	843581	A. thaliana	AT1G72490	hypothetical protein	GO:0080181 lateral root branching;GO:0001763 morphogenesis of a branching structure;GO:0010102 lateral root morphogenesis	0	0	0	0	0	0	1	0	0	0	0	0	0	0	0	0	0	0	0	0
AT1G65340	842842	ensembl_gene_id	A. thaliana	842842	A. thaliana	CYP96A3	cytochrome P450, family 96, subfamily A, polypeptide 3		0	0	0	0	0	0	0	0	0	0	0	0	0	0	0	0	0	0	0	0
AT5G10000	830862	ensembl_gene_id	A. thaliana	830862	A. thaliana	FD4	ferredoxin 4	GO:0022900 electron transport chain;GO:0006091 generation of precursor metabolites and energy;GO:0044237 cellular metabolic process	0	0	0	0	0	0	0	0	0	0	0	0	0	0	0	0	0	0	0	0
AT4G31830	829312	ensembl_gene_id	A. thaliana	829312	A. thaliana	AT4G31830	transmembrane protein	GO:0008150 biological_process	0	0	0	0	0	0	0	0	0	0	0	0	0	0	0	0	0	0	0	0
AT5G03860	831690	ensembl_gene_id	A. thaliana	831690	A. thaliana	MLS	malate synthase	GO:0006097 glyoxylate cycle;GO:0046487 glyoxylate metabolic process;GO:0006081 cellular aldehyde metabolic process	0	0	0	0	0	0	0	0	0	0	0	0	0	0	0	0	0	0	0	0
AT4G02690	828203	ensembl_gene_id	A. thaliana	828203	A. thaliana	AT4G02690	Bax inhibitor-1 family protein	GO:0006986 response to unfolded protein;GO:0034620 cellular response to unfolded protein;GO:0035967 cellular response to topologically incorrect protein	0	0	0	0	0	0	0	0	1	1	0	0	0	0	0	0	0	0	0	0
AT1G27461	6240762	ensembl_gene_id	A. thaliana	6240762	A. thaliana	AT1G27461	hypothetical protein	GO:0009409 response to cold;GO:0006970 response to osmotic stress;GO:0009266 response to temperature stimulus	0	1	0	0	0	0	0	0	0	0	0	0	0	1	0	0	0	0	0	0
AT1G51190	841542	ensembl_gene_id	A. thaliana	841542	A. thaliana	PLT2	Integrase-type DNA-binding superfamily protein	GO:0010449 root meristem growth;GO:0035266 meristem growth;GO:0000723 telomere maintenance	0	0	0	0	1	0	1	0	0	0	0	0	0	0	0	0	0	0	0	0
AT2G20800	816609	ensembl_gene_id	A. thaliana	816609	A. thaliana	NDB4	NAD(P)H dehydrogenase B4	GO:0006116 NADH oxidation;GO:0019674 NAD metabolic process;GO:0006734 NADH metabolic process	0	0	0	0	0	0	0	0	0	0	0	0	0	0	0	0	0	0	0	0
AT2G42560	818856	ensembl_gene_id	A. thaliana	818856	A. thaliana	AT2G42560	late embryogenesis abundant domain-containing protein / LEA domain-containing protein	GO:0009631 cold acclimation;GO:0009409 response to cold;GO:0009266 response to temperature stimulus	0	1	0	0	0	0	0	0	0	0	0	0	0	1	0	0	0	0	0	0
AT5G44310	834454	ensembl_gene_id	A. thaliana	834454	A. thaliana	AT5G44310	Late embryogenesis abundant protein (LEA) family protein	GO:0008150 biological_process	0	0	0	0	0	0	0	0	0	0	0	0	0	0	0	0	0	0	0	0
AT5G58010	835913	ensembl_gene_id	A. thaliana	835913	A. thaliana	LRL3	LJRHL1-like 3	GO:0080147 root hair cell development;GO:0048764 trichoblast maturation;GO:0048765 root hair cell differentiation	0	0	0	0	0	0	1	0	0	0	0	0	0	0	0	0	0	0	0	0
AT3G28330	822461	ensembl_gene_id	A. thaliana	822461	A. thaliana	AT3G28330	F-box family protein-like protein		0	0	0	0	0	0	0	0	0	0	0	0	0	0	0	0	0	0	0	0
AT1G72100	843541	ensembl_gene_id	A. thaliana	843541	A. thaliana	AT1G72100	late embryogenesis abundant domain-containing protein / LEA domain-containing protein		0	0	0	0	0	0	0	0	0	0	0	0	0	0	0	0	0	0	0	0
AT3G17520	821017	ensembl_gene_id	A. thaliana	821017	A. thaliana	AT3G17520	Late embryogenesis abundant protein (LEA) family protein	GO:0140547 acquisition of seed longevity;GO:0009414 response to water deprivation;GO:0009415 response to water	0	0	1	0	0	0	0	0	0	0	0	0	0	0	0	0	1	0	0	0
AT3G54940	824659	ensembl_gene_id	A. thaliana	824659	A. thaliana	AT3G54940	Papain family cysteine protease	GO:0051603 proteolysis involved in cellular protein catabolic process;GO:0044257 cellular protein catabolic process;GO:0030163 protein catabolic process	0	0	0	0	0	0	0	0	0	0	0	0	0	0	0	0	0	0	0	0
AT2G43890	818993	ensembl_gene_id	A. thaliana	818993	A. thaliana	AT2G43890	Pectin lyase-like superfamily protein	GO:0005975 carbohydrate metabolic process;GO:0044238 primary metabolic process;GO:0071704 organic substance metabolic process	0	0	0	0	0	0	0	0	0	0	0	0	0	0	0	0	0	0	0	0
AT4G04480	825778	ensembl_gene_id	A. thaliana	825778	A. thaliana	AT4G04480	F-box protein with a domain protein		0	0	0	0	0	0	0	0	0	0	0	0	0	0	0	0	0	0	0	0
AT2G18540	816369	ensembl_gene_id	A. thaliana	816369	A. thaliana	AT2G18540	RmlC-like cupins superfamily protein	GO:0008150 biological_process	0	0	0	0	0	0	0	0	0	0	0	0	0	0	0	0	0	0	0	0
AT5G07500	830642	ensembl_gene_id	A. thaliana	830642	A. thaliana	PEI1	Zinc finger C-x8-C-x5-C-x3-H type family protein	GO:0009793 embryo development ending in seed dormancy;GO:0009790 embryo development;GO:0048316 seed development	0	0	0	0	0	0	0	0	0	0	0	0	0	0	0	0	1	0	0	0
AT2G33780	817945	ensembl_gene_id	A. thaliana	817945	A. thaliana	AT2G33780	VQ motif-containing protein	GO:0008150 biological_process	0	0	0	0	0	0	0	0	0	0	0	0	0	0	0	0	0	0	0	0
AT1G54870	841926	ensembl_gene_id	A. thaliana	841926	A. thaliana	AT1G54870	NAD(P)-binding Rossmann-fold superfamily protein		0	0	0	0	0	0	0	0	0	0	0	0	0	0	0	0	0	0	0	0
AT4G24000	828500	ensembl_gene_id	A. thaliana	828500	A. thaliana	CSLG2	cellulose synthase like G2	GO:0009833 plant-type primary cell wall biogenesis;GO:0000281 mitotic cytokinesis;GO:0030244 cellulose biosynthetic process	0	0	0	0	0	0	0	0	0	0	0	0	0	0	0	0	0	0	0	0
AT1G07985	2745747	ensembl_gene_id	A. thaliana	2745747	A. thaliana	AT1G07985	Expressed protein	GO:0008150 biological_process	0	0	0	0	0	0	0	0	0	0	0	0	0	0	0	0	0	0	0	0
AT2G04050	814939	ensembl_gene_id	A. thaliana	814939	A. thaliana	AT2G04050	MATE efflux family protein	GO:0046618 xenobiotic export;GO:1990961 xenobiotic detoxification by transmembrane export across the plasma membrane;GO:0042908 xenobiotic transport	0	0	0	0	0	0	0	0	0	0	0	0	0	0	0	0	0	0	0	0
AT4G11310	826733	ensembl_gene_id	A. thaliana	826733	A. thaliana	AT4G11310	Papain family cysteine protease	GO:0051603 proteolysis involved in cellular protein catabolic process;GO:0044257 cellular protein catabolic process;GO:0030163 protein catabolic process	0	0	0	0	0	0	0	0	0	0	0	0	0	0	0	0	0	0	0	0
AT3G14880	820717	ensembl_gene_id	A. thaliana	820717	A. thaliana	AT3G14880	transcription factor-like protein	GO:0006351 transcription, DNA-templated;GO:0097659 nucleic acid-templated transcription;GO:0032774 RNA biosynthetic process	0	0	0	0	0	0	0	0	0	0	0	0	0	0	0	0	0	0	0	0
AT1G17300	838302	ensembl_gene_id	A. thaliana	838302	A. thaliana	AT1G17300	hypothetical protein	GO:0008150 biological_process	0	0	0	0	0	0	0	0	0	0	0	0	0	0	0	0	0	0	0	0
AT4G25220	828625	ensembl_gene_id	A. thaliana	828625	A. thaliana	G3Pp2	root hair specific 15	GO:0055062 phosphate ion homeostasis;GO:0072506 trivalent inorganic anion homeostasis;GO:0055081 anion homeostasis	0	0	0	0	0	0	0	0	0	0	0	0	0	0	0	0	0	0	0	0
AT3G05260	819690	ensembl_gene_id	A. thaliana	819690	A. thaliana	AT3G05260	NAD(P)-binding Rossmann-fold superfamily protein		0	0	0	0	0	0	0	0	0	0	0	0	0	0	0	0	0	0	0	0
AT1G27140	839603	ensembl_gene_id	A. thaliana	839603	A. thaliana	GSTU14	glutathione S-transferase tau 14	GO:0009407 toxin catabolic process;GO:0009404 toxin metabolic process;GO:0006749 glutathione metabolic process	0	0	0	0	0	0	0	0	0	0	0	0	0	0	0	0	0	0	0	0
AT5G20820	832205	ensembl_gene_id	A. thaliana	832205	A. thaliana	AT5G20820	SAUR-like auxin-responsive protein family	GO:0030307 positive regulation of cell growth;GO:0045927 positive regulation of growth;GO:0001558 regulation of cell growth	0	0	0	0	0	0	0	0	0	0	0	0	0	0	0	0	0	0	0	0
AT5G35375	5008240	ensembl_gene_id	A. thaliana	5008240	A. thaliana	AT5G35375	transmembrane protein	GO:0008150 biological_process	0	0	0	0	0	0	0	0	0	0	0	0	0	0	0	0	0	0	0	0
AT4G21020	827849	ensembl_gene_id	A. thaliana	827849	A. thaliana	AT4G21020	Late embryogenesis abundant protein (LEA) family protein		0	0	0	0	0	0	0	0	0	0	0	0	0	0	0	0	0	0	0	0
AT5G07330	830624	ensembl_gene_id	A. thaliana	830624	A. thaliana	AT5G07330	NFU1 iron-sulfur cluster protein	GO:0008150 biological_process	0	0	0	0	0	0	0	0	0	0	0	0	0	0	0	0	0	0	0	0
AT3G22500	821821	ensembl_gene_id	A. thaliana	821821	A. thaliana	ATECP31	Seed maturation protein		0	0	0	0	0	0	0	0	0	0	0	0	0	0	0	0	0	0	0	0
AT5G55270	835620	ensembl_gene_id	A. thaliana	835620	A. thaliana	AT5G55270	hypothetical protein (DUF295)	GO:0008150 biological_process	0	0	0	0	0	0	0	0	0	0	0	0	0	0	0	0	0	0	0	0
AT2G33070	817869	ensembl_gene_id	A. thaliana	817869	A. thaliana	NSP2	nitrile specifier protein 2	GO:0050898 nitrile metabolic process;GO:0080028 nitrile biosynthetic process;GO:0016145 S-glycoside catabolic process	0	0	0	0	0	0	0	0	0	0	0	0	0	0	0	0	0	0	0	0
AT1G22600	838866	ensembl_gene_id	A. thaliana	838866	A. thaliana	AT1G22600	Late embryogenesis abundant protein (LEA) family protein	GO:0008150 biological_process	0	0	0	0	0	0	0	0	0	0	0	0	0	0	0	0	0	0	0	0
AT5G60530	836174	ensembl_gene_id	A. thaliana	836174	A. thaliana	AT5G60530	late embryogenesis abundant protein-related / LEA protein-like protein		0	0	0	0	0	0	0	0	0	0	0	0	0	0	0	0	0	0	0	0
AT3G50330	824195	ensembl_gene_id	A. thaliana	824195	A. thaliana	HEC2	basic helix-loop-helix (bHLH) DNA-binding superfamily protein	GO:0080126 ovary septum development;GO:1905328 plant septum development;GO:0010500 transmitting tissue development	0	1	0	0	0	0	1	0	0	0	0	0	0	0	0	0	0	0	0	0
AT3G53040	824470	ensembl_gene_id	A. thaliana	824470	A. thaliana	AT3G53040	late embryogenesis abundant protein, putative / LEA protein	GO:0010227 floral organ abscission;GO:0009838 abscission;GO:0048437 floral organ development	0	0	0	0	0	0	0	0	0	0	0	0	0	0	0	0	0	0	0	0
AT3G15280	820759	ensembl_gene_id	A. thaliana	820759	A. thaliana	AT3G15280	hypothetical protein		0	0	0	0	0	0	0	0	0	0	0	0	0	0	0	0	0	0	0	0
AT3G19920	821530	ensembl_gene_id	A. thaliana	821530	A. thaliana	AT3G19920	BTB/POZ domain protein	GO:0016567 protein ubiquitination;GO:0032446 protein modification by small protein conjugation;GO:0070647 protein modification by small protein conjugation or removal	0	0	0	0	0	0	0	0	0	0	0	0	0	0	0	0	0	0	0	0
AT2G44810	819090	ensembl_gene_id	A. thaliana	819090	A. thaliana	DAD1	alpha/beta-Hydrolases superfamily protein	GO:0010152 pollen maturation;GO:0009901 anther dehiscence;GO:0009695 jasmonic acid biosynthetic process	0	0	0	0	0	0	1	0	0	0	0	0	0	0	0	0	0	0	0	0
AT3G42850	823331	ensembl_gene_id	A. thaliana	823331	A. thaliana	AT3G42850	Mevalonate/galactokinase family protein	GO:0019566 arabinose metabolic process;GO:0019321 pentose metabolic process;GO:0005996 monosaccharide metabolic process	0	0	0	0	0	0	0	0	0	0	0	0	0	0	0	0	0	0	0	0
AT4G33880	829531	ensembl_gene_id	A. thaliana	829531	A. thaliana	RSL2	ROOT HAIR DEFECTIVE 6-LIKE 2	GO:0048766 root hair initiation;GO:0048764 trichoblast maturation;GO:0048765 root hair cell differentiation	0	0	0	0	0	0	1	0	0	0	0	0	0	0	0	0	0	0	0	0
AT4G36600	829812	ensembl_gene_id	A. thaliana	829812	A. thaliana	AT4G36600	Late embryogenesis abundant (LEA) protein		0	0	0	0	0	0	0	0	0	0	0	0	0	0	0	0	0	0	0	0
AT1G06930	837204	ensembl_gene_id	A. thaliana	837204	A. thaliana	AT1G06930	TPRXL	GO:0008150 biological_process	0	0	0	0	0	0	0	0	0	0	0	0	0	0	0	0	0	0	0	0
AT3G21800	821734	ensembl_gene_id	A. thaliana	821734	A. thaliana	UGT71B8	UDP-glucosyl transferase 71B8		0	0	0	0	0	0	0	0	0	0	0	0	0	0	0	0	0	0	0	0
AT1G02700	839492	ensembl_gene_id	A. thaliana	839492	A. thaliana	AT1G02700	GATA transcription factor-like protein	GO:0008150 biological_process	0	0	0	0	0	0	0	0	0	0	0	0	0	0	0	0	0	0	0	0
AT4G18690	827603	ensembl_gene_id	A. thaliana	827603	A. thaliana	AT4G18690	delay of germination protein	GO:0006351 transcription, DNA-templated;GO:0097659 nucleic acid-templated transcription;GO:0032774 RNA biosynthetic process	0	0	0	0	0	0	0	0	0	0	0	0	0	0	0	0	0	0	0	0
AT2G35980	818171	ensembl_gene_id	A. thaliana	818171	A. thaliana	YLS9	Late embryogenesis abundant (LEA) hydroxyproline-rich glycoprotein family	GO:0051607 defense response to virus;GO:0140546 defense response to symbiont;GO:0009615 response to virus	0	0	0	0	0	0	0	0	1	0	0	0	0	0	0	0	0	0	0	0
AT5G13910	831238	ensembl_gene_id	A. thaliana	831238	A. thaliana	LEP	Integrase-type DNA-binding superfamily protein	GO:0010030 positive regulation of seed germination;GO:0048582 positive regulation of post-embryonic development;GO:0010029 regulation of seed germination	0	0	1	1	0	0	0	0	0	0	0	0	1	0	0	0	0	0	0	0
AT1G67760	843101	ensembl_gene_id	A. thaliana	843101	A. thaliana	AT1G67760	TCP-1/cpn60 chaperonin family protein	GO:0006457 protein folding;GO:0009987 cellular process;GO:0008150 biological_process	0	1	0	0	0	0	0	0	0	0	0	0	0	0	0	0	0	0	0	0
AT5G17810	831649	ensembl_gene_id	A. thaliana	831649	A. thaliana	WOX12	WUSCHEL related homeobox 12	GO:0048830 adventitious root development;GO:0048364 root development;GO:0022622 root system development	0	0	0	0	0	0	1	0	0	0	0	0	0	0	0	0	0	0	0	0
AT1G35910	840493	ensembl_gene_id	A. thaliana	840493	A. thaliana	TPPD	Haloacid dehalogenase-like hydrolase (HAD) superfamily protein	GO:0005992 trehalose biosynthetic process;GO:0005991 trehalose metabolic process;GO:0046351 disaccharide biosynthetic process	0	1	0	0	0	0	0	0	0	0	0	0	0	0	0	0	0	0	0	0
AT3G28500	822480	ensembl_gene_id	A. thaliana	822480	A. thaliana	AT3G28500	60S acidic ribosomal protein family	GO:0002182 cytoplasmic translational elongation;GO:0002181 cytoplasmic translation;GO:0006414 translational elongation	0	0	0	0	0	0	0	0	0	0	0	0	0	0	0	0	0	0	0	0
AT1G32560	840150	ensembl_gene_id	A. thaliana	840150	A. thaliana	AtLEA4-1	Late embryogenesis abundant protein, group 1 protein	GO:0009414 response to water deprivation;GO:0009415 response to water;GO:0001101 response to acid chemical	0	1	1	0	0	0	0	0	0	0	0	0	0	0	0	0	1	0	0	0
AT3G01600	819872	ensembl_gene_id	A. thaliana	819872	A. thaliana	NAC044	NAC domain containing protein 44	GO:0006355 regulation of transcription, DNA-templated;GO:1903506 regulation of nucleic acid-templated transcription;GO:2001141 regulation of RNA biosynthetic process	0	0	0	0	0	0	0	0	0	0	0	0	0	0	0	0	0	0	0	0
AT5G17090	831572	ensembl_gene_id	A. thaliana	831572	A. thaliana	AT5G17090	Cystatin/monellin superfamily protein	GO:0008150 biological_process	0	0	0	0	0	0	0	0	0	0	0	0	0	0	0	0	0	0	0	0
AT3G28890	822523	ensembl_gene_id	A. thaliana	822523	A. thaliana	RLP43	receptor like protein 43	GO:0007165 signal transduction;GO:0023052 signaling;GO:0007154 cell communication	0	0	0	0	0	0	0	0	0	0	0	0	0	0	0	0	0	0	0	0
AT5G65690	836696	ensembl_gene_id	A. thaliana	836696	A. thaliana	PCK2	phosphoenolpyruvate carboxykinase 2	GO:0006094 gluconeogenesis;GO:0019319 hexose biosynthetic process;GO:0006006 glucose metabolic process	0	0	0	0	0	0	0	0	0	0	0	0	0	0	0	0	0	0	0	0
AT1G48660	841288	ensembl_gene_id	A. thaliana	841288	A. thaliana	AT1G48660	Auxin-responsive GH3 family protein		0	0	0	0	0	0	0	0	0	0	0	0	0	0	0	1	0	0	0	0
AT5G06760	830565	ensembl_gene_id	A. thaliana	830565	A. thaliana	LEA4-5	Late Embryogenesis Abundant 4-5	GO:0009414 response to water deprivation;GO:0009415 response to water;GO:0009409 response to cold	0	1	1	0	0	0	0	0	0	0	0	0	0	1	0	0	1	0	0	0
AT1G03790	839408	ensembl_gene_id	A. thaliana	839408	A. thaliana	SOM	Zinc finger C-x8-C-x5-C-x3-H type family protein	GO:0010187 negative regulation of seed germination;GO:0010029 regulation of seed germination;GO:1900140 regulation of seedling development	0	0	0	0	0	0	0	0	0	0	0	0	1	0	0	0	0	0	0	0
AT3G20940	821644	ensembl_gene_id	A. thaliana	821644	A. thaliana	CYP705A30	cytochrome P450, family 705, subfamily A, polypeptide 30		0	0	0	0	0	0	0	0	0	0	0	0	0	0	0	0	0	0	0	0
AT4G15280	827194	ensembl_gene_id	A. thaliana	827194	A. thaliana	UGT71B5	UDP-glucosyl transferase 71B5		0	0	0	0	0	0	0	0	0	0	0	0	0	0	0	0	0	0	0	0
AT2G37870	818363	ensembl_gene_id	A. thaliana	818363	A. thaliana	AT2G37870	Bifunctional inhibitor/lipid-transfer protein/seed storage 2S albumin superfamily protein	GO:0009627 systemic acquired resistance;GO:0006869 lipid transport;GO:0010876 lipid localization	0	0	0	0	0	0	0	0	0	0	0	0	0	0	0	0	0	0	0	0
AT5G15500	831403	ensembl_gene_id	A. thaliana	831403	A. thaliana	AT5G15500	Ankyrin repeat family protein	GO:0008150 biological_process	0	0	0	0	0	0	0	0	0	0	0	0	0	0	0	0	0	0	0	0
AT5G42630	834270	ensembl_gene_id	A. thaliana	834270	A. thaliana	ATS	Homeodomain-like superfamily protein	GO:0010158 abaxial cell fate specification;GO:0080060 integument development;GO:0001708 cell fate specification	0	0	0	0	0	0	0	0	0	0	0	0	0	0	0	0	0	0	0	0
AT1G12950	837853	ensembl_gene_id	A. thaliana	837853	A. thaliana	RSH2	root hair specific 2	GO:0046618 xenobiotic export;GO:1990961 xenobiotic detoxification by transmembrane export across the plasma membrane;GO:0042908 xenobiotic transport	0	0	0	0	0	0	1	0	0	0	0	0	0	0	0	0	0	0	0	0
AT4G15160	827182	ensembl_gene_id	A. thaliana	827182	A. thaliana	AT4G15160	Bifunctional inhibitor/lipid-transfer protein/seed storage 2S albumin superfamily protein	GO:0008150 biological_process	0	0	0	0	0	0	0	0	0	0	0	0	0	0	0	0	0	0	0	0
AT1G25240	839107	ensembl_gene_id	A. thaliana	839107	A. thaliana	AT1G25240	ENTH/VHS/GAT family protein	GO:0048268 clathrin coat assembly;GO:0072583 clathrin-dependent endocytosis;GO:0006898 receptor-mediated endocytosis	0	0	0	0	0	0	0	0	0	0	0	0	0	0	0	0	0	0	0	0
AT1G15840	838154	ensembl_gene_id	A. thaliana	838154	A. thaliana	AT1G15840	hypothetical protein	GO:0008150 biological_process	0	0	0	0	0	0	0	0	0	0	0	0	0	0	0	0	0	0	0	0
AT1G15330	838102	ensembl_gene_id	A. thaliana	838102	A. thaliana	AT1G15330	Cystathionine beta-synthase (CBS) protein	GO:0042149 cellular response to glucose starvation;GO:0006935 chemotaxis;GO:0010183 pollen tube guidance	0	0	0	0	0	0	0	0	0	0	0	0	0	0	0	0	0	0	0	0
AT4G10500	826642	ensembl_gene_id	A. thaliana	826642	A. thaliana	AT4G10500	2-oxoglutarate (2OG) and Fe(II)-dependent oxygenase superfamily protein	GO:0046244 salicylic acid catabolic process;GO:0019336 phenol-containing compound catabolic process;GO:0009696 salicylic acid metabolic process	0	0	0	0	0	1	0	0	0	0	0	0	0	0	1	0	0	0	0	0
AT3G19615	5008014	ensembl_gene_id	A. thaliana	5008014	A. thaliana	AT3G19615	beta-1,4-xylosidase	GO:0008150 biological_process	0	0	0	0	0	0	0	0	0	0	0	0	0	0	0	0	0	0	0	0
AT5G50360	835103	ensembl_gene_id	A. thaliana	835103	A. thaliana	AT5G50360	von willebrand factor A domain protein	GO:2000143 negative regulation of DNA-templated transcription, initiation;GO:2000142 regulation of DNA-templated transcription, initiation;GO:0045892 negative regulation of transcription, DNA-templated	0	0	0	0	0	0	0	0	0	0	0	0	0	0	0	0	0	0	0	0
AT1G66700	842988	ensembl_gene_id	A. thaliana	842988	A. thaliana	PXMT1	S-adenosyl-L-methionine-dependent methyltransferases superfamily protein	GO:0080027 response to herbivore;GO:0002238 response to molecule of fungal origin;GO:2000280 regulation of root development	0	0	0	0	1	1	0	0	0	0	0	0	1	0	0	0	0	0	0	0
AT3G60780	825249	ensembl_gene_id	A. thaliana	825249	A. thaliana	AT3G60780	hypothetical protein (DUF1442)	GO:0008150 biological_process	0	0	0	0	0	0	0	0	0	0	0	0	0	0	0	0	0	0	0	0
AT5G64910	836615	ensembl_gene_id	A. thaliana	836615	A. thaliana	AT5G64910	Serine/Threonine-kinase	GO:1900034 regulation of cellular response to heat;GO:0080135 regulation of cellular response to stress;GO:0080134 regulation of response to stress	0	0	0	0	0	0	0	0	0	0	0	0	0	0	0	0	0	0	0	0
AT1G60470	842342	ensembl_gene_id	A. thaliana	842342	A. thaliana	GolS4	galactinol synthase 4	GO:0006012 galactose metabolic process;GO:0019318 hexose metabolic process;GO:0005996 monosaccharide metabolic process	0	1	0	0	0	0	0	0	0	0	0	0	0	0	0	0	0	0	0	0
AT2G47540	819367	ensembl_gene_id	A. thaliana	819367	A. thaliana	AT2G47540	Pollen Ole e 1 allergen and extensin family protein	GO:0008150 biological_process	0	0	0	0	0	0	0	0	0	0	0	0	0	0	0	0	0	0	0	0
AT5G19110	832031	ensembl_gene_id	A. thaliana	832031	A. thaliana	AT5G19110	Eukaryotic aspartyl protease family protein		0	0	0	0	0	0	0	0	0	0	0	0	0	0	0	0	0	0	0	0
AT2G18340	816349	ensembl_gene_id	A. thaliana	816349	A. thaliana	AT2G18340	late embryogenesis abundant domain-containing protein / LEA domain-containing protein	GO:0009414 response to water deprivation;GO:0009415 response to water;GO:0001101 response to acid chemical	0	0	1	0	0	0	0	0	0	0	0	0	0	0	0	0	0	0	0	0
AT5G05220	830404	ensembl_gene_id	A. thaliana	830404	A. thaliana	AT5G05220	hypothetical protein	GO:0008150 biological_process	0	0	0	0	0	0	0	0	0	0	0	0	0	0	0	0	0	0	0	0
AT1G08170	837338	ensembl_gene_id	A. thaliana	837338	A. thaliana	AT1G08170	Histone superfamily protein	GO:0006334 nucleosome assembly;GO:0034728 nucleosome organization;GO:0065004 protein-DNA complex assembly	0	0	0	0	0	0	0	0	0	0	0	0	0	0	0	0	0	0	0	0
AT5G60220	836144	ensembl_gene_id	A. thaliana	836144	A. thaliana	TET4	tetraspanin4	GO:0009734 auxin-activated signaling pathway;GO:0071365 cellular response to auxin stimulus;GO:0009733 response to auxin	0	0	0	0	0	0	0	0	0	1	0	0	0	0	0	0	0	0	0	0
AT3G60966	3769752	ensembl_gene_id	A. thaliana	3769752	A. thaliana	AT3G60966	RING/U-box superfamily protein	GO:0016567 protein ubiquitination;GO:0032446 protein modification by small protein conjugation;GO:0070647 protein modification by small protein conjugation or removal	0	0	0	0	0	0	0	0	0	0	0	0	0	0	0	0	0	0	0	0
AT3G01900	821263	ensembl_gene_id	A. thaliana	821263	A. thaliana	CYP94B2	cytochrome P450, family 94, subfamily B, polypeptide 2		0	0	0	0	0	0	0	0	0	0	0	0	0	0	0	0	0	0	0	0
AT4G36880	829841	ensembl_gene_id	A. thaliana	829841	A. thaliana	CP1	cysteine proteinase1	GO:0010114 response to red light;GO:0009845 seed germination;GO:0009739 response to gibberellin	0	0	1	1	0	0	0	1	0	0	0	0	0	0	0	0	0	0	1	0
AT5G04010	830280	ensembl_gene_id	A. thaliana	830280	A. thaliana	AT5G04010	F-box family protein		0	0	0	0	0	0	0	0	0	0	0	0	0	0	0	0	0	0	0	0
AT5G16960	831559	ensembl_gene_id	A. thaliana	831559	A. thaliana	AT5G16960	Zinc-binding dehydrogenase family protein	GO:0006979 response to oxidative stress;GO:0006950 response to stress;GO:0050896 response to stimulus	0	1	0	0	0	0	0	0	0	0	0	0	0	0	0	0	0	0	0	0
AT3G45530	823694	ensembl_gene_id	A. thaliana	823694	A. thaliana	AT3G45530	Cysteine/Histidine-rich C1 domain family protein	GO:0035556 intracellular signal transduction;GO:0007165 signal transduction;GO:0023052 signaling	0	0	0	0	0	0	0	0	0	0	0	0	0	0	0	0	0	0	0	0
AT2G02930	814822	ensembl_gene_id	A. thaliana	814822	A. thaliana	GSTF3	glutathione S-transferase F3	GO:0009407 toxin catabolic process;GO:0009404 toxin metabolic process;GO:0006749 glutathione metabolic process	0	0	0	0	0	0	0	0	0	0	0	0	0	0	1	0	0	0	0	0
AT1G78720	844208	ensembl_gene_id	A. thaliana	844208	A. thaliana	AT1G78720	SecY protein transport family protein	GO:0031204 posttranslational protein targeting to membrane, translocation;GO:0006616 SRP-dependent cotranslational protein targeting to membrane, translocation;GO:0006620 posttranslational protein targeting to endoplasmic reticulum membrane	0	1	0	0	0	0	0	0	0	0	0	0	0	0	0	0	0	0	0	0
AT5G01870	831705	ensembl_gene_id	A. thaliana	831705	A. thaliana	AT5G01870	Bifunctional inhibitor/lipid-transfer protein/seed storage 2S albumin superfamily protein	GO:0006869 lipid transport;GO:0010876 lipid localization;GO:0033036 macromolecule localization	0	0	0	0	0	0	0	0	0	0	0	0	0	0	0	0	0	0	0	0
AT2G42850	818885	ensembl_gene_id	A. thaliana	818885	A. thaliana	CYP718	cytochrome P450, family 718	GO:0016125 sterol metabolic process;GO:0008202 steroid metabolic process;GO:1901615 organic hydroxy compound metabolic process	0	0	0	0	0	0	0	0	0	0	0	0	0	0	0	0	0	0	0	0
AT4G25580	828663	ensembl_gene_id	A. thaliana	828663	A. thaliana	AT4G25580	CAP160 protein	GO:0009737 response to abscisic acid;GO:0097305 response to alcohol;GO:0033993 response to lipid	0	0	1	0	0	0	0	0	0	0	0	0	0	0	0	0	0	0	0	0
AT3G12955	820481	ensembl_gene_id	A. thaliana	820481	A. thaliana	AT3G12955	SAUR-like auxin-responsive protein family	GO:0009733 response to auxin;GO:0009725 response to hormone;GO:0009719 response to endogenous stimulus	0	0	0	0	0	0	0	0	0	0	0	0	0	0	0	0	0	0	0	0
AT1G16440	838214	ensembl_gene_id	A. thaliana	838214	A. thaliana	RSH3	root hair specific 3	GO:0080147 root hair cell development;GO:0048764 trichoblast maturation;GO:0048765 root hair cell differentiation	0	0	0	0	0	0	1	0	0	0	0	0	0	0	0	0	0	0	0	0
AT2G15490	816041	ensembl_gene_id	A. thaliana	816041	A. thaliana	UGT73B4	UDP-glycosyltransferase 73B4	GO:0043207 response to external biotic stimulus;GO:0051707 response to other organism;GO:0009607 response to biotic stimulus	0	0	0	0	0	0	0	0	0	0	0	0	0	0	0	0	0	0	0	0
AT2G47780	819390	ensembl_gene_id	A. thaliana	819390	A. thaliana	AT2G47780	Rubber elongation factor protein (REF)	GO:0080186 developmental vegetative growth;GO:0034389 lipid droplet organization;GO:1902584 positive regulation of response to water deprivation	0	0	0	0	0	0	0	0	0	0	0	0	0	0	0	0	0	0	0	0
AT2G19970	816516	ensembl_gene_id	A. thaliana	816516	A. thaliana	AT2G19970	CAP (Cysteine-rich secretory proteins, Antigen 5, and Pathogenesis-related 1 protein) superfamily protein	GO:0008150 biological_process	0	0	0	0	0	0	0	0	0	0	0	0	0	0	0	0	0	0	0	0
AT4G02280	828081	ensembl_gene_id	A. thaliana	828081	A. thaliana	SUS3	sucrose synthase 3	GO:0010555 response to mannitol;GO:0005985 sucrose metabolic process;GO:0010431 seed maturation	0	0	1	0	0	0	1	0	0	0	0	0	0	0	0	0	1	0	0	0
AT2G20520	816574	ensembl_gene_id	A. thaliana	816574	A. thaliana	FLA6	FASCICLIN-like arabinogalactan 6	GO:0009834 plant-type secondary cell wall biogenesis;GO:0009832 plant-type cell wall biogenesis;GO:0042546 cell wall biogenesis	0	0	0	0	0	0	0	0	0	0	0	0	0	0	0	0	0	0	0	0
AT2G46950	819309	ensembl_gene_id	A. thaliana	819309	A. thaliana	CYP709B2	cytochrome P450, family 709, subfamily B, polypeptide 2		0	0	0	0	0	0	0	0	0	0	0	0	0	0	0	0	0	0	0	0
AT1G11370	837679	ensembl_gene_id	A. thaliana	837679	A. thaliana	AT1G11370	Pectin lyase-like superfamily protein	GO:0045490 pectin catabolic process;GO:0000272 polysaccharide catabolic process;GO:0045488 pectin metabolic process	0	0	0	0	0	0	0	0	0	0	0	0	0	0	0	0	0	0	0	0
AT5G65100	836634	ensembl_gene_id	A. thaliana	836634	A. thaliana	AT5G65100	Ethylene insensitive 3 family protein	GO:0006355 regulation of transcription, DNA-templated;GO:1903506 regulation of nucleic acid-templated transcription;GO:2001141 regulation of RNA biosynthetic process	0	0	0	0	0	0	0	0	0	0	0	0	0	0	0	1	0	0	0	0
AT5G43840	834406	ensembl_gene_id	A. thaliana	834406	A. thaliana	HSFA6A	heat shock transcription factor A6A	GO:0034605 cellular response to heat;GO:0009408 response to heat;GO:0006357 regulation of transcription by RNA polymerase II	0	1	0	0	0	0	0	0	0	0	1	0	0	0	0	0	0	0	0	0
AT4G13440	826976	ensembl_gene_id	A. thaliana	826976	A. thaliana	AT4G13440	Calcium-binding EF-hand family protein	GO:0008150 biological_process	0	0	0	0	0	0	0	0	0	0	0	0	0	0	0	0	0	0	0	0
AT4G27460	828855	ensembl_gene_id	A. thaliana	828855	A. thaliana	CBSX5	Cystathionine beta-synthase (CBS) family protein	GO:0042149 cellular response to glucose starvation;GO:0009267 cellular response to starvation;GO:0031669 cellular response to nutrient levels	1	0	0	0	0	0	0	0	0	0	0	0	0	0	0	0	0	0	0	0
AT2G41800	818779	ensembl_gene_id	A. thaliana	818779	A. thaliana	AT2G41800	imidazolonepropionase (Protein of unknown function, DUF642)	GO:0051511 negative regulation of unidimensional cell growth;GO:1902066 regulation of cell wall pectin metabolic process;GO:0030308 negative regulation of cell growth	0	0	0	0	0	0	0	0	0	0	0	0	0	0	0	0	0	0	0	0
AT5G21150	832241	ensembl_gene_id	A. thaliana	832241	A. thaliana	AGO9	Argonaute family protein	GO:1904159 megasporocyte differentiation;GO:0010528 regulation of transposition;GO:0010529 negative regulation of transposition	0	0	0	0	0	0	0	0	1	0	0	0	0	0	0	0	0	0	0	0
AT1G03120	839571	ensembl_gene_id	A. thaliana	839571	A. thaliana	RAB28	responsive to abscisic acid 28	GO:0010226 response to lithium ion;GO:0009845 seed germination;GO:0090351 seedling development	0	0	1	0	0	0	0	1	0	0	0	0	0	0	0	0	0	0	0	0
AT2G38530	818435	ensembl_gene_id	A. thaliana	818435	A. thaliana	LTP2	lipid transfer protein 2	GO:0006649 phospholipid transfer to membrane;GO:1901957 regulation of cutin biosynthetic process;GO:0015914 phospholipid transport	0	0	1	0	0	0	0	0	0	0	0	0	0	0	0	0	0	0	0	0
AT3G48510	824010	ensembl_gene_id	A. thaliana	824010	A. thaliana	AT3G48510	AtIII18x5-like protein	GO:2000143 negative regulation of DNA-templated transcription, initiation;GO:2000142 regulation of DNA-templated transcription, initiation;GO:0045892 negative regulation of transcription, DNA-templated	0	0	0	0	0	0	0	0	0	0	0	0	0	0	0	0	0	0	0	0
AT1G02810	838078	ensembl_gene_id	A. thaliana	838078	A. thaliana	AT1G02810	Plant invertase/pectin methylesterase inhibitor superfamily	GO:0045490 pectin catabolic process;GO:0000272 polysaccharide catabolic process;GO:0045488 pectin metabolic process	0	0	0	0	0	0	0	0	0	0	0	0	0	0	0	0	0	0	0	0
AT5G50300	835095	ensembl_gene_id	A. thaliana	835095	A. thaliana	AZG2	Xanthine/uracil permease family protein	GO:0001408 guanine nucleotide transport;GO:1903790 guanine nucleotide transmembrane transport;GO:0015853 adenine transport	0	0	0	0	0	0	0	0	0	0	0	0	0	0	0	0	0	0	0	0
AT5G43030	834318	ensembl_gene_id	A. thaliana	834318	A. thaliana	AT5G43030	Cysteine/Histidine-rich C1 domain family protein		0	0	0	0	0	0	0	0	0	0	0	0	0	0	0	0	0	0	0	0
AT3G54590	824624	ensembl_gene_id	A. thaliana	824624	A. thaliana	HRGP1	hydroxyproline-rich glycoprotein	GO:0009664 plant-type cell wall organization;GO:0071669 plant-type cell wall organization or biogenesis;GO:0071555 cell wall organization	0	0	0	0	0	0	0	0	0	0	0	0	0	0	0	0	0	0	0	0
AT3G28550	822485	ensembl_gene_id	A. thaliana	822485	A. thaliana	AT3G28550	Proline-rich extensin-like family protein	GO:0009664 plant-type cell wall organization;GO:0071669 plant-type cell wall organization or biogenesis;GO:0071555 cell wall organization	0	0	0	0	0	0	0	0	0	0	0	0	0	0	0	0	0	0	0	0
AT5G66700	836803	ensembl_gene_id	A. thaliana	836803	A. thaliana	HB53	homeobox 53	GO:0009733 response to auxin;GO:0045893 positive regulation of transcription, DNA-templated;GO:1902680 positive regulation of RNA biosynthetic process	0	0	0	0	0	0	1	0	0	0	0	0	0	0	0	0	0	0	0	0
AT4G40090	830172	ensembl_gene_id	A. thaliana	830172	A. thaliana	AGP3	arabinogalactan protein 3	GO:0007275 multicellular organism development;GO:0032501 multicellular organismal process;GO:0048856 anatomical structure development	0	0	0	0	0	0	0	0	0	0	0	0	0	0	0	0	0	0	0	0
AT1G51960	841624	ensembl_gene_id	A. thaliana	841624	A. thaliana	IQD27	IQ-domain 27	GO:0008150 biological_process	0	0	0	0	0	0	0	0	0	0	0	0	0	0	0	0	0	0	0	0
AT3G25250	822119	ensembl_gene_id	A. thaliana	822119	A. thaliana	AGC2-1	AGC (cAMP-dependent, cGMP-dependent and protein kinase C) kinase family protein	GO:0043065 positive regulation of apoptotic process;GO:0042981 regulation of apoptotic process;GO:0043068 positive regulation of programmed cell death	1	1	0	0	0	0	0	0	0	0	0	0	0	0	0	1	0	0	0	0
AT5G12020	831075	ensembl_gene_id	A. thaliana	831075	A. thaliana	HSP17.6II	17.6 kDa class II heat shock protein	GO:0051259 protein complex oligomerization;GO:0042542 response to hydrogen peroxide;GO:0000302 response to reactive oxygen species	1	1	1	0	0	0	0	0	0	0	0	0	0	0	0	0	0	0	0	0
AT5G01670	831701	ensembl_gene_id	A. thaliana	831701	A. thaliana	AT5G01670	NAD(P)-linked oxidoreductase superfamily protein		0	0	0	0	0	0	0	0	0	0	0	0	0	0	0	0	0	0	0	0
AT1G24580	2745762	ensembl_gene_id	A. thaliana	2745762	A. thaliana	AT1G24580	RING/U-box superfamily protein		0	0	0	0	0	0	0	0	0	0	0	0	0	0	0	0	0	0	0	0
AT2G18193	816333	ensembl_gene_id	A. thaliana	816333	A. thaliana	AT2G18193	P-loop containing nucleoside triphosphate hydrolases superfamily protein		0	0	0	0	0	0	0	0	0	0	0	0	0	0	0	0	0	0	0	0
AT1G63930	842696	ensembl_gene_id	A. thaliana	842696	A. thaliana	ROH1	from the Czech 'roh' meaning 'corner'	GO:0048354 mucilage biosynthetic process involved in seed coat development;GO:0048359 mucilage metabolic process involved in seed coat development;GO:0010192 mucilage biosynthetic process	0	0	0	0	0	0	0	0	0	0	0	0	0	0	0	0	1	0	0	0
AT3G28345	822463	ensembl_gene_id	A. thaliana	822463	A. thaliana	ABCB15	ABC transporter family protein	GO:0055085 transmembrane transport;GO:0006810 transport;GO:0051234 establishment of localization	0	0	0	0	0	0	0	0	0	0	0	0	0	0	0	0	0	0	0	0
AT5G17300	831595	ensembl_gene_id	A. thaliana	831595	A. thaliana	RVE1	Homeodomain-like superfamily protein	GO:0010600 regulation of auxin biosynthetic process;GO:0046885 regulation of hormone biosynthetic process;GO:0090354 regulation of auxin metabolic process	0	0	0	0	0	0	0	0	0	1	0	0	0	0	0	0	0	0	0	0
AT5G36100	833606	ensembl_gene_id	A. thaliana	833606	A. thaliana	AT5G36100	transmembrane protein	GO:0008150 biological_process	0	0	0	0	0	0	0	0	0	0	0	0	0	0	0	0	0	0	0	0
AT5G03795	3770626	ensembl_gene_id	A. thaliana	3770626	A. thaliana	AT5G03795	Exostosin family protein	GO:0006486 protein glycosylation;GO:0043413 macromolecule glycosylation;GO:0009101 glycoprotein biosynthetic process	0	0	0	0	0	0	0	0	0	0	0	0	0	0	0	0	0	0	0	0
AT3G60870	825258	ensembl_gene_id	A. thaliana	825258	A. thaliana	AHL18	AT-hook motif nuclear-localized protein 18	GO:0010228 vegetative to reproductive phase transition of meristem;GO:0048364 root development;GO:0022622 root system development	0	0	0	0	0	0	1	0	0	0	0	0	0	0	0	0	0	0	0	0
AT3G50230	824185	ensembl_gene_id	A. thaliana	824185	A. thaliana	AT3G50230	Leucine-rich repeat protein kinase family protein	GO:0006468 protein phosphorylation;GO:0016310 phosphorylation;GO:0006796 phosphate-containing compound metabolic process	0	0	0	0	0	0	0	0	0	0	0	0	0	0	0	0	0	0	0	0
AT4G27450	828854	ensembl_gene_id	A. thaliana	828854	A. thaliana	AT4G27450	aluminum induced protein with YGL and LRDR motifs	GO:0071456 cellular response to hypoxia;GO:0036294 cellular response to decreased oxygen levels;GO:0071453 cellular response to oxygen levels	1	0	0	0	0	0	0	0	0	0	0	0	0	0	0	0	0	0	0	0
AT2G04170	814954	ensembl_gene_id	A. thaliana	814954	A. thaliana	AT2G04170	TRAF-like family protein		0	0	0	0	0	0	0	0	0	0	0	0	0	0	0	0	0	0	0	0
AT4G35390	829692	ensembl_gene_id	A. thaliana	829692	A. thaliana	AGF1	AT-hook protein of GA feedback 1	GO:0009938 negative regulation of gibberellic acid mediated signaling pathway;GO:0009937 regulation of gibberellic acid mediated signaling pathway;GO:0009968 negative regulation of signal transduction	0	0	0	0	0	0	0	0	0	0	0	1	0	0	0	0	0	0	0	0
AT1G12040	837756	ensembl_gene_id	A. thaliana	837756	A. thaliana	LRX1	leucine-rich repeat/extensin 1	GO:0010054 trichoblast differentiation;GO:0010053 root epidermal cell differentiation;GO:0090627 plant epidermal cell differentiation	0	0	0	0	0	0	1	0	0	0	0	0	0	0	0	0	0	0	0	0
AT5G40590	834057	ensembl_gene_id	A. thaliana	834057	A. thaliana	AT5G40590	Cysteine/Histidine-rich C1 domain family protein		0	0	0	0	0	0	0	0	0	0	0	0	0	0	0	0	0	0	0	0
AT1G16770	838248	ensembl_gene_id	A. thaliana	838248	A. thaliana	AT1G16770	hypothetical protein	GO:0008150 biological_process	0	0	0	0	0	0	0	0	0	0	0	0	0	0	0	0	0	0	0	0
AT2G25770	817119	ensembl_gene_id	A. thaliana	817119	A. thaliana	AT2G25770	Polyketide cyclase/dehydrase and lipid transport superfamily protein	GO:0008150 biological_process	0	0	0	0	0	0	0	0	0	0	0	0	0	0	0	0	0	0	0	0
AT3G19390	821473	ensembl_gene_id	A. thaliana	821473	A. thaliana	AT3G19390	Granulin repeat cysteine protease family protein	GO:0051603 proteolysis involved in cellular protein catabolic process;GO:0044257 cellular protein catabolic process;GO:0030163 protein catabolic process	0	0	0	0	0	0	0	0	0	0	0	0	0	0	0	0	0	0	0	0
AT4G37400	829894	ensembl_gene_id	A. thaliana	829894	A. thaliana	CYP81F3	cytochrome P450, family 81, subfamily F, polypeptide 3	GO:0042343 indole glucosinolate metabolic process;GO:0042430 indole-containing compound metabolic process;GO:0016143 S-glycoside metabolic process	0	0	0	0	0	0	0	0	0	0	0	0	0	0	0	0	0	0	0	0
AT1G06350	837146	ensembl_gene_id	A. thaliana	837146	A. thaliana	ADS4	Fatty acid desaturase family protein	GO:0006636 unsaturated fatty acid biosynthetic process;GO:0033559 unsaturated fatty acid metabolic process;GO:0010025 wax biosynthetic process	0	0	0	0	0	0	0	0	0	0	0	0	0	0	0	0	0	0	1	0
AT5G06630	830551	ensembl_gene_id	A. thaliana	830551	A. thaliana	AT5G06630	proline-rich extensin-like family protein	GO:0009664 plant-type cell wall organization;GO:0071669 plant-type cell wall organization or biogenesis;GO:0071555 cell wall organization	0	0	0	0	0	0	0	0	0	0	0	0	0	0	0	0	0	0	0	0
AT5G54300	835518	ensembl_gene_id	A. thaliana	835518	A. thaliana	AT5G54300	cotton fiber-like protein (DUF761)	GO:0008150 biological_process	0	0	0	0	0	0	0	0	0	0	0	0	0	0	0	0	0	0	0	0
AT1G26380	839180	ensembl_gene_id	A. thaliana	839180	A. thaliana	AT1G26380	FAD-binding Berberine family protein	GO:0071456 cellular response to hypoxia;GO:0036294 cellular response to decreased oxygen levels;GO:0071453 cellular response to oxygen levels	1	0	0	0	0	0	0	0	0	0	0	0	0	0	0	0	0	0	0	0
AT3G54510	824616	ensembl_gene_id	A. thaliana	824616	A. thaliana	AT3G54510	Early-responsive to dehydration stress protein (ERD4)		0	0	0	0	0	0	0	0	0	0	0	0	0	0	0	0	0	0	0	0
AT4G10250	826616	ensembl_gene_id	A. thaliana	826616	A. thaliana	ATHSP22.0	HSP20-like chaperones superfamily protein	GO:0051259 protein complex oligomerization;GO:0042542 response to hydrogen peroxide;GO:0000302 response to reactive oxygen species	1	1	1	0	0	0	0	0	0	0	0	0	0	0	0	0	0	0	0	0
AT1G20310	838619	ensembl_gene_id	A. thaliana	838619	A. thaliana	AT1G20310	syringolide-induced protein	GO:0008150 biological_process	0	0	0	0	0	0	0	0	0	0	0	0	0	0	0	0	0	0	0	0
AT4G35690	829721	ensembl_gene_id	A. thaliana	829721	A. thaliana	AT4G35690	hypothetical protein (DUF241)	GO:0008150 biological_process	0	0	0	0	0	0	0	0	0	0	0	0	0	0	0	0	0	0	0	0
AT4G25200	828623	ensembl_gene_id	A. thaliana	828623	A. thaliana	HSP23.6-MITO	mitochondrion-localized small heat shock protein 23.6		0	1	0	0	0	0	0	0	0	0	0	0	0	0	0	0	0	0	0	0
AT3G16440	820892	ensembl_gene_id	A. thaliana	820892	A. thaliana	MLP-300B	myrosinase-binding protein-like protein-300B	GO:0009793 embryo development ending in seed dormancy;GO:0009790 embryo development;GO:0048316 seed development	0	0	0	0	0	0	0	0	0	0	0	0	0	0	0	0	1	0	0	0
AT3G48240	823982	ensembl_gene_id	A. thaliana	823982	A. thaliana	AT3G48240	Octicosapeptide/Phox/Bem1p family protein	GO:0008150 biological_process	0	0	0	0	0	0	0	0	0	0	0	0	0	0	0	0	0	0	0	0
AT5G55370	835630	ensembl_gene_id	A. thaliana	835630	A. thaliana	AT5G55370	MBOAT (membrane bound O-acyl transferase) family protein		0	0	0	0	0	0	0	0	0	0	0	0	0	0	0	0	0	0	0	0
AT5G13990	831247	ensembl_gene_id	A. thaliana	831247	A. thaliana	EXO70C2	exocyst subunit exo70 family protein C2	GO:0080092 regulation of pollen tube growth;GO:0010769 regulation of cell morphogenesis involved in differentiation;GO:0006887 exocytosis	0	0	0	0	0	0	0	0	0	0	0	0	0	0	0	0	0	0	0	0
AT5G51440	835218	ensembl_gene_id	A. thaliana	835218	A. thaliana	AT5G51440	HSP20-like chaperones superfamily protein		0	1	0	0	0	0	0	0	0	0	0	0	0	0	0	0	0	0	0	0
AT5G66110	836743	ensembl_gene_id	A. thaliana	836743	A. thaliana	HIPP27	Heavy metal transport/detoxification superfamily protein		0	0	0	0	0	0	0	0	0	0	0	0	0	0	0	0	0	0	0	0
AT4G29690	829090	ensembl_gene_id	A. thaliana	829090	A. thaliana	AT4G29690	Alkaline-phosphatase-like family protein		0	0	0	0	0	0	0	0	0	0	0	0	0	0	0	0	0	0	0	0
AT4G22470	828342	ensembl_gene_id	A. thaliana	828342	A. thaliana	AT4G22470	protease inhibitor/seed storage/lipid transfer protein (LTP) family protein	GO:0098542 defense response to other organism;GO:0006952 defense response;GO:0043207 response to external biotic stimulus	0	0	0	0	0	0	0	0	0	0	0	0	0	0	0	0	0	0	0	0
AT5G06640	830552	ensembl_gene_id	A. thaliana	830552	A. thaliana	EXT10	Proline-rich extensin-like family protein	GO:0009664 plant-type cell wall organization;GO:0071669 plant-type cell wall organization or biogenesis;GO:0071555 cell wall organization	0	0	0	0	0	0	0	0	0	0	0	0	0	0	0	0	0	0	0	0
AT2G34910	818056	ensembl_gene_id	A. thaliana	818056	A. thaliana	AT2G34910	root hair specific protein	GO:0080183 response to photooxidative stress;GO:0048564 photosystem I assembly;GO:0019684 photosynthesis, light reaction	0	1	0	0	0	0	0	0	0	0	0	0	0	0	0	0	0	0	0	0
AT3G12580	820438	ensembl_gene_id	A. thaliana	820438	A. thaliana	HSP70	heat shock protein 70	GO:0042026 protein refolding;GO:0006986 response to unfolded protein;GO:0034620 cellular response to unfolded protein	0	1	0	0	0	0	0	0	1	1	0	0	0	0	0	0	0	0	0	0
AT2G29500	817499	ensembl_gene_id	A. thaliana	817499	A. thaliana	AT2G29500	HSP20-like chaperones superfamily protein	GO:0051259 protein complex oligomerization;GO:0042542 response to hydrogen peroxide;GO:0000302 response to reactive oxygen species	0	1	1	0	0	0	0	0	0	0	0	0	0	0	0	0	0	0	0	0
AT3G53230	824489	ensembl_gene_id	A. thaliana	824489	A. thaliana	AtCDC48B	ATPase, AAA-type, CDC48 protein	GO:0051228 mitotic spindle disassembly;GO:0051230 spindle disassembly;GO:0097352 autophagosome maturation	0	1	0	0	0	0	0	0	1	1	0	0	0	0	0	0	0	0	0	0
AT4G31470	829274	ensembl_gene_id	A. thaliana	829274	A. thaliana	AT4G31470	CAP (Cysteine-rich secretory proteins, Antigen 5, and Pathogenesis-related 1 protein) superfamily protein	GO:0008150 biological_process	0	0	0	0	0	0	0	0	0	0	0	0	0	0	0	0	0	0	0	0
AT5G61850	836307	ensembl_gene_id	A. thaliana	836307	A. thaliana	LFY	floral meristem identity control protein LEAFY (LFY)	GO:0010077 maintenance of inflorescence meristem identity;GO:0010582 floral meristem determinacy;GO:0010022 meristem determinacy	0	0	1	1	0	0	0	0	0	1	0	0	0	0	0	0	0	0	0	0
AT5G22650	832328	ensembl_gene_id	A. thaliana	832328	A. thaliana	HD2B	histone deacetylase 2B	GO:0009944 polarity specification of adaxial/abaxial axis;GO:0009292 genetic transfer;GO:0009294 DNA mediated transformation	0	0	0	0	0	0	1	0	0	0	0	0	0	0	0	0	1	0	0	0
AT1G07400	837252	ensembl_gene_id	A. thaliana	837252	A. thaliana	AT1G07400	HSP20-like chaperones superfamily protein	GO:0051259 protein complex oligomerization;GO:0042542 response to hydrogen peroxide;GO:0000302 response to reactive oxygen species	1	1	1	0	0	0	0	0	0	0	0	0	0	0	0	0	0	0	0	0
AT2G26150	817155	ensembl_gene_id	A. thaliana	817155	A. thaliana	HSFA2	heat shock transcription factor A2	GO:0006986 response to unfolded protein;GO:0034620 cellular response to unfolded protein;GO:0010286 heat acclimation	1	1	1	0	0	0	0	0	1	1	1	0	0	0	0	0	0	0	0	0
AT3G45700	823712	ensembl_gene_id	A. thaliana	823712	A. thaliana	AT3G45700	Major facilitator superfamily protein	GO:1902476 chloride transmembrane transport;GO:0006821 chloride transport;GO:0006857 oligopeptide transport	0	0	0	0	0	0	0	0	0	0	0	0	0	0	0	0	0	0	0	0
AT5G58750	835989	ensembl_gene_id	A. thaliana	835989	A. thaliana	AT5G58750	NAD(P)-binding Rossmann-fold superfamily protein		0	0	0	0	0	0	0	0	0	0	0	0	0	0	0	0	0	0	0	0
AT5G48940	834952	ensembl_gene_id	A. thaliana	834952	A. thaliana	AT5G48940	Leucine-rich repeat transmembrane protein kinase family protein	GO:0010449 root meristem growth;GO:0035266 meristem growth;GO:0010082 regulation of root meristem growth	0	0	0	0	1	0	1	0	0	0	0	0	0	0	0	0	0	0	0	0
AT1G53540	841789	ensembl_gene_id	A. thaliana	841789	A. thaliana	AT1G53540	HSP20-like chaperones superfamily protein	GO:0051259 protein complex oligomerization;GO:0042542 response to hydrogen peroxide;GO:0000302 response to reactive oxygen species	0	1	1	0	0	0	0	0	0	0	0	0	0	0	0	0	0	0	0	0
AT1G02850	839435	ensembl_gene_id	A. thaliana	839435	A. thaliana	BGLU11	beta glucosidase 11	GO:0005975 carbohydrate metabolic process;GO:0044238 primary metabolic process;GO:0071704 organic substance metabolic process	0	0	0	0	0	0	0	0	0	0	0	0	0	0	0	0	0	0	0	0
AT5G66650	836797	ensembl_gene_id	A. thaliana	836797	A. thaliana	AT5G66650	calcium uniporter (DUF607)	GO:0006851 mitochondrial calcium ion transmembrane transport;GO:0036444 calcium import into the mitochondrion;GO:0060401 cytosolic calcium ion transport	1	0	0	0	0	0	0	0	0	0	0	0	0	0	0	0	0	0	0	0
AT3G48700	824031	ensembl_gene_id	A. thaliana	824031	A. thaliana	CXE13	carboxyesterase 13		0	0	0	0	0	0	0	0	0	0	0	0	0	0	0	0	0	0	0	0
AT4G16690	827371	ensembl_gene_id	A. thaliana	827371	A. thaliana	MES16	methyl esterase 16	GO:0015996 chlorophyll catabolic process;GO:0046149 pigment catabolic process;GO:0006787 porphyrin-containing compound catabolic process	0	0	0	0	0	0	0	0	0	0	0	0	0	0	1	0	0	0	0	0
AT5G59510	836070	ensembl_gene_id	A. thaliana	836070	A. thaliana	RTFL5	ROTUNDIFOLIA like 5	GO:0008285 negative regulation of cell population proliferation;GO:0042127 regulation of cell population proliferation;GO:0048523 negative regulation of cellular process	0	0	0	0	0	0	0	0	0	0	0	0	0	0	0	0	0	0	0	0
AT2G41250	818724	ensembl_gene_id	A. thaliana	818724	A. thaliana	AT2G41250	Haloacid dehalogenase-like hydrolase (HAD) superfamily protein		0	0	0	0	0	0	0	0	0	0	0	0	0	0	0	0	0	0	0	0
AT3G29635	822634	ensembl_gene_id	A. thaliana	822634	A. thaliana	AT3G29635	HXXXD-type acyl-transferase family protein		0	0	0	0	0	0	0	0	0	0	0	0	0	0	0	0	0	0	0	0
AT1G16730	838244	ensembl_gene_id	A. thaliana	838244	A. thaliana	UP6	hypothetical protein	GO:0008150 biological_process	0	0	0	0	0	0	0	0	0	0	0	0	0	0	0	0	0	0	0	0
AT5G67060	836841	ensembl_gene_id	A. thaliana	836841	A. thaliana	HEC1	basic helix-loop-helix (bHLH) DNA-binding superfamily protein	GO:0010500 transmitting tissue development;GO:0048462 carpel formation;GO:0048445 carpel morphogenesis	0	1	0	0	0	0	1	0	0	0	0	0	0	0	0	0	0	0	0	0
AT3G24240	822011	ensembl_gene_id	A. thaliana	822011	A. thaliana	AT3G24240	Leucine-rich repeat receptor-like protein kinase family protein	GO:0010449 root meristem growth;GO:0035266 meristem growth;GO:0010082 regulation of root meristem growth	0	0	0	0	1	0	1	0	0	0	0	0	0	0	0	0	0	0	0	0
AT4G15390	827205	ensembl_gene_id	A. thaliana	827205	A. thaliana	AT4G15390	HXXXD-type acyl-transferase family protein		0	0	0	0	0	0	0	0	0	0	0	0	0	0	0	0	0	0	0	0
AT1G02220	839476	ensembl_gene_id	A. thaliana	839476	A. thaliana	NAC003	NAC domain containing protein 3	GO:0006355 regulation of transcription, DNA-templated;GO:1903506 regulation of nucleic acid-templated transcription;GO:2001141 regulation of RNA biosynthetic process	0	0	0	0	0	0	0	0	0	0	0	0	0	0	0	0	0	0	0	0
AT1G11260	837667	ensembl_gene_id	A. thaliana	837667	A. thaliana	STP1	sugar transporter 1	GO:0015749 monosaccharide transmembrane transport;GO:0034219 carbohydrate transmembrane transport;GO:0008643 carbohydrate transport	0	0	0	0	0	0	0	0	0	0	0	0	0	0	0	0	0	0	0	0
AT2G42150	818815	ensembl_gene_id	A. thaliana	818815	A. thaliana	AT2G42150	DNA-binding bromodomain-containing protein		0	0	0	0	0	0	0	0	0	0	0	0	0	0	0	0	0	0	0	0
AT1G30740	839954	ensembl_gene_id	A. thaliana	839954	A. thaliana	AT1G30740	FAD-binding Berberine family protein		0	0	0	0	0	0	0	0	0	0	0	0	0	0	0	0	0	0	0	0
AT5G53660	835447	ensembl_gene_id	A. thaliana	835447	A. thaliana	GRF7	growth-regulating factor 7	GO:0010218 response to far red light;GO:0010114 response to red light;GO:0009639 response to red or far red light	0	0	0	0	0	0	0	0	0	0	0	0	0	0	0	0	0	0	1	0
AT2G01610	814690	ensembl_gene_id	A. thaliana	814690	A. thaliana	AT2G01610	Plant invertase/pectin methylesterase inhibitor superfamily protein	GO:0043086 negative regulation of catalytic activity;GO:0044092 negative regulation of molecular function;GO:0050790 regulation of catalytic activity	0	0	0	0	0	0	0	0	0	0	0	0	0	0	0	0	0	0	0	0
AT1G19490	838535	ensembl_gene_id	A. thaliana	838535	A. thaliana	AT1G19490	Basic-leucine zipper (bZIP) transcription factor family protein	GO:0009414 response to water deprivation;GO:0009415 response to water;GO:0001101 response to acid chemical	0	0	1	0	0	0	0	0	0	0	0	0	0	0	0	0	0	0	0	0
AT3G13175	820507	ensembl_gene_id	A. thaliana	820507	A. thaliana	AT3G13175	transmembrane protein	GO:0008150 biological_process	0	0	0	0	0	0	0	0	0	0	0	0	0	0	0	0	0	0	0	0
AT5G52640	835341	ensembl_gene_id	A. thaliana	835341	A. thaliana	HSP90.1	heat shock-like protein	GO:0046685 response to arsenic-containing substance;GO:0061077 chaperone-mediated protein folding;GO:0006457 protein folding	0	1	0	0	0	0	0	0	0	0	0	0	0	0	0	0	0	0	0	0
AT1G77880	844124	ensembl_gene_id	A. thaliana	844124	A. thaliana	AT1G77880	Galactose oxidase/kelch repeat superfamily protein	GO:0008150 biological_process	0	0	0	0	0	0	0	0	0	0	0	0	0	0	0	0	0	0	0	0
AT4G33930	829538	ensembl_gene_id	A. thaliana	829538	A. thaliana	AT4G33930	Cupredoxin superfamily protein		0	0	0	0	0	0	0	0	0	0	0	0	0	0	0	0	0	0	0	0
AT1G30220	839902	ensembl_gene_id	A. thaliana	839902	A. thaliana	INT2	inositol transporter 2	GO:0015791 polyol transport;GO:0015798 myo-inositol transport;GO:0015850 organic hydroxy compound transport	0	0	0	0	0	0	0	0	0	0	0	0	0	0	0	0	0	0	0	0
AT2G07140	815283	ensembl_gene_id	A. thaliana	815283	A. thaliana	AT2G07140	F-box and associated interaction domains-containing protein	GO:0008150 biological_process	0	0	0	0	0	0	0	0	0	0	0	0	0	0	0	0	0	0	0	0
AT4G00680	828037	ensembl_gene_id	A. thaliana	828037	A. thaliana	ADF8	actin depolymerizing factor 8	GO:0030042 actin filament depolymerization;GO:0008154 actin polymerization or depolymerization;GO:0051261 protein depolymerization	0	0	0	0	0	0	0	0	0	0	0	0	0	0	0	0	0	0	0	0
AT1G29090	839784	ensembl_gene_id	A. thaliana	839784	A. thaliana	AT1G29090	Cysteine proteinases superfamily protein	GO:0051603 proteolysis involved in cellular protein catabolic process;GO:0044257 cellular protein catabolic process;GO:0030163 protein catabolic process	0	0	0	0	0	0	0	0	0	0	0	0	0	0	0	0	0	0	0	0
AT5G51800	835255	ensembl_gene_id	A. thaliana	835255	A. thaliana	AT5G51800	Protein kinase superfamily protein		0	0	0	0	0	0	0	0	0	0	0	0	0	0	0	0	0	0	0	0
AT2G23050	816835	ensembl_gene_id	A. thaliana	816835	A. thaliana	NPY4	Phototropic-responsive NPH3 family protein	GO:0009958 positive gravitropism;GO:0009630 gravitropism;GO:0009629 response to gravity	0	0	0	0	0	0	0	0	0	0	0	0	0	0	0	0	0	0	0	0
AT5G59940	836116	ensembl_gene_id	A. thaliana	836116	A. thaliana	AT5G59940	Cysteine/Histidine-rich C1 domain family protein	GO:0035556 intracellular signal transduction;GO:0007165 signal transduction;GO:0023052 signaling	0	0	0	0	0	0	0	0	0	0	0	0	0	0	0	0	0	0	0	0
AT1G59860	842280	ensembl_gene_id	A. thaliana	842280	A. thaliana	AT1G59860	HSP20-like chaperones superfamily protein	GO:0051259 protein complex oligomerization;GO:0042542 response to hydrogen peroxide;GO:0000302 response to reactive oxygen species	1	1	1	0	0	0	0	0	0	0	0	0	0	0	0	0	0	0	0	0
AT5G16080	831465	ensembl_gene_id	A. thaliana	831465	A. thaliana	CXE17	carboxyesterase 17		0	0	0	0	0	0	0	0	0	0	0	0	0	0	0	0	0	0	0	0
AT1G08630	837385	ensembl_gene_id	A. thaliana	837385	A. thaliana	THA1	threonine aldolase 1	GO:0006567 threonine catabolic process;GO:0009068 aspartate family amino acid catabolic process;GO:0006545 glycine biosynthetic process	0	0	0	0	0	0	0	0	0	0	0	0	0	0	0	0	0	0	0	0
AT4G11140	826715	ensembl_gene_id	A. thaliana	826715	A. thaliana	CRF1	cytokinin response factor 1	GO:0048825 cotyledon development;GO:0048366 leaf development;GO:0048827 phyllome development	0	0	0	0	0	0	0	0	0	0	0	0	0	0	0	0	1	0	0	0
AT2G32830	817844	ensembl_gene_id	A. thaliana	817844	A. thaliana	PHT1;5	phosphate transporter 1;5	GO:0006817 phosphate ion transport;GO:0015698 inorganic anion transport;GO:0006820 anion transport	0	0	0	0	0	0	0	0	0	0	0	0	0	0	0	0	0	0	0	0
AT3G27473	822369	ensembl_gene_id	A. thaliana	822369	A. thaliana	AT3G27473	Cysteine/Histidine-rich C1 domain family protein	GO:0035556 intracellular signal transduction;GO:0007165 signal transduction;GO:0023052 signaling	0	0	0	0	0	0	0	0	0	0	0	0	0	0	0	0	0	0	0	0
AT5G20230	832145	ensembl_gene_id	A. thaliana	832145	A. thaliana	BCB	blue-copper-binding protein	GO:0015690 aluminum cation transport;GO:1901141 regulation of lignin biosynthetic process;GO:2000762 regulation of phenylpropanoid metabolic process	1	1	0	0	0	0	0	0	0	0	0	0	0	1	1	0	0	0	0	0
AT5G09710	830830	ensembl_gene_id	A. thaliana	830830	A. thaliana	AT5G09710	miscRNA		0	0	0	0	0	0	0	0	0	0	0	0	0	0	0	0	0	0	0	0
AT3G20340	821578	ensembl_gene_id	A. thaliana	821578	A. thaliana	AT3G20340	protein expression protein	GO:0006979 response to oxidative stress;GO:0006950 response to stress;GO:0050896 response to stimulus	0	1	0	0	0	0	0	0	0	0	0	0	0	0	0	0	0	0	0	0
AT1G28360	839732	ensembl_gene_id	A. thaliana	839732	A. thaliana	ERF12	ERF domain protein 12	GO:0009873 ethylene-activated signaling pathway;GO:0071369 cellular response to ethylene stimulus;GO:0000160 phosphorelay signal transduction system	0	0	0	0	0	0	0	0	0	1	0	0	0	0	0	0	0	0	0	0
AT1G19610	838548	ensembl_gene_id	A. thaliana	838548	A. thaliana	PDF1.4	defensin-like protein	GO:0006952 defense response;GO:0006950 response to stress;GO:0050896 response to stimulus	0	0	0	0	0	0	0	0	0	0	0	0	0	0	0	0	0	0	0	0
AT5G06090	830496	ensembl_gene_id	A. thaliana	830496	A. thaliana	GPAT7	glycerol-3-phosphate acyltransferase 7	GO:0010143 cutin biosynthetic process;GO:0016024 CDP-diacylglycerol biosynthetic process;GO:0046341 CDP-diacylglycerol metabolic process	0	0	0	0	0	0	0	0	0	0	0	0	0	0	0	0	0	0	0	0
AT3G53150	824481	ensembl_gene_id	A. thaliana	824481	A. thaliana	UGT73D1	UDP-glucosyl transferase 73D1		0	0	0	0	0	0	0	0	0	0	0	0	0	0	0	0	0	0	0	0
AT5G60250	836147	ensembl_gene_id	A. thaliana	836147	A. thaliana	AT5G60250	zinc finger (C3HC4-type RING finger) family protein	GO:0032436 positive regulation of proteasomal ubiquitin-dependent protein catabolic process;GO:0032434 regulation of proteasomal ubiquitin-dependent protein catabolic process;GO:1901800 positive regulation of proteasomal protein catabolic process	0	0	0	0	0	0	0	0	0	0	0	0	0	0	0	0	0	0	0	0
AT5G13150	831154	ensembl_gene_id	A. thaliana	831154	A. thaliana	EXO70C1	exocyst subunit exo70 family protein C1	GO:0080092 regulation of pollen tube growth;GO:0010769 regulation of cell morphogenesis involved in differentiation;GO:0006887 exocytosis	0	0	0	0	0	0	0	0	0	0	0	0	0	0	0	0	0	0	0	0
AT3G07150	819901	ensembl_gene_id	A. thaliana	819901	A. thaliana	AT3G07150	amino acid-ligase	GO:0008150 biological_process	0	0	0	0	0	0	0	0	0	0	0	0	0	0	0	0	0	0	0	0
AT1G70460	843382	ensembl_gene_id	A. thaliana	843382	A. thaliana	PERK13	root hair specific 10	GO:0006468 protein phosphorylation;GO:0016310 phosphorylation;GO:0006796 phosphate-containing compound metabolic process	0	0	0	0	0	0	0	0	0	0	0	0	0	0	0	0	0	0	0	0
AT3G22840	821855	ensembl_gene_id	A. thaliana	821855	A. thaliana	ELIP1	Chlorophyll A-B binding family protein	GO:0070141 response to UV-A;GO:0071492 cellular response to UV-A;GO:0071486 cellular response to high light intensity	0	1	0	0	0	0	0	0	0	0	1	0	1	1	0	0	0	0	1	0
AT1G20400	838629	ensembl_gene_id	A. thaliana	838629	A. thaliana	AT1G20400	hypothetical protein (DUF1204)	GO:0008150 biological_process	0	0	0	0	0	0	0	0	0	0	0	0	0	0	0	0	0	0	0	0
AT2G25090	817047	ensembl_gene_id	A. thaliana	817047	A. thaliana	CIPK16	CBL-interacting protein kinase 16	GO:0006814 sodium ion transport;GO:0042538 hyperosmotic salinity response;GO:0006972 hyperosmotic response	0	1	0	0	0	0	0	0	0	0	0	0	0	0	0	0	0	0	0	1
AT3G47340	823888	ensembl_gene_id	A. thaliana	823888	A. thaliana	ASN1	glutamine-dependent asparagine synthase 1	GO:0006529 asparagine biosynthetic process;GO:0070981 L-asparagine biosynthetic process;GO:0070982 L-asparagine metabolic process	0	0	0	0	0	0	0	0	0	0	0	0	0	0	0	0	0	0	0	0
AT3G58070	824976	ensembl_gene_id	A. thaliana	824976	A. thaliana	GIS	C2H2 and C2HC zinc fingers superfamily protein	GO:0010091 trichome branching;GO:0010090 trichome morphogenesis;GO:0010026 trichome differentiation	0	0	1	1	0	0	0	0	0	0	0	0	0	0	0	0	0	0	0	0
AT2G43510	818952	ensembl_gene_id	A. thaliana	818952	A. thaliana	TI1	trypsin inhibitor protein 1	GO:0050832 defense response to fungus;GO:0009620 response to fungus;GO:0098542 defense response to other organism	0	0	0	0	0	1	0	0	0	0	0	0	0	0	0	0	0	0	0	0
AT1G76600	843993	ensembl_gene_id	A. thaliana	843993	A. thaliana	AT1G76600	poly polymerase	GO:0071456 cellular response to hypoxia;GO:0036294 cellular response to decreased oxygen levels;GO:0071453 cellular response to oxygen levels	1	0	0	0	0	1	0	0	0	0	0	0	0	0	0	0	0	0	0	0
AT4G33020	829439	ensembl_gene_id	A. thaliana	829439	A. thaliana	ZIP9	ZIP metal ion transporter family	GO:0071577 zinc ion transmembrane transport;GO:0006829 zinc ion transport;GO:0010043 response to zinc ion	0	0	1	0	0	0	0	0	0	0	0	0	0	0	0	0	0	0	0	0
AT5G48570	834913	ensembl_gene_id	A. thaliana	834913	A. thaliana	AT5G48570	FKBP-type peptidyl-prolyl cis-trans isomerase family protein	GO:0070370 cellular heat acclimation;GO:0000413 protein peptidyl-prolyl isomerization;GO:0018208 peptidyl-proline modification	0	1	0	0	0	0	0	0	0	0	1	0	0	0	0	0	0	0	0	0
AT4G10695	826663	ensembl_gene_id	A. thaliana	826663	A. thaliana	AT4G10695	CDC68-like protein	GO:0008150 biological_process	0	0	0	0	0	0	0	0	0	0	0	0	0	0	0	0	0	0	0	0
AT5G21050	832229	ensembl_gene_id	A. thaliana	832229	A. thaliana	AT5G21050	hyccin	GO:0072659 protein localization to plasma membrane;GO:1990778 protein localization to cell periphery;GO:0046854 phosphatidylinositol phosphate biosynthetic process	0	0	0	0	0	0	0	0	0	0	0	0	0	0	0	0	0	0	0	0
AT1G53470	841782	ensembl_gene_id	A. thaliana	841782	A. thaliana	MSL4	mechanosensitive channel of small conductance-like 4	GO:0006820 anion transport;GO:0006811 ion transport;GO:0006810 transport	0	0	0	0	0	0	0	0	0	0	0	0	0	0	0	0	0	0	0	0
AT4G12400	826849	ensembl_gene_id	A. thaliana	826849	A. thaliana	Hop3	stress-inducible protein	GO:0051131 chaperone-mediated protein complex assembly;GO:0010286 heat acclimation;GO:0009408 response to heat	0	1	0	0	0	0	0	0	0	0	1	0	0	0	0	0	0	0	0	0
AT1G30720	839952	ensembl_gene_id	A. thaliana	839952	A. thaliana	AT1G30720	FAD-binding Berberine family protein	GO:0071456 cellular response to hypoxia;GO:0036294 cellular response to decreased oxygen levels;GO:0071453 cellular response to oxygen levels	1	0	0	0	0	0	0	0	0	0	0	0	0	0	0	0	0	0	0	0
AT1G35230	840412	ensembl_gene_id	A. thaliana	840412	A. thaliana	AGP5	arabinogalactan protein 5		0	0	0	0	0	0	0	0	0	0	0	0	0	0	0	0	0	0	0	0
AT5G12030	831076	ensembl_gene_id	A. thaliana	831076	A. thaliana	HSP17.6A	heat shock protein 17.6A	GO:0051259 protein complex oligomerization;GO:0006972 hyperosmotic response;GO:0042542 response to hydrogen peroxide	1	1	1	0	0	0	0	0	0	0	0	0	0	0	0	0	0	0	0	1
AT1G73260	843660	ensembl_gene_id	A. thaliana	843660	A. thaliana	KTI1	kunitz trypsin inhibitor 1	GO:0002238 response to molecule of fungal origin;GO:0009625 response to insect;GO:0002237 response to molecule of bacterial origin	0	1	1	0	0	1	0	0	0	0	0	0	0	0	0	0	0	0	0	0
AT2G15220	816011	ensembl_gene_id	A. thaliana	816011	A. thaliana	AT2G15220	Plant basic secretory protein (BSP) family protein		0	0	0	0	0	0	0	0	0	0	0	0	0	0	0	0	0	0	0	0
AT4G18280	827554	ensembl_gene_id	A. thaliana	827554	A. thaliana	AT4G18280	glycine-rich cell wall protein-like protein	GO:0006950 response to stress;GO:0050896 response to stimulus;GO:0008150 biological_process	0	0	0	0	0	0	0	0	0	0	0	0	0	0	0	0	0	0	0	0
AT1G30370	839917	ensembl_gene_id	A. thaliana	839917	A. thaliana	DLAH	alpha/beta-Hydrolases superfamily protein	GO:0010214 seed coat development;GO:0048316 seed development;GO:0010154 fruit development	0	0	0	0	0	0	0	0	0	0	0	0	0	0	0	0	1	0	0	0
AT5G53990	835482	ensembl_gene_id	A. thaliana	835482	A. thaliana	AT5G53990	UDP-Glycosyltransferase superfamily protein		0	0	0	0	0	0	0	0	0	0	0	0	0	0	0	0	0	0	0	0
AT5G11140	830982	ensembl_gene_id	A. thaliana	830982	A. thaliana	AT5G11140	phospholipase-like protein (PEARLI 4) family protein		0	0	0	0	0	0	0	0	0	0	0	0	0	0	0	0	0	0	0	0
AT2G33280	817891	ensembl_gene_id	A. thaliana	817891	A. thaliana	AT2G33280	Major facilitator superfamily protein		0	0	0	0	0	0	0	0	0	0	0	0	0	0	0	0	0	0	0	0
AT5G02260	831736	ensembl_gene_id	A. thaliana	831736	A. thaliana	EXPA9	expansin A9	GO:0009828 plant-type cell wall loosening;GO:0009827 plant-type cell wall modification;GO:0009664 plant-type cell wall organization	0	0	0	0	0	0	0	0	0	0	0	0	0	0	0	0	0	0	0	0
AT2G04040	814938	ensembl_gene_id	A. thaliana	814938	A. thaliana	DTX1	MATE efflux family protein	GO:0015691 cadmium ion transport;GO:0051238 sequestering of metal ion;GO:0046618 xenobiotic export	0	0	0	0	0	0	0	0	0	0	0	0	0	0	0	0	0	0	0	0
AT4G00250	828046	ensembl_gene_id	A. thaliana	828046	A. thaliana	AT4G00250	DNA-binding storekeeper protein-related transcriptional regulator	GO:0071333 cellular response to glucose stimulus;GO:0071326 cellular response to monosaccharide stimulus;GO:0071331 cellular response to hexose stimulus	0	0	0	0	0	0	0	0	0	1	0	0	0	0	0	0	0	0	0	0
AT4G23680	828468	ensembl_gene_id	A. thaliana	828468	A. thaliana	AT4G23680	Polyketide cyclase/dehydrase and lipid transport superfamily protein	GO:0006952 defense response;GO:0006950 response to stress;GO:0050896 response to stimulus	0	0	0	0	0	0	0	0	0	0	0	0	0	0	0	0	0	0	0	0
AT5G47810	834832	ensembl_gene_id	A. thaliana	834832	A. thaliana	PFK2	phosphofructokinase 2	GO:0006002 fructose 6-phosphate metabolic process;GO:0006096 glycolytic process;GO:0006757 ATP generation from ADP	0	0	0	0	0	0	0	0	0	0	0	0	0	0	0	0	0	0	0	0
AT3G15357	820774	ensembl_gene_id	A. thaliana	820774	A. thaliana	AT3G15357	phosphopantothenoylcysteine decarboxylase subunit	GO:0008150 biological_process	0	0	0	0	0	0	0	0	0	0	0	0	0	0	0	0	0	0	0	0
AT1G24095	10723023	ensembl_gene_id	A. thaliana	10723023	A. thaliana	AT1G24095	Putative thiol-disulfide oxidoreductase DCC	GO:0008150 biological_process	0	0	0	0	0	0	0	0	0	0	0	0	0	0	0	0	0	0	0	0
AT3G02840	821225	ensembl_gene_id	A. thaliana	821225	A. thaliana	AT3G02840	ARM repeat superfamily protein	GO:0010193 response to ozone;GO:0000302 response to reactive oxygen species;GO:0006979 response to oxidative stress	0	1	1	0	0	0	0	0	0	0	0	0	0	0	0	0	0	0	0	0
AT1G74310	843771	ensembl_gene_id	A. thaliana	843771	A. thaliana	HSP101	heat shock protein 101	GO:0043335 protein unfolding;GO:0045727 positive regulation of translation;GO:0034250 positive regulation of cellular amide metabolic process	1	1	0	0	0	0	0	0	0	0	1	0	0	0	0	0	0	0	0	0
AT1G11100	837651	ensembl_gene_id	A. thaliana	837651	A. thaliana	AT1G11100	SNF2 domain-containing protein / helicase domain-containing protein / zinc finger protein-like protein		0	0	0	0	0	0	0	0	0	0	0	0	0	0	0	0	0	0	0	0
AT2G04500	814991	ensembl_gene_id	A. thaliana	814991	A. thaliana	AT2G04500	Cysteine/Histidine-rich C1 domain family protein		0	0	0	0	0	0	0	0	0	0	0	0	0	0	0	0	0	0	0	0
AT1G60190	842314	ensembl_gene_id	A. thaliana	842314	A. thaliana	PUB19	ARM repeat superfamily protein	GO:0010029 regulation of seed germination;GO:1900140 regulation of seedling development;GO:0048580 regulation of post-embryonic development	0	0	0	0	0	0	0	0	0	0	0	0	1	0	0	0	0	0	0	0
AT3G13790	820591	ensembl_gene_id	A. thaliana	820591	A. thaliana	ATBFRUCT1	Glycosyl hydrolases family 32 protein	GO:0009611 response to wounding;GO:0050832 defense response to fungus;GO:0009620 response to fungus	0	0	0	0	0	1	0	0	0	0	0	0	0	0	0	0	0	0	0	0
AT5G42510	834258	ensembl_gene_id	A. thaliana	834258	A. thaliana	AT5G42510	Disease resistance-responsive (dirigent-like protein) family protein		0	0	0	0	0	0	0	0	0	0	0	0	0	0	0	0	0	0	0	0
AT4G34860	829638	ensembl_gene_id	A. thaliana	829638	A. thaliana	A/N-InvB	Plant neutral invertase family protein	GO:0005987 sucrose catabolic process;GO:0046352 disaccharide catabolic process;GO:0009313 oligosaccharide catabolic process	0	0	0	0	0	0	0	0	0	0	0	0	0	0	0	0	0	0	0	0
AT5G59720	836093	ensembl_gene_id	A. thaliana	836093	A. thaliana	HSP18.2	heat shock protein 18.2	GO:0051259 protein complex oligomerization;GO:0010286 heat acclimation;GO:0042542 response to hydrogen peroxide	0	1	1	0	0	0	0	0	0	0	1	0	0	0	0	0	0	0	0	0
AT2G20515	816573	ensembl_gene_id	A. thaliana	816573	A. thaliana	AT2G20515	pollen Ole e I family allergen protein	GO:0008150 biological_process	0	0	0	0	0	0	0	0	0	0	0	0	0	0	0	0	0	0	0	0
AT2G45420	819150	ensembl_gene_id	A. thaliana	819150	A. thaliana	LBD18	LOB domain-containing protein 18	GO:1990110 callus formation;GO:0042060 wound healing;GO:0010089 xylem development	0	0	0	0	0	0	1	0	0	1	0	0	0	0	0	0	0	0	0	0
AT1G02650	837951	ensembl_gene_id	A. thaliana	837951	A. thaliana	AT1G02650	Tetratricopeptide repeat (TPR)-like superfamily protein		0	0	0	0	0	0	0	0	0	0	0	0	0	0	0	0	0	0	0	0
AT2G02010	814732	ensembl_gene_id	A. thaliana	814732	A. thaliana	GAD4	glutamate decarboxylase 4	GO:0006538 glutamate catabolic process;GO:0043649 dicarboxylic acid catabolic process;GO:0009065 glutamine family amino acid catabolic process	0	0	0	0	0	0	0	0	0	0	0	0	0	0	0	0	0	0	0	0
AT5G25830	832652	ensembl_gene_id	A. thaliana	832652	A. thaliana	GATA12	GATA transcription factor 12	GO:1905177 tracheary element differentiation;GO:0007623 circadian rhythm;GO:0048511 rhythmic process	0	0	0	0	0	0	0	0	0	0	0	0	0	0	0	0	0	0	0	0
AT1G21550	838756	ensembl_gene_id	A. thaliana	838756	A. thaliana	AT1G21550	Calcium-binding EF-hand family protein	GO:0071456 cellular response to hypoxia;GO:0036294 cellular response to decreased oxygen levels;GO:0071453 cellular response to oxygen levels	1	0	0	0	0	0	0	0	0	0	0	0	0	0	0	0	0	0	0	0
AT1G03070	839581	ensembl_gene_id	A. thaliana	839581	A. thaliana	AT1G03070	Bax inhibitor-1 family protein	GO:0008150 biological_process	0	0	0	0	0	0	0	0	0	0	0	0	0	0	0	0	0	0	0	0
AT1G79680	844307	ensembl_gene_id	A. thaliana	844307	A. thaliana	WAKL10	WALL ASSOCIATED KINASE (WAK)-LIKE 10	GO:0007166 cell surface receptor signaling pathway;GO:0009751 response to salicylic acid;GO:0014070 response to organic cyclic compound	0	0	0	0	0	1	0	0	0	0	0	0	0	0	0	0	0	0	0	0
AT4G33070	829444	ensembl_gene_id	A. thaliana	829444	A. thaliana	AT4G33070	Thiamine pyrophosphate dependent pyruvate decarboxylase family protein	GO:0034059 response to anoxia;GO:0071456 cellular response to hypoxia;GO:0036294 cellular response to decreased oxygen levels	1	0	0	0	0	0	0	0	0	0	0	0	0	0	0	0	0	0	0	0
AT1G26800	839223	ensembl_gene_id	A. thaliana	839223	A. thaliana	AT1G26800	RING/U-box superfamily protein	GO:0061635 regulation of protein complex stability;GO:0071629 cytoplasm protein quality control by the ubiquitin-proteasome system;GO:0140455 cytoplasm protein quality control	1	0	0	0	0	0	0	0	1	1	0	0	0	0	0	0	0	0	0	0
AT4G40070	830170	ensembl_gene_id	A. thaliana	830170	A. thaliana	AT4G40070	RING/U-box superfamily protein	GO:0016567 protein ubiquitination;GO:0032446 protein modification by small protein conjugation;GO:0070647 protein modification by small protein conjugation or removal	0	0	0	0	0	0	0	0	0	0	0	0	0	0	0	0	0	0	0	0
AT1G76410	843974	ensembl_gene_id	A. thaliana	843974	A. thaliana	ATL8	RING/U-box superfamily protein	GO:0016567 protein ubiquitination;GO:0032446 protein modification by small protein conjugation;GO:0070647 protein modification by small protein conjugation or removal	0	0	0	0	0	0	0	0	0	0	0	0	0	0	0	0	0	0	0	0
AT1G13530	837913	ensembl_gene_id	A. thaliana	837913	A. thaliana	AT1G13530	hypothetical protein (DUF1262)	GO:0008150 biological_process	0	0	0	0	0	0	0	0	0	0	0	0	0	0	0	0	0	0	0	0
AT2G34610	818026	ensembl_gene_id	A. thaliana	818026	A. thaliana	AT2G34610	cotton fiber protein	GO:0008150 biological_process	0	0	0	0	0	0	0	0	0	0	0	0	0	0	0	0	0	0	0	0
AT1G24540	839069	ensembl_gene_id	A. thaliana	839069	A. thaliana	CYP86C1	cytochrome P450, family 86, subfamily C, polypeptide 1		0	0	0	0	0	0	0	0	0	0	0	0	0	0	0	0	0	0	0	0
AT1G73620	843696	ensembl_gene_id	A. thaliana	843696	A. thaliana	AT1G73620	Pathogenesis-related thaumatin superfamily protein	GO:0006952 defense response;GO:0006950 response to stress;GO:0050896 response to stimulus	0	0	0	0	0	0	0	0	0	0	0	0	0	0	0	0	0	0	0	0
AT1G10220	28717228	ensembl_gene_id	A. thaliana	28717228	A. thaliana	AT1G10220	ZCF37	GO:0008150 biological_process	0	0	0	0	0	0	0	0	0	0	0	0	0	0	0	0	0	0	0	0
AT1G03230	838532	ensembl_gene_id	A. thaliana	838532	A. thaliana	AT1G03230	Eukaryotic aspartyl protease family protein		0	0	0	0	0	0	0	0	0	0	0	0	0	0	0	0	0	0	0	0
AT5G45990	834639	ensembl_gene_id	A. thaliana	834639	A. thaliana	AT5G45990	crooked neck protein, putative / cell cycle protein	GO:0000398 mRNA splicing, via spliceosome;GO:0000375 RNA splicing, via transesterification reactions;GO:0000377 RNA splicing, via transesterification reactions with bulged adenosine as nucleophile	0	0	0	0	0	0	0	0	0	0	0	0	0	0	0	0	0	0	0	0
AT4G21320	827880	ensembl_gene_id	A. thaliana	827880	A. thaliana	HSA32	Aldolase-type TIM barrel family protein	GO:0010286 heat acclimation;GO:0009408 response to heat;GO:0010608 posttranscriptional regulation of gene expression	0	1	0	0	0	0	0	0	0	0	1	0	0	0	0	0	0	0	0	0
AT5G57390	835845	ensembl_gene_id	A. thaliana	835845	A. thaliana	AIL5	AINTEGUMENTA-like 5	GO:0040019 positive regulation of embryonic development;GO:0060774 auxin mediated signaling pathway involved in phyllotactic patterning;GO:0060772 leaf phyllotactic patterning	0	0	0	0	0	0	1	1	0	1	0	0	0	0	0	0	0	0	0	0
AT1G80820	844421	ensembl_gene_id	A. thaliana	844421	A. thaliana	CCR2	cinnamoyl coa reductase	GO:0042754 negative regulation of circadian rhythm;GO:0009809 lignin biosynthetic process;GO:0009808 lignin metabolic process	0	1	0	0	0	0	0	0	0	0	0	0	0	1	0	0	0	0	0	0
AT2G36210	818193	ensembl_gene_id	A. thaliana	818193	A. thaliana	AT2G36210	SAUR-like auxin-responsive protein family	GO:0009733 response to auxin;GO:0009725 response to hormone;GO:0009719 response to endogenous stimulus	0	0	0	0	0	0	0	0	0	0	0	0	0	0	0	1	0	0	0	0
AT3G02550	821112	ensembl_gene_id	A. thaliana	821112	A. thaliana	LBD41	LOB domain-containing protein 41	GO:0071456 cellular response to hypoxia;GO:0036294 cellular response to decreased oxygen levels;GO:0071453 cellular response to oxygen levels	1	0	0	0	0	0	0	0	0	0	0	0	0	0	0	0	0	0	0	0
AT3G48020	823957	ensembl_gene_id	A. thaliana	823957	A. thaliana	AT3G48020	hypothetical protein	GO:0008150 biological_process	0	0	0	0	0	0	0	0	0	0	0	0	0	0	0	0	0	0	0	0
AT2G45220	819130	ensembl_gene_id	A. thaliana	819130	A. thaliana	AT2G45220	Plant invertase/pectin methylesterase inhibitor superfamily	GO:0050829 defense response to Gram-negative bacterium;GO:0045490 pectin catabolic process;GO:0000272 polysaccharide catabolic process	0	0	0	0	0	1	0	0	0	0	0	0	0	0	0	0	0	0	0	0
AT1G17960	838375	ensembl_gene_id	A. thaliana	838375	A. thaliana	AT1G17960	Threonyl-tRNA synthetase	GO:0006435 threonyl-tRNA aminoacylation;GO:0006418 tRNA aminoacylation for protein translation;GO:0043038 amino acid activation	0	0	0	0	0	0	0	0	0	0	0	0	0	0	0	0	0	0	0	0
AT2G46740	819287	ensembl_gene_id	A. thaliana	819287	A. thaliana	GulLO5	D-arabinono-1,4-lactone oxidase family protein	GO:0019853 L-ascorbic acid biosynthetic process;GO:1901336 lactone biosynthetic process;GO:0019852 L-ascorbic acid metabolic process	0	0	0	0	0	0	0	0	0	0	0	0	0	0	0	0	0	0	0	0
AT5G56370	835738	ensembl_gene_id	A. thaliana	835738	A. thaliana	AT5G56370	F-box/RNI-like/FBD-like domains-containing protein	GO:0008150 biological_process	0	0	0	0	0	0	0	0	0	0	0	0	0	0	0	0	0	0	0	0
AT1G20350	838623	ensembl_gene_id	A. thaliana	838623	A. thaliana	TIM17-1	translocase inner membrane subunit 17-1	GO:0030150 protein import into mitochondrial matrix;GO:0044743 protein transmembrane import into intracellular organelle;GO:0006626 protein targeting to mitochondrion	0	0	0	0	0	0	0	0	0	0	0	0	0	0	0	0	0	0	0	0
AT2G39350	818520	ensembl_gene_id	A. thaliana	818520	A. thaliana	ABCG1	ABC-2 type transporter family protein	GO:0010208 pollen wall assembly;GO:0010927 cellular component assembly involved in morphogenesis;GO:0032989 cellular component morphogenesis	0	0	0	0	0	0	0	0	0	0	0	0	0	0	0	0	0	0	0	0
AT4G26200	828726	ensembl_gene_id	A. thaliana	828726	A. thaliana	ACS7	1-amino-cyclopropane-1-carboxylate synthase 7	GO:0009692 ethylene metabolic process;GO:0009693 ethylene biosynthetic process;GO:0043449 cellular alkene metabolic process	0	0	0	0	0	0	0	0	0	0	0	0	0	0	0	0	0	0	0	0
AT2G34340	817996	ensembl_gene_id	A. thaliana	817996	A. thaliana	AT2G34340	senescence regulator (Protein of unknown function, DUF584)	GO:0009739 response to gibberellin;GO:0033993 response to lipid;GO:0009725 response to hormone	0	0	1	1	0	0	0	0	0	0	0	0	0	0	0	0	0	0	0	0
AT3G24780	822076	ensembl_gene_id	A. thaliana	822076	A. thaliana	AT3G24780	Uncharacterized conserved protein UCP015417, vWA	GO:0008150 biological_process	0	0	0	0	0	0	0	0	0	0	0	0	0	0	0	0	0	0	0	0
AT5G61820	836304	ensembl_gene_id	A. thaliana	836304	A. thaliana	AT5G61820	stress up-regulated Nod 19 protein	GO:0008150 biological_process	0	0	0	0	0	0	0	0	0	0	0	0	0	0	0	0	0	0	0	0
AT4G23220	828421	ensembl_gene_id	A. thaliana	828421	A. thaliana	CRK14	cysteine-rich RECEPTOR-like kinase		0	0	0	0	0	0	0	0	0	0	0	0	0	0	0	0	0	0	0	0
AT2G16570	816156	ensembl_gene_id	A. thaliana	816156	A. thaliana	ASE1	GLN phosphoribosyl pyrophosphate amidotransferase 1	GO:0009113 purine nucleobase biosynthetic process;GO:0006189 'de novo' IMP biosynthetic process;GO:0006188 IMP biosynthetic process	0	0	0	0	0	0	0	0	0	0	0	0	0	0	0	0	0	0	0	0
AT1G79360	844274	ensembl_gene_id	A. thaliana	844274	A. thaliana	OCT2	organic cation/carnitine transporter 2	GO:0055085 transmembrane transport;GO:0006810 transport;GO:0051234 establishment of localization	0	0	0	0	0	0	0	0	0	0	0	0	0	0	0	0	0	0	0	0
AT4G28140	828929	ensembl_gene_id	A. thaliana	828929	A. thaliana	AT4G28140	Integrase-type DNA-binding superfamily protein	GO:0009408 response to heat;GO:0009266 response to temperature stimulus;GO:0006355 regulation of transcription, DNA-templated	0	1	0	0	0	0	0	0	0	0	0	0	0	0	0	0	0	0	0	0
AT2G43620	818964	ensembl_gene_id	A. thaliana	818964	A. thaliana	AT2G43620	Chitinase family protein	GO:0016998 cell wall macromolecule catabolic process;GO:0044036 cell wall macromolecule metabolic process;GO:0071554 cell wall organization or biogenesis	0	0	0	0	0	0	0	0	0	0	0	0	0	0	0	0	0	0	0	0
AT1G65610	842872	ensembl_gene_id	A. thaliana	842872	A. thaliana	KOR2	Six-hairpin glycosidases superfamily protein		0	0	0	0	0	0	0	0	0	0	0	0	0	0	0	0	0	0	0	0
AT4G31730	829301	ensembl_gene_id	A. thaliana	829301	A. thaliana	GDU1	glutamine dumper 1	GO:0006868 glutamine transport;GO:0010585 glutamine secretion;GO:0032890 regulation of organic acid transport	0	0	0	0	0	0	0	0	0	0	0	0	0	0	0	0	0	0	0	0
AT1G68440	843173	ensembl_gene_id	A. thaliana	843173	A. thaliana	AT1G68440	transmembrane protein	GO:0008150 biological_process	0	0	0	0	0	0	0	0	0	0	0	0	0	0	0	0	0	0	0	0
AT4G28790	829000	ensembl_gene_id	A. thaliana	829000	A. thaliana	AT4G28790	basic helix-loop-helix (bHLH) DNA-binding superfamily protein	GO:0006355 regulation of transcription, DNA-templated;GO:1903506 regulation of nucleic acid-templated transcription;GO:2001141 regulation of RNA biosynthetic process	0	0	0	0	0	0	0	0	0	0	0	0	0	0	0	0	0	0	0	0
AT3G03170	821064	ensembl_gene_id	A. thaliana	821064	A. thaliana	AT3G03170	hypothetical protein		0	0	0	0	0	0	0	0	0	0	0	0	0	0	0	0	0	0	0	0
AT4G20830	827831	ensembl_gene_id	A. thaliana	827831	A. thaliana	AT4G20830	FAD-binding Berberine family protein	GO:0050832 defense response to fungus;GO:0009620 response to fungus;GO:0006979 response to oxidative stress	0	1	0	0	0	1	0	0	0	0	0	0	0	0	0	0	0	0	0	0
AT5G64510	836572	ensembl_gene_id	A. thaliana	836572	A. thaliana	TIN1	tunicamycin induced protein	GO:0009555 pollen development;GO:0048229 gametophyte development;GO:0007275 multicellular organism development	0	0	0	0	0	0	0	0	0	0	0	0	0	0	0	0	0	0	0	0
AT3G22100	821772	ensembl_gene_id	A. thaliana	821772	A. thaliana	AT3G22100	basic helix-loop-helix (bHLH) DNA-binding superfamily protein	GO:0006357 regulation of transcription by RNA polymerase II;GO:0006355 regulation of transcription, DNA-templated;GO:1903506 regulation of nucleic acid-templated transcription	0	0	0	0	0	0	0	0	0	0	0	0	0	0	0	0	0	0	0	0
AT1G13420	837902	ensembl_gene_id	A. thaliana	837902	A. thaliana	ST4B	sulfotransferase 4B	GO:0051923 sulfation;GO:0009735 response to cytokinin;GO:0006790 sulfur compound metabolic process	0	0	0	0	0	0	0	0	0	0	0	0	0	0	0	0	0	0	0	0
AT1G24140	839026	ensembl_gene_id	A. thaliana	839026	A. thaliana	AT1G24140	Matrixin family protein	GO:0030574 collagen catabolic process;GO:0032963 collagen metabolic process;GO:0030198 extracellular matrix organization	0	0	0	0	0	1	0	0	0	0	0	0	0	0	0	0	0	0	0	0
AT1G64500	842758	ensembl_gene_id	A. thaliana	842758	A. thaliana	AT1G64500	Glutaredoxin family protein	GO:0051017 actin filament bundle assembly;GO:0061572 actin filament bundle organization;GO:0009902 chloroplast relocation	0	0	0	0	0	0	0	0	0	0	0	0	0	0	0	0	0	0	0	0
AT5G04770	830355	ensembl_gene_id	A. thaliana	830355	A. thaliana	CAT6	cationic amino acid transporter 6	GO:0003333 amino acid transmembrane transport;GO:0006865 amino acid transport;GO:1905039 carboxylic acid transmembrane transport	0	0	0	0	0	0	0	0	0	0	0	0	0	0	0	0	0	0	0	0
AT5G21280	832258	ensembl_gene_id	A. thaliana	832258	A. thaliana	AT5G21280	hydroxyproline-rich glycoprotein family protein	GO:0006979 response to oxidative stress;GO:0006950 response to stress;GO:0050896 response to stimulus	0	1	0	0	0	0	0	0	0	0	0	0	0	0	0	0	0	0	0	0
AT2G18620	816377	ensembl_gene_id	A. thaliana	816377	A. thaliana	AT2G18620	Terpenoid synthases superfamily protein	GO:0033385 geranylgeranyl diphosphate metabolic process;GO:0033386 geranylgeranyl diphosphate biosynthetic process;GO:0033383 geranyl diphosphate metabolic process	0	0	0	0	0	0	0	0	0	0	0	0	0	0	0	0	0	0	0	0
AT2G45750	819183	ensembl_gene_id	A. thaliana	819183	A. thaliana	AT2G45750	S-adenosyl-L-methionine-dependent methyltransferases superfamily protein		0	0	0	0	0	0	0	0	0	0	0	0	0	0	0	0	0	0	0	0
AT3G26230	822224	ensembl_gene_id	A. thaliana	822224	A. thaliana	CYP71B24	cytochrome P450, family 71, subfamily B, polypeptide 24		0	0	0	0	0	0	0	0	0	0	0	0	0	0	0	0	0	0	0	0
AT1G73810	843717	ensembl_gene_id	A. thaliana	843717	A. thaliana	AT1G73810	Core-2/I-branching beta-1,6-N-acetylglucosaminyltransferase family protein		0	0	0	0	0	0	0	0	0	0	0	0	0	0	0	0	0	0	0	0
AT1G30190	839899	ensembl_gene_id	A. thaliana	839899	A. thaliana	AT1G30190	cotton fiber protein	GO:0008150 biological_process	0	0	0	0	0	0	0	0	0	0	0	0	0	0	0	0	0	0	0	0
AT5G57790	835888	ensembl_gene_id	A. thaliana	835888	A. thaliana	AT5G57790	hypothetical protein	GO:0009556 microsporogenesis;GO:0034293 sexual sporulation;GO:0043934 sporulation	0	0	0	0	0	0	0	0	0	0	0	0	0	0	0	0	0	0	0	0
AT3G48340	823992	ensembl_gene_id	A. thaliana	823992	A. thaliana	CEP2	Cysteine proteinases superfamily protein	GO:0051603 proteolysis involved in cellular protein catabolic process;GO:0044257 cellular protein catabolic process;GO:0030163 protein catabolic process	0	0	0	0	0	0	0	0	0	0	0	0	0	0	0	0	0	0	0	0
AT2G44790	819088	ensembl_gene_id	A. thaliana	819088	A. thaliana	UCC2	uclacyanin 2		0	0	0	0	0	0	0	0	0	0	0	0	0	0	0	0	0	0	0	0
AT1G79130	844254	ensembl_gene_id	A. thaliana	844254	A. thaliana	AT1G79130	SAUR-like auxin-responsive protein family		0	0	0	0	0	0	0	0	0	0	0	0	0	0	0	1	0	0	0	0
AT2G37820	818359	ensembl_gene_id	A. thaliana	818359	A. thaliana	AT2G37820	Cysteine/Histidine-rich C1 domain family protein		0	0	0	0	0	0	0	0	0	0	0	0	0	0	0	0	0	0	0	0
AT1G80160	844356	ensembl_gene_id	A. thaliana	844356	A. thaliana	GLYI7	Lactoylglutathione lyase / glyoxalase I family protein		0	0	0	0	0	0	0	0	0	0	0	0	0	0	0	0	0	0	0	0
AT3G60670	825238	ensembl_gene_id	A. thaliana	825238	A. thaliana	AT3G60670	PLATZ transcription factor family protein	GO:0008150 biological_process	0	0	0	0	0	0	0	0	0	0	0	0	0	0	0	0	0	0	0	0
AT1G29180	839792	ensembl_gene_id	A. thaliana	839792	A. thaliana	AT1G29180	Cysteine/Histidine-rich C1 domain family protein		0	0	0	0	0	0	0	0	0	0	0	0	0	0	0	0	0	0	0	0
AT4G23280	828427	ensembl_gene_id	A. thaliana	828427	A. thaliana	CRK20	cysteine-rich RLK (RECEPTOR-like protein kinase) 20	GO:0012501 programmed cell death;GO:0008219 cell death;GO:0009751 response to salicylic acid	0	0	0	0	0	1	0	0	0	0	0	0	0	0	0	0	0	0	0	0
AT2G01300	814658	ensembl_gene_id	A. thaliana	814658	A. thaliana	AT2G01300	mediator of RNA polymerase II transcription subunit	GO:0008150 biological_process	0	0	0	0	0	0	0	0	0	0	0	0	0	0	0	0	0	0	0	0
AT5G47600	834810	ensembl_gene_id	A. thaliana	834810	A. thaliana	AT5G47600	HSP20-like chaperones superfamily protein	GO:0008150 biological_process	0	0	0	0	0	0	0	0	0	0	0	0	0	0	0	0	0	0	0	0
AT2G46990	819313	ensembl_gene_id	A. thaliana	819313	A. thaliana	IAA20	indole-3-acetic acid inducible 20	GO:0009647 skotomorphogenesis;GO:0010588 cotyledon vascular tissue pattern formation;GO:0048826 cotyledon morphogenesis	0	0	0	0	0	0	1	0	0	0	0	0	0	0	0	1	1	0	0	0
AT3G50410	824205	ensembl_gene_id	A. thaliana	824205	A. thaliana	OBP1	OBF binding protein 1	GO:0045787 positive regulation of cell cycle;GO:0009751 response to salicylic acid;GO:0042545 cell wall modification	0	0	0	0	0	1	0	0	0	0	0	0	0	0	0	0	0	0	0	0
AT3G03280	821302	ensembl_gene_id	A. thaliana	821302	A. thaliana	AT3G03280	hypothetical protein	GO:0071456 cellular response to hypoxia;GO:0036294 cellular response to decreased oxygen levels;GO:0071453 cellular response to oxygen levels	1	0	0	0	0	1	0	0	0	0	0	0	0	0	0	0	0	0	0	0
AT1G07160	837227	ensembl_gene_id	A. thaliana	837227	A. thaliana	AT1G07160	Protein phosphatase 2C family protein	GO:0006470 protein dephosphorylation;GO:0016311 dephosphorylation;GO:0006796 phosphate-containing compound metabolic process	0	0	0	0	0	0	0	0	0	0	0	0	0	0	0	0	0	0	0	0
AT4G14365	827080	ensembl_gene_id	A. thaliana	827080	A. thaliana	XBAT34	hypothetical protein	GO:0016567 protein ubiquitination;GO:0032446 protein modification by small protein conjugation;GO:0070647 protein modification by small protein conjugation or removal	0	0	0	0	0	0	0	0	0	0	0	0	0	0	0	0	0	0	0	0
AT5G12930	831133	ensembl_gene_id	A. thaliana	831133	A. thaliana	AT5G12930	inactive rhomboid protein	GO:0008150 biological_process	0	0	0	0	0	0	0	0	0	0	0	0	0	0	0	0	0	0	0	0
AT5G44700	834499	ensembl_gene_id	A. thaliana	834499	A. thaliana	GSO2	Leucine-rich repeat transmembrane protein kinase	GO:0042659 regulation of cell fate specification;GO:0010453 regulation of cell fate commitment;GO:0090708 specification of plant organ axis polarity	0	0	0	0	1	0	1	0	0	0	0	0	0	0	0	0	1	0	0	0
AT1G30860	839970	ensembl_gene_id	A. thaliana	839970	A. thaliana	AT1G30860	RING/U-box superfamily protein		0	0	0	0	0	0	0	0	0	0	0	0	0	0	0	0	0	0	0	0
AT5G51160	835190	ensembl_gene_id	A. thaliana	835190	A. thaliana	AT5G51160	Ankyrin repeat family protein	GO:0008150 biological_process	0	0	0	0	0	0	0	0	0	0	0	0	0	0	0	0	0	0	0	0
AT4G23570	828457	ensembl_gene_id	A. thaliana	828457	A. thaliana	SGT1A	phosphatase-like protein	GO:0050821 protein stabilization;GO:0031647 regulation of protein stability;GO:1900150 regulation of defense response to fungus	1	0	0	0	0	1	0	0	0	1	0	0	0	0	0	0	1	0	0	0
AT2G41380	818736	ensembl_gene_id	A. thaliana	818736	A. thaliana	AT2G41380	S-adenosyl-L-methionine-dependent methyltransferases superfamily protein		0	0	0	0	0	0	0	0	0	0	0	0	0	0	0	0	0	0	0	0
AT3G15356	820768	ensembl_gene_id	A. thaliana	820768	A. thaliana	AT3G15356	Legume lectin family protein	GO:0071323 cellular response to chitin;GO:0010200 response to chitin;GO:0071417 cellular response to organonitrogen compound	0	0	1	0	0	1	0	0	0	1	0	0	0	0	0	0	0	0	0	0
AT1G67810	843107	ensembl_gene_id	A. thaliana	843107	A. thaliana	SUFE2	sulfur E2	GO:0051176 positive regulation of sulfur metabolic process;GO:0042762 regulation of sulfur metabolic process;GO:0016226 iron-sulfur cluster assembly	0	0	0	0	0	0	0	0	0	0	0	0	0	0	0	0	0	0	0	0
AT4G25110	828614	ensembl_gene_id	A. thaliana	828614	A. thaliana	MC2	metacaspase 2	GO:0043069 negative regulation of programmed cell death;GO:0060548 negative regulation of cell death;GO:0043067 regulation of programmed cell death	0	0	0	0	0	0	0	0	0	0	0	0	0	0	0	0	0	0	0	0
AT2G24945	817033	ensembl_gene_id	A. thaliana	817033	A. thaliana	AT2G24945	transmembrane protein	GO:0008150 biological_process	0	0	0	0	0	0	0	0	0	0	0	0	0	0	0	0	0	0	0	0
AT1G23760	838987	ensembl_gene_id	A. thaliana	838987	A. thaliana	JP630	BURP domain-containing protein	GO:0008150 biological_process	0	0	0	0	0	0	0	0	0	0	0	0	0	0	0	0	0	0	0	0
AT5G51810	835256	ensembl_gene_id	A. thaliana	835256	A. thaliana	GA20OX2	gibberellin 20 oxidase 2	GO:0009686 gibberellin biosynthetic process;GO:0009685 gibberellin metabolic process;GO:0016102 diterpenoid biosynthetic process	0	0	1	1	0	0	0	0	0	0	0	0	0	0	0	0	0	1	0	0
AT2G39210	818506	ensembl_gene_id	A. thaliana	818506	A. thaliana	AT2G39210	Major facilitator superfamily protein	GO:0099587 inorganic ion import across plasma membrane;GO:0098739 import across plasma membrane;GO:0098657 import into cell	0	0	0	0	0	0	0	0	0	0	0	0	0	0	1	0	0	0	0	0
AT4G14180	827058	ensembl_gene_id	A. thaliana	827058	A. thaliana	PRD1	putative recombination initiation defect 1	GO:0042138 meiotic DNA double-strand break formation;GO:0051026 chiasma assembly;GO:0007129 homologous chromosome pairing at meiosis	0	0	0	0	0	0	0	0	0	0	0	0	0	0	0	0	0	0	0	0
AT5G57220	835828	ensembl_gene_id	A. thaliana	835828	A. thaliana	CYP81F2	cytochrome P450, family 81, subfamily F, polypeptide 2	GO:0009759 indole glucosinolate biosynthetic process;GO:0052544 defense response by callose deposition in cell wall;GO:0052482 defense response by cell wall thickening	1	0	0	0	0	1	0	0	0	0	0	0	0	0	0	0	0	0	0	0
AT5G64080	836529	ensembl_gene_id	A. thaliana	836529	A. thaliana	XYP1	Bifunctional inhibitor/lipid-transfer protein/seed storage 2S albumin superfamily protein	GO:0010089 xylem development;GO:0010087 phloem or xylem histogenesis;GO:0006869 lipid transport	0	0	0	0	0	0	0	0	0	0	0	0	0	0	0	0	0	0	0	0
AT1G72200	843552	ensembl_gene_id	A. thaliana	843552	A. thaliana	AT1G72200	RING/U-box superfamily protein	GO:0016567 protein ubiquitination;GO:0032446 protein modification by small protein conjugation;GO:0070647 protein modification by small protein conjugation or removal	0	0	0	0	0	0	0	0	0	0	0	0	0	0	0	0	0	0	0	0
AT3G12860	820468	ensembl_gene_id	A. thaliana	820468	A. thaliana	AT3G12860	NOP56-like pre RNA processing ribonucleoprotein		0	0	0	0	0	0	0	0	0	0	0	0	0	0	0	0	0	0	0	0
AT4G26120	828718	ensembl_gene_id	A. thaliana	828718	A. thaliana	AT4G26120	Ankyrin repeat family protein / BTB/POZ domain-containing protein	GO:0009862 systemic acquired resistance, salicylic acid mediated signaling pathway;GO:2000031 regulation of salicylic acid mediated signaling pathway;GO:2000022 regulation of jasmonic acid mediated signaling pathway	0	0	0	0	0	1	0	0	0	1	0	0	0	0	0	1	0	0	0	0
AT2G25625	817103	ensembl_gene_id	A. thaliana	817103	A. thaliana	AT2G25625	histone deacetylase-like protein	GO:1904821 chloroplast disassembly;GO:1903008 organelle disassembly;GO:0022411 cellular component disassembly	0	0	0	0	0	0	0	0	0	0	0	0	0	0	0	0	0	0	0	0
AT2G25680	817109	ensembl_gene_id	A. thaliana	817109	A. thaliana	MOT1	molybdate transporter 1	GO:0015689 molybdate ion transport;GO:0015698 inorganic anion transport;GO:0006820 anion transport	0	0	0	0	0	0	0	0	0	0	0	0	0	0	0	0	0	0	0	0
AT5G27889	6240698	ensembl_gene_id	A. thaliana	6240698	A. thaliana	AT5G27889	hypothetical protein	GO:0008150 biological_process	0	0	0	0	0	0	0	0	0	0	0	0	0	0	0	0	0	0	0	0
AT3G14060	820620	ensembl_gene_id	A. thaliana	820620	A. thaliana	AT3G14060	hypothetical protein	GO:0008150 biological_process	0	0	0	0	0	0	0	0	0	0	0	0	0	0	0	0	0	0	0	0
AT1G16150	838184	ensembl_gene_id	A. thaliana	838184	A. thaliana	WAKL4	wall associated kinase-like 4	GO:0010045 response to nickel cation;GO:0010043 response to zinc ion;GO:0046686 response to cadmium ion	0	0	1	0	0	0	0	0	0	0	0	0	0	0	0	0	0	0	0	0
AT5G47850	834836	ensembl_gene_id	A. thaliana	834836	A. thaliana	CCR4	CRINKLY4 related 4	GO:0006468 protein phosphorylation;GO:0016310 phosphorylation;GO:0006796 phosphate-containing compound metabolic process	0	0	0	0	0	0	0	0	0	0	0	0	0	0	0	0	0	0	0	0
AT2G13550	815841	ensembl_gene_id	A. thaliana	815841	A. thaliana	AT2G13550	hypothetical protein	GO:0008150 biological_process	0	0	0	0	0	0	0	0	0	0	0	0	0	0	0	0	0	0	0	0
AT1G75490	843885	ensembl_gene_id	A. thaliana	843885	A. thaliana	AT1G75490	Integrase-type DNA-binding superfamily protein	GO:0045893 positive regulation of transcription, DNA-templated;GO:1902680 positive regulation of RNA biosynthetic process;GO:1903508 positive regulation of nucleic acid-templated transcription	0	0	0	0	0	0	0	0	0	0	0	0	0	0	0	0	0	0	0	0
AT2G37430	818319	ensembl_gene_id	A. thaliana	818319	A. thaliana	ZAT11	C2H2 and C2HC zinc fingers superfamily protein	GO:0071289 cellular response to nickel ion;GO:0010045 response to nickel cation;GO:0071248 cellular response to metal ion	0	0	1	0	1	0	0	0	0	0	0	0	0	0	0	0	0	0	0	0
AT5G10720	830938	ensembl_gene_id	A. thaliana	830938	A. thaliana	HK5	histidine kinase 5	GO:0071732 cellular response to nitric oxide;GO:0071731 response to nitric oxide;GO:0071219 cellular response to molecule of bacterial origin	0	1	1	0	0	0	1	0	0	1	0	1	0	0	0	0	0	0	0	0
AT4G37150	829869	ensembl_gene_id	A. thaliana	829869	A. thaliana	MES9	methyl esterase 9	GO:0009696 salicylic acid metabolic process;GO:0018958 phenol-containing compound metabolic process;GO:0009694 jasmonic acid metabolic process	0	0	0	0	0	1	0	0	0	0	0	0	0	0	1	0	0	0	0	0
AT1G78850	844222	ensembl_gene_id	A. thaliana	844222	A. thaliana	AT1G78850	D-mannose binding lectin protein with Apple-like carbohydrate-binding domain-containing protein	GO:1904383 response to sodium phosphate;GO:1902074 response to salt;GO:0071456 cellular response to hypoxia	1	0	1	0	0	0	0	0	0	0	0	0	0	0	0	0	0	0	0	0
AT5G14000	831248	ensembl_gene_id	A. thaliana	831248	A. thaliana	NAC084	NAC domain containing protein 84	GO:0006355 regulation of transcription, DNA-templated;GO:1903506 regulation of nucleic acid-templated transcription;GO:2001141 regulation of RNA biosynthetic process	0	0	0	0	0	0	0	0	0	0	0	0	0	0	0	0	0	0	0	0
AT5G07380	830629	ensembl_gene_id	A. thaliana	830629	A. thaliana	AT5G07380	hypothetical protein	GO:0008150 biological_process	0	0	0	0	0	0	0	0	0	0	0	0	0	0	0	0	0	0	0	0
AT1G31290	840017	ensembl_gene_id	A. thaliana	840017	A. thaliana	AGO3	ARGONAUTE 3	GO:0051607 defense response to virus;GO:0140546 defense response to symbiont;GO:0009615 response to virus	0	0	0	0	0	0	0	0	1	0	0	0	0	0	0	0	0	0	0	0
AT2G34500	818013	ensembl_gene_id	A. thaliana	818013	A. thaliana	CYP710A1	cytochrome P450, family 710, subfamily A, polypeptide 1	GO:0016126 sterol biosynthetic process;GO:0006694 steroid biosynthetic process;GO:0016125 sterol metabolic process	0	0	0	0	0	0	0	0	0	0	0	0	0	0	0	0	0	0	0	0
AT3G26320	822236	ensembl_gene_id	A. thaliana	822236	A. thaliana	CYP71B36	cytochrome P450, family 71, subfamily B, polypeptide 36		0	0	0	0	0	0	0	0	0	0	0	0	0	0	0	0	0	0	0	0
AT4G39955	830156	ensembl_gene_id	A. thaliana	830156	A. thaliana	AT4G39955	alpha/beta-Hydrolases superfamily protein		0	0	0	0	0	0	0	0	0	0	0	0	0	0	0	0	0	0	0	0
AT1G03220	838517	ensembl_gene_id	A. thaliana	838517	A. thaliana	AT1G03220	Eukaryotic aspartyl protease family protein	GO:0071456 cellular response to hypoxia;GO:0036294 cellular response to decreased oxygen levels;GO:0071453 cellular response to oxygen levels	1	0	0	0	0	0	0	0	0	0	0	0	0	0	0	0	0	0	0	0
AT3G12320	820411	ensembl_gene_id	A. thaliana	820411	A. thaliana	AT3G12320	hypothetical protein	GO:0007623 circadian rhythm;GO:0048511 rhythmic process;GO:0006355 regulation of transcription, DNA-templated	0	0	0	0	0	0	0	0	0	0	0	0	0	0	0	0	0	0	0	0
AT5G43180	834336	ensembl_gene_id	A. thaliana	834336	A. thaliana	AT5G43180	transmembrane protein, putative (Protein of unknown function, DUF599)	GO:0008150 biological_process	0	0	0	0	0	0	0	0	0	0	0	0	0	0	0	0	0	0	0	0
AT1G66160	842931	ensembl_gene_id	A. thaliana	842931	A. thaliana	CMPG1	CYS, MET, PRO, and GLY protein 1	GO:0016567 protein ubiquitination;GO:0032446 protein modification by small protein conjugation;GO:0070647 protein modification by small protein conjugation or removal	0	0	0	0	0	0	0	0	0	0	0	0	0	0	0	0	0	0	0	0
AT5G66640	836796	ensembl_gene_id	A. thaliana	836796	A. thaliana	DAR3	DA1-related protein 3		0	0	0	0	0	0	0	0	0	0	0	0	0	0	0	0	0	0	0	0
AT1G20160	838606	ensembl_gene_id	A. thaliana	838606	A. thaliana	ATSBT5.2	Subtilisin-like serine endopeptidase family protein	GO:2000122 negative regulation of stomatal complex development;GO:2000038 regulation of stomatal complex development;GO:0010037 response to carbon dioxide	0	0	0	0	0	0	0	0	0	0	0	0	0	0	0	0	0	0	0	0
AT1G16030	838174	ensembl_gene_id	A. thaliana	838174	A. thaliana	Hsp70b	heat shock protein 70B	GO:0042026 protein refolding;GO:0006986 response to unfolded protein;GO:0034620 cellular response to unfolded protein	0	1	0	0	0	0	0	0	1	1	0	0	0	0	0	0	0	0	0	0
AT1G23390	838947	ensembl_gene_id	A. thaliana	838947	A. thaliana	AT1G23390	Kelch repeat-containing F-box family protein	GO:0043161 proteasome-mediated ubiquitin-dependent protein catabolic process;GO:0010498 proteasomal protein catabolic process;GO:0006511 ubiquitin-dependent protein catabolic process	0	0	0	0	0	0	0	0	0	0	0	0	0	0	0	0	0	0	0	0
AT2G26700	817211	ensembl_gene_id	A. thaliana	817211	A. thaliana	PID2	AGC (cAMP-dependent, cGMP-dependent and protein kinase C) kinase family protein	GO:0048825 cotyledon development;GO:0048366 leaf development;GO:0048827 phyllome development	0	0	0	0	0	0	0	0	0	0	0	0	0	0	0	0	1	0	0	0
AT4G08950	826473	ensembl_gene_id	A. thaliana	826473	A. thaliana	EXO	Phosphate-responsive 1 family protein	GO:0009741 response to brassinosteroid;GO:0014070 response to organic cyclic compound;GO:0033993 response to lipid	0	0	1	0	0	0	0	0	0	0	0	0	0	0	0	0	0	0	0	0
AT4G16563	827356	ensembl_gene_id	A. thaliana	827356	A. thaliana	AT4G16563	Eukaryotic aspartyl protease family protein		0	0	0	0	0	0	0	0	0	0	0	0	0	0	0	0	0	0	0	0
AT4G09990	826590	ensembl_gene_id	A. thaliana	826590	A. thaliana	GXM2	glucuronoxylan 4-O-methyltransferase-like protein (DUF579)	GO:0045492 xylan biosynthetic process;GO:0045491 xylan metabolic process;GO:0009834 plant-type secondary cell wall biogenesis	0	0	0	0	0	0	0	0	0	0	0	0	0	0	0	0	0	0	0	0
AT2G14100	815896	ensembl_gene_id	A. thaliana	815896	A. thaliana	CYP705A13	cytochrome P450, family 705, subfamily A, polypeptide 13		0	0	0	0	0	0	0	0	0	0	0	0	0	0	0	0	0	0	0	0
AT1G34580	840362	ensembl_gene_id	A. thaliana	840362	A. thaliana	AT1G34580	Major facilitator superfamily protein	GO:0015749 monosaccharide transmembrane transport;GO:0034219 carbohydrate transmembrane transport;GO:0008643 carbohydrate transport	0	0	0	0	0	0	0	0	0	0	0	0	0	0	0	0	0	0	0	0
AT5G04340	830313	ensembl_gene_id	A. thaliana	830313	A. thaliana	ZAT6	6	GO:0055062 phosphate ion homeostasis;GO:0072506 trivalent inorganic anion homeostasis;GO:0055081 anion homeostasis	1	0	0	0	1	0	0	0	0	0	0	0	0	0	0	0	0	0	0	0
AT2G38860	818470	ensembl_gene_id	A. thaliana	818470	A. thaliana	YLS5	Class I glutamine amidotransferase-like superfamily protein		0	0	0	0	0	0	0	0	0	0	0	0	0	0	0	0	0	0	0	0
AT5G18340	831952	ensembl_gene_id	A. thaliana	831952	A. thaliana	AT5G18340	ARM repeat superfamily protein	GO:1900034 regulation of cellular response to heat;GO:0080135 regulation of cellular response to stress;GO:0080134 regulation of response to stress	0	0	0	0	0	0	0	0	0	0	0	0	0	0	0	0	0	0	0	0

## Sheet: Enrichment
GroupID	Category	Term	Description	LogP	Log(q-value)	InTerm_InList	Genes	Symbols
1_Summary	GO Biological Processes	GO:0071456	cellular response to hypoxia	-14.1716	-10.738	28/242	817155,821112,821302,822119,826616,828457,828854,828855,829327,829444,830003,830313,831075,831076,832145,835828,836797,837252,838517,838756,839180,839223,839265,839952,842280,843771,843993,844222	HSFA2,LBD41,AT3G03280,AGC2-1,ATHSP22.0,SGT1A,AT4G27450,CBSX5,CYP82C2,AT4G33070,STY46,ZAT6,HSP17.6II,HSP17.6A,BCB,CYP81F2,AT5G66650,AT1G07400,AT1G03220,AT1G21550,AT1G26380,AT1G26800,ATAF1,AT1G30720,AT1G59860,HSP101,AT1G76600,AT1G78850
1_Member	GO Biological Processes	GO:0071456	cellular response to hypoxia	-14.1716	-10.738	28/242	817155,821112,821302,822119,826616,828457,828854,828855,829327,829444,830003,830313,831075,831076,832145,835828,836797,837252,838517,838756,839180,839223,839265,839952,842280,843771,843993,844222	HSFA2,LBD41,AT3G03280,AGC2-1,ATHSP22.0,SGT1A,AT4G27450,CBSX5,CYP82C2,AT4G33070,STY46,ZAT6,HSP17.6II,HSP17.6A,BCB,CYP81F2,AT5G66650,AT1G07400,AT1G03220,AT1G21550,AT1G26380,AT1G26800,ATAF1,AT1G30720,AT1G59860,HSP101,AT1G76600,AT1G78850
1_Member	GO Biological Processes	GO:0036294	cellular response to decreased oxygen levels	-14.0797	-10.738	28/244	817155,821112,821302,822119,826616,828457,828854,828855,829327,829444,830003,830313,831075,831076,832145,835828,836797,837252,838517,838756,839180,839223,839265,839952,842280,843771,843993,844222	HSFA2,LBD41,AT3G03280,AGC2-1,ATHSP22.0,SGT1A,AT4G27450,CBSX5,CYP82C2,AT4G33070,STY46,ZAT6,HSP17.6II,HSP17.6A,BCB,CYP81F2,AT5G66650,AT1G07400,AT1G03220,AT1G21550,AT1G26380,AT1G26800,ATAF1,AT1G30720,AT1G59860,HSP101,AT1G76600,AT1G78850
1_Member	GO Biological Processes	GO:0071453	cellular response to oxygen levels	-14.0341	-10.738	28/245	817155,821112,821302,822119,826616,828457,828854,828855,829327,829444,830003,830313,831075,831076,832145,835828,836797,837252,838517,838756,839180,839223,839265,839952,842280,843771,843993,844222	HSFA2,LBD41,AT3G03280,AGC2-1,ATHSP22.0,SGT1A,AT4G27450,CBSX5,CYP82C2,AT4G33070,STY46,ZAT6,HSP17.6II,HSP17.6A,BCB,CYP81F2,AT5G66650,AT1G07400,AT1G03220,AT1G21550,AT1G26380,AT1G26800,ATAF1,AT1G30720,AT1G59860,HSP101,AT1G76600,AT1G78850
1_Member	GO Biological Processes	GO:0001666	response to hypoxia	-13.0449	-9.87372	28/268	817155,821112,821302,822119,826616,828457,828854,828855,829327,829444,830003,830313,831075,831076,832145,835828,836797,837252,838517,838756,839180,839223,839265,839952,842280,843771,843993,844222	HSFA2,LBD41,AT3G03280,AGC2-1,ATHSP22.0,SGT1A,AT4G27450,CBSX5,CYP82C2,AT4G33070,STY46,ZAT6,HSP17.6II,HSP17.6A,BCB,CYP81F2,AT5G66650,AT1G07400,AT1G03220,AT1G21550,AT1G26380,AT1G26800,ATAF1,AT1G30720,AT1G59860,HSP101,AT1G76600,AT1G78850
1_Member	GO Biological Processes	GO:0036293	response to decreased oxygen levels	-12.8835	-9.80931	28/272	817155,821112,821302,822119,826616,828457,828854,828855,829327,829444,830003,830313,831075,831076,832145,835828,836797,837252,838517,838756,839180,839223,839265,839952,842280,843771,843993,844222	HSFA2,LBD41,AT3G03280,AGC2-1,ATHSP22.0,SGT1A,AT4G27450,CBSX5,CYP82C2,AT4G33070,STY46,ZAT6,HSP17.6II,HSP17.6A,BCB,CYP81F2,AT5G66650,AT1G07400,AT1G03220,AT1G21550,AT1G26380,AT1G26800,ATAF1,AT1G30720,AT1G59860,HSP101,AT1G76600,AT1G78850
1_Member	GO Biological Processes	GO:0070482	response to oxygen levels	-12.804	-9.80893	28/274	817155,821112,821302,822119,826616,828457,828854,828855,829327,829444,830003,830313,831075,831076,832145,835828,836797,837252,838517,838756,839180,839223,839265,839952,842280,843771,843993,844222	HSFA2,LBD41,AT3G03280,AGC2-1,ATHSP22.0,SGT1A,AT4G27450,CBSX5,CYP82C2,AT4G33070,STY46,ZAT6,HSP17.6II,HSP17.6A,BCB,CYP81F2,AT5G66650,AT1G07400,AT1G03220,AT1G21550,AT1G26380,AT1G26800,ATAF1,AT1G30720,AT1G59860,HSP101,AT1G76600,AT1G78850
2_Summary	GO Biological Processes	GO:0009266	response to temperature stimulus	-9.99488	-7.06678	38/631	817155,817499,818856,819331,820438,821106,821855,824195,825510,826616,826849,827880,828617,828929,829623,829998,830068,830565,831075,831076,831174,832145,833998,834406,834489,834913,835341,836093,836772,836841,837252,838174,841789,842203,842280,843771,844421,6240762,830938,837075,843660,818056,821225,821578,822119,822488,827831,831559,832258,840493,842342,817047,817273,818614,819389,821251,821495…	HSFA2,AT2G29500,AT2G42560,GolS1,HSP70,AT3G01570,ELIP1,HEC2,AT-HSFA7B,ATHSP22.0,Hop3,HSA32,OLEO1,AT4G28140,ADC2,AT4G38410,AT4G39130,LEA4-5,HSP17.6II,HSP17.6A,Rap2.6L,BCB,AATP1,HSFA6A,MAP18,AT5G48570,HSP90.1,HSP18.2,RAB18,HEC1,AT1G07400,Hsp70b,AT1G53540,ZF14,AT1G59860,HSP101,CCR2,AT1G27461,HK5,UGT74E2,KTI1,AT2G34910,AT3G02840,AT3G20340,AGC2-1,AT3G28580,AT4G20830,AT5G16960,AT5G21280,TPPD,GolS4,CIPK1…
2_Member	GO Biological Processes	GO:0009266	response to temperature stimulus	-9.99488	-7.06678	38/631	817155,817499,818856,819331,820438,821106,821855,824195,825510,826616,826849,827880,828617,828929,829623,829998,830068,830565,831075,831076,831174,832145,833998,834406,834489,834913,835341,836093,836772,836841,837252,838174,841789,842203,842280,843771,844421,6240762	HSFA2,AT2G29500,AT2G42560,GolS1,HSP70,AT3G01570,ELIP1,HEC2,AT-HSFA7B,ATHSP22.0,Hop3,HSA32,OLEO1,AT4G28140,ADC2,AT4G38410,AT4G39130,LEA4-5,HSP17.6II,HSP17.6A,Rap2.6L,BCB,AATP1,HSFA6A,MAP18,AT5G48570,HSP90.1,HSP18.2,RAB18,HEC1,AT1G07400,Hsp70b,AT1G53540,ZF14,AT1G59860,HSP101,CCR2,AT1G27461
2_Member	GO Biological Processes	GO:0009408	response to heat	-8.95313	-6.08302	22/249	817155,817499,819331,820438,821855,825510,826616,826849,827880,828929,831075,831076,834406,834913,835341,836093,837252,838174,841789,842203,842280,843771	HSFA2,AT2G29500,GolS1,HSP70,ELIP1,AT-HSFA7B,ATHSP22.0,Hop3,HSA32,AT4G28140,HSP17.6II,HSP17.6A,HSFA6A,AT5G48570,HSP90.1,HSP18.2,AT1G07400,Hsp70b,AT1G53540,ZF14,AT1G59860,HSP101
2_Member	GO Biological Processes	GO:0042542	response to hydrogen peroxide	-8.06611	-5.37209	12/74	817155,817499,826616,830938,831075,831076,836093,837075,837252,841789,842280,843660	HSFA2,AT2G29500,ATHSP22.0,HK5,HSP17.6II,HSP17.6A,HSP18.2,UGT74E2,AT1G07400,AT1G53540,AT1G59860,KTI1
2_Member	GO Biological Processes	GO:0006979	response to oxidative stress	-6.15144	-3.52437	25/446	817155,817499,818056,819331,821225,821578,822119,822488,826616,827831,829623,830938,831075,831076,831559,832145,832258,836093,837075,837252,840493,841789,842280,842342,843660	HSFA2,AT2G29500,AT2G34910,GolS1,AT3G02840,AT3G20340,AGC2-1,AT3G28580,ATHSP22.0,AT4G20830,ADC2,HK5,HSP17.6II,HSP17.6A,AT5G16960,BCB,AT5G21280,HSP18.2,UGT74E2,AT1G07400,TPPD,AT1G53540,AT1G59860,GolS4,KTI1
2_Member	GO Biological Processes	GO:0000302	response to reactive oxygen species	-5.75999	-3.16288	14/163	817155,817499,821225,822488,826616,830938,831075,831076,836093,837075,837252,841789,842280,843660	HSFA2,AT2G29500,AT3G02840,AT3G28580,ATHSP22.0,HK5,HSP17.6II,HSP17.6A,HSP18.2,UGT74E2,AT1G07400,AT1G53540,AT1G59860,KTI1
2_Member	GO Biological Processes	GO:0006970	response to osmotic stress	-5.50973	-2.94065	27/549	817047,817273,817499,818614,819331,819389,821251,821495,826616,829623,830329,830565,831075,831076,831174,832636,833998,834489,836093,837075,837252,840150,840493,841789,842203,842280,6240762	CIPK16,NTL8,AT2G29500,ABI4,GolS1,TSPO,RGL2,ZF2,ATHSP22.0,ADC2,AT5G04500,LEA4-5,HSP17.6II,HSP17.6A,Rap2.6L,RD22,AATP1,MAP18,HSP18.2,UGT74E2,AT1G07400,AtLEA4-1,TPPD,AT1G53540,ZF14,AT1G59860,AT1G27461
2_Member	GO Biological Processes	GO:0051259	protein complex oligomerization	-5.19707	-2.65432	8/55	817499,826616,831075,831076,836093,837252,841789,842280	AT2G29500,ATHSP22.0,HSP17.6II,HSP17.6A,HSP18.2,AT1G07400,AT1G53540,AT1G59860
2_Member	KEGG Pathway	ath04141	Protein processing in endoplasmic reticulum - Arabidopsis thaliana (thale cress)	-5.01076	-2.49283	15/215	817499,820438,824489,826616,828623,831075,831076,835218,835341,836093,837252,838174,841789,842280,844208	AT2G29500,HSP70,AtCDC48B,ATHSP22.0,HSP23.6-MITO,HSP17.6II,HSP17.6A,AT5G51440,HSP90.1,HSP18.2,AT1G07400,Hsp70b,AT1G53540,AT1G59860,AT1G78720
2_Member	GO Biological Processes	GO:0009651	response to salt stress	-4.3366	-1.86443	22/465	817047,817273,817499,819331,819389,821251,821495,826616,829623,830329,831075,831076,831174,832636,833998,834489,836093,837075,837252,840493,841789,842280	CIPK16,NTL8,AT2G29500,GolS1,TSPO,RGL2,ZF2,ATHSP22.0,ADC2,AT5G04500,HSP17.6II,HSP17.6A,Rap2.6L,RD22,AATP1,MAP18,HSP18.2,UGT74E2,AT1G07400,TPPD,AT1G53540,AT1G59860
2_Member	GO Biological Processes	GO:0006457	protein folding	-4.30756	-1.85657	13/191	817499,820438,826616,831075,831076,834913,835341,836093,837252,838174,841789,842280,843101	AT2G29500,HSP70,ATHSP22.0,HSP17.6II,HSP17.6A,AT5G48570,HSP90.1,HSP18.2,AT1G07400,Hsp70b,AT1G53540,AT1G59860,AT1G67760
3_Summary	GO Biological Processes	GO:0009737	response to abscisic acid	-8.38763	-5.56867	30/478	817145,818609,818614,819331,819389,821251,821495,822061,822298,822488,824344,828663,828970,829623,829998,830003,830068,830329,831174,831700,832636,833998,834489,835250,836040,836772,837075,837765,842203,843257,817273,817996,820768,824976,826473,829841,831238,835256,836307,843030,816349,817155,817499,818319,818435,821017,821225,826616,828081,829439,830565,830938,831075,831076,836093,837252,838184,…	PYL2,PP2C5,ABI4,GolS1,TSPO,RGL2,ZF2,ABI3,PAD3,AT3G28580,EM1,AT4G25580,CRU3,ADC2,AT4G38410,STY46,AT4G39130,AT5G04500,Rap2.6L,LECRKA4.2,RD22,AATP1,MAP18,AHG1,HAI1,RAB18,UGT74E2,AT1G12130,ZF14,AFP1,NTL8,AT2G34340,AT3G15356,GIS,EXO,CP1,LEP,GA20OX2,LFY,LBD40,AT2G18340,HSFA2,AT2G29500,ZAT11,LTP2,AT3G17520,AT3G02840,ATHSP22.0,SUS3,ZIP9,LEA4-5,HK5,HSP17.6II,HSP17.6A,HSP18.2,AT1G07400,WAKL4,AT1G19490,RAB2…
3_Member	GO Biological Processes	GO:0009737	response to abscisic acid	-8.38763	-5.56867	30/478	817145,818609,818614,819331,819389,821251,821495,822061,822298,822488,824344,828663,828970,829623,829998,830003,830068,830329,831174,831700,832636,833998,834489,835250,836040,836772,837075,837765,842203,843257	PYL2,PP2C5,ABI4,GolS1,TSPO,RGL2,ZF2,ABI3,PAD3,AT3G28580,EM1,AT4G25580,CRU3,ADC2,AT4G38410,STY46,AT4G39130,AT5G04500,Rap2.6L,LECRKA4.2,RD22,AATP1,MAP18,AHG1,HAI1,RAB18,UGT74E2,AT1G12130,ZF14,AFP1
3_Member	GO Biological Processes	GO:0097305	response to alcohol	-8.24226	-5.46905	30/485	817145,818609,818614,819331,819389,821251,821495,822061,822298,822488,824344,828663,828970,829623,829998,830003,830068,830329,831174,831700,832636,833998,834489,835250,836040,836772,837075,837765,842203,843257	PYL2,PP2C5,ABI4,GolS1,TSPO,RGL2,ZF2,ABI3,PAD3,AT3G28580,EM1,AT4G25580,CRU3,ADC2,AT4G38410,STY46,AT4G39130,AT5G04500,Rap2.6L,LECRKA4.2,RD22,AATP1,MAP18,AHG1,HAI1,RAB18,UGT74E2,AT1G12130,ZF14,AFP1
3_Member	GO Biological Processes	GO:0033993	response to lipid	-8.17476	-5.44295	40/798	817145,817273,817996,818609,818614,819331,819389,820768,821251,821495,822061,822298,822488,824344,824976,826473,828663,828970,829623,829841,829998,830003,830068,830329,831174,831238,831700,832636,833998,834489,835250,835256,836040,836307,836772,837075,837765,842203,843030,843257	PYL2,NTL8,AT2G34340,PP2C5,ABI4,GolS1,TSPO,AT3G15356,RGL2,ZF2,ABI3,PAD3,AT3G28580,EM1,GIS,EXO,AT4G25580,CRU3,ADC2,CP1,AT4G38410,STY46,AT4G39130,AT5G04500,Rap2.6L,LEP,LECRKA4.2,RD22,AATP1,MAP18,AHG1,GA20OX2,HAI1,LFY,RAB18,UGT74E2,AT1G12130,ZF14,LBD40,AFP1
3_Member	GO Biological Processes	GO:0010035	response to inorganic substance	-7.81563	-5.15637	38/756	816349,817155,817499,818319,818435,818614,819331,821017,821225,821495,822298,822488,826616,828081,829439,829998,830068,830565,830938,831075,831076,831174,832636,833998,834489,836040,836093,836772,837075,837252,838184,838535,839571,840150,841789,842280,843660,844222	AT2G18340,HSFA2,AT2G29500,ZAT11,LTP2,ABI4,GolS1,AT3G17520,AT3G02840,ZF2,PAD3,AT3G28580,ATHSP22.0,SUS3,ZIP9,AT4G38410,AT4G39130,LEA4-5,HK5,HSP17.6II,HSP17.6A,Rap2.6L,RD22,AATP1,MAP18,HAI1,HSP18.2,RAB18,UGT74E2,AT1G07400,WAKL4,AT1G19490,RAB28,AtLEA4-1,AT1G53540,AT1G59860,KTI1,AT1G78850
3_Member	GO Biological Processes	GO:0009414	response to water deprivation	-4.11826	-1.68748	19/381	816349,818435,818614,819331,821017,821495,822298,828081,829998,830068,830565,831174,832636,833998,836040,836772,837075,838535,840150	AT2G18340,LTP2,ABI4,GolS1,AT3G17520,ZF2,PAD3,SUS3,AT4G38410,AT4G39130,LEA4-5,Rap2.6L,RD22,AATP1,HAI1,RAB18,UGT74E2,AT1G19490,AtLEA4-1
3_Member	GO Biological Processes	GO:0009415	response to water	-3.95622	-1.54475	19/392	816349,818435,818614,819331,821017,821495,822298,828081,829998,830068,830565,831174,832636,833998,836040,836772,837075,838535,840150	AT2G18340,LTP2,ABI4,GolS1,AT3G17520,ZF2,PAD3,SUS3,AT4G38410,AT4G39130,LEA4-5,Rap2.6L,RD22,AATP1,HAI1,RAB18,UGT74E2,AT1G19490,AtLEA4-1
3_Member	GO Biological Processes	GO:0001101	response to acid chemical	-3.52208	-1.14682	19/424	816349,818435,818614,819331,821017,821495,822298,828081,829998,830068,830565,831174,832636,833998,836040,836772,837075,838535,840150	AT2G18340,LTP2,ABI4,GolS1,AT3G17520,ZF2,PAD3,SUS3,AT4G38410,AT4G39130,LEA4-5,Rap2.6L,RD22,AATP1,HAI1,RAB18,UGT74E2,AT1G19490,AtLEA4-1
4_Summary	GO Biological Processes	GO:0009739	response to gibberellin	-4.55862	-2.06417	10/108	817273,817996,821251,824976,829841,831238,834489,835256,836307,843030	NTL8,AT2G34340,RGL2,GIS,CP1,LEP,MAP18,GA20OX2,LFY,LBD40
4_Member	GO Biological Processes	GO:0009739	response to gibberellin	-4.55862	-2.06417	10/108	817273,817996,821251,824976,829841,831238,834489,835256,836307,843030	NTL8,AT2G34340,RGL2,GIS,CP1,LEP,MAP18,GA20OX2,LFY,LBD40
5_Summary	GO Biological Processes	GO:0010449	root meristem growth	-3.90344	-1.51045	4/15	818614,822011,834952,841542,818319,830313,834499,842988	ABI4,AT3G24240,AT5G48940,PLT2,ZAT11,ZAT6,GSO2,PXMT1
5_Member	GO Biological Processes	GO:0010449	root meristem growth	-3.90344	-1.51045	4/15	818614,822011,834952,841542	ABI4,AT3G24240,AT5G48940,PLT2
5_Member	GO Biological Processes	GO:0035266	meristem growth	-3.38448	-1.04265	4/20	818614,822011,834952,841542	ABI4,AT3G24240,AT5G48940,PLT2
5_Member	GO Biological Processes	GO:2000280	regulation of root development	-2.61549	-0.465534	6/75	818319,822011,830313,834499,834952,842988	ZAT11,AT3G24240,ZAT6,GSO2,AT5G48940,PXMT1
6_Summary	GO Biological Processes	GO:0009620	response to fungus	-3.43943	-1.08121	17/362	818952,819130,820591,820768,821302,822298,826642,827831,828457,828718,829869,835828,839026,842988,843660,843993,844307,821251,824205,828427,831174,837765	TI1,AT2G45220,ATBFRUCT1,AT3G15356,AT3G03280,PAD3,AT4G10500,AT4G20830,SGT1A,AT4G26120,MES9,CYP81F2,AT1G24140,PXMT1,KTI1,AT1G76600,WAKL10,RGL2,OBP1,CRK20,Rap2.6L,AT1G12130
6_Member	GO Biological Processes	GO:0009620	response to fungus	-3.43943	-1.08121	17/362	818952,819130,820591,820768,821302,822298,826642,827831,828457,828718,829869,835828,839026,842988,843660,843993,844307	TI1,AT2G45220,ATBFRUCT1,AT3G15356,AT3G03280,PAD3,AT4G10500,AT4G20830,SGT1A,AT4G26120,MES9,CYP81F2,AT1G24140,PXMT1,KTI1,AT1G76600,WAKL10
6_Member	GO Biological Processes	GO:0009751	response to salicylic acid	-3.21417	-0.918086	10/157	821251,824205,826642,828427,828718,831174,837765,842988,843660,844307	RGL2,OBP1,AT4G10500,CRK20,AT4G26120,Rap2.6L,AT1G12130,PXMT1,KTI1,WAKL10
7_Summary	GO Biological Processes	GO:0021700	developmental maturation	-3.35421	-1.03875	12/208	818797,819090,828081,828970,829531,832328,833998,834489,835913,837255,837853,838214,818614,819150,819313,822011,825258,830938,831649,834952,835845,836803,837756,841542,842203,843581,824195,834499,836841	AT2G41970,DAD1,SUS3,CRU3,RSL2,HD2B,AATP1,MAP18,LRL3,HAI2,RSH2,RSH3,ABI4,LBD18,IAA20,AT3G24240,AHL18,HK5,WOX12,AT5G48940,AIL5,HB53,LRX1,PLT2,ZF14,AT1G72490,HEC2,GSO2,HEC1
7_Member	GO Biological Processes	GO:0021700	developmental maturation	-3.35421	-1.03875	12/208	818797,819090,828081,828970,829531,832328,833998,834489,835913,837255,837853,838214	AT2G41970,DAD1,SUS3,CRU3,RSL2,HD2B,AATP1,MAP18,LRL3,HAI2,RSH2,RSH3
7_Member	GO Biological Processes	GO:0071695	anatomical structure maturation	-3.13253	-0.850691	11/190	818797,828081,828970,829531,832328,833998,834489,835913,837255,837853,838214	AT2G41970,SUS3,CRU3,RSL2,HD2B,AATP1,MAP18,LRL3,HAI2,RSH2,RSH3
7_Member	GO Biological Processes	GO:0048364	root development	-2.87773	-0.676434	21/555	818614,818797,819150,819313,822011,825258,829531,830938,831649,832328,834489,834952,835845,835913,836803,837756,837853,838214,841542,842203,843581	ABI4,AT2G41970,LBD18,IAA20,AT3G24240,AHL18,RSL2,HK5,WOX12,HD2B,MAP18,AT5G48940,AIL5,LRL3,HB53,LRX1,RSH2,RSH3,PLT2,ZF14,AT1G72490
7_Member	GO Biological Processes	GO:0022622	root system development	-2.85857	-0.676434	21/557	818614,818797,819150,819313,822011,825258,829531,830938,831649,832328,834489,834952,835845,835913,836803,837756,837853,838214,841542,842203,843581	ABI4,AT2G41970,LBD18,IAA20,AT3G24240,AHL18,RSL2,HK5,WOX12,HD2B,MAP18,AT5G48940,AIL5,LRL3,HB53,LRX1,RSH2,RSH3,PLT2,ZF14,AT1G72490
7_Member	GO Biological Processes	GO:0010015	root morphogenesis	-2.38394	-0.282836	13/306	818797,819150,822011,829531,834489,834952,835845,835913,837756,837853,838214,842203,843581	AT2G41970,LBD18,AT3G24240,RSL2,MAP18,AT5G48940,AIL5,LRL3,LRX1,RSH2,RSH3,ZF14,AT1G72490
7_Member	GO Biological Processes	GO:1905392	plant organ morphogenesis	-2.34726	-0.264254	17/458	818797,819150,819313,822011,824195,829531,834489,834499,834952,835845,835913,836841,837756,837853,838214,842203,843581	AT2G41970,LBD18,IAA20,AT3G24240,HEC2,RSL2,MAP18,GSO2,AT5G48940,AIL5,LRL3,HEC1,LRX1,RSH2,RSH3,ZF14,AT1G72490
7_Member	GO Biological Processes	GO:0010054	trichoblast differentiation	-2.08379	-0.11667	7/126	818797,829531,834489,835913,837756,837853,838214	AT2G41970,RSL2,MAP18,LRL3,LRX1,RSH2,RSH3
8_Summary	GO Biological Processes	GO:0009845	seed germination	-3.34955	-1.03875	8/99	817273,828617,829841,830329,831700,835845,839571,844374	NTL8,OLEO1,CP1,AT5G04500,LECRKA4.2,AIL5,RAB28,GA3OX2
8_Member	GO Biological Processes	GO:0009845	seed germination	-3.34955	-1.03875	8/99	817273,828617,829841,830329,831700,835845,839571,844374	NTL8,OLEO1,CP1,AT5G04500,LECRKA4.2,AIL5,RAB28,GA3OX2
8_Member	GO Biological Processes	GO:0090351	seedling development	-2.73301	-0.572588	8/123	817273,828617,829841,830329,831700,835845,839571,844374	NTL8,OLEO1,CP1,AT5G04500,LECRKA4.2,AIL5,RAB28,GA3OX2
9_Summary	GO Biological Processes	GO:0035967	cellular response to topologically incorrect protein	-3.04532	-0.777273	6/62	817155,820438,824489,828203,838174,839223,818171,821835,832241,840017	HSFA2,HSP70,AtCDC48B,AT4G02690,Hsp70b,AT1G26800,YLS9,PAP85,AGO9,AGO3
9_Member	GO Biological Processes	GO:0035967	cellular response to topologically incorrect protein	-3.04532	-0.777273	6/62	817155,820438,824489,828203,838174,839223	HSFA2,HSP70,AtCDC48B,AT4G02690,Hsp70b,AT1G26800
9_Member	GO Biological Processes	GO:0035966	response to topologically incorrect protein	-2.9368	-0.715559	6/65	817155,820438,824489,828203,838174,839223	HSFA2,HSP70,AtCDC48B,AT4G02690,Hsp70b,AT1G26800
9_Member	GO Biological Processes	GO:0006986	response to unfolded protein	-2.23274	-0.199901	4/40	817155,820438,828203,838174	HSFA2,HSP70,AT4G02690,Hsp70b
9_Member	GO Biological Processes	GO:0034620	cellular response to unfolded protein	-2.23274	-0.199901	4/40	817155,820438,828203,838174	HSFA2,HSP70,AT4G02690,Hsp70b
9_Member	GO Biological Processes	GO:0009615	response to virus	-2.22332	-0.198306	6/90	818171,820438,821835,832241,838174,840017	YLS9,HSP70,PAP85,AGO9,Hsp70b,AGO3
10_Summary	GO Biological Processes	GO:0071310	cellular response to organic substance	-2.98509	-0.730554	25/698	817145,817155,818609,818614,819150,820438,820768,821251,824489,828046,828203,828457,828718,828970,830938,831595,831700,835845,836144,836307,837075,838174,839223,839732,843257	PYL2,HSFA2,PP2C5,ABI4,LBD18,HSP70,AT3G15356,RGL2,AtCDC48B,AT4G00250,AT4G02690,SGT1A,AT4G26120,CRU3,HK5,RVE1,LECRKA4.2,AIL5,TET4,LFY,UGT74E2,Hsp70b,AT1G26800,ERF12,AFP1
10_Member	GO Biological Processes	GO:0071310	cellular response to organic substance	-2.98509	-0.730554	25/698	817145,817155,818609,818614,819150,820438,820768,821251,824489,828046,828203,828457,828718,828970,830938,831595,831700,835845,836144,836307,837075,838174,839223,839732,843257	PYL2,HSFA2,PP2C5,ABI4,LBD18,HSP70,AT3G15356,RGL2,AtCDC48B,AT4G00250,AT4G02690,SGT1A,AT4G26120,CRU3,HK5,RVE1,LECRKA4.2,AIL5,TET4,LFY,UGT74E2,Hsp70b,AT1G26800,ERF12,AFP1
11_Summary	GO Biological Processes	GO:0034605	cellular response to heat	-2.97228	-0.730554	6/64	817155,821855,825510,834406,834913,843771,826849,827880,836093	HSFA2,ELIP1,AT-HSFA7B,HSFA6A,AT5G48570,HSP101,Hop3,HSA32,HSP18.2
11_Member	GO Biological Processes	GO:0034605	cellular response to heat	-2.97228	-0.730554	6/64	817155,821855,825510,834406,834913,843771	HSFA2,ELIP1,AT-HSFA7B,HSFA6A,AT5G48570,HSP101
11_Member	GO Biological Processes	GO:0010286	heat acclimation	-2.36447	-0.272505	5/59	817155,826849,827880,834913,836093	HSFA2,Hop3,HSA32,AT5G48570,HSP18.2
12_Summary	GO Biological Processes	GO:0009937	regulation of gibberellic acid mediated signaling pathway	-2.93246	-0.715559	4/26	817273,821251,829692,837255,830938,836040,839265	NTL8,RGL2,AGF1,HAI2,HK5,HAI1,ATAF1
12_Member	GO Biological Processes	GO:0009937	regulation of gibberellic acid mediated signaling pathway	-2.93246	-0.715559	4/26	817273,821251,829692,837255	NTL8,RGL2,AGF1,HAI2
12_Member	GO Biological Processes	GO:0009938	negative regulation of gibberellic acid mediated signaling pathway	-2.55359	-0.42384	3/16	817273,821251,829692	NTL8,RGL2,AGF1
12_Member	GO Biological Processes	GO:0009968	negative regulation of signal transduction	-2.33728	-0.263051	7/113	817273,821251,829692,830938,836040,837255,839265	NTL8,RGL2,AGF1,HK5,HAI1,HAI2,ATAF1
12_Member	GO Biological Processes	GO:0010648	negative regulation of cell communication	-2.25522	-0.206295	7/117	817273,821251,829692,830938,836040,837255,839265	NTL8,RGL2,AGF1,HK5,HAI1,HAI2,ATAF1
12_Member	GO Biological Processes	GO:0023057	negative regulation of signaling	-2.25522	-0.206295	7/117	817273,821251,829692,830938,836040,837255,839265	NTL8,RGL2,AGF1,HK5,HAI1,HAI2,ATAF1
13_Summary	GO Biological Processes	GO:0010029	regulation of seed germination	-2.8693	-0.676434	7/91	821251,821855,831238,837255,839408,842314,842988	RGL2,ELIP1,LEP,HAI2,SOM,PUB19,PXMT1
13_Member	GO Biological Processes	GO:0010029	regulation of seed germination	-2.8693	-0.676434	7/91	821251,821855,831238,837255,839408,842314,842988	RGL2,ELIP1,LEP,HAI2,SOM,PUB19,PXMT1
13_Member	GO Biological Processes	GO:1900140	regulation of seedling development	-2.78738	-0.616244	7/94	821251,821855,831238,837255,839408,842314,842988	RGL2,ELIP1,LEP,HAI2,SOM,PUB19,PXMT1
13_Member	GO Biological Processes	GO:0010030	positive regulation of seed germination	-2.09433	-0.11667	3/23	821855,831238,837255	ELIP1,LEP,HAI2
14_Summary	GO Biological Processes	GO:0009409	response to cold	-2.56088	-0.42384	16/399	818856,819331,821106,821855,828617,829623,829998,830068,830565,831174,832145,833998,834489,836772,844421,6240762	AT2G42560,GolS1,AT3G01570,ELIP1,OLEO1,ADC2,AT4G38410,AT4G39130,LEA4-5,Rap2.6L,BCB,AATP1,MAP18,RAB18,CCR2,AT1G27461
14_Member	GO Biological Processes	GO:0009409	response to cold	-2.56088	-0.42384	16/399	818856,819331,821106,821855,828617,829623,829998,830068,830565,831174,832145,833998,834489,836772,844421,6240762	AT2G42560,GolS1,AT3G01570,ELIP1,OLEO1,ADC2,AT4G38410,AT4G39130,LEA4-5,Rap2.6L,BCB,AATP1,MAP18,RAB18,CCR2,AT1G27461
15_Summary	GO Biological Processes	GO:0009696	salicylic acid metabolic process	-2.53853	-0.418541	4/33	826641,826642,827371,829869,814822,818506,831700,832145	AT4G10490,AT4G10500,MES16,MES9,GSTF3,AT2G39210,LECRKA4.2,BCB
15_Member	GO Biological Processes	GO:0009696	salicylic acid metabolic process	-2.53853	-0.418541	4/33	826641,826642,827371,829869	AT4G10490,AT4G10500,MES16,MES9
15_Member	GO Biological Processes	GO:0002239	response to oomycetes	-2.13286	-0.144988	6/94	814822,818506,826641,826642,831700,832145	GSTF3,AT2G39210,AT4G10490,AT4G10500,LECRKA4.2,BCB
16_Summary	KEGG Pathway	ath04016	MAPK signaling pathway - plant - Arabidopsis thaliana (thale cress)	-2.40427	-0.293828	8/139	817145,822119,822298,830876,835250,836040,836634,837255,818193,819313,821251,828718,841288,844254	PYL2,AGC2-1,PAD3,AT5G10120,AHG1,HAI1,AT5G65100,HAI2,AT2G36210,IAA20,RGL2,AT4G26120,AT1G48660,AT1G79130
16_Member	KEGG Pathway	ath04016	MAPK signaling pathway - plant - Arabidopsis thaliana (thale cress)	-2.40427	-0.293828	8/139	817145,822119,822298,830876,835250,836040,836634,837255	PYL2,AGC2-1,PAD3,AT5G10120,AHG1,HAI1,AT5G65100,HAI2
16_Member	KEGG Pathway	ath04075	Plant hormone signal transduction - Arabidopsis thaliana (thale cress)	-2.1639	-0.168854	12/289	817145,818193,819313,821251,828718,830876,835250,836040,836634,837255,841288,844254	PYL2,AT2G36210,IAA20,RGL2,AT4G26120,AT5G10120,AHG1,HAI1,AT5G65100,HAI2,AT1G48660,AT1G79130
17_Summary	GO Biological Processes	GO:0048316	seed development	-2.2844	-0.218767	24/747	817211,818614,819313,820892,821017,821106,821495,822061,824344,826715,828081,828457,828617,828970,829623,830565,830642,832328,833998,834499,837255,839917,840150,842696	PID2,ABI4,IAA20,MLP-300B,AT3G17520,AT3G01570,ZF2,ABI3,EM1,CRF1,SUS3,SGT1A,OLEO1,CRU3,ADC2,LEA4-5,PEI1,HD2B,AATP1,GSO2,HAI2,DLAH,AtLEA4-1,ROH1
17_Member	GO Biological Processes	GO:0048316	seed development	-2.2844	-0.218767	24/747	817211,818614,819313,820892,821017,821106,821495,822061,824344,826715,828081,828457,828617,828970,829623,830565,830642,832328,833998,834499,837255,839917,840150,842696	PID2,ABI4,IAA20,MLP-300B,AT3G17520,AT3G01570,ZF2,ABI3,EM1,CRF1,SUS3,SGT1A,OLEO1,CRU3,ADC2,LEA4-5,PEI1,HD2B,AATP1,GSO2,HAI2,DLAH,AtLEA4-1,ROH1
17_Member	GO Biological Processes	GO:0010431	seed maturation	-2.18526	-0.18291	5/65	828081,828970,832328,833998,837255	SUS3,CRU3,HD2B,AATP1,HAI2
17_Member	GO Biological Processes	GO:0010154	fruit development	-2.08154	-0.11667	24/777	817211,818614,819313,820892,821017,821106,821495,822061,824344,826715,828081,828457,828617,828970,829623,830565,830642,832328,833998,834499,837255,839917,840150,842696	PID2,ABI4,IAA20,MLP-300B,AT3G17520,AT3G01570,ZF2,ABI3,EM1,CRF1,SUS3,SGT1A,OLEO1,CRU3,ADC2,LEA4-5,PEI1,HD2B,AATP1,GSO2,HAI2,DLAH,AtLEA4-1,ROH1
18_Summary	KEGG Pathway	ath00904	Diterpenoid biosynthesis - Arabidopsis thaliana (thale cress)	-2.20707	-0.189748	3/21	830611,835256,844374	GA20OX3,GA20OX2,GA3OX2
18_Member	KEGG Pathway	ath00904	Diterpenoid biosynthesis - Arabidopsis thaliana (thale cress)	-2.20707	-0.189748	3/21	830611,835256,844374	GA20OX3,GA20OX2,GA3OX2
19_Summary	GO Biological Processes	GO:0010114	response to red light	-2.18526	-0.18291	5/65	821855,829841,835447,837146,844374	ELIP1,CP1,GRF7,ADS4,GA3OX2
19_Member	GO Biological Processes	GO:0010114	response to red light	-2.18526	-0.18291	5/65	821855,829841,835447,837146,844374	ELIP1,CP1,GRF7,ADS4,GA3OX2
20_Summary	GO Biological Processes	GO:0006972	hyperosmotic response	-2.07696	-0.11667	5/69	817047,821251,821495,831076,837075	CIPK16,RGL2,ZF2,HSP17.6A,UGT74E2
20_Member	GO Biological Processes	GO:0006972	hyperosmotic response	-2.07696	-0.11667	5/69	817047,821251,821495,831076,837075	CIPK16,RGL2,ZF2,HSP17.6A,UGT74E2
