# Supplementary material for: Histone Deacetylases HD2A and HD2B Undergo Feedback Regulation by ABA and Modulate Drought Tolerance via Mediating ABA-Induced Transcriptional Repression
Source: Genes (Basel). 2023 May 30;14(6):1199. doi: 10.3390/genes14061199 (PMC10298649; doi:10.3390/genes14061199)
Supplement: Supplementary file 1 [file genes-14-01199-s001.zip › Supplemental data set 8. genes response to stress in the overlap of differentlly regulated genes in hd2ahd2b compared with WT without treatment with HD2B binding genes.xlsx]

## Sheet: sup. 8
overlap genes of HD2B binding genes and upregulated genes in hd2ahd2b mutant response to stress
AT3G03450	DELLA protein RGL2
AT4G12400	Hsp70-Hsp90 organizing protein 3 HOP3
AT3G15356	Lectin-like protein LEC
AT4G31970	Xanthotoxin 5-hydroxylase CYP82C2
AT1G59860	17.6 kDa class I heat shock protein 1 HSP17.6A
AT5G01550	Lectin-domain containing receptor kinase VI.3 LECRK63
AT1G30720	Berberine bridge enzyme-like 10
AT4G10250	22.0 kDa heat shock protein HSP22.0
AT4G37150	Methylesterase 9 MES9
AT5G57220	Cytochrome P450 81F2 CYP81F2
AT5G48940	LRR receptor-like serine/threonine-protein kinase RCH1
AT4G23570	Protein SGT1 homolog A SGT1A
AT4G25140	Oleosin 18.5 kDa
AT5G52640	Heat shock protein 90-1 HSP90-1
AT1G60470	Galactinol synthase 4 GOLS4
AT5G21150	Protein argonaute 9 AGO9
AT2G47180	Galactinol synthase 1 GOLS1
AT2G27300	NAC domain-containing protein 40 NTL8
AT1G80090	SNF1-related protein kinase regulatory subunit gamma-like PV42b
AT1G31290	Protein argonaute 3 AGO3
AT3G63350	Heat stress transcription factor A-7b HSFA7B
AT4G10500	Protein DMR6-LIKE OXYGENASE 1 DLO1
AT5G48570	Peptidyl-prolyl cis-trans isomerase FKBP65
AT3G28580	AAA-ATPase At3g28580
AT2G35980	NDR1/HIN1-like protein 10 NHL10
AT3G26830	Bifunctional dihydrocamalexate synthase/camalexin synthase CYP71B15
AT3G53230	Cell division control protein 48 homolog D CDC48D
AT5G04500	Glucosamine inositolphosphorylceramide transferase 1 GINT1
AT5G04340	Zinc finger protein ZAT6
AT5G25610	BURP domain protein RD22
AT5G12030	17.7 kDa class II heat shock protein HSP17.7
AT3G19580	Zinc finger protein AZF2
AT5G43840	Heat stress transcription factor A-6a HSFA6A
AT1G58340	Protein DETOXIFICATION 48 DTX48
AT1G24140	Metalloendoproteinase 3-MMP
AT1G05680	UDP-glycosyltransferase 74E2 UGT74E2
AT5G59720	18.1 kDa class I heat shock protein HSP18.1
AT2G26150	Heat stress transcription factor A-2 HSFA2
AT3G13790	Beta-fructofuranosidase, insoluble isoenzyme CWINV1
AT1G32560	Late embryogenesis abundant protein 6 LEA6
AT2G25090	CBL-interacting serine/threonine-protein kinase 16 CIPK16
AT4G02690	Protein LIFEGUARD 3 LFG3
AT1G35910	Probable trehalose-phosphate phosphatase D TPPD
AT3G20340	At3g20340
AT1G79680	Wall-associated receptor kinase-like 10 WAKL10
AT1G74310	Chaperone protein ClpB1
AT3G22840	Early light-induced protein 1, chloroplastic ELIP1
AT3G12580	Heat shock 70 kDa protein 4 HSP70-4
AT5G57390	AP2-like ethylene-responsive transcription factor AIL5
AT1G01720	NAC domain-containing protein 2 NAC002
AT1G26380	Berberine bridge enzyme-like 3 FOX1
AT2G45220	Probable pectinesterase/pectinesterase inhibitor 17 PME17
AT2G40220	Ethylene-responsive transcription factor ABI4
AT3G25250	Serine/threonine-protein kinase OXI1
AT2G29500	17.6 kDa class I heat shock protein 2 HSP17.6B
AT4G21320	Protein HEAT-STRESS-ASSOCIATED 32 HSA32
AT2G47770	Translocator protein homolog TSPO
AT1G53540	17.6 kDa class I heat shock protein 3 HSP17.6C
AT4G34710	Arginine decarboxylase 2 ADC2
AT4G26120	Regulatory protein NPR2
AT3G47340	Asparagine synthetase [glutamine-hydrolyzing] 1 ASN1
AT4G28140	Ethylene-responsive transcription factor ERF054
AT1G21550	Probable calcium-binding protein CML44
AT4G33070	Pyruvate decarboxylase 1 PDC1
AT4G10490	Protein DMR6-LIKE OXYGENASE 2 DLO2
AT1G26800	E3 ubiquitin-protein ligase MPSR1
AT1G75490	Dehydration-responsive element-binding protein 2D DREB2D
AT4G27460	CBS domain-containing protein CBSX5
AT2G45420	LOB domain-containing protein 18 LBD18
AT5G59220	Probable protein phosphatase 2C 78 SAG113
AT5G21280	At5g21280
AT3G02550	LOB domain-containing protein 41 LBD41
AT1G73260	Kunitz trypsin inhibitor 4 KTI4
AT2G34910	At2g34910
AT2G38530	Non-specific lipid-transfer protein 2 LTP2
AT5G20230	Blue copper protein BCB
AT4G23220	Cysteine-rich receptor-like protein kinase 14 CRK14
AT4G38410	At4g38410
AT5G66400	Dehydrin Rab18 RAB18
AT1G80820	Cinnamoyl-CoA reductase 2 CCR2
AT5G55240	Peroxygenase 2 PXG2
AT1G19610	Defensin-like protein 19 PDF1.4
AT1G15330	SNF1-related protein kinase regulatory subunit gamma-like PV42a
AT5G40010	AAA-ATPase ASD, mitochondrial AATP1
AT5G06760	Late embryogenesis abundant protein 46 LEA46
AT4G38470	Serine/threonine-protein kinase STY46
AT4G23280	Putative cysteine-rich receptor-like protein kinase 20 CRK20
AT5G13330	Ethylene-responsive transcription factor ERF113
AT1G66700	Paraxanthine methyltransferase 1PXMT1
AT5G66650	Calcium uniporter protein 3, mitochondrial
AT1G78850	EP1-like glycoprotein 3
AT3G03280	At3g03280
AT3G01570	Oleosin 5
AT4G02280	Sucrose synthase 3 SUS3
AT5G10720	Histidine kinase 5 AHK5
AT2G37430	Zinc finger protein ZAT11
AT5G12020	17.6 kDa class II heat shock protein HSP17.6
AT1G07400	17.8 kDa class I heat shock protein HSP17.8
AT4G20830	Berberine bridge enzyme-like 19
AT1G16030	Heat shock 70 kDa protein 5 HSP70-5

## Sheet: GO enrichment
GO analysis of overlap genes of HD2B binding genes and hd2ahd2b upregulated genes
GO term	Description	p-value	FDR
GO:0042221	response to chemical	1.4e-13	3.1e-10
GO:0050896	response to stimulus	6.9e-12	4.9e-09
GO:1901700	response to oxygen-containing compound	5.5e-12	4.9e-09
GO:0009408	response to heat	9.2e-12	4.9e-09
GO:0007275	multicellular organism development	2.9e-11	1.2e-08
GO:0044707	single-multicellular organism process	9.3e-11	3.3e-08
GO:0044767	single-organism developmental process	1.5e-10	4.5e-08
GO:0048731	system development	7.8e-10	1.9e-07
GO:0032502	developmental process	8e-10	1.9e-07
GO:0048856	anatomical structure development	8.9e-10	1.9e-07
GO:0032501	multicellular organismal process	1.4e-09	2.7e-07
GO:0010033	response to organic substance	5.1e-09	8.4e-07
GO:0044699	single-organism process	5e-09	8.4e-07
GO:0009266	response to temperature stimulus	7.1e-09	1.1e-06
GO:0001101	response to acid chemical	9.6e-09	1.4e-06
GO:0009719	response to endogenous stimulus	1.5e-08	2e-06
GO:0009791	post-embryonic development	4.6e-08	5.8e-06
GO:0048316	seed development	8.2e-08	9.8e-06
GO:0033993	response to lipid	9.2e-08	1e-05
GO:0010154	fruit development	9.9e-08	1.1e-05
GO:0042542	response to hydrogen peroxide	1.5e-07	1.5e-05
GO:0009642	response to light intensity	2.4e-07	2.4e-05
GO:0009725	response to hormone	3.2e-07	2.9e-05
GO:0009644	response to high light intensity	1.1e-06	9.6e-05
GO:0009628	response to abiotic stimulus	1.2e-06	0.0001
GO:0048608	reproductive structure development	2.4e-06	0.00019
GO:0061458	reproductive system development	2.4e-06	0.00019
GO:0009739	response to gibberellin	2.5e-06	0.00019
GO:0009790	embryo development	4e-06	0.00029
GO:0009845	seed germination	4.5e-06	0.00032
GO:0009793	embryo development ending in seed dormancy	6.2e-06	0.00042
GO:0099402	plant organ development	1.1e-05	0.00072
GO:0090351	seedling development	1.2e-05	0.00075
GO:0003006	developmental process involved in reproduction	1.5e-05	0.0009
GO:0009740	gibberellic acid mediated signaling pathway	1.4e-05	0.0009
GO:0010476	gibberellin mediated signaling pathway	1.6e-05	0.00093
GO:0071370	cellular response to gibberellin stimulus	1.9e-05	0.0011
GO:0048364	root development	2.1e-05	0.0012
GO:0022622	root system development	2.3e-05	0.0012
GO:0006979	response to oxidative stress	2.6e-05	0.0014
GO:0010035	response to inorganic substance	2.9e-05	0.0015
GO:0000302	response to reactive oxygen species	2.9e-05	0.0015
GO:0006950	response to stress	3.2e-05	0.0016
GO:0044702	single organism reproductive process	3.2e-05	0.0016
GO:0010876	lipid localization	3.7e-05	0.0017
GO:0021700	developmental maturation	3.7e-05	0.0017
GO:0071396	cellular response to lipid	6.1e-05	0.0027
GO:0032870	cellular response to hormone stimulus	6.2e-05	0.0027
GO:0071495	cellular response to endogenous stimulus	7.7e-05	0.0033
GO:0022414	reproductive process	9.8e-05	0.0042
GO:0009755	hormone-mediated signaling pathway	0.0001	0.0042
GO:0009737	response to abscisic acid	0.0001	0.0042
GO:0000003	reproduction	0.00011	0.0043
