# Supplementary material for: Histone Deacetylases HD2A and HD2B Undergo Feedback Regulation by ABA and Modulate Drought Tolerance via Mediating ABA-Induced Transcriptional Repression
Source: Genes (Basel). 2023 May 30;14(6):1199. doi: 10.3390/genes14061199 (PMC10298649; doi:10.3390/genes14061199)
Supplement: Supplementary file 1 [file genes-14-01199-s001.zip › Supplemental data set 9. HD2A- and HD2B-dependent ABA-independent up-regulated genes in hd2ahd2b.xlsx]

## Sheet: Annotation
HD2A and HD2B dependent ABA independent upregulated genes in hd2ahd2b
	Gene ID	Type	Tax ID	Homologene Gene ID	Homologene Gene Tax ID	Gene Symbol	Description	Biological Process (GO)	GO:0036294 cellular response to decreased	GO:0009404 toxin metabolic process	GO:0098542 defense response to other orga	GO:0071554 cell wall organization or biog	GO:0006979 response to oxidative stress	GO:2000280 regulation of root development	GO:0010344 seed oilbody biogenesis	GO:0010015 root morphogenesis	GO:0016998 cell wall macromolecule catabo	GO:1990110 callus formation	GO:0010449 root meristem growth	GO:0002376 immune system process	GO:0042343 indole glucosinolate metabolic	GO:0010035 response to inorganic substanc	GO:0010120 camalexin biosynthetic process	GO:0009751 response to salicylic acid	GO:0002239 response to oomycetes	GO:0045490 pectin catabolic process	GO:0000304 response to singlet oxygen	GO:0071241 cellular response to inorganic
AT4G02720	828193	ensembl_gene_id	A. thaliana	828193	A. thaliana	AT4G02720	Ras-induced vulval development antagonist protein	GO:2000232 regulation of rRNA processing;GO:0044030 regulation of DNA methylation;GO:0051052 regulation of DNA metabolic process	0.0	0.0	0.0	0.0	0.0	0.0	0.0	0.0	0.0	0.0	0.0	0.0	0.0	0.0	0.0	0.0	0.0	0.0	0.0	0.0
AT4G16515	827350	ensembl_gene_id	A. thaliana	827350	A. thaliana	RGF6	root meristem growth factor	GO:0009786 regulation of asymmetric cell division;GO:2000023 regulation of lateral root development;GO:0008284 positive regulation of cell population proliferation	0.0	0.0	0.0	0.0	0.0	1.0	0.0	1.0	0.0	0.0	0.0	0.0	0.0	0.0	0.0	0.0	0.0	0.0	0.0	0.0
AT5G35965	3771314	ensembl_gene_id	A. thaliana	3771314	A. thaliana	AT5G35965	hypothetical protein		0.0	0.0	0.0	0.0	0.0	0.0	0.0	0.0	0.0	0.0	0.0	0.0	0.0	0.0	0.0	0.0	0.0	0.0	0.0	0.0
AT4G23590	828459	ensembl_gene_id	A. thaliana	828459	A. thaliana	AT4G23590	Tyrosine transaminase family protein	GO:0006520 cellular amino acid metabolic process;GO:0019752 carboxylic acid metabolic process;GO:0043436 oxoacid metabolic process	0.0	0.0	0.0	0.0	0.0	0.0	0.0	0.0	0.0	0.0	0.0	0.0	0.0	0.0	0.0	0.0	0.0	0.0	0.0	0.0
AT1G43780	840974	ensembl_gene_id	A. thaliana	840974	A. thaliana	scpl44	serine carboxypeptidase-like 44		0.0	0.0	0.0	0.0	0.0	0.0	0.0	0.0	0.0	0.0	0.0	0.0	0.0	0.0	0.0	0.0	0.0	0.0	0.0	0.0
AT5G61650	836287	ensembl_gene_id	A. thaliana	836287	A. thaliana	CYCP4;2	CYCLIN P4;2	GO:0000079 regulation of cyclin-dependent protein serine/threonine kinase activity;GO:1904029 regulation of cyclin-dependent protein kinase activity;GO:0071900 regulation of protein serine/threonine kinase activity	0.0	0.0	0.0	0.0	0.0	0.0	0.0	0.0	0.0	0.0	0.0	0.0	0.0	0.0	0.0	0.0	0.0	0.0	0.0	0.0
AT2G27940	817338	ensembl_gene_id	A. thaliana	817338	A. thaliana	AT2G27940	RING/U-box superfamily protein	GO:0016567 protein ubiquitination;GO:0032446 protein modification by small protein conjugation;GO:0070647 protein modification by small protein conjugation or removal	0.0	0.0	0.0	0.0	0.0	0.0	0.0	0.0	0.0	0.0	0.0	0.0	0.0	0.0	0.0	0.0	0.0	0.0	0.0	0.0
AT5G07200	830611	ensembl_gene_id	A. thaliana	830611	A. thaliana	GA20OX3	gibberellin 20-oxidase 3	GO:0009686 gibberellin biosynthetic process;GO:0009685 gibberellin metabolic process;GO:0016102 diterpenoid biosynthetic process	0.0	0.0	0.0	0.0	0.0	0.0	0.0	1.0	0.0	0.0	0.0	0.0	0.0	0.0	0.0	0.0	0.0	0.0	0.0	0.0
AT4G27170	828825	ensembl_gene_id	A. thaliana	828825	A. thaliana	SESA4	seed storage albumin 4		0.0	0.0	0.0	0.0	0.0	0.0	0.0	0.0	0.0	0.0	0.0	0.0	0.0	0.0	0.0	0.0	0.0	0.0	0.0	0.0
AT5G45570	834593	ensembl_gene_id	A. thaliana	834593	A. thaliana	AT5G45570	Ulp1 protease family protein		0.0	0.0	0.0	0.0	0.0	0.0	0.0	0.0	0.0	0.0	0.0	0.0	0.0	0.0	0.0	0.0	0.0	0.0	0.0	0.0
AT2G42660	818866	ensembl_gene_id	A. thaliana	818866	A. thaliana	AT2G42660	Homeodomain-like superfamily protein	GO:0006355 regulation of transcription, DNA-templated;GO:1903506 regulation of nucleic acid-templated transcription;GO:2001141 regulation of RNA biosynthetic process	0.0	0.0	0.0	0.0	0.0	0.0	0.0	0.0	0.0	0.0	0.0	0.0	0.0	0.0	0.0	0.0	0.0	0.0	0.0	0.0
AT1G26558	5007725	ensembl_gene_id	A. thaliana	5007725	A. thaliana	AT1G26558	ncRNA	GO:0008150 biological_process	0.0	0.0	0.0	0.0	0.0	0.0	0.0	0.0	0.0	0.0	0.0	0.0	0.0	0.0	0.0	0.0	0.0	0.0	0.0	0.0
AT4G21490	828234	ensembl_gene_id	A. thaliana	828234	A. thaliana	NDB3	NAD(P)H dehydrogenase B3	GO:0006116 NADH oxidation;GO:0019674 NAD metabolic process;GO:0006734 NADH metabolic process	0.0	0.0	0.0	0.0	0.0	0.0	0.0	0.0	0.0	0.0	0.0	0.0	0.0	0.0	0.0	0.0	0.0	0.0	0.0	0.0
AT3G44325	3769631	ensembl_gene_id	A. thaliana	3769631	A. thaliana	AT3G44325	hypothetical protein		0.0	0.0	0.0	0.0	0.0	0.0	0.0	0.0	0.0	0.0	0.0	0.0	0.0	0.0	0.0	0.0	0.0	0.0	0.0	0.0
AT1G12805	2745749	ensembl_gene_id	A. thaliana	2745749	A. thaliana	AT1G12805	nucleotide binding protein	GO:0008150 biological_process	0.0	0.0	0.0	0.0	0.0	0.0	0.0	0.0	0.0	0.0	0.0	0.0	0.0	0.0	0.0	0.0	0.0	0.0	0.0	0.0
AT4G24715	28720181	ensembl_gene_id	A. thaliana	28720181	A. thaliana	AT4G24715	high-affinity nitrate transporter-like protein	GO:0008150 biological_process	0.0	0.0	0.0	0.0	0.0	0.0	0.0	0.0	0.0	0.0	0.0	0.0	0.0	0.0	0.0	0.0	0.0	0.0	0.0	0.0
AT4G27150	828823	ensembl_gene_id	A. thaliana	828823	A. thaliana	SESA2	seed storage albumin 2		0.0	0.0	0.0	0.0	0.0	0.0	0.0	0.0	0.0	0.0	0.0	0.0	0.0	0.0	0.0	0.0	0.0	0.0	0.0	0.0
AT3G16300	820877	ensembl_gene_id	A. thaliana	820877	A. thaliana	AT3G16300	Uncharacterized protein family (UPF0497)	GO:0008150 biological_process	0.0	0.0	0.0	0.0	0.0	0.0	0.0	0.0	0.0	0.0	0.0	0.0	0.0	0.0	0.0	0.0	0.0	0.0	0.0	0.0
AT1G80340	844374	ensembl_gene_id	A. thaliana	844374	A. thaliana	GA3OX2	gibberellin 3-oxidase 2	GO:0009686 gibberellin biosynthetic process;GO:0009685 gibberellin metabolic process;GO:0016102 diterpenoid biosynthetic process	0.0	0.0	0.0	0.0	0.0	0.0	0.0	0.0	0.0	0.0	0.0	0.0	0.0	0.0	0.0	0.0	0.0	0.0	0.0	0.0
AT4G27160	828824	ensembl_gene_id	A. thaliana	828824	A. thaliana	SESA3	seed storage albumin 3		0.0	0.0	0.0	0.0	0.0	0.0	0.0	0.0	0.0	0.0	0.0	0.0	0.0	0.0	0.0	0.0	0.0	0.0	0.0	0.0
AT4G26740	828781	ensembl_gene_id	A. thaliana	828781	A. thaliana	ATS1	peroxygenase 1	GO:0010883 regulation of lipid storage;GO:0010888 negative regulation of lipid storage;GO:1905953 negative regulation of lipid localization	0.0	0.0	0.0	0.0	0.0	0.0	0.0	1.0	0.0	0.0	0.0	0.0	0.0	0.0	0.0	0.0	0.0	0.0	0.0	0.0
AT5G05290	830411	ensembl_gene_id	A. thaliana	830411	A. thaliana	EXPA2	expansin A2	GO:0009831 plant-type cell wall modification involved in multidimensional cell growth;GO:0042547 cell wall modification involved in multidimensional cell growth;GO:0009828 plant-type cell wall loosening	0.0	0.0	0.0	1.0	0.0	0.0	0.0	1.0	0.0	0.0	0.0	0.0	0.0	0.0	0.0	0.0	0.0	0.0	0.0	0.0
AT3G25260	822120	ensembl_gene_id	A. thaliana	822120	A. thaliana	AT3G25260	Major facilitator superfamily protein	GO:0055085 transmembrane transport;GO:0006810 transport;GO:0051234 establishment of localization	0.0	0.0	0.0	0.0	0.0	0.0	0.0	0.0	0.0	0.0	0.0	0.0	0.0	0.0	0.0	0.0	0.0	0.0	0.0	0.0
AT4G28410	828958	ensembl_gene_id	A. thaliana	828958	A. thaliana	AT4G28410	Tyrosine transaminase family protein	GO:0006520 cellular amino acid metabolic process;GO:0019752 carboxylic acid metabolic process;GO:0043436 oxoacid metabolic process	0.0	0.0	0.0	0.0	0.0	0.0	0.0	0.0	0.0	0.0	0.0	0.0	0.0	0.0	0.0	0.0	0.0	0.0	0.0	0.0
AT4G08093	28719965	ensembl_gene_id	A. thaliana	28719965	A. thaliana	AT4G08093	miscRNA		0.0	0.0	0.0	0.0	0.0	0.0	0.0	0.0	0.0	0.0	0.0	0.0	0.0	0.0	0.0	0.0	0.0	0.0	0.0	0.0
AT1G64795	28717397	ensembl_gene_id	A. thaliana	28717397	A. thaliana	AT1G64795	hypothetical protein	GO:0008150 biological_process	0.0	0.0	0.0	0.0	0.0	0.0	0.0	0.0	0.0	0.0	0.0	0.0	0.0	0.0	0.0	0.0	0.0	0.0	0.0	0.0
AT1G29080	839783	ensembl_gene_id	A. thaliana	839783	A. thaliana	AT1G29080	Papain family cysteine protease	GO:0051603 proteolysis involved in cellular protein catabolic process;GO:0044257 cellular protein catabolic process;GO:0030163 protein catabolic process	0.0	0.0	0.0	0.0	0.0	0.0	0.0	0.0	0.0	0.0	0.0	0.0	0.0	0.0	0.0	0.0	0.0	0.0	0.0	0.0
AT4G27140	828822	ensembl_gene_id	A. thaliana	828822	A. thaliana	SESA1	seed storage albumin 1		0.0	0.0	0.0	0.0	0.0	0.0	0.0	0.0	0.0	0.0	0.0	0.0	0.0	0.0	0.0	0.0	0.0	0.0	0.0	0.0
AT4G18900	827624	ensembl_gene_id	A. thaliana	827624	A. thaliana	AT4G18900	Transducin/WD40 repeat-like superfamily protein	GO:0006364 rRNA processing;GO:0016072 rRNA metabolic process;GO:0042254 ribosome biogenesis	0.0	0.0	0.0	0.0	0.0	0.0	0.0	0.0	0.0	0.0	0.0	0.0	0.0	0.0	0.0	0.0	0.0	0.0	0.0	0.0
AT4G05380	825886	ensembl_gene_id	A. thaliana	825886	A. thaliana	AT4G05380	P-loop nucleoside triphosphate hydrolase superfamily protein		0.0	0.0	0.0	0.0	0.0	0.0	0.0	0.0	0.0	0.0	0.0	0.0	0.0	0.0	0.0	0.0	0.0	0.0	0.0	0.0
AT3G33528	5008053	ensembl_gene_id	A. thaliana	5008053	A. thaliana	AT3G33528	hypothetical protein	GO:0008150 biological_process	0.0	0.0	0.0	0.0	0.0	0.0	0.0	0.0	0.0	0.0	0.0	0.0	0.0	0.0	0.0	0.0	0.0	0.0	0.0	0.0
AT3G20210	821565	ensembl_gene_id	A. thaliana	821565	A. thaliana	DELTA-VPE	delta vacuolar processing enzyme	GO:0006624 vacuolar protein processing;GO:0010214 seed coat development;GO:0016485 protein processing	0.0	0.0	0.0	0.0	0.0	0.0	0.0	0.0	0.0	0.0	0.0	0.0	0.0	0.0	0.0	0.0	0.0	0.0	0.0	0.0
AT3G23725	3768910	ensembl_gene_id	A. thaliana	3768910	A. thaliana	AT3G23725	hypothetical protein		0.0	0.0	0.0	0.0	0.0	0.0	0.0	0.0	0.0	0.0	0.0	0.0	0.0	0.0	0.0	0.0	0.0	0.0	0.0	0.0
AT5G55410	835634	ensembl_gene_id	A. thaliana	835634	A. thaliana	AT5G55410	Bifunctional inhibitor/lipid-transfer protein/seed storage 2S albumin superfamily protein	GO:0009627 systemic acquired resistance;GO:0098542 defense response to other organism;GO:0006952 defense response	0.0	0.0	1.0	0.0	0.0	0.0	0.0	0.0	0.0	0.0	0.0	0.0	0.0	0.0	0.0	0.0	0.0	0.0	0.0	0.0
AT1G13610	837922	ensembl_gene_id	A. thaliana	837922	A. thaliana	AT1G13610	alpha/beta-Hydrolases superfamily protein	GO:0006508 proteolysis;GO:0019538 protein metabolic process;GO:1901564 organonitrogen compound metabolic process	0.0	0.0	0.0	0.0	0.0	0.0	0.0	0.0	0.0	0.0	0.0	0.0	0.0	0.0	0.0	0.0	0.0	0.0	0.0	0.0
AT5G14490	831300	ensembl_gene_id	A. thaliana	831300	A. thaliana	NAC085	NAC domain containing protein 85	GO:0006355 regulation of transcription, DNA-templated;GO:1903506 regulation of nucleic acid-templated transcription;GO:2001141 regulation of RNA biosynthetic process	0.0	0.0	0.0	0.0	0.0	0.0	0.0	0.0	0.0	0.0	0.0	0.0	0.0	0.0	0.0	0.0	0.0	0.0	0.0	0.0
AT4G34071	6240684	ensembl_gene_id	A. thaliana	6240684	A. thaliana	AT4G34071	ncRNA	GO:0008150 biological_process	0.0	0.0	0.0	0.0	0.0	0.0	0.0	0.0	0.0	0.0	0.0	0.0	0.0	0.0	0.0	0.0	0.0	0.0	0.0	0.0
AT2G15010	815990	ensembl_gene_id	A. thaliana	815990	A. thaliana	AT2G15010	Plant thionin	GO:0006952 defense response;GO:0006950 response to stress;GO:0050896 response to stimulus	0.0	0.0	0.0	0.0	0.0	0.0	0.0	0.0	0.0	0.0	0.0	0.0	0.0	0.0	0.0	0.0	0.0	0.0	0.0	0.0
AT5G59390	836058	ensembl_gene_id	A. thaliana	836058	A. thaliana	AT5G59390	XH/XS domain-containing protein	GO:0031047 gene silencing by RNA;GO:0010629 negative regulation of gene expression;GO:0010605 negative regulation of macromolecule metabolic process	0.0	0.0	0.0	0.0	0.0	0.0	0.0	0.0	0.0	0.0	0.0	0.0	0.0	0.0	0.0	0.0	0.0	0.0	0.0	0.0
AT5G39100	833903	ensembl_gene_id	A. thaliana	833903	A. thaliana	GLP6	germin-like protein 6		0.0	0.0	0.0	0.0	0.0	0.0	0.0	0.0	0.0	0.0	0.0	0.0	0.0	0.0	0.0	0.0	0.0	0.0	0.0	0.0
AT4G22214	828314	ensembl_gene_id	A. thaliana	828314	A. thaliana	AT4G22214	Defensin-like (DEFL) family protein		0.0	0.0	0.0	0.0	0.0	0.0	0.0	0.0	0.0	0.0	0.0	0.0	0.0	0.0	0.0	0.0	0.0	0.0	0.0	0.0
AT5G54740	835563	ensembl_gene_id	A. thaliana	835563	A. thaliana	SESA5	seed storage albumin 5	GO:0009555 pollen development;GO:0048229 gametophyte development;GO:0007275 multicellular organism development	0.0	0.0	0.0	0.0	0.0	0.0	0.0	0.0	0.0	0.0	0.0	0.0	0.0	0.0	0.0	0.0	0.0	0.0	0.0	0.0
AT1G68250	843154	ensembl_gene_id	A. thaliana	843154	A. thaliana	AT1G68250	hypothetical protein	GO:0008150 biological_process	0.0	0.0	0.0	0.0	0.0	0.0	0.0	0.0	0.0	0.0	0.0	0.0	0.0	0.0	0.0	0.0	0.0	0.0	0.0	0.0
AT1G47600	841169	ensembl_gene_id	A. thaliana	841169	A. thaliana	BGLU34	beta glucosidase 34	GO:0016143 S-glycoside metabolic process;GO:0019757 glycosinolate metabolic process;GO:0019760 glucosinolate metabolic process	0.0	1.0	0.0	0.0	0.0	0.0	0.0	0.0	0.0	0.0	0.0	0.0	0.0	0.0	0.0	0.0	0.0	0.0	0.0	0.0
AT3G44830	823617	ensembl_gene_id	A. thaliana	823617	A. thaliana	AT3G44830	Lecithin:cholesterol acyltransferase family protein	GO:0006629 lipid metabolic process;GO:0044238 primary metabolic process;GO:0071704 organic substance metabolic process	0.0	0.0	0.0	0.0	0.0	0.0	0.0	0.0	0.0	0.0	0.0	0.0	0.0	0.0	0.0	0.0	0.0	0.0	0.0	0.0
AT3G60120	825182	ensembl_gene_id	A. thaliana	825182	A. thaliana	BGLU27	beta glucosidase 27	GO:0016145 S-glycoside catabolic process;GO:0019759 glycosinolate catabolic process;GO:0019762 glucosinolate catabolic process	0.0	1.0	0.0	0.0	1.0	0.0	0.0	0.0	0.0	0.0	0.0	0.0	0.0	0.0	0.0	0.0	0.0	0.0	0.0	0.0
AT5G62310	836352	ensembl_gene_id	A. thaliana	836352	A. thaliana	IRE	AGC (cAMP-dependent, cGMP-dependent and protein kinase C) kinase family protein	GO:0018105 peptidyl-serine phosphorylation;GO:0018209 peptidyl-serine modification;GO:0009826 unidimensional cell growth	0.0	0.0	0.0	0.0	0.0	0.0	0.0	1.0	0.0	0.0	0.0	0.0	0.0	0.0	0.0	0.0	0.0	0.0	0.0	0.0
AT5G41765	834181	ensembl_gene_id	A. thaliana	834181	A. thaliana	AT5G41765	DNA-binding storekeeper protein-related transcriptional regulator	GO:0006355 regulation of transcription, DNA-templated;GO:1903506 regulation of nucleic acid-templated transcription;GO:2001141 regulation of RNA biosynthetic process	0.0	0.0	0.0	0.0	0.0	0.0	0.0	0.0	0.0	0.0	0.0	0.0	0.0	0.0	0.0	0.0	0.0	0.0	0.0	0.0
AT4G33800	829522	ensembl_gene_id	A. thaliana	829522	A. thaliana	AT4G33800	hypothetical protein	GO:0009690 cytokinin metabolic process;GO:0034754 cellular hormone metabolic process;GO:0009736 cytokinin-activated signaling pathway	0.0	0.0	0.0	0.0	0.0	0.0	0.0	0.0	0.0	0.0	0.0	0.0	0.0	0.0	0.0	0.0	0.0	0.0	0.0	0.0
AT5G51210	835196	ensembl_gene_id	A. thaliana	835196	A. thaliana	OLEO3	oleosin3	GO:0019915 lipid storage;GO:0051235 maintenance of location;GO:0010876 lipid localization	0.0	0.0	0.0	0.0	0.0	0.0	1.0	0.0	0.0	0.0	0.0	0.0	0.0	0.0	0.0	0.0	0.0	0.0	0.0	0.0
AT4G31970	829327	ensembl_gene_id	A. thaliana	829327	A. thaliana	CYP82C2	cytochrome P450, family 82, subfamily C, polypeptide 2	GO:0071456 cellular response to hypoxia;GO:0036294 cellular response to decreased oxygen levels;GO:0071453 cellular response to oxygen levels	1.0	0.0	1.0	0.0	0.0	0.0	0.0	0.0	0.0	0.0	0.0	0.0	0.0	0.0	0.0	0.0	0.0	0.0	0.0	0.0
AT1G51470	841572	ensembl_gene_id	A. thaliana	841572	A. thaliana	BGLU35	beta glucosidase 35	GO:0005975 carbohydrate metabolic process;GO:0044238 primary metabolic process;GO:0071704 organic substance metabolic process	0.0	0.0	0.0	0.0	0.0	0.0	0.0	0.0	0.0	0.0	0.0	0.0	0.0	0.0	0.0	0.0	0.0	0.0	0.0	0.0
AT1G61510	3767597	ensembl_gene_id	A. thaliana	3767597	A. thaliana	AT1G61510	hypothetical protein		0.0	0.0	0.0	0.0	0.0	0.0	0.0	0.0	0.0	0.0	0.0	0.0	0.0	0.0	0.0	0.0	0.0	0.0	0.0	0.0
AT3G42723	823303	ensembl_gene_id	A. thaliana	823303	A. thaliana	AT3G42723	ATP binding / aminoacyl-tRNA ligase/ nucleotide binding protein		0.0	0.0	0.0	0.0	0.0	0.0	0.0	0.0	0.0	0.0	0.0	0.0	0.0	0.0	0.0	0.0	0.0	0.0	0.0	0.0
AT5G55240	835617	ensembl_gene_id	A. thaliana	835617	A. thaliana	ATPXG2	PEROXYGENASE 2	GO:0031408 oxylipin biosynthetic process;GO:0031407 oxylipin metabolic process;GO:0046394 carboxylic acid biosynthetic process	0.0	0.0	0.0	0.0	0.0	0.0	0.0	0.0	0.0	0.0	0.0	0.0	0.0	0.0	0.0	0.0	0.0	0.0	0.0	0.0
AT1G17010	838271	ensembl_gene_id	A. thaliana	838271	A. thaliana	AT1G17010	2-oxoglutarate (2OG) and Fe(II)-dependent oxygenase superfamily protein		0.0	0.0	0.0	0.0	0.0	0.0	0.0	0.0	0.0	0.0	0.0	0.0	0.0	0.0	0.0	0.0	0.0	0.0	0.0	0.0
AT4G07940	826298	ensembl_gene_id	A. thaliana	826298	A. thaliana	AT4G07940	pre-mRNA-splicing factor CWC22-like protein, putative (DUF3245)	GO:0008150 biological_process	0.0	0.0	0.0	0.0	0.0	0.0	0.0	0.0	0.0	0.0	0.0	0.0	0.0	0.0	0.0	0.0	0.0	0.0	0.0	0.0
AT1G65570	842868	ensembl_gene_id	A. thaliana	842868	A. thaliana	AT1G65570	Pectin lyase-like superfamily protein	GO:0048829 root cap development;GO:0048364 root development;GO:0022622 root system development	0.0	0.0	0.0	0.0	0.0	0.0	0.0	1.0	0.0	0.0	0.0	0.0	0.0	0.0	0.0	0.0	0.0	0.0	0.0	0.0
AT1G36975	3767048	ensembl_gene_id	A. thaliana	3767048	A. thaliana	AT1G36975	hypothetical protein		0.0	0.0	0.0	0.0	0.0	0.0	0.0	0.0	0.0	0.0	0.0	0.0	0.0	0.0	0.0	0.0	0.0	0.0	0.0	0.0
AT2G33520	817917	ensembl_gene_id	A. thaliana	817917	A. thaliana	AT2G33520	cysteine-rich/transmembrane domain protein A	GO:0008150 biological_process	0.0	0.0	0.0	0.0	0.0	0.0	0.0	0.0	0.0	0.0	0.0	0.0	0.0	0.0	0.0	0.0	0.0	0.0	0.0	0.0
AT3G01570	821106	ensembl_gene_id	A. thaliana	821106	A. thaliana	AT3G01570	Oleosin family protein	GO:0010344 seed oilbody biogenesis;GO:0019915 lipid storage;GO:0050826 response to freezing	0.0	0.0	0.0	0.0	0.0	0.0	1.0	0.0	0.0	0.0	0.0	0.0	0.0	0.0	0.0	0.0	0.0	0.0	0.0	0.0
AT4G25140	828617	ensembl_gene_id	A. thaliana	828617	A. thaliana	OLEO1	oleosin 1	GO:0010344 seed oilbody biogenesis;GO:0019915 lipid storage;GO:0050826 response to freezing	0.0	0.0	0.0	0.0	0.0	0.0	1.0	0.0	0.0	0.0	0.0	0.0	0.0	0.0	0.0	0.0	0.0	0.0	0.0	0.0
AT5G02900	831752	ensembl_gene_id	A. thaliana	831752	A. thaliana	CYP96A13	cytochrome P450, family 96, subfamily A, polypeptide 13		0.0	0.0	0.0	0.0	0.0	0.0	0.0	0.0	0.0	0.0	0.0	0.0	0.0	0.0	0.0	0.0	0.0	0.0	0.0	0.0
AT4G22217	828315	ensembl_gene_id	A. thaliana	828315	A. thaliana	AT4G22217	defensin-like protein		0.0	0.0	0.0	0.0	0.0	0.0	0.0	0.0	0.0	0.0	0.0	0.0	0.0	0.0	0.0	0.0	0.0	0.0	0.0	0.0
AT3G60970	825269	ensembl_gene_id	A. thaliana	825269	A. thaliana	ABCC15	multidrug resistance-associated protein 15	GO:0055085 transmembrane transport;GO:0006810 transport;GO:0051234 establishment of localization	0.0	0.0	0.0	0.0	0.0	0.0	0.0	0.0	0.0	0.0	0.0	0.0	0.0	0.0	0.0	0.0	0.0	0.0	0.0	0.0
AT5G53230	835404	ensembl_gene_id	A. thaliana	835404	A. thaliana	AT5G53230	hypothetical protein (DUF295)	GO:0008150 biological_process	0.0	0.0	0.0	0.0	0.0	0.0	0.0	0.0	0.0	0.0	0.0	0.0	0.0	0.0	0.0	0.0	0.0	0.0	0.0	0.0
AT4G36100	829766	ensembl_gene_id	A. thaliana	829766	A. thaliana	AT4G36100	Sec1/munc18-like (SM) proteins superfamily	GO:0009959 negative gravitropism;GO:0009630 gravitropism;GO:0009629 response to gravity	0.0	0.0	0.0	0.0	0.0	0.0	0.0	0.0	0.0	0.0	0.0	0.0	0.0	0.0	0.0	0.0	0.0	0.0	0.0	0.0
AT4G10490	826641	ensembl_gene_id	A. thaliana	826641	A. thaliana	AT4G10490	2-oxoglutarate (2OG) and Fe(II)-dependent oxygenase superfamily protein	GO:0046244 salicylic acid catabolic process;GO:0019336 phenol-containing compound catabolic process;GO:0009696 salicylic acid metabolic process	0.0	0.0	1.0	0.0	0.0	0.0	0.0	0.0	0.0	0.0	0.0	0.0	0.0	0.0	0.0	0.0	1.0	0.0	0.0	0.0
AT1G03890	839379	ensembl_gene_id	A. thaliana	839379	A. thaliana	AT1G03890	RmlC-like cupins superfamily protein	GO:0010431 seed maturation;GO:0048609 multicellular organismal reproductive process;GO:0071695 anatomical structure maturation	0.0	0.0	0.0	0.0	0.0	0.0	0.0	1.0	0.0	0.0	0.0	0.0	0.0	0.0	0.0	0.0	0.0	0.0	0.0	0.0
AT3G22640	821835	ensembl_gene_id	A. thaliana	821835	A. thaliana	PAP85	cupin family protein	GO:0009615 response to virus;GO:0043207 response to external biotic stimulus;GO:0051707 response to other organism	0.0	0.0	0.0	0.0	0.0	0.0	0.0	0.0	0.0	0.0	0.0	0.0	0.0	0.0	0.0	0.0	0.0	0.0	0.0	0.0
AT1G28640	839764	ensembl_gene_id	A. thaliana	839764	A. thaliana	AT1G28640	GDSL-like Lipase/Acylhydrolase superfamily protein		0.0	0.0	0.0	0.0	0.0	0.0	0.0	0.0	0.0	0.0	0.0	0.0	0.0	0.0	0.0	0.0	0.0	0.0	0.0	0.0
AT3G48270	823985	ensembl_gene_id	A. thaliana	823985	A. thaliana	CYP71A26	cytochrome P450, family 71, subfamily A, polypeptide 26		0.0	0.0	0.0	0.0	0.0	0.0	0.0	0.0	0.0	0.0	0.0	0.0	0.0	0.0	0.0	0.0	0.0	0.0	0.0	0.0
AT4G18620	827596	ensembl_gene_id	A. thaliana	827596	A. thaliana	PYL13	PYR1-like 13	GO:0080163 regulation of protein serine/threonine phosphatase activity;GO:0043666 regulation of phosphoprotein phosphatase activity;GO:0010921 regulation of phosphatase activity	0.0	0.0	0.0	0.0	0.0	0.0	0.0	0.0	0.0	0.0	0.0	0.0	0.0	0.0	0.0	0.0	0.0	0.0	0.0	0.0
AT4G04030	825715	ensembl_gene_id	A. thaliana	825715	A. thaliana	OFP9	transcription repressor	GO:0045892 negative regulation of transcription, DNA-templated;GO:1902679 negative regulation of RNA biosynthetic process;GO:1903507 negative regulation of nucleic acid-templated transcription	0.0	0.0	0.0	0.0	0.0	0.0	0.0	0.0	0.0	0.0	0.0	0.0	0.0	0.0	0.0	0.0	0.0	0.0	0.0	0.0
AT1G60090	842304	ensembl_gene_id	A. thaliana	842304	A. thaliana	BGLU4	beta glucosidase 4	GO:0005975 carbohydrate metabolic process;GO:0044238 primary metabolic process;GO:0071704 organic substance metabolic process	0.0	0.0	0.0	0.0	0.0	0.0	0.0	0.0	0.0	0.0	0.0	0.0	0.0	0.0	0.0	0.0	0.0	0.0	0.0	0.0
AT5G38595	833849	ensembl_gene_id	A. thaliana	833849	A. thaliana	AT5G38595	hypothetical protein		0.0	0.0	0.0	0.0	0.0	0.0	0.0	0.0	0.0	0.0	0.0	0.0	0.0	0.0	0.0	0.0	0.0	0.0	0.0	0.0
AT2G41970	818797	ensembl_gene_id	A. thaliana	818797	A. thaliana	AT2G41970	Protein kinase superfamily protein	GO:0048768 root hair cell tip growth;GO:0048767 root hair elongation;GO:0080147 root hair cell development	0.0	0.0	0.0	0.0	0.0	0.0	0.0	1.0	0.0	0.0	0.0	0.0	0.0	0.0	0.0	0.0	0.0	0.0	0.0	0.0
AT1G03880	839383	ensembl_gene_id	A. thaliana	839383	A. thaliana	CRU2	cruciferin 2	GO:0010431 seed maturation;GO:0009845 seed germination;GO:0090351 seedling development	0.0	0.0	0.0	0.0	0.0	0.0	0.0	1.0	0.0	0.0	0.0	0.0	0.0	0.0	0.0	0.0	0.0	0.0	0.0	0.0
AT2G42000	818800	ensembl_gene_id	A. thaliana	818800	A. thaliana	AtMT4a	plant EC metallothionein family protein	GO:0006829 zinc ion transport;GO:0000041 transition metal ion transport;GO:0030001 metal ion transport	0.0	0.0	0.0	0.0	0.0	0.0	0.0	0.0	0.0	0.0	0.0	0.0	0.0	0.0	0.0	0.0	0.0	0.0	0.0	0.0
AT5G28335	3770789	ensembl_gene_id	A. thaliana	3770789	A. thaliana	AT5G28335	hypothetical protein		0.0	0.0	0.0	0.0	0.0	0.0	0.0	0.0	0.0	0.0	0.0	0.0	0.0	0.0	0.0	0.0	0.0	0.0	0.0	0.0
AT2G21235	816661	ensembl_gene_id	A. thaliana	816661	A. thaliana	AT2G21235	Basic-leucine zipper (bZIP) transcription factor family protein	GO:0006355 regulation of transcription, DNA-templated;GO:1903506 regulation of nucleic acid-templated transcription;GO:2001141 regulation of RNA biosynthetic process	0.0	0.0	0.0	0.0	0.0	0.0	0.0	0.0	0.0	0.0	0.0	0.0	0.0	0.0	0.0	0.0	0.0	0.0	0.0	0.0
AT4G10020	826593	ensembl_gene_id	A. thaliana	826593	A. thaliana	HSD5	hydroxysteroid dehydrogenase 5		0.0	0.0	0.0	0.0	0.0	0.0	0.0	0.0	0.0	0.0	0.0	0.0	0.0	0.0	0.0	0.0	0.0	0.0	0.0	0.0
AT2G27380	817282	ensembl_gene_id	A. thaliana	817282	A. thaliana	EPR1	extensin proline-rich 1	GO:0009827 plant-type cell wall modification;GO:0009845 seed germination;GO:0090351 seedling development	0.0	0.0	0.0	1.0	0.0	0.0	0.0	0.0	0.0	0.0	0.0	0.0	0.0	0.0	0.0	0.0	0.0	0.0	0.0	0.0
AT3G54730	824638	ensembl_gene_id	A. thaliana	824638	A. thaliana	AT3G54730	transcription repressor	GO:0008150 biological_process	0.0	0.0	0.0	0.0	0.0	0.0	0.0	0.0	0.0	0.0	0.0	0.0	0.0	0.0	0.0	0.0	0.0	0.0	0.0	0.0
AT4G28520	828970	ensembl_gene_id	A. thaliana	828970	A. thaliana	CRU3	cruciferin 3	GO:0010431 seed maturation;GO:0071215 cellular response to abscisic acid stimulus;GO:0097306 cellular response to alcohol	0.0	0.0	0.0	0.0	0.0	0.0	0.0	1.0	0.0	0.0	0.0	0.0	0.0	0.0	0.0	0.0	0.0	0.0	0.0	0.0
AT1G14930	838058	ensembl_gene_id	A. thaliana	838058	A. thaliana	AT1G14930	Polyketide cyclase/dehydrase and lipid transport superfamily protein	GO:0006952 defense response;GO:0006950 response to stress;GO:0050896 response to stimulus	0.0	0.0	0.0	0.0	0.0	0.0	0.0	0.0	0.0	0.0	0.0	0.0	0.0	0.0	0.0	0.0	0.0	0.0	0.0	0.0
AT4G23390	828438	ensembl_gene_id	A. thaliana	828438	A. thaliana	AT4G23390	NEP-interacting protein, putative (DUF239)	GO:0008150 biological_process	0.0	0.0	0.0	0.0	0.0	0.0	0.0	0.0	0.0	0.0	0.0	0.0	0.0	0.0	0.0	0.0	0.0	0.0	0.0	0.0
AT5G42590	834266	ensembl_gene_id	A. thaliana	834266	A. thaliana	CYP71A16	cytochrome P450, family 71, subfamily A, polypeptide 16	GO:0006722 triterpenoid metabolic process;GO:0006721 terpenoid metabolic process;GO:0006720 isoprenoid metabolic process	0.0	0.0	0.0	0.0	0.0	0.0	0.0	0.0	0.0	0.0	0.0	0.0	0.0	0.0	0.0	0.0	0.0	0.0	0.0	0.0
AT3G15600	820800	ensembl_gene_id	A. thaliana	820800	A. thaliana	AT3G15600	hypothetical protein		0.0	0.0	0.0	0.0	0.0	0.0	0.0	0.0	0.0	0.0	0.0	0.0	0.0	0.0	0.0	0.0	0.0	0.0	0.0	0.0
AT2G41260	818725	ensembl_gene_id	A. thaliana	818725	A. thaliana	M17	glycine-rich protein / late embryogenesis abundant protein (M17)	GO:0009793 embryo development ending in seed dormancy;GO:0009790 embryo development;GO:0048316 seed development	0.0	0.0	0.0	0.0	0.0	0.0	0.0	0.0	0.0	0.0	0.0	0.0	0.0	0.0	0.0	0.0	0.0	0.0	0.0	0.0
AT3G01345	2745868	ensembl_gene_id	A. thaliana	2745868	A. thaliana	AT3G01345	Expressed protein		0.0	0.0	0.0	0.0	0.0	0.0	0.0	0.0	0.0	0.0	0.0	0.0	0.0	0.0	0.0	0.0	0.0	0.0	0.0	0.0
AT3G43575	3769582	ensembl_gene_id	A. thaliana	3769582	A. thaliana	AT3G43575	hypothetical protein		0.0	0.0	0.0	0.0	0.0	0.0	0.0	0.0	0.0	0.0	0.0	0.0	0.0	0.0	0.0	0.0	0.0	0.0	0.0	0.0
AT2G10975	815563	ensembl_gene_id	A. thaliana	815563	A. thaliana	AT2G10975	hypothetical protein		0.0	0.0	0.0	0.0	0.0	0.0	0.0	0.0	0.0	0.0	0.0	0.0	0.0	0.0	0.0	0.0	0.0	0.0	0.0	0.0
AT5G46960	834742	ensembl_gene_id	A. thaliana	834742	A. thaliana	AT5G46960	Plant invertase/pectin methylesterase inhibitor superfamily protein	GO:0071669 plant-type cell wall organization or biogenesis;GO:0071554 cell wall organization or biogenesis;GO:0009793 embryo development ending in seed dormancy	0.0	0.0	0.0	1.0	0.0	0.0	0.0	0.0	0.0	0.0	0.0	0.0	0.0	0.0	0.0	0.0	0.0	0.0	0.0	0.0
AT1G73160	843647	ensembl_gene_id	A. thaliana	843647	A. thaliana	AT1G73160	UDP-Glycosyltransferase superfamily protein		0.0	0.0	0.0	0.0	0.0	0.0	0.0	0.0	0.0	0.0	0.0	0.0	0.0	0.0	0.0	0.0	0.0	0.0	0.0	0.0
AT5G44120	834435	ensembl_gene_id	A. thaliana	834435	A. thaliana	CRA1	RmlC-like cupins superfamily protein	GO:0010431 seed maturation;GO:0071215 cellular response to abscisic acid stimulus;GO:0097306 cellular response to alcohol	0.0	0.0	0.0	0.0	0.0	0.0	0.0	1.0	0.0	0.0	0.0	0.0	0.0	0.0	0.0	0.0	0.0	0.0	0.0	0.0
AT3G44006	28719368	ensembl_gene_id	A. thaliana	28719368	A. thaliana	AT3G44006	hypothetical protein	GO:0008150 biological_process	0.0	0.0	0.0	0.0	0.0	0.0	0.0	0.0	0.0	0.0	0.0	0.0	0.0	0.0	0.0	0.0	0.0	0.0	0.0	0.0
AT1G77950	844130	ensembl_gene_id	A. thaliana	844130	A. thaliana	AGL67	AGAMOUS-like 67	GO:0009555 pollen development;GO:0006357 regulation of transcription by RNA polymerase II;GO:0048229 gametophyte development	0.0	0.0	0.0	0.0	0.0	0.0	0.0	0.0	0.0	0.0	0.0	0.0	0.0	0.0	0.0	0.0	0.0	0.0	0.0	0.0
AT3G29638	822636	ensembl_gene_id	A. thaliana	822636	A. thaliana	AT3G29638	General transcription factor 2-related zinc finger protein	GO:0008150 biological_process	0.0	0.0	0.0	0.0	0.0	0.0	0.0	0.0	0.0	0.0	0.0	0.0	0.0	0.0	0.0	0.0	0.0	0.0	0.0	0.0
AT1G48470	841268	ensembl_gene_id	A. thaliana	841268	A. thaliana	GLN1;5	glutamine synthetase 1;5	GO:0006542 glutamine biosynthetic process;GO:0006541 glutamine metabolic process;GO:0009084 glutamine family amino acid biosynthetic process	0.0	0.0	0.0	0.0	0.0	0.0	0.0	0.0	0.0	0.0	0.0	0.0	0.0	0.0	0.0	0.0	0.0	0.0	0.0	0.0
AT5G28235	832901	ensembl_gene_id	A. thaliana	832901	A. thaliana	AT5G28235	Ulp1 protease family protein	GO:0006508 proteolysis;GO:0019538 protein metabolic process;GO:1901564 organonitrogen compound metabolic process	0.0	0.0	0.0	0.0	0.0	0.0	0.0	0.0	0.0	0.0	0.0	0.0	0.0	0.0	0.0	0.0	0.0	0.0	0.0	0.0
AT1G65340	842842	ensembl_gene_id	A. thaliana	842842	A. thaliana	CYP96A3	cytochrome P450, family 96, subfamily A, polypeptide 3		0.0	0.0	0.0	0.0	0.0	0.0	0.0	0.0	0.0	0.0	0.0	0.0	0.0	0.0	0.0	0.0	0.0	0.0	0.0	0.0
AT1G75830	843916	ensembl_gene_id	A. thaliana	843916	A. thaliana	LCR67	low-molecular-weight cysteine-rich 67	GO:0006952 defense response;GO:0006950 response to stress;GO:0050896 response to stimulus	0.0	0.0	0.0	0.0	0.0	0.0	0.0	0.0	0.0	0.0	0.0	0.0	0.0	0.0	0.0	0.0	0.0	0.0	0.0	0.0
AT5G10000	830862	ensembl_gene_id	A. thaliana	830862	A. thaliana	FD4	ferredoxin 4	GO:0022900 electron transport chain;GO:0006091 generation of precursor metabolites and energy;GO:0044237 cellular metabolic process	0.0	0.0	0.0	0.0	0.0	0.0	0.0	0.0	0.0	0.0	0.0	0.0	0.0	0.0	0.0	0.0	0.0	0.0	0.0	0.0
AT4G09610	826546	ensembl_gene_id	A. thaliana	826546	A. thaliana	GASA2	GAST1 protein homolog 2		0.0	0.0	0.0	0.0	0.0	0.0	0.0	0.0	0.0	0.0	0.0	0.0	0.0	0.0	0.0	0.0	0.0	0.0	0.0	0.0
AT5G03860	831690	ensembl_gene_id	A. thaliana	831690	A. thaliana	MLS	malate synthase	GO:0006097 glyoxylate cycle;GO:0046487 glyoxylate metabolic process;GO:0006081 cellular aldehyde metabolic process	0.0	0.0	0.0	0.0	0.0	0.0	0.0	0.0	0.0	0.0	0.0	0.0	0.0	0.0	0.0	0.0	0.0	0.0	0.0	0.0
AT1G47620	841171	ensembl_gene_id	A. thaliana	841171	A. thaliana	CYP96A8	cytochrome P450, family 96, subfamily A, polypeptide 8		0.0	0.0	0.0	0.0	0.0	0.0	0.0	0.0	0.0	0.0	0.0	0.0	0.0	0.0	0.0	0.0	0.0	0.0	0.0	0.0
AT5G63660	836486	ensembl_gene_id	A. thaliana	836486	A. thaliana	PDF2.5	Scorpion toxin-like knottin superfamily protein	GO:0006952 defense response;GO:0006950 response to stress;GO:0050896 response to stimulus	0.0	0.0	0.0	0.0	0.0	0.0	0.0	0.0	0.0	0.0	0.0	0.0	0.0	0.0	0.0	0.0	0.0	0.0	0.0	0.0
AT5G35660	3771291	ensembl_gene_id	A. thaliana	3771291	A. thaliana	AT5G35660	Glycine-rich protein family	GO:0008150 biological_process	0.0	0.0	0.0	0.0	0.0	0.0	0.0	0.0	0.0	0.0	0.0	0.0	0.0	0.0	0.0	0.0	0.0	0.0	0.0	0.0
AT2G31085	817664	ensembl_gene_id	A. thaliana	817664	A. thaliana	CLE6	CLAVATA3/ESR-RELATED 6	GO:2000023 regulation of lateral root development;GO:2000069 regulation of post-embryonic root development;GO:2000067 regulation of root morphogenesis	0.0	0.0	0.0	0.0	0.0	1.0	0.0	0.0	0.0	0.0	0.0	0.0	0.0	0.0	0.0	0.0	0.0	0.0	0.0	0.0
AT3G45775	3769655	ensembl_gene_id	A. thaliana	3769655	A. thaliana	AT3G45775	hypothetical protein		0.0	0.0	0.0	0.0	0.0	0.0	0.0	0.0	0.0	0.0	0.0	0.0	0.0	0.0	0.0	0.0	0.0	0.0	0.0	0.0
AT5G27345	3770744	ensembl_gene_id	A. thaliana	3770744	A. thaliana	AT5G27345	hypothetical protein		0.0	0.0	0.0	0.0	0.0	0.0	0.0	0.0	0.0	0.0	0.0	0.0	0.0	0.0	0.0	0.0	0.0	0.0	0.0	0.0
AT2G19850	816504	ensembl_gene_id	A. thaliana	816504	A. thaliana	AT2G19850	transcription repressor	GO:0008150 biological_process	0.0	0.0	0.0	0.0	0.0	0.0	0.0	0.0	0.0	0.0	0.0	0.0	0.0	0.0	0.0	0.0	0.0	0.0	0.0	0.0
AT2G17115	3768025	ensembl_gene_id	A. thaliana	3768025	A. thaliana	AT2G17115	hypothetical protein		0.0	0.0	0.0	0.0	0.0	0.0	0.0	0.0	0.0	0.0	0.0	0.0	0.0	0.0	0.0	0.0	0.0	0.0	0.0	0.0
AT1G51190	841542	ensembl_gene_id	A. thaliana	841542	A. thaliana	PLT2	Integrase-type DNA-binding superfamily protein	GO:0010449 root meristem growth;GO:0035266 meristem growth;GO:0000723 telomere maintenance	0.0	0.0	0.0	0.0	0.0	0.0	0.0	1.0	0.0	0.0	1.0	0.0	0.0	0.0	0.0	0.0	0.0	0.0	0.0	0.0
AT2G20800	816609	ensembl_gene_id	A. thaliana	816609	A. thaliana	NDB4	NAD(P)H dehydrogenase B4	GO:0006116 NADH oxidation;GO:0019674 NAD metabolic process;GO:0006734 NADH metabolic process	0.0	0.0	0.0	0.0	0.0	0.0	0.0	0.0	0.0	0.0	0.0	0.0	0.0	0.0	0.0	0.0	0.0	0.0	0.0	0.0
AT2G07000	815270	ensembl_gene_id	A. thaliana	815270	A. thaliana	AT2G07000	hypothetical protein	GO:0008150 biological_process	0.0	0.0	0.0	0.0	0.0	0.0	0.0	0.0	0.0	0.0	0.0	0.0	0.0	0.0	0.0	0.0	0.0	0.0	0.0	0.0
AT5G58010	835913	ensembl_gene_id	A. thaliana	835913	A. thaliana	LRL3	LJRHL1-like 3	GO:0080147 root hair cell development;GO:0048764 trichoblast maturation;GO:0048765 root hair cell differentiation	0.0	0.0	0.0	0.0	0.0	0.0	0.0	1.0	0.0	0.0	0.0	0.0	0.0	0.0	0.0	0.0	0.0	0.0	0.0	0.0
AT2G01422	10723131	ensembl_gene_id	A. thaliana	10723131	A. thaliana	AT2G01422	ncRNA		0.0	0.0	0.0	0.0	0.0	0.0	0.0	0.0	0.0	0.0	0.0	0.0	0.0	0.0	0.0	0.0	0.0	0.0	0.0	0.0
AT3G33084	3769345	ensembl_gene_id	A. thaliana	3769345	A. thaliana	AT3G33084	hypothetical protein		0.0	0.0	0.0	0.0	0.0	0.0	0.0	0.0	0.0	0.0	0.0	0.0	0.0	0.0	0.0	0.0	0.0	0.0	0.0	0.0
AT5G59170	836035	ensembl_gene_id	A. thaliana	836035	A. thaliana	AT5G59170	Proline-rich extensin-like family protein	GO:0008150 biological_process	0.0	0.0	0.0	0.0	0.0	0.0	0.0	0.0	0.0	0.0	0.0	0.0	0.0	0.0	0.0	0.0	0.0	0.0	0.0	0.0
AT4G13300	826960	ensembl_gene_id	A. thaliana	826960	A. thaliana	TPS13	terpenoid synthase 13	GO:0045338 farnesyl diphosphate metabolic process;GO:0016106 sesquiterpenoid biosynthetic process;GO:0051762 sesquiterpene biosynthetic process	0.0	0.0	0.0	0.0	0.0	0.0	0.0	0.0	0.0	0.0	0.0	0.0	0.0	0.0	0.0	0.0	0.0	0.0	0.0	0.0
AT4G00210	828114	ensembl_gene_id	A. thaliana	828114	A. thaliana	LBD31	LOB domain-containing protein 31	GO:0009755 hormone-mediated signaling pathway;GO:0045893 positive regulation of transcription, DNA-templated;GO:1902680 positive regulation of RNA biosynthetic process	0.0	0.0	0.0	0.0	0.0	0.0	0.0	0.0	0.0	0.0	0.0	0.0	0.0	0.0	0.0	0.0	0.0	0.0	0.0	0.0
AT5G50700	835141	ensembl_gene_id	A. thaliana	835141	A. thaliana	HSD1	hydroxysteroid dehydrogenase 1		0.0	0.0	0.0	0.0	0.0	0.0	0.0	0.0	0.0	0.0	0.0	0.0	0.0	0.0	0.0	0.0	0.0	0.0	0.0	0.0
AT5G20045	2745992	ensembl_gene_id	A. thaliana	2745992	A. thaliana	AT5G20045	transmembrane protein	GO:0008150 biological_process	0.0	0.0	0.0	0.0	0.0	0.0	0.0	0.0	0.0	0.0	0.0	0.0	0.0	0.0	0.0	0.0	0.0	0.0	0.0	0.0
AT5G50600	835129	ensembl_gene_id	A. thaliana	835129	A. thaliana	HSD1	hydroxysteroid dehydrogenase 1	GO:0008202 steroid metabolic process;GO:0009741 response to brassinosteroid;GO:0014070 response to organic cyclic compound	0.0	0.0	0.0	0.0	0.0	0.0	0.0	0.0	0.0	0.0	0.0	0.0	0.0	0.0	0.0	0.0	0.0	0.0	0.0	0.0
AT4G33790	829521	ensembl_gene_id	A. thaliana	829521	A. thaliana	CER4	Jojoba acyl CoA reductase-related male sterility protein	GO:0035336 long-chain fatty-acyl-CoA metabolic process;GO:0035337 fatty-acyl-CoA metabolic process;GO:0010345 suberin biosynthetic process	0.0	1.0	0.0	0.0	0.0	0.0	0.0	0.0	0.0	0.0	0.0	0.0	0.0	0.0	1.0	0.0	0.0	0.0	0.0	0.0
AT3G28330	822461	ensembl_gene_id	A. thaliana	822461	A. thaliana	AT3G28330	F-box family protein-like protein		0.0	0.0	0.0	0.0	0.0	0.0	0.0	0.0	0.0	0.0	0.0	0.0	0.0	0.0	0.0	0.0	0.0	0.0	0.0	0.0
AT4G09875	3770183	ensembl_gene_id	A. thaliana	3770183	A. thaliana	AT4G09875	hypothetical protein		0.0	0.0	0.0	0.0	0.0	0.0	0.0	0.0	0.0	0.0	0.0	0.0	0.0	0.0	0.0	0.0	0.0	0.0	0.0	0.0
AT4G08091	3770061	ensembl_gene_id	A. thaliana	3770061	A. thaliana	AT4G08091	hypothetical protein		0.0	0.0	0.0	0.0	0.0	0.0	0.0	0.0	0.0	0.0	0.0	0.0	0.0	0.0	0.0	0.0	0.0	0.0	0.0	0.0
AT3G27660	822388	ensembl_gene_id	A. thaliana	822388	A. thaliana	OLEO4	oleosin 4	GO:0010344 seed oilbody biogenesis;GO:0019915 lipid storage;GO:0050826 response to freezing	0.0	0.0	0.0	0.0	0.0	0.0	1.0	0.0	0.0	0.0	0.0	0.0	0.0	0.0	0.0	0.0	0.0	0.0	0.0	0.0
AT2G05580	3768507	ensembl_gene_id	A. thaliana	3768507	A. thaliana	AT2G05580	Glycine-rich protein family	GO:0008150 biological_process	0.0	0.0	0.0	0.0	0.0	0.0	0.0	0.0	0.0	0.0	0.0	0.0	0.0	0.0	0.0	0.0	0.0	0.0	0.0	0.0
AT5G44567	28721249	ensembl_gene_id	A. thaliana	28721249	A. thaliana	AT5G44567	hypothetical protein	GO:0008150 biological_process	0.0	0.0	0.0	0.0	0.0	0.0	0.0	0.0	0.0	0.0	0.0	0.0	0.0	0.0	0.0	0.0	0.0	0.0	0.0	0.0
AT4G05275	28719622	ensembl_gene_id	A. thaliana	28719622	A. thaliana	AT4G05275	ncRNA		0.0	0.0	0.0	0.0	0.0	0.0	0.0	0.0	0.0	0.0	0.0	0.0	0.0	0.0	0.0	0.0	0.0	0.0	0.0	0.0
AT2G43890	818993	ensembl_gene_id	A. thaliana	818993	A. thaliana	AT2G43890	Pectin lyase-like superfamily protein	GO:0005975 carbohydrate metabolic process;GO:0044238 primary metabolic process;GO:0071704 organic substance metabolic process	0.0	0.0	0.0	0.0	0.0	0.0	0.0	0.0	0.0	0.0	0.0	0.0	0.0	0.0	0.0	0.0	0.0	0.0	0.0	0.0
AT2G02840	814815	ensembl_gene_id	A. thaliana	814815	A. thaliana	AT2G02840	nucleic acid/zinc ion-binding protein	GO:0008150 biological_process	0.0	0.0	0.0	0.0	0.0	0.0	0.0	0.0	0.0	0.0	0.0	0.0	0.0	0.0	0.0	0.0	0.0	0.0	0.0	0.0
AT1G12064	3766707	ensembl_gene_id	A. thaliana	3766707	A. thaliana	AT1G12064	transmembrane protein		0.0	0.0	0.0	0.0	0.0	0.0	0.0	0.0	0.0	0.0	0.0	0.0	0.0	0.0	0.0	0.0	0.0	0.0	0.0	0.0
AT1G52110	3767441	ensembl_gene_id	A. thaliana	3767441	A. thaliana	AT1G52110	Mannose-binding lectin superfamily protein		0.0	0.0	0.0	0.0	0.0	0.0	0.0	0.0	0.0	0.0	0.0	0.0	0.0	0.0	0.0	0.0	0.0	0.0	0.0	0.0
AT4G04480	825778	ensembl_gene_id	A. thaliana	825778	A. thaliana	AT4G04480	F-box protein with a domain protein		0.0	0.0	0.0	0.0	0.0	0.0	0.0	0.0	0.0	0.0	0.0	0.0	0.0	0.0	0.0	0.0	0.0	0.0	0.0	0.0
AT3G33076	3769346	ensembl_gene_id	A. thaliana	3769346	A. thaliana	AT3G33076	hypothetical protein		0.0	0.0	0.0	0.0	0.0	0.0	0.0	0.0	0.0	0.0	0.0	0.0	0.0	0.0	0.0	0.0	0.0	0.0	0.0	0.0
AT5G07500	830642	ensembl_gene_id	A. thaliana	830642	A. thaliana	PEI1	Zinc finger C-x8-C-x5-C-x3-H type family protein	GO:0009793 embryo development ending in seed dormancy;GO:0009790 embryo development;GO:0048316 seed development	0.0	0.0	0.0	0.0	0.0	0.0	0.0	0.0	0.0	0.0	0.0	0.0	0.0	0.0	0.0	0.0	0.0	0.0	0.0	0.0
AT1G47265	6240711	ensembl_gene_id	A. thaliana	6240711	A. thaliana	AT1G47265	hypothetical protein	GO:0008150 biological_process	0.0	0.0	0.0	0.0	0.0	0.0	0.0	0.0	0.0	0.0	0.0	0.0	0.0	0.0	0.0	0.0	0.0	0.0	0.0	0.0
AT2G41860	818786	ensembl_gene_id	A. thaliana	818786	A. thaliana	CPK14	calcium-dependent protein kinase 14	GO:0018105 peptidyl-serine phosphorylation;GO:0018209 peptidyl-serine modification;GO:0046777 protein autophosphorylation	0.0	0.0	0.0	0.0	0.0	0.0	0.0	0.0	0.0	0.0	0.0	0.0	0.0	0.0	0.0	0.0	0.0	0.0	0.0	0.0
AT2G33780	817945	ensembl_gene_id	A. thaliana	817945	A. thaliana	AT2G33780	VQ motif-containing protein	GO:0008150 biological_process	0.0	0.0	0.0	0.0	0.0	0.0	0.0	0.0	0.0	0.0	0.0	0.0	0.0	0.0	0.0	0.0	0.0	0.0	0.0	0.0
AT3G30770	822832	ensembl_gene_id	A. thaliana	822832	A. thaliana	AT3G30770	Eukaryotic aspartyl protease family protein		0.0	0.0	0.0	0.0	0.0	0.0	0.0	0.0	0.0	0.0	0.0	0.0	0.0	0.0	0.0	0.0	0.0	0.0	0.0	0.0
AT3G06515	28718926	ensembl_gene_id	A. thaliana	28718926	A. thaliana	AT3G06515	ncRNA		0.0	0.0	0.0	0.0	0.0	0.0	0.0	0.0	0.0	0.0	0.0	0.0	0.0	0.0	0.0	0.0	0.0	0.0	0.0	0.0
AT4G11310	826733	ensembl_gene_id	A. thaliana	826733	A. thaliana	AT4G11310	Papain family cysteine protease	GO:0051603 proteolysis involved in cellular protein catabolic process;GO:0044257 cellular protein catabolic process;GO:0030163 protein catabolic process	0.0	0.0	0.0	0.0	0.0	0.0	0.0	0.0	0.0	0.0	0.0	0.0	0.0	0.0	0.0	0.0	0.0	0.0	0.0	0.0
AT1G17300	838302	ensembl_gene_id	A. thaliana	838302	A. thaliana	AT1G17300	hypothetical protein	GO:0008150 biological_process	0.0	0.0	0.0	0.0	0.0	0.0	0.0	0.0	0.0	0.0	0.0	0.0	0.0	0.0	0.0	0.0	0.0	0.0	0.0	0.0
AT4G02960	3769842	ensembl_gene_id	A. thaliana	3769842	A. thaliana	RE2	hypothetical protein		0.0	0.0	0.0	0.0	0.0	0.0	0.0	0.0	0.0	0.0	0.0	0.0	0.0	0.0	0.0	0.0	0.0	0.0	0.0	0.0
AT4G25220	828625	ensembl_gene_id	A. thaliana	828625	A. thaliana	G3Pp2	root hair specific 15	GO:0055062 phosphate ion homeostasis;GO:0072506 trivalent inorganic anion homeostasis;GO:0055081 anion homeostasis	0.0	0.0	0.0	0.0	0.0	0.0	0.0	0.0	0.0	0.0	0.0	0.0	0.0	0.0	0.0	0.0	0.0	0.0	0.0	0.0
AT1G05510	837053	ensembl_gene_id	A. thaliana	837053	A. thaliana	AT1G05510	naphthalene 1,2-dioxygenase subunit alpha (DUF1264)	GO:0010344 seed oilbody biogenesis;GO:0019915 lipid storage;GO:0051235 maintenance of location	0.0	0.0	0.0	0.0	0.0	0.0	1.0	0.0	0.0	0.0	0.0	0.0	0.0	0.0	0.0	0.0	0.0	0.0	0.0	0.0
AT1G27140	839603	ensembl_gene_id	A. thaliana	839603	A. thaliana	GSTU14	glutathione S-transferase tau 14	GO:0009407 toxin catabolic process;GO:0009404 toxin metabolic process;GO:0006749 glutathione metabolic process	0.0	1.0	0.0	0.0	0.0	0.0	0.0	0.0	0.0	0.0	0.0	0.0	0.0	0.0	0.0	0.0	0.0	0.0	0.0	0.0
AT3G21040	3768798	ensembl_gene_id	A. thaliana	3768798	A. thaliana	AT3G21040	hypothetical protein		0.0	0.0	0.0	0.0	0.0	0.0	0.0	0.0	0.0	0.0	0.0	0.0	0.0	0.0	0.0	0.0	0.0	0.0	0.0	0.0
AT5G20820	832205	ensembl_gene_id	A. thaliana	832205	A. thaliana	AT5G20820	SAUR-like auxin-responsive protein family	GO:0030307 positive regulation of cell growth;GO:0045927 positive regulation of growth;GO:0001558 regulation of cell growth	0.0	0.0	0.0	0.0	0.0	0.0	0.0	0.0	0.0	0.0	0.0	0.0	0.0	0.0	0.0	0.0	0.0	0.0	0.0	0.0
AT1G14550	838017	ensembl_gene_id	A. thaliana	838017	A. thaliana	AT1G14550	Peroxidase superfamily protein	GO:0042744 hydrogen peroxide catabolic process;GO:0042743 hydrogen peroxide metabolic process;GO:0072593 reactive oxygen species metabolic process	1.0	0.0	0.0	0.0	1.0	0.0	0.0	0.0	0.0	0.0	0.0	0.0	0.0	0.0	0.0	0.0	0.0	0.0	0.0	0.0
AT3G06495	28718924	ensembl_gene_id	A. thaliana	28718924	A. thaliana	AT3G06495	ncRNA		0.0	0.0	0.0	0.0	0.0	0.0	0.0	0.0	0.0	0.0	0.0	0.0	0.0	0.0	0.0	0.0	0.0	0.0	0.0	0.0
AT5G35375	5008240	ensembl_gene_id	A. thaliana	5008240	A. thaliana	AT5G35375	transmembrane protein	GO:0008150 biological_process	0.0	0.0	0.0	0.0	0.0	0.0	0.0	0.0	0.0	0.0	0.0	0.0	0.0	0.0	0.0	0.0	0.0	0.0	0.0	0.0
AT1G14950	838060	ensembl_gene_id	A. thaliana	838060	A. thaliana	AT1G14950	Polyketide cyclase/dehydrase and lipid transport superfamily protein	GO:0006952 defense response;GO:0006950 response to stress;GO:0050896 response to stimulus	0.0	0.0	0.0	0.0	0.0	0.0	0.0	0.0	0.0	0.0	0.0	0.0	0.0	0.0	0.0	0.0	0.0	0.0	0.0	0.0
AT3G22500	821821	ensembl_gene_id	A. thaliana	821821	A. thaliana	ATECP31	Seed maturation protein		0.0	0.0	0.0	0.0	0.0	0.0	0.0	0.0	0.0	0.0	0.0	0.0	0.0	0.0	0.0	0.0	0.0	0.0	0.0	0.0
AT5G55270	835620	ensembl_gene_id	A. thaliana	835620	A. thaliana	AT5G55270	hypothetical protein (DUF295)	GO:0008150 biological_process	0.0	0.0	0.0	0.0	0.0	0.0	0.0	0.0	0.0	0.0	0.0	0.0	0.0	0.0	0.0	0.0	0.0	0.0	0.0	0.0
AT2G33070	817869	ensembl_gene_id	A. thaliana	817869	A. thaliana	NSP2	nitrile specifier protein 2	GO:0050898 nitrile metabolic process;GO:0080028 nitrile biosynthetic process;GO:0016145 S-glycoside catabolic process	0.0	1.0	0.0	0.0	0.0	0.0	0.0	0.0	0.0	0.0	0.0	0.0	0.0	0.0	0.0	0.0	0.0	0.0	0.0	0.0
AT2G01840	3768258	ensembl_gene_id	A. thaliana	3768258	A. thaliana	AT2G01840	hypothetical protein		0.0	0.0	0.0	0.0	0.0	0.0	0.0	0.0	0.0	0.0	0.0	0.0	0.0	0.0	0.0	0.0	0.0	0.0	0.0	0.0
AT5G28773	3770836	ensembl_gene_id	A. thaliana	3770836	A. thaliana	AT5G28773	hypothetical protein		0.0	0.0	0.0	0.0	0.0	0.0	0.0	0.0	0.0	0.0	0.0	0.0	0.0	0.0	0.0	0.0	0.0	0.0	0.0	0.0
AT5G14150	831265	ensembl_gene_id	A. thaliana	831265	A. thaliana	AT5G14150	Emb:.1 protein, putative (Protein of unknown function, DUF642)	GO:0008150 biological_process	0.0	0.0	0.0	0.0	0.0	0.0	0.0	0.0	0.0	0.0	0.0	0.0	0.0	0.0	0.0	0.0	0.0	0.0	0.0	0.0
AT1G17285	2745753	ensembl_gene_id	A. thaliana	2745753	A. thaliana	AT1G17285	transmembrane protein	GO:0008150 biological_process	0.0	0.0	0.0	0.0	0.0	0.0	0.0	0.0	0.0	0.0	0.0	0.0	0.0	0.0	0.0	0.0	0.0	0.0	0.0	0.0
AT2G04775	28717598	ensembl_gene_id	A. thaliana	28717598	A. thaliana	AT2G04775	ncRNA		0.0	0.0	0.0	0.0	0.0	0.0	0.0	0.0	0.0	0.0	0.0	0.0	0.0	0.0	0.0	0.0	0.0	0.0	0.0	0.0
AT3G22860	821858	ensembl_gene_id	A. thaliana	821858	A. thaliana	TIF3C2	eukaryotic translation initiation factor 3 subunit C2	GO:0006413 translational initiation;GO:0006412 translation;GO:0043043 peptide biosynthetic process	0.0	0.0	0.0	0.0	0.0	0.0	0.0	0.0	0.0	0.0	0.0	0.0	0.0	0.0	0.0	0.0	0.0	0.0	0.0	0.0
AT2G05330	815081	ensembl_gene_id	A. thaliana	815081	A. thaliana	AT2G05330	BTB/POZ domain-containing protein	GO:0016567 protein ubiquitination;GO:0032446 protein modification by small protein conjugation;GO:0070647 protein modification by small protein conjugation or removal	0.0	0.0	0.0	0.0	0.0	0.0	0.0	0.0	0.0	0.0	0.0	0.0	0.0	0.0	0.0	0.0	0.0	0.0	0.0	0.0
AT1G77100	844045	ensembl_gene_id	A. thaliana	844045	A. thaliana	AT1G77100	peroxidase superfamily protein	GO:0006979 response to oxidative stress;GO:0006950 response to stress;GO:0050896 response to stimulus	0.0	0.0	0.0	0.0	1.0	0.0	0.0	0.0	0.0	0.0	0.0	0.0	0.0	0.0	0.0	0.0	0.0	0.0	0.0	0.0
AT4G04293	3770118	ensembl_gene_id	A. thaliana	3770118	A. thaliana	AT4G04293	hypothetical protein		0.0	0.0	0.0	0.0	0.0	0.0	0.0	0.0	0.0	0.0	0.0	0.0	0.0	0.0	0.0	0.0	0.0	0.0	0.0	0.0
AT4G33145	6240963	ensembl_gene_id	A. thaliana	6240963	A. thaliana	AT4G33145	hypothetical protein	GO:0008150 biological_process	0.0	0.0	0.0	0.0	0.0	0.0	0.0	0.0	0.0	0.0	0.0	0.0	0.0	0.0	0.0	0.0	0.0	0.0	0.0	0.0
AT5G47815	3771461	ensembl_gene_id	A. thaliana	3771461	A. thaliana	AT5G47815	hypothetical protein		0.0	0.0	0.0	0.0	0.0	0.0	0.0	0.0	0.0	0.0	0.0	0.0	0.0	0.0	0.0	0.0	0.0	0.0	0.0	0.0
AT5G52390	835315	ensembl_gene_id	A. thaliana	835315	A. thaliana	AT5G52390	PAR1 protein	GO:0008150 biological_process	0.0	0.0	0.0	0.0	0.0	0.0	0.0	0.0	0.0	0.0	0.0	0.0	0.0	0.0	0.0	0.0	0.0	0.0	0.0	0.0
AT3G42850	823331	ensembl_gene_id	A. thaliana	823331	A. thaliana	AT3G42850	Mevalonate/galactokinase family protein	GO:0019566 arabinose metabolic process;GO:0019321 pentose metabolic process;GO:0005996 monosaccharide metabolic process	0.0	0.0	0.0	0.0	0.0	0.0	0.0	0.0	0.0	0.0	0.0	0.0	0.0	0.0	0.0	0.0	0.0	0.0	0.0	0.0
AT1G09380	837460	ensembl_gene_id	A. thaliana	837460	A. thaliana	UMAMIT25	nodulin MtN21 /EamA-like transporter family protein		0.0	0.0	0.0	0.0	0.0	0.0	0.0	0.0	0.0	0.0	0.0	0.0	0.0	0.0	0.0	0.0	0.0	0.0	0.0	0.0
AT4G33120	829449	ensembl_gene_id	A. thaliana	829449	A. thaliana	AT4G33120	S-adenosyl-L-methionine-dependent methyltransferases superfamily protein		0.0	0.0	0.0	0.0	0.0	0.0	0.0	0.0	0.0	0.0	0.0	0.0	0.0	0.0	0.0	0.0	0.0	0.0	0.0	0.0
AT4G18660	827600	ensembl_gene_id	A. thaliana	827600	A. thaliana	AT4G18660	delay of germination protein		0.0	0.0	0.0	0.0	0.0	0.0	0.0	0.0	0.0	0.0	0.0	0.0	0.0	0.0	0.0	0.0	0.0	0.0	0.0	0.0
AT5G18450	831963	ensembl_gene_id	A. thaliana	831963	A. thaliana	AT5G18450	Integrase-type DNA-binding superfamily protein	GO:0045893 positive regulation of transcription, DNA-templated;GO:1902680 positive regulation of RNA biosynthetic process;GO:1903508 positive regulation of nucleic acid-templated transcription	0.0	0.0	0.0	0.0	0.0	0.0	0.0	0.0	0.0	0.0	0.0	0.0	0.0	0.0	0.0	0.0	0.0	0.0	0.0	0.0
AT1G06930	837204	ensembl_gene_id	A. thaliana	837204	A. thaliana	AT1G06930	TPRXL	GO:0008150 biological_process	0.0	0.0	0.0	0.0	0.0	0.0	0.0	0.0	0.0	0.0	0.0	0.0	0.0	0.0	0.0	0.0	0.0	0.0	0.0	0.0
AT4G24150	828515	ensembl_gene_id	A. thaliana	828515	A. thaliana	GRF8	growth-regulating factor 8	GO:0006351 transcription, DNA-templated;GO:0097659 nucleic acid-templated transcription;GO:0032774 RNA biosynthetic process	0.0	0.0	0.0	0.0	0.0	0.0	0.0	0.0	0.0	0.0	0.0	0.0	0.0	0.0	0.0	0.0	0.0	0.0	0.0	0.0
AT2G23270	816859	ensembl_gene_id	A. thaliana	816859	A. thaliana	AT2G23270	transmembrane protein	GO:0045087 innate immune response;GO:0006955 immune response;GO:0002376 immune system process	1.0	0.0	1.0	0.0	0.0	0.0	0.0	0.0	0.0	0.0	0.0	1.0	0.0	0.0	0.0	0.0	0.0	0.0	0.0	0.0
AT4G18690	827603	ensembl_gene_id	A. thaliana	827603	A. thaliana	AT4G18690	delay of germination protein	GO:0006351 transcription, DNA-templated;GO:0097659 nucleic acid-templated transcription;GO:0032774 RNA biosynthetic process	0.0	0.0	0.0	0.0	0.0	0.0	0.0	0.0	0.0	0.0	0.0	0.0	0.0	0.0	0.0	0.0	0.0	0.0	0.0	0.0
AT1G29680	839845	ensembl_gene_id	A. thaliana	839845	A. thaliana	AT1G29680	histone acetyltransferase (DUF1264)	GO:0008150 biological_process	0.0	0.0	0.0	0.0	0.0	0.0	0.0	0.0	0.0	0.0	0.0	0.0	0.0	0.0	0.0	0.0	0.0	0.0	0.0	0.0
AT1G67105	6240510	ensembl_gene_id	A. thaliana	6240510	A. thaliana	AT1G67105	ncRNA		0.0	0.0	0.0	0.0	0.0	0.0	0.0	0.0	0.0	0.0	0.0	0.0	0.0	0.0	0.0	0.0	0.0	0.0	0.0	0.0
AT4G06748	28719806	ensembl_gene_id	A. thaliana	28719806	A. thaliana	AT4G06748	miscRNA		0.0	0.0	0.0	0.0	0.0	0.0	0.0	0.0	0.0	0.0	0.0	0.0	0.0	0.0	0.0	0.0	0.0	0.0	0.0	0.0
AT2G35980	818171	ensembl_gene_id	A. thaliana	818171	A. thaliana	YLS9	Late embryogenesis abundant (LEA) hydroxyproline-rich glycoprotein family	GO:0051607 defense response to virus;GO:0140546 defense response to symbiont;GO:0009615 response to virus	0.0	0.0	1.0	0.0	0.0	0.0	0.0	0.0	0.0	0.0	0.0	0.0	0.0	0.0	0.0	0.0	0.0	0.0	0.0	0.0
AT1G33750	840266	ensembl_gene_id	A. thaliana	840266	A. thaliana	AT1G33750	Terpenoid cyclases/Protein prenyltransferases superfamily protein	GO:0051762 sesquiterpene biosynthetic process;GO:0051761 sesquiterpene metabolic process;GO:0046246 terpene biosynthetic process	0.0	0.0	0.0	0.0	0.0	0.0	0.0	0.0	0.0	0.0	0.0	0.0	0.0	0.0	0.0	0.0	0.0	0.0	0.0	0.0
AT4G01630	827983	ensembl_gene_id	A. thaliana	827983	A. thaliana	EXPA17	expansin A17	GO:0009828 plant-type cell wall loosening;GO:0010311 lateral root formation;GO:0009827 plant-type cell wall modification	0.0	0.0	0.0	1.0	0.0	0.0	0.0	1.0	0.0	0.0	0.0	0.0	0.0	0.0	0.0	0.0	0.0	0.0	0.0	0.0
AT1G71280	843469	ensembl_gene_id	A. thaliana	843469	A. thaliana	AT1G71280	DEA(D/H)-box RNA helicase family protein		0.0	0.0	0.0	0.0	0.0	0.0	0.0	0.0	0.0	0.0	0.0	0.0	0.0	0.0	0.0	0.0	0.0	0.0	0.0	0.0
AT1G74500	843791	ensembl_gene_id	A. thaliana	843791	A. thaliana	BS1	activation-tagged BRI1(brassinosteroid-insensitive 1)-suppressor 1	GO:0010086 embryonic root morphogenesis;GO:0048598 embryonic morphogenesis;GO:0009742 brassinosteroid mediated signaling pathway	0.0	0.0	0.0	0.0	0.0	0.0	0.0	1.0	0.0	0.0	0.0	0.0	0.0	0.0	0.0	0.0	0.0	0.0	0.0	0.0
AT1G26390	839181	ensembl_gene_id	A. thaliana	839181	A. thaliana	AT1G26390	FAD-binding Berberine family protein		0.0	0.0	0.0	0.0	0.0	0.0	0.0	0.0	0.0	0.0	0.0	0.0	0.0	0.0	0.0	0.0	0.0	0.0	0.0	0.0
AT5G13910	831238	ensembl_gene_id	A. thaliana	831238	A. thaliana	LEP	Integrase-type DNA-binding superfamily protein	GO:0010030 positive regulation of seed germination;GO:0048582 positive regulation of post-embryonic development;GO:0010029 regulation of seed germination	0.0	0.0	0.0	0.0	0.0	0.0	0.0	0.0	0.0	0.0	0.0	0.0	0.0	0.0	0.0	0.0	0.0	0.0	0.0	0.0
AT2G25980	817139	ensembl_gene_id	A. thaliana	817139	A. thaliana	AT2G25980	Mannose-binding lectin superfamily protein		0.0	0.0	0.0	0.0	0.0	0.0	0.0	0.0	0.0	0.0	0.0	0.0	0.0	0.0	0.0	0.0	0.0	0.0	0.0	0.0
AT5G04500	830329	ensembl_gene_id	A. thaliana	830329	A. thaliana	AT5G04500	glycosyltransferase family protein 47	GO:0030259 lipid glycosylation;GO:0030258 lipid modification;GO:0009845 seed germination	0.0	0.0	0.0	0.0	0.0	0.0	0.0	0.0	0.0	0.0	0.0	0.0	0.0	0.0	0.0	0.0	0.0	0.0	0.0	0.0
AT1G67760	843101	ensembl_gene_id	A. thaliana	843101	A. thaliana	AT1G67760	TCP-1/cpn60 chaperonin family protein	GO:0006457 protein folding;GO:0009987 cellular process;GO:0008150 biological_process	0.0	0.0	0.0	0.0	0.0	0.0	0.0	0.0	0.0	0.0	0.0	0.0	0.0	0.0	0.0	0.0	0.0	0.0	0.0	0.0
AT5G17810	831649	ensembl_gene_id	A. thaliana	831649	A. thaliana	WOX12	WUSCHEL related homeobox 12	GO:0048830 adventitious root development;GO:0048364 root development;GO:0022622 root system development	0.0	0.0	0.0	0.0	0.0	0.0	0.0	1.0	0.0	0.0	0.0	0.0	0.0	0.0	0.0	0.0	0.0	0.0	0.0	0.0
AT1G31030	3766863	ensembl_gene_id	A. thaliana	3766863	A. thaliana	AT1G31030	hypothetical protein		0.0	0.0	0.0	0.0	0.0	0.0	0.0	0.0	0.0	0.0	0.0	0.0	0.0	0.0	0.0	0.0	0.0	0.0	0.0	0.0
AT2G14820	815970	ensembl_gene_id	A. thaliana	815970	A. thaliana	NPY2	Phototropic-responsive NPH3 family protein	GO:0009958 positive gravitropism;GO:0009630 gravitropism;GO:0009629 response to gravity	0.0	0.0	0.0	0.0	0.0	0.0	0.0	0.0	0.0	0.0	0.0	0.0	0.0	0.0	0.0	0.0	0.0	0.0	0.0	0.0
AT4G15396	827207	ensembl_gene_id	A. thaliana	827207	A. thaliana	CYP702A6	cytochrome P450, family 702, subfamily A, polypeptide 6	GO:0010268 brassinosteroid homeostasis;GO:0016129 phytosteroid biosynthetic process;GO:0016132 brassinosteroid biosynthetic process	0.0	0.0	0.0	0.0	0.0	0.0	0.0	0.0	0.0	0.0	0.0	0.0	0.0	0.0	0.0	0.0	0.0	0.0	0.0	0.0
AT5G35555	3771280	ensembl_gene_id	A. thaliana	3771280	A. thaliana	AT5G35555	hypothetical protein		0.0	0.0	0.0	0.0	0.0	0.0	0.0	0.0	0.0	0.0	0.0	0.0	0.0	0.0	0.0	0.0	0.0	0.0	0.0	0.0
AT3G28500	822480	ensembl_gene_id	A. thaliana	822480	A. thaliana	AT3G28500	60S acidic ribosomal protein family	GO:0002182 cytoplasmic translational elongation;GO:0002181 cytoplasmic translation;GO:0006414 translational elongation	0.0	0.0	0.0	0.0	0.0	0.0	0.0	0.0	0.0	0.0	0.0	0.0	0.0	0.0	0.0	0.0	0.0	0.0	0.0	0.0
AT3G01600	819872	ensembl_gene_id	A. thaliana	819872	A. thaliana	NAC044	NAC domain containing protein 44	GO:0006355 regulation of transcription, DNA-templated;GO:1903506 regulation of nucleic acid-templated transcription;GO:2001141 regulation of RNA biosynthetic process	0.0	0.0	0.0	0.0	0.0	0.0	0.0	0.0	0.0	0.0	0.0	0.0	0.0	0.0	0.0	0.0	0.0	0.0	0.0	0.0
AT4G08190	826369	ensembl_gene_id	A. thaliana	826369	A. thaliana	AT4G08190	P-loop containing nucleoside triphosphate hydrolases superfamily protein		0.0	0.0	0.0	0.0	0.0	0.0	0.0	0.0	0.0	0.0	0.0	0.0	0.0	0.0	0.0	0.0	0.0	0.0	0.0	0.0
AT2G18490	816364	ensembl_gene_id	A. thaliana	816364	A. thaliana	AT2G18490	C2H2-like zinc finger protein	GO:0090057 root radial pattern formation;GO:0009956 radial pattern formation;GO:0003002 regionalization	0.0	0.0	0.0	0.0	0.0	0.0	0.0	1.0	0.0	0.0	0.0	0.0	0.0	0.0	0.0	0.0	0.0	0.0	0.0	0.0
AT5G17090	831572	ensembl_gene_id	A. thaliana	831572	A. thaliana	AT5G17090	Cystatin/monellin superfamily protein	GO:0008150 biological_process	0.0	0.0	0.0	0.0	0.0	0.0	0.0	0.0	0.0	0.0	0.0	0.0	0.0	0.0	0.0	0.0	0.0	0.0	0.0	0.0
AT1G06137	6240721	ensembl_gene_id	A. thaliana	6240721	A. thaliana	AT1G06137	transmembrane protein	GO:0008150 biological_process	0.0	0.0	0.0	0.0	0.0	0.0	0.0	0.0	0.0	0.0	0.0	0.0	0.0	0.0	0.0	0.0	0.0	0.0	0.0	0.0
AT3G28890	822523	ensembl_gene_id	A. thaliana	822523	A. thaliana	RLP43	receptor like protein 43	GO:0007165 signal transduction;GO:0023052 signaling;GO:0007154 cell communication	0.0	0.0	0.0	0.0	0.0	0.0	0.0	0.0	0.0	0.0	0.0	0.0	0.0	0.0	0.0	0.0	0.0	0.0	0.0	0.0
AT4G19570	827699	ensembl_gene_id	A. thaliana	827699	A. thaliana	AT4G19570	Chaperone DnaJ-domain superfamily protein		0.0	0.0	0.0	0.0	0.0	0.0	0.0	0.0	0.0	0.0	0.0	0.0	0.0	0.0	0.0	0.0	0.0	0.0	0.0	0.0
AT5G14180	831268	ensembl_gene_id	A. thaliana	831268	A. thaliana	MPL1	Myzus persicae-induced lipase 1	GO:0002213 defense response to insect;GO:0098542 defense response to other organism;GO:0006629 lipid metabolic process	0.0	0.0	1.0	0.0	0.0	0.0	0.0	0.0	0.0	0.0	0.0	0.0	0.0	0.0	0.0	0.0	0.0	0.0	0.0	0.0
AT1G48660	841288	ensembl_gene_id	A. thaliana	841288	A. thaliana	AT1G48660	Auxin-responsive GH3 family protein		0.0	0.0	0.0	0.0	0.0	0.0	0.0	0.0	0.0	0.0	0.0	0.0	0.0	0.0	0.0	0.0	0.0	0.0	0.0	0.0
AT4G13577	28720126	ensembl_gene_id	A. thaliana	28720126	A. thaliana	AT4G13577	hypothetical protein		0.0	0.0	0.0	0.0	0.0	0.0	0.0	0.0	0.0	0.0	0.0	0.0	0.0	0.0	0.0	0.0	0.0	0.0	0.0	0.0
AT3G20940	821644	ensembl_gene_id	A. thaliana	821644	A. thaliana	CYP705A30	cytochrome P450, family 705, subfamily A, polypeptide 30		0.0	0.0	0.0	0.0	0.0	0.0	0.0	0.0	0.0	0.0	0.0	0.0	0.0	0.0	0.0	0.0	0.0	0.0	0.0	0.0
AT2G02120	814743	ensembl_gene_id	A. thaliana	814743	A. thaliana	PDF2.1	Scorpion toxin-like knottin superfamily protein	GO:0006952 defense response;GO:0006950 response to stress;GO:0050896 response to stimulus	0.0	0.0	0.0	0.0	0.0	0.0	0.0	0.0	0.0	0.0	0.0	0.0	0.0	0.0	0.0	0.0	0.0	0.0	0.0	0.0
AT2G24610	816997	ensembl_gene_id	A. thaliana	816997	A. thaliana	CNGC14	cyclic nucleotide-gated channel 14		0.0	0.0	0.0	0.0	0.0	0.0	0.0	0.0	0.0	0.0	0.0	0.0	0.0	0.0	0.0	0.0	0.0	0.0	0.0	0.0
AT1G37080	840625	ensembl_gene_id	A. thaliana	840625	A. thaliana	AT1G37080	hypothetical protein		0.0	0.0	0.0	0.0	0.0	0.0	0.0	0.0	0.0	0.0	0.0	0.0	0.0	0.0	0.0	0.0	0.0	0.0	0.0	0.0
AT5G22200	832281	ensembl_gene_id	A. thaliana	832281	A. thaliana	AT5G22200	Late embryogenesis abundant (LEA) hydroxyproline-rich glycoprotein family	GO:0098542 defense response to other organism;GO:0006952 defense response;GO:0043207 response to external biotic stimulus	0.0	0.0	1.0	0.0	0.0	0.0	0.0	0.0	0.0	0.0	0.0	0.0	0.0	0.0	0.0	0.0	0.0	0.0	0.0	0.0
AT4G39500	830104	ensembl_gene_id	A. thaliana	830104	A. thaliana	CYP96A11	cytochrome P450, family 96, subfamily A, polypeptide 11		0.0	0.0	0.0	0.0	0.0	0.0	0.0	0.0	0.0	0.0	0.0	0.0	0.0	0.0	0.0	0.0	0.0	0.0	0.0	0.0
AT5G10130	830877	ensembl_gene_id	A. thaliana	830877	A. thaliana	AT5G10130	Pollen Ole e 1 allergen and extensin family protein	GO:0008150 biological_process	0.0	0.0	0.0	0.0	0.0	0.0	0.0	0.0	0.0	0.0	0.0	0.0	0.0	0.0	0.0	0.0	0.0	0.0	0.0	0.0
AT5G33390	833329	ensembl_gene_id	A. thaliana	833329	A. thaliana	AT5G33390	glycine-rich protein	GO:0008150 biological_process	0.0	0.0	0.0	0.0	0.0	0.0	0.0	0.0	0.0	0.0	0.0	0.0	0.0	0.0	0.0	0.0	0.0	0.0	0.0	0.0
AT5G35575	3771281	ensembl_gene_id	A. thaliana	3771281	A. thaliana	AT5G35575	hypothetical protein		0.0	0.0	0.0	0.0	0.0	0.0	0.0	0.0	0.0	0.0	0.0	0.0	0.0	0.0	0.0	0.0	0.0	0.0	0.0	0.0
AT1G71200	843460	ensembl_gene_id	A. thaliana	843460	A. thaliana	AT1G71200	basic helix-loop-helix (bHLH) DNA-binding superfamily protein	GO:0071280 cellular response to copper ion;GO:0071248 cellular response to metal ion;GO:0046688 response to copper ion	0.0	0.0	0.0	0.0	0.0	0.0	0.0	0.0	0.0	0.0	0.0	0.0	0.0	1.0	0.0	0.0	0.0	0.0	0.0	1.0
AT3G60170	3769745	ensembl_gene_id	A. thaliana	3769745	A. thaliana	AT3G60170	hypothetical protein		0.0	0.0	0.0	0.0	0.0	0.0	0.0	0.0	0.0	0.0	0.0	0.0	0.0	0.0	0.0	0.0	0.0	0.0	0.0	0.0
AT1G05563	28716334	ensembl_gene_id	A. thaliana	28716334	A. thaliana	AT1G05563	ncRNA		0.0	0.0	0.0	0.0	0.0	0.0	0.0	0.0	0.0	0.0	0.0	0.0	0.0	0.0	0.0	0.0	0.0	0.0	0.0	0.0
AT2G40955	818695	ensembl_gene_id	A. thaliana	818695	A. thaliana	AT2G40955	hypothetical protein	GO:0008150 biological_process	0.0	0.0	0.0	0.0	0.0	0.0	0.0	0.0	0.0	0.0	0.0	0.0	0.0	0.0	0.0	0.0	0.0	0.0	0.0	0.0
AT4G15280	827194	ensembl_gene_id	A. thaliana	827194	A. thaliana	UGT71B5	UDP-glucosyl transferase 71B5		0.0	0.0	0.0	0.0	0.0	0.0	0.0	0.0	0.0	0.0	0.0	0.0	0.0	0.0	0.0	0.0	0.0	0.0	0.0	0.0
AT1G32960	840190	ensembl_gene_id	A. thaliana	840190	A. thaliana	SBT3.3	Subtilase family protein	GO:0009682 induced systemic resistance;GO:0045087 innate immune response;GO:0006955 immune response	0.0	0.0	1.0	0.0	0.0	0.0	0.0	0.0	0.0	0.0	0.0	1.0	0.0	0.0	0.0	0.0	0.0	0.0	0.0	0.0
AT5G42630	834270	ensembl_gene_id	A. thaliana	834270	A. thaliana	ATS	Homeodomain-like superfamily protein	GO:0010158 abaxial cell fate specification;GO:0080060 integument development;GO:0001708 cell fate specification	0.0	0.0	0.0	0.0	0.0	0.0	0.0	1.0	0.0	0.0	0.0	0.0	0.0	0.0	0.0	0.0	0.0	0.0	0.0	0.0
AT4G28170	828932	ensembl_gene_id	A. thaliana	828932	A. thaliana	AT4G28170	transmembrane protein	GO:0008150 biological_process	0.0	0.0	0.0	0.0	0.0	0.0	0.0	0.0	0.0	0.0	0.0	0.0	0.0	0.0	0.0	0.0	0.0	0.0	0.0	0.0
AT3G15310	820762	ensembl_gene_id	A. thaliana	820762	A. thaliana	AT3G15310	hypothetical protein		0.0	0.0	0.0	0.0	0.0	0.0	0.0	0.0	0.0	0.0	0.0	0.0	0.0	0.0	0.0	0.0	0.0	0.0	0.0	0.0
AT4G15096	827175	ensembl_gene_id	A. thaliana	827175	A. thaliana	AT4G15096	hypothetical protein	GO:0008150 biological_process	0.0	0.0	0.0	0.0	0.0	0.0	0.0	0.0	0.0	0.0	0.0	0.0	0.0	0.0	0.0	0.0	0.0	0.0	0.0	0.0
AT5G17430	831609	ensembl_gene_id	A. thaliana	831609	A. thaliana	BBM	Integrase-type DNA-binding superfamily protein	GO:1905392 plant organ morphogenesis;GO:0009653 anatomical structure morphogenesis;GO:0099402 plant organ development	0.0	0.0	0.0	0.0	0.0	0.0	0.0	1.0	0.0	0.0	0.0	0.0	0.0	0.0	0.0	0.0	0.0	0.0	0.0	0.0
AT4G15160	827182	ensembl_gene_id	A. thaliana	827182	A. thaliana	AT4G15160	Bifunctional inhibitor/lipid-transfer protein/seed storage 2S albumin superfamily protein	GO:0008150 biological_process	0.0	0.0	0.0	0.0	0.0	0.0	0.0	0.0	0.0	0.0	0.0	0.0	0.0	0.0	0.0	0.0	0.0	0.0	0.0	0.0
AT1G25240	839107	ensembl_gene_id	A. thaliana	839107	A. thaliana	AT1G25240	ENTH/VHS/GAT family protein	GO:0048268 clathrin coat assembly;GO:0072583 clathrin-dependent endocytosis;GO:0006898 receptor-mediated endocytosis	0.0	0.0	0.0	0.0	0.0	0.0	0.0	0.0	0.0	0.0	0.0	0.0	0.0	0.0	0.0	0.0	0.0	0.0	0.0	0.0
AT1G15840	838154	ensembl_gene_id	A. thaliana	838154	A. thaliana	AT1G15840	hypothetical protein	GO:0008150 biological_process	0.0	0.0	0.0	0.0	0.0	0.0	0.0	0.0	0.0	0.0	0.0	0.0	0.0	0.0	0.0	0.0	0.0	0.0	0.0	0.0
AT2G12646	3768403	ensembl_gene_id	A. thaliana	3768403	A. thaliana	AT2G12646	PLATZ transcription factor family protein	GO:0043434 response to peptide hormone;GO:1901652 response to peptide;GO:0010078 maintenance of root meristem identity	0.0	0.0	0.0	0.0	0.0	1.0	0.0	1.0	0.0	0.0	1.0	0.0	0.0	0.0	0.0	0.0	0.0	0.0	0.0	0.0
AT2G17080	816213	ensembl_gene_id	A. thaliana	816213	A. thaliana	AT2G17080	hypothetical protein (DUF241)	GO:0008150 biological_process	0.0	0.0	0.0	0.0	0.0	0.0	0.0	0.0	0.0	0.0	0.0	0.0	0.0	0.0	0.0	0.0	0.0	0.0	0.0	0.0
AT1G12560	837813	ensembl_gene_id	A. thaliana	837813	A. thaliana	EXPA7	expansin A7	GO:0009828 plant-type cell wall loosening;GO:0009827 plant-type cell wall modification;GO:0048767 root hair elongation	0.0	0.0	0.0	1.0	0.0	0.0	0.0	1.0	0.0	0.0	0.0	0.0	0.0	0.0	0.0	0.0	0.0	0.0	0.0	0.0
AT5G43064	28721243	ensembl_gene_id	A. thaliana	28721243	A. thaliana	AT5G43064	transmembrane protein		0.0	0.0	0.0	0.0	0.0	0.0	0.0	0.0	0.0	0.0	0.0	0.0	0.0	0.0	0.0	0.0	0.0	0.0	0.0	0.0
AT1G53810	3767451	ensembl_gene_id	A. thaliana	3767451	A. thaliana	AT1G53810	hypothetical protein		0.0	0.0	0.0	0.0	0.0	0.0	0.0	0.0	0.0	0.0	0.0	0.0	0.0	0.0	0.0	0.0	0.0	0.0	0.0	0.0
AT2G41590	818757	ensembl_gene_id	A. thaliana	818757	A. thaliana	AT2G41590	Ta11-like non-LTR retrotransposon	GO:0008150 biological_process	0.0	0.0	0.0	0.0	0.0	0.0	0.0	0.0	0.0	0.0	0.0	0.0	0.0	0.0	0.0	0.0	0.0	0.0	0.0	0.0
AT4G08090	3770060	ensembl_gene_id	A. thaliana	3770060	A. thaliana	AT4G08090	hypothetical protein		0.0	0.0	0.0	0.0	0.0	0.0	0.0	0.0	0.0	0.0	0.0	0.0	0.0	0.0	0.0	0.0	0.0	0.0	0.0	0.0
AT2G35570	3768501	ensembl_gene_id	A. thaliana	3768501	A. thaliana	AT2G35570	miscRNA		0.0	0.0	0.0	0.0	0.0	0.0	0.0	0.0	0.0	0.0	0.0	0.0	0.0	0.0	0.0	0.0	0.0	0.0	0.0	0.0
AT4G22960	828395	ensembl_gene_id	A. thaliana	828395	A. thaliana	AT4G22960	FAM63A-like protein (DUF544)	GO:0071108 protein K48-linked deubiquitination;GO:0016579 protein deubiquitination;GO:0070646 protein modification by small protein removal	0.0	0.0	0.0	0.0	0.0	0.0	0.0	0.0	0.0	0.0	0.0	0.0	0.0	0.0	0.0	0.0	0.0	0.0	0.0	0.0
AT5G53895	835471	ensembl_gene_id	A. thaliana	835471	A. thaliana	AT5G53895	hypothetical protein	GO:0008150 biological_process	0.0	0.0	0.0	0.0	0.0	0.0	0.0	0.0	0.0	0.0	0.0	0.0	0.0	0.0	0.0	0.0	0.0	0.0	0.0	0.0
AT2G41810	818780	ensembl_gene_id	A. thaliana	818780	A. thaliana	AT2G41810	imidazolonepropionase (Protein of unknown function, DUF642)	GO:0008150 biological_process	0.0	0.0	0.0	0.0	0.0	0.0	0.0	0.0	0.0	0.0	0.0	0.0	0.0	0.0	0.0	0.0	0.0	0.0	0.0	0.0
AT1G66700	842988	ensembl_gene_id	A. thaliana	842988	A. thaliana	PXMT1	S-adenosyl-L-methionine-dependent methyltransferases superfamily protein	GO:0080027 response to herbivore;GO:0002238 response to molecule of fungal origin;GO:2000280 regulation of root development	0.0	0.0	1.0	0.0	0.0	1.0	0.0	0.0	0.0	0.0	0.0	0.0	0.0	0.0	0.0	1.0	0.0	0.0	0.0	0.0
AT5G61490	836270	ensembl_gene_id	A. thaliana	836270	A. thaliana	AT5G61490	transmembrane protein	GO:0008150 biological_process	0.0	0.0	0.0	0.0	0.0	0.0	0.0	0.0	0.0	0.0	0.0	0.0	0.0	0.0	0.0	0.0	0.0	0.0	0.0	0.0
AT4G31030	829230	ensembl_gene_id	A. thaliana	829230	A. thaliana	AT4G31030	Putative membrane lipoprotein	GO:0008150 biological_process	0.0	0.0	0.0	0.0	0.0	0.0	0.0	0.0	0.0	0.0	0.0	0.0	0.0	0.0	0.0	0.0	0.0	0.0	0.0	0.0
AT3G02620	820737	ensembl_gene_id	A. thaliana	820737	A. thaliana	AT3G02620	Plant stearoyl-acyl-carrier-protein desaturase family protein	GO:0006631 fatty acid metabolic process;GO:0032787 monocarboxylic acid metabolic process;GO:0044255 cellular lipid metabolic process	0.0	0.0	0.0	0.0	0.0	0.0	0.0	0.0	0.0	0.0	0.0	0.0	0.0	0.0	0.0	0.0	0.0	0.0	0.0	0.0
AT2G15940	3767955	ensembl_gene_id	A. thaliana	3767955	A. thaliana	AT2G15940	hypothetical protein		0.0	0.0	0.0	0.0	0.0	0.0	0.0	0.0	0.0	0.0	0.0	0.0	0.0	0.0	0.0	0.0	0.0	0.0	0.0	0.0
AT2G07784	3767971	ensembl_gene_id	A. thaliana	3767971	A. thaliana	AT2G07784	hypothetical protein		0.0	0.0	0.0	0.0	0.0	0.0	0.0	0.0	0.0	0.0	0.0	0.0	0.0	0.0	0.0	0.0	0.0	0.0	0.0	0.0
AT5G19520	832072	ensembl_gene_id	A. thaliana	832072	A. thaliana	MSL9	mechanosensitive channel of small conductance-like 9	GO:0050982 detection of mechanical stimulus;GO:0009612 response to mechanical stimulus;GO:0009581 detection of external stimulus	0.0	0.0	0.0	0.0	0.0	0.0	0.0	0.0	0.0	0.0	0.0	0.0	0.0	0.0	0.0	0.0	0.0	0.0	0.0	0.0
AT4G04077	6241116	ensembl_gene_id	A. thaliana	6241116	A. thaliana	AT4G04077	ncRNA	GO:0008150 biological_process	0.0	0.0	0.0	0.0	0.0	0.0	0.0	0.0	0.0	0.0	0.0	0.0	0.0	0.0	0.0	0.0	0.0	0.0	0.0	0.0
AT1G52610	3767445	ensembl_gene_id	A. thaliana	3767445	A. thaliana	AT1G52610	hypothetical protein		0.0	0.0	0.0	0.0	0.0	0.0	0.0	0.0	0.0	0.0	0.0	0.0	0.0	0.0	0.0	0.0	0.0	0.0	0.0	0.0
AT5G33395	3771140	ensembl_gene_id	A. thaliana	3771140	A. thaliana	AT5G33395	hypothetical protein		0.0	0.0	0.0	0.0	0.0	0.0	0.0	0.0	0.0	0.0	0.0	0.0	0.0	0.0	0.0	0.0	0.0	0.0	0.0	0.0
AT3G46487	3769670	ensembl_gene_id	A. thaliana	3769670	A. thaliana	AT3G46487	hypothetical protein		0.0	0.0	0.0	0.0	0.0	0.0	0.0	0.0	0.0	0.0	0.0	0.0	0.0	0.0	0.0	0.0	0.0	0.0	0.0	0.0
AT2G47540	819367	ensembl_gene_id	A. thaliana	819367	A. thaliana	AT2G47540	Pollen Ole e 1 allergen and extensin family protein	GO:0008150 biological_process	0.0	0.0	0.0	0.0	0.0	0.0	0.0	0.0	0.0	0.0	0.0	0.0	0.0	0.0	0.0	0.0	0.0	0.0	0.0	0.0
AT1G12890	837847	ensembl_gene_id	A. thaliana	837847	A. thaliana	AT1G12890	Integrase-type DNA-binding superfamily protein	GO:0006355 regulation of transcription, DNA-templated;GO:1903506 regulation of nucleic acid-templated transcription;GO:2001141 regulation of RNA biosynthetic process	0.0	0.0	0.0	0.0	0.0	0.0	0.0	0.0	0.0	0.0	0.0	0.0	0.0	0.0	0.0	0.0	0.0	0.0	0.0	0.0
AT5G57400	835846	ensembl_gene_id	A. thaliana	835846	A. thaliana	AT5G57400	transmembrane protein	GO:0008150 biological_process	0.0	0.0	0.0	0.0	0.0	0.0	0.0	0.0	0.0	0.0	0.0	0.0	0.0	0.0	0.0	0.0	0.0	0.0	0.0	0.0
AT5G19800	28721181	ensembl_gene_id	A. thaliana	28721181	A. thaliana	AT5G19800	hydroxyproline-rich glycoprotein family protein	GO:0008150 biological_process	0.0	0.0	0.0	0.0	0.0	0.0	0.0	0.0	0.0	0.0	0.0	0.0	0.0	0.0	0.0	0.0	0.0	0.0	0.0	0.0
AT3G20975	3768791	ensembl_gene_id	A. thaliana	3768791	A. thaliana	AT3G20975	hypothetical protein		0.0	0.0	0.0	0.0	0.0	0.0	0.0	0.0	0.0	0.0	0.0	0.0	0.0	0.0	0.0	0.0	0.0	0.0	0.0	0.0
AT1G66470	842965	ensembl_gene_id	A. thaliana	842965	A. thaliana	RHD6	ROOT HAIR DEFECTIVE6	GO:0048766 root hair initiation;GO:0048764 trichoblast maturation;GO:0048765 root hair cell differentiation	0.0	0.0	0.0	0.0	0.0	0.0	0.0	1.0	0.0	0.0	0.0	0.0	0.0	0.0	0.0	0.0	0.0	0.0	0.0	0.0
AT2G06590	3767755	ensembl_gene_id	A. thaliana	3767755	A. thaliana	AT2G06590	hypothetical protein		0.0	0.0	0.0	0.0	0.0	0.0	0.0	0.0	0.0	0.0	0.0	0.0	0.0	0.0	0.0	0.0	0.0	0.0	0.0	0.0
AT3G09555	28719225	ensembl_gene_id	A. thaliana	28719225	A. thaliana	AT3G09555	ncRNA		0.0	0.0	0.0	0.0	0.0	0.0	0.0	0.0	0.0	0.0	0.0	0.0	0.0	0.0	0.0	0.0	0.0	0.0	0.0	0.0
AT1G04433	28716118	ensembl_gene_id	A. thaliana	28716118	A. thaliana	AT1G04433	ncRNA		0.0	0.0	0.0	0.0	0.0	0.0	0.0	0.0	0.0	0.0	0.0	0.0	0.0	0.0	0.0	0.0	0.0	0.0	0.0	0.0
AT1G48930	841315	ensembl_gene_id	A. thaliana	841315	A. thaliana	GH9C1	glycosyl hydrolase 9C1		0.0	0.0	0.0	0.0	0.0	0.0	0.0	0.0	0.0	0.0	0.0	0.0	0.0	0.0	0.0	0.0	0.0	0.0	0.0	0.0
AT3G29639	5008042	ensembl_gene_id	A. thaliana	5008042	A. thaliana	AT3G29639	hypothetical protein	GO:0006351 transcription, DNA-templated;GO:0097659 nucleic acid-templated transcription;GO:0032774 RNA biosynthetic process	0.0	0.0	0.0	0.0	0.0	0.0	0.0	0.0	0.0	0.0	0.0	0.0	0.0	0.0	0.0	0.0	0.0	0.0	0.0	0.0
AT4G16240	827318	ensembl_gene_id	A. thaliana	827318	A. thaliana	AT4G16240	hypothetical protein	GO:0008150 biological_process	0.0	0.0	0.0	0.0	0.0	0.0	0.0	0.0	0.0	0.0	0.0	0.0	0.0	0.0	0.0	0.0	0.0	0.0	0.0	0.0
AT2G03020	814831	ensembl_gene_id	A. thaliana	814831	A. thaliana	AT2G03020	Heat shock protein HSP20/alpha crystallin family		0.0	0.0	0.0	0.0	0.0	0.0	0.0	0.0	0.0	0.0	0.0	0.0	0.0	0.0	0.0	0.0	0.0	0.0	0.0	0.0
AT3G23470	821928	ensembl_gene_id	A. thaliana	821928	A. thaliana	AT3G23470	Cyclopropane-fatty-acyl-phospholipid synthase	GO:0032259 methylation;GO:0008610 lipid biosynthetic process;GO:0006629 lipid metabolic process	0.0	0.0	0.0	0.0	0.0	0.0	0.0	0.0	0.0	0.0	0.0	0.0	0.0	0.0	0.0	0.0	0.0	0.0	0.0	0.0
AT2G24165	3768487	ensembl_gene_id	A. thaliana	3768487	A. thaliana	AT2G24165	miscRNA		0.0	0.0	0.0	0.0	0.0	0.0	0.0	0.0	0.0	0.0	0.0	0.0	0.0	0.0	0.0	0.0	0.0	0.0	0.0	0.0
AT3G32920	823055	ensembl_gene_id	A. thaliana	823055	A. thaliana	AT3G32920	P-loop containing nucleoside triphosphate hydrolases superfamily protein	GO:0006281 DNA repair;GO:0006974 cellular response to DNA damage stimulus;GO:0006259 DNA metabolic process	0.0	0.0	0.0	0.0	0.0	0.0	0.0	0.0	0.0	0.0	0.0	0.0	0.0	0.0	0.0	0.0	0.0	0.0	0.0	0.0
AT2G33880	817958	ensembl_gene_id	A. thaliana	817958	A. thaliana	HB-3	homeobox-3	GO:0008284 positive regulation of cell population proliferation;GO:0010075 regulation of meristem growth;GO:0042127 regulation of cell population proliferation	0.0	0.0	0.0	0.0	0.0	1.0	0.0	1.0	0.0	0.0	0.0	0.0	0.0	0.0	0.0	0.0	0.0	0.0	0.0	0.0
AT4G31320	829259	ensembl_gene_id	A. thaliana	829259	A. thaliana	AT4G31320	SAUR-like auxin-responsive protein family	GO:0009733 response to auxin;GO:0009725 response to hormone;GO:0009719 response to endogenous stimulus	0.0	0.0	0.0	0.0	0.0	0.0	0.0	0.0	0.0	0.0	0.0	0.0	0.0	0.0	0.0	0.0	0.0	0.0	0.0	0.0
AT2G02930	814822	ensembl_gene_id	A. thaliana	814822	A. thaliana	GSTF3	glutathione S-transferase F3	GO:0009407 toxin catabolic process;GO:0009404 toxin metabolic process;GO:0006749 glutathione metabolic process	0.0	1.0	0.0	0.0	0.0	0.0	0.0	0.0	0.0	0.0	0.0	0.0	0.0	0.0	0.0	0.0	1.0	0.0	0.0	0.0
AT3G45446	3769651	ensembl_gene_id	A. thaliana	3769651	A. thaliana	AT3G45446	hypothetical protein		0.0	0.0	0.0	0.0	0.0	0.0	0.0	0.0	0.0	0.0	0.0	0.0	0.0	0.0	0.0	0.0	0.0	0.0	0.0	0.0
AT2G34130	3768648	ensembl_gene_id	A. thaliana	3768648	A. thaliana	MEE19	hypothetical protein		0.0	0.0	0.0	0.0	0.0	0.0	0.0	0.0	0.0	0.0	0.0	0.0	0.0	0.0	0.0	0.0	0.0	0.0	0.0	0.0
AT2G30770	817628	ensembl_gene_id	A. thaliana	817628	A. thaliana	CYP71A13	cytochrome P450 family 71 polypeptide	GO:0010120 camalexin biosynthetic process;GO:0052317 camalexin metabolic process;GO:0009403 toxin biosynthetic process	0.0	1.0	1.0	0.0	0.0	0.0	0.0	0.0	0.0	0.0	0.0	1.0	1.0	0.0	1.0	0.0	0.0	0.0	0.0	0.0
AT4G11655	2745700	ensembl_gene_id	A. thaliana	2745700	A. thaliana	AT4G11655	Uncharacterized protein family (UPF0497)		0.0	0.0	0.0	0.0	0.0	0.0	0.0	0.0	0.0	0.0	0.0	0.0	0.0	0.0	0.0	0.0	0.0	0.0	0.0	0.0
AT4G34419	10723104	ensembl_gene_id	A. thaliana	10723104	A. thaliana	AT4G34419	hypothetical protein		0.0	0.0	0.0	0.0	0.0	0.0	0.0	0.0	0.0	0.0	0.0	0.0	0.0	0.0	0.0	0.0	0.0	0.0	0.0	0.0
AT1G75945	28717429	ensembl_gene_id	A. thaliana	28717429	A. thaliana	AT1G75945	hypothetical protein		0.0	0.0	0.0	0.0	0.0	0.0	0.0	0.0	0.0	0.0	0.0	0.0	0.0	0.0	0.0	0.0	0.0	0.0	0.0	0.0
AT2G42850	818885	ensembl_gene_id	A. thaliana	818885	A. thaliana	CYP718	cytochrome P450, family 718	GO:0016125 sterol metabolic process;GO:0008202 steroid metabolic process;GO:1901615 organic hydroxy compound metabolic process	0.0	0.0	0.0	0.0	0.0	0.0	0.0	0.0	0.0	0.0	0.0	0.0	0.0	0.0	0.0	0.0	0.0	0.0	0.0	0.0
AT1G23720	838982	ensembl_gene_id	A. thaliana	838982	A. thaliana	AT1G23720	Proline-rich extensin-like family protein	GO:0009664 plant-type cell wall organization;GO:0071669 plant-type cell wall organization or biogenesis;GO:0071555 cell wall organization	0.0	0.0	0.0	1.0	0.0	0.0	0.0	0.0	0.0	0.0	0.0	0.0	0.0	0.0	0.0	0.0	0.0	0.0	0.0	0.0
AT1G16440	838214	ensembl_gene_id	A. thaliana	838214	A. thaliana	RSH3	root hair specific 3	GO:0080147 root hair cell development;GO:0048764 trichoblast maturation;GO:0048765 root hair cell differentiation	0.0	0.0	0.0	0.0	0.0	0.0	0.0	1.0	0.0	0.0	0.0	0.0	0.0	0.0	0.0	0.0	0.0	0.0	0.0	0.0
AT4G16230	827317	ensembl_gene_id	A. thaliana	827317	A. thaliana	AT4G16230	GDSL-like Lipase/Acylhydrolase superfamily protein		0.0	0.0	0.0	0.0	0.0	0.0	0.0	0.0	0.0	0.0	0.0	0.0	0.0	0.0	0.0	0.0	0.0	0.0	0.0	0.0
AT4G09590	826543	ensembl_gene_id	A. thaliana	826543	A. thaliana	NHL22	NDR1/HIN1-like 22	GO:0098542 defense response to other organism;GO:0006952 defense response;GO:0043207 response to external biotic stimulus	0.0	0.0	1.0	0.0	0.0	0.0	0.0	0.0	0.0	0.0	0.0	0.0	0.0	0.0	0.0	0.0	0.0	0.0	0.0	0.0
AT1G58320	842201	ensembl_gene_id	A. thaliana	842201	A. thaliana	AT1G58320	PLAC8 family protein	GO:0008150 biological_process	0.0	0.0	0.0	0.0	0.0	0.0	0.0	0.0	0.0	0.0	0.0	0.0	0.0	0.0	0.0	0.0	0.0	0.0	0.0	0.0
AT5G15360	831388	ensembl_gene_id	A. thaliana	831388	A. thaliana	AT5G15360	transmembrane protein	GO:0008150 biological_process	0.0	0.0	0.0	0.0	0.0	0.0	0.0	0.0	0.0	0.0	0.0	0.0	0.0	0.0	0.0	0.0	0.0	0.0	0.0	0.0
AT3G03325	28718650	ensembl_gene_id	A. thaliana	28718650	A. thaliana	AT3G03325	ncRNA		0.0	0.0	0.0	0.0	0.0	0.0	0.0	0.0	0.0	0.0	0.0	0.0	0.0	0.0	0.0	0.0	0.0	0.0	0.0	0.0
AT2G29620	817512	ensembl_gene_id	A. thaliana	817512	A. thaliana	AT2G29620	dentin sialophosphoprotein	GO:0008150 biological_process	0.0	0.0	0.0	0.0	0.0	0.0	0.0	0.0	0.0	0.0	0.0	0.0	0.0	0.0	0.0	0.0	0.0	0.0	0.0	0.0
AT3G03776	821149	ensembl_gene_id	A. thaliana	821149	A. thaliana	AT3G03776	hydroxyproline-rich glycoprotein family protein		0.0	0.0	0.0	0.0	0.0	0.0	0.0	0.0	0.0	0.0	0.0	0.0	0.0	0.0	0.0	0.0	0.0	0.0	0.0	0.0
AT1G30160	839896	ensembl_gene_id	A. thaliana	839896	A. thaliana	AT1G30160	hypothetical protein (DUF295)	GO:0008150 biological_process	0.0	0.0	0.0	0.0	0.0	0.0	0.0	0.0	0.0	0.0	0.0	0.0	0.0	0.0	0.0	0.0	0.0	0.0	0.0	0.0
AT4G27250	828833	ensembl_gene_id	A. thaliana	828833	A. thaliana	AT4G27250	NAD(P)-binding Rossmann-fold superfamily protein		0.0	0.0	0.0	0.0	0.0	0.0	0.0	0.0	0.0	0.0	0.0	0.0	0.0	0.0	0.0	0.0	0.0	0.0	0.0	0.0
AT5G46890	834734	ensembl_gene_id	A. thaliana	834734	A. thaliana	AT5G46890	Bifunctional inhibitor/lipid-transfer protein/seed storage 2S albumin superfamily protein		0.0	0.0	0.0	0.0	0.0	0.0	0.0	0.0	0.0	0.0	0.0	0.0	0.0	0.0	0.0	0.0	0.0	0.0	0.0	0.0
AT1G70840	843421	ensembl_gene_id	A. thaliana	843421	A. thaliana	MLP31	MLP-like protein 31	GO:0006952 defense response;GO:0006950 response to stress;GO:0050896 response to stimulus	0.0	0.0	0.0	0.0	0.0	0.0	0.0	0.0	0.0	0.0	0.0	0.0	0.0	0.0	0.0	0.0	0.0	0.0	0.0	0.0
AT1G14182	3766728	ensembl_gene_id	A. thaliana	3766728	A. thaliana	SCRL28	miscRNA	GO:0007165 signal transduction;GO:0023052 signaling;GO:0007154 cell communication	0.0	0.0	0.0	0.0	0.0	0.0	0.0	0.0	0.0	0.0	0.0	0.0	0.0	0.0	0.0	0.0	0.0	0.0	0.0	0.0
AT4G38410	829998	ensembl_gene_id	A. thaliana	829998	A. thaliana	AT4G38410	Dehydrin family protein	GO:0009631 cold acclimation;GO:0009414 response to water deprivation;GO:0009415 response to water	0.0	0.0	0.0	0.0	0.0	0.0	0.0	0.0	0.0	0.0	0.0	0.0	0.0	1.0	0.0	0.0	0.0	0.0	0.0	0.0
AT2G19970	816516	ensembl_gene_id	A. thaliana	816516	A. thaliana	AT2G19970	CAP (Cysteine-rich secretory proteins, Antigen 5, and Pathogenesis-related 1 protein) superfamily protein	GO:0008150 biological_process	0.0	0.0	0.0	0.0	0.0	0.0	0.0	0.0	0.0	0.0	0.0	0.0	0.0	0.0	0.0	0.0	0.0	0.0	0.0	0.0
AT5G58610	835975	ensembl_gene_id	A. thaliana	835975	A. thaliana	AT5G58610	PHD finger transcription factor		0.0	0.0	0.0	0.0	0.0	0.0	0.0	0.0	0.0	0.0	0.0	0.0	0.0	0.0	0.0	0.0	0.0	0.0	0.0	0.0
AT3G27710	822393	ensembl_gene_id	A. thaliana	822393	A. thaliana	ARI3	RING/U-box superfamily protein	GO:0032436 positive regulation of proteasomal ubiquitin-dependent protein catabolic process;GO:0032434 regulation of proteasomal ubiquitin-dependent protein catabolic process;GO:1901800 positive regulation of proteasomal protein catabolic process	0.0	0.0	0.0	0.0	0.0	0.0	0.0	0.0	0.0	0.0	0.0	0.0	0.0	0.0	0.0	0.0	0.0	0.0	0.0	0.0
AT2G43590	818961	ensembl_gene_id	A. thaliana	818961	A. thaliana	AT2G43590	Chitinase family protein	GO:0016998 cell wall macromolecule catabolic process;GO:0044036 cell wall macromolecule metabolic process;GO:0071554 cell wall organization or biogenesis	0.0	0.0	0.0	1.0	0.0	0.0	0.0	0.0	1.0	0.0	0.0	0.0	0.0	0.0	0.0	0.0	0.0	0.0	0.0	0.0
AT1G54890	841928	ensembl_gene_id	A. thaliana	841928	A. thaliana	AT1G54890	Late embryogenesis abundant (LEA) protein-like protein	GO:0008150 biological_process	0.0	0.0	0.0	0.0	0.0	0.0	0.0	0.0	0.0	0.0	0.0	0.0	0.0	0.0	0.0	0.0	0.0	0.0	0.0	0.0
AT4G08020	3769937	ensembl_gene_id	A. thaliana	3769937	A. thaliana	AT4G08020	hypothetical protein		0.0	0.0	0.0	0.0	0.0	0.0	0.0	0.0	0.0	0.0	0.0	0.0	0.0	0.0	0.0	0.0	0.0	0.0	0.0	0.0
AT5G65550	836681	ensembl_gene_id	A. thaliana	836681	A. thaliana	AT5G65550	UDP-Glycosyltransferase superfamily protein		0.0	0.0	0.0	0.0	0.0	0.0	0.0	0.0	0.0	0.0	0.0	0.0	0.0	0.0	0.0	0.0	0.0	0.0	0.0	0.0
AT4G08915	28720024	ensembl_gene_id	A. thaliana	28720024	A. thaliana	AT4G08915	ncRNA		0.0	0.0	0.0	0.0	0.0	0.0	0.0	0.0	0.0	0.0	0.0	0.0	0.0	0.0	0.0	0.0	0.0	0.0	0.0	0.0
AT2G05914	10723090	ensembl_gene_id	A. thaliana	10723090	A. thaliana	AT2G05914	ncRNA		0.0	0.0	0.0	0.0	0.0	0.0	0.0	0.0	0.0	0.0	0.0	0.0	0.0	0.0	0.0	0.0	0.0	0.0	0.0	0.0
AT3G06345	28718909	ensembl_gene_id	A. thaliana	28718909	A. thaliana	MIR5642a	ncRNA		0.0	0.0	0.0	0.0	0.0	0.0	0.0	0.0	0.0	0.0	0.0	0.0	0.0	0.0	0.0	0.0	0.0	0.0	0.0	0.0
AT2G30750	817626	ensembl_gene_id	A. thaliana	817626	A. thaliana	CYP71A12	cytochrome P450 family 71 polypeptide	GO:0009682 induced systemic resistance;GO:0045087 innate immune response;GO:0006955 immune response	0.0	0.0	1.0	0.0	0.0	0.0	0.0	0.0	0.0	0.0	0.0	1.0	0.0	0.0	0.0	0.0	0.0	0.0	0.0	0.0
AT5G16023	28721166	ensembl_gene_id	A. thaliana	28721166	A. thaliana	RTFL18	ROTUNDIFOLIA like 18	GO:0090437 socket cell differentiation;GO:0008285 negative regulation of cell population proliferation;GO:0042127 regulation of cell population proliferation	0.0	0.0	0.0	0.0	0.0	0.0	0.0	1.0	0.0	0.0	0.0	0.0	0.0	0.0	0.0	0.0	0.0	0.0	0.0	0.0
AT2G26630	3768014	ensembl_gene_id	A. thaliana	3768014	A. thaliana	AT2G26630	hypothetical protein		0.0	0.0	0.0	0.0	0.0	0.0	0.0	0.0	0.0	0.0	0.0	0.0	0.0	0.0	0.0	0.0	0.0	0.0	0.0	0.0
AT2G20520	816574	ensembl_gene_id	A. thaliana	816574	A. thaliana	FLA6	FASCICLIN-like arabinogalactan 6	GO:0009834 plant-type secondary cell wall biogenesis;GO:0009832 plant-type cell wall biogenesis;GO:0042546 cell wall biogenesis	0.0	0.0	0.0	1.0	0.0	0.0	0.0	0.0	0.0	0.0	0.0	0.0	0.0	0.0	0.0	0.0	0.0	0.0	0.0	0.0
AT1G70440	843380	ensembl_gene_id	A. thaliana	843380	A. thaliana	SRO3	similar to RCD one 3		0.0	0.0	0.0	0.0	0.0	0.0	0.0	0.0	0.0	0.0	0.0	0.0	0.0	0.0	0.0	0.0	0.0	0.0	0.0	0.0
AT2G46950	819309	ensembl_gene_id	A. thaliana	819309	A. thaliana	CYP709B2	cytochrome P450, family 709, subfamily B, polypeptide 2		0.0	0.0	0.0	0.0	0.0	0.0	0.0	0.0	0.0	0.0	0.0	0.0	0.0	0.0	0.0	0.0	0.0	0.0	0.0	0.0
AT4G01970	828186	ensembl_gene_id	A. thaliana	828186	A. thaliana	STS	stachyose synthase	GO:0006979 response to oxidative stress;GO:0006950 response to stress;GO:0050896 response to stimulus	0.0	0.0	0.0	0.0	1.0	0.0	0.0	0.0	0.0	0.0	0.0	0.0	0.0	0.0	0.0	0.0	0.0	0.0	0.0	0.0
AT1G11370	837679	ensembl_gene_id	A. thaliana	837679	A. thaliana	AT1G11370	Pectin lyase-like superfamily protein	GO:0045490 pectin catabolic process;GO:0000272 polysaccharide catabolic process;GO:0045488 pectin metabolic process	0.0	0.0	0.0	1.0	0.0	0.0	0.0	0.0	0.0	0.0	0.0	0.0	0.0	0.0	0.0	0.0	0.0	1.0	0.0	0.0
AT4G09435	28720071	ensembl_gene_id	A. thaliana	28720071	A. thaliana	AT4G09435	disease resistance protein (TIR-NBS-LRR class) family protein	GO:0006952 defense response;GO:0006950 response to stress;GO:0050896 response to stimulus	0.0	0.0	0.0	0.0	0.0	0.0	0.0	0.0	0.0	0.0	0.0	0.0	0.0	0.0	0.0	0.0	0.0	0.0	0.0	0.0
AT5G27902	3770757	ensembl_gene_id	A. thaliana	3770757	A. thaliana	AT5G27902	hypothetical protein		0.0	0.0	0.0	0.0	0.0	0.0	0.0	0.0	0.0	0.0	0.0	0.0	0.0	0.0	0.0	0.0	0.0	0.0	0.0	0.0
AT2G41070	818706	ensembl_gene_id	A. thaliana	818706	A. thaliana	EEL	Basic-leucine zipper (bZIP) transcription factor family protein	GO:0010115 regulation of abscisic acid biosynthetic process;GO:0090332 stomatal closure;GO:1902930 regulation of alcohol biosynthetic process	0.0	0.0	0.0	0.0	0.0	0.0	0.0	0.0	0.0	0.0	0.0	0.0	0.0	1.0	0.0	0.0	0.0	0.0	0.0	0.0
AT5G60760	836197	ensembl_gene_id	A. thaliana	836197	A. thaliana	AT5G60760	P-loop containing nucleoside triphosphate hydrolases superfamily protein	GO:0010264 myo-inositol hexakisphosphate biosynthetic process;GO:0033517 myo-inositol hexakisphosphate metabolic process;GO:0032958 inositol phosphate biosynthetic process	0.0	0.0	0.0	0.0	0.0	0.0	0.0	0.0	0.0	0.0	0.0	0.0	0.0	0.0	0.0	0.0	0.0	0.0	0.0	0.0
AT4G13440	826976	ensembl_gene_id	A. thaliana	826976	A. thaliana	AT4G13440	Calcium-binding EF-hand family protein	GO:0008150 biological_process	0.0	0.0	0.0	0.0	0.0	0.0	0.0	0.0	0.0	0.0	0.0	0.0	0.0	0.0	0.0	0.0	0.0	0.0	0.0	0.0
AT2G41800	818779	ensembl_gene_id	A. thaliana	818779	A. thaliana	AT2G41800	imidazolonepropionase (Protein of unknown function, DUF642)	GO:0051511 negative regulation of unidimensional cell growth;GO:1902066 regulation of cell wall pectin metabolic process;GO:0030308 negative regulation of cell growth	0.0	0.0	0.0	0.0	0.0	1.0	0.0	0.0	0.0	0.0	0.0	0.0	0.0	0.0	0.0	0.0	0.0	0.0	0.0	0.0
AT5G04120	830290	ensembl_gene_id	A. thaliana	830290	A. thaliana	AT5G04120	Phosphoglycerate mutase family protein	GO:0070178 D-serine metabolic process;GO:0046437 D-amino acid biosynthetic process;GO:0070179 D-serine biosynthetic process	0.0	0.0	0.0	0.0	0.0	0.0	0.0	0.0	0.0	0.0	0.0	0.0	0.0	0.0	0.0	0.0	0.0	0.0	0.0	0.0
AT5G21150	832241	ensembl_gene_id	A. thaliana	832241	A. thaliana	AGO9	Argonaute family protein	GO:1904159 megasporocyte differentiation;GO:0010528 regulation of transposition;GO:0010529 negative regulation of transposition	0.0	0.0	1.0	0.0	0.0	0.0	0.0	0.0	0.0	0.0	0.0	0.0	0.0	0.0	0.0	0.0	0.0	0.0	0.0	0.0
AT1G65970	842909	ensembl_gene_id	A. thaliana	842909	A. thaliana	TPX2	thioredoxin-dependent peroxidase 2	GO:0042744 hydrogen peroxide catabolic process;GO:0042743 hydrogen peroxide metabolic process;GO:0045454 cell redox homeostasis	0.0	0.0	0.0	0.0	1.0	0.0	0.0	0.0	0.0	0.0	0.0	0.0	0.0	0.0	0.0	0.0	0.0	0.0	0.0	0.0
AT4G09595	3770041	ensembl_gene_id	A. thaliana	3770041	A. thaliana	AT4G09595	hypothetical protein		0.0	0.0	0.0	0.0	0.0	0.0	0.0	0.0	0.0	0.0	0.0	0.0	0.0	0.0	0.0	0.0	0.0	0.0	0.0	0.0
AT5G46900	834735	ensembl_gene_id	A. thaliana	834735	A. thaliana	AT5G46900	Bifunctional inhibitor/lipid-transfer protein/seed storage 2S albumin superfamily protein		0.0	0.0	0.0	0.0	0.0	0.0	0.0	0.0	0.0	0.0	0.0	0.0	0.0	0.0	0.0	0.0	0.0	0.0	0.0	0.0
AT3G11260	820297	ensembl_gene_id	A. thaliana	820297	A. thaliana	WOX5	WUSCHEL related homeobox 5	GO:1902459 positive regulation of stem cell population maintenance;GO:2000036 regulation of stem cell population maintenance;GO:0010078 maintenance of root meristem identity	0.0	0.0	0.0	0.0	0.0	0.0	0.0	1.0	0.0	0.0	1.0	0.0	0.0	0.0	0.0	0.0	0.0	0.0	0.0	0.0
AT1G69930	843329	ensembl_gene_id	A. thaliana	843329	A. thaliana	GSTU11	glutathione S-transferase TAU 11	GO:0009407 toxin catabolic process;GO:0009404 toxin metabolic process;GO:0006749 glutathione metabolic process	0.0	1.0	0.0	0.0	0.0	0.0	0.0	0.0	0.0	0.0	0.0	0.0	0.0	0.0	0.0	0.0	0.0	0.0	0.0	0.0
AT1G17180	838289	ensembl_gene_id	A. thaliana	838289	A. thaliana	GSTU25	glutathione S-transferase TAU 25	GO:0018973 trinitrotoluene metabolic process;GO:0018974 2,4,6-trinitrotoluene metabolic process;GO:0019326 nitrotoluene metabolic process	0.0	1.0	0.0	0.0	0.0	0.0	0.0	0.0	0.0	0.0	0.0	0.0	0.0	0.0	0.0	0.0	0.0	0.0	0.0	0.0
AT4G14980	827157	ensembl_gene_id	A. thaliana	827157	A. thaliana	AT4G14980	Cysteine/Histidine-rich C1 domain family protein	GO:0035556 intracellular signal transduction;GO:0007165 signal transduction;GO:0023052 signaling	0.0	0.0	0.0	0.0	0.0	0.0	0.0	0.0	0.0	0.0	0.0	0.0	0.0	0.0	0.0	0.0	0.0	0.0	0.0	0.0
AT4G33730	829515	ensembl_gene_id	A. thaliana	829515	A. thaliana	AT4G33730	CAP (Cysteine-rich secretory proteins, Antigen 5, and Pathogenesis-related 1 protein) superfamily protein	GO:1901001 negative regulation of response to salt stress;GO:1901000 regulation of response to salt stress;GO:0047484 regulation of response to osmotic stress	0.0	0.0	0.0	0.0	0.0	0.0	0.0	0.0	0.0	0.0	0.0	0.0	0.0	0.0	0.0	0.0	0.0	0.0	0.0	0.0
AT1G42560	840861	ensembl_gene_id	A. thaliana	840861	A. thaliana	MLO9	Seven transmembrane MLO family protein	GO:0006952 defense response;GO:0006950 response to stress;GO:0050896 response to stimulus	0.0	0.0	0.0	0.0	0.0	0.0	0.0	0.0	0.0	0.0	0.0	0.0	0.0	0.0	0.0	0.0	0.0	0.0	0.0	0.0
AT5G03090	831803	ensembl_gene_id	A. thaliana	831803	A. thaliana	AT5G03090	Mto 1 responding down protein		0.0	0.0	0.0	0.0	0.0	0.0	0.0	0.0	0.0	0.0	0.0	0.0	0.0	0.0	0.0	0.0	0.0	0.0	0.0	0.0
AT5G45095	834542	ensembl_gene_id	A. thaliana	834542	A. thaliana	AT5G45095	hypothetical protein	GO:0008150 biological_process	0.0	0.0	0.0	0.0	0.0	0.0	0.0	0.0	0.0	0.0	0.0	0.0	0.0	0.0	0.0	0.0	0.0	0.0	0.0	0.0
AT3G42806	3769500	ensembl_gene_id	A. thaliana	3769500	A. thaliana	AT3G42806	hypothetical protein		0.0	0.0	0.0	0.0	0.0	0.0	0.0	0.0	0.0	0.0	0.0	0.0	0.0	0.0	0.0	0.0	0.0	0.0	0.0	0.0
AT3G26830	822298	ensembl_gene_id	A. thaliana	822298	A. thaliana	PAD3	Cytochrome P450 superfamily protein	GO:0010120 camalexin biosynthetic process;GO:0052317 camalexin metabolic process;GO:0009403 toxin biosynthetic process	0.0	1.0	1.0	0.0	0.0	0.0	0.0	0.0	0.0	0.0	0.0	0.0	1.0	1.0	1.0	0.0	0.0	0.0	0.0	0.0
AT1G04263	28716084	ensembl_gene_id	A. thaliana	28716084	A. thaliana	U5.6	ncRNA		0.0	0.0	0.0	0.0	0.0	0.0	0.0	0.0	0.0	0.0	0.0	0.0	0.0	0.0	0.0	0.0	0.0	0.0	0.0	0.0
AT1G35320	840421	ensembl_gene_id	A. thaliana	840421	A. thaliana	AT1G35320	transmembrane protein	GO:0008150 biological_process	0.0	0.0	0.0	0.0	0.0	0.0	0.0	0.0	0.0	0.0	0.0	0.0	0.0	0.0	0.0	0.0	0.0	0.0	0.0	0.0
AT1G02810	838078	ensembl_gene_id	A. thaliana	838078	A. thaliana	AT1G02810	Plant invertase/pectin methylesterase inhibitor superfamily	GO:0045490 pectin catabolic process;GO:0000272 polysaccharide catabolic process;GO:0045488 pectin metabolic process	0.0	0.0	0.0	1.0	0.0	0.0	0.0	0.0	0.0	0.0	0.0	0.0	0.0	0.0	0.0	0.0	0.0	1.0	0.0	0.0
AT5G50300	835095	ensembl_gene_id	A. thaliana	835095	A. thaliana	AZG2	Xanthine/uracil permease family protein	GO:0001408 guanine nucleotide transport;GO:1903790 guanine nucleotide transmembrane transport;GO:0015853 adenine transport	0.0	0.0	0.0	0.0	0.0	0.0	0.0	0.0	0.0	0.0	0.0	0.0	0.0	0.0	0.0	0.0	0.0	0.0	0.0	0.0
AT1G30870	839971	ensembl_gene_id	A. thaliana	839971	A. thaliana	AT1G30870	Peroxidase superfamily protein	GO:0006979 response to oxidative stress;GO:0006950 response to stress;GO:0050896 response to stimulus	0.0	0.0	0.0	0.0	1.0	0.0	0.0	0.0	0.0	0.0	0.0	0.0	0.0	0.0	0.0	0.0	0.0	0.0	0.0	0.0
AT5G43030	834318	ensembl_gene_id	A. thaliana	834318	A. thaliana	AT5G43030	Cysteine/Histidine-rich C1 domain family protein		0.0	0.0	0.0	0.0	0.0	0.0	0.0	0.0	0.0	0.0	0.0	0.0	0.0	0.0	0.0	0.0	0.0	0.0	0.0	0.0
AT2G25150	817053	ensembl_gene_id	A. thaliana	817053	A. thaliana	AT2G25150	HXXXD-type acyl-transferase family protein	GO:0008216 spermidine metabolic process;GO:0006595 polyamine metabolic process;GO:0006576 cellular biogenic amine metabolic process	0.0	0.0	0.0	0.0	0.0	0.0	0.0	0.0	0.0	0.0	0.0	0.0	0.0	0.0	0.0	0.0	0.0	0.0	0.0	0.0
AT3G28550	822485	ensembl_gene_id	A. thaliana	822485	A. thaliana	AT3G28550	Proline-rich extensin-like family protein	GO:0009664 plant-type cell wall organization;GO:0071669 plant-type cell wall organization or biogenesis;GO:0071555 cell wall organization	0.0	0.0	0.0	1.0	0.0	0.0	0.0	0.0	0.0	0.0	0.0	0.0	0.0	0.0	0.0	0.0	0.0	0.0	0.0	0.0
AT1G43800	840977	ensembl_gene_id	A. thaliana	840977	A. thaliana	FTM1	Plant stearoyl-acyl-carrier-protein desaturase family protein	GO:0006631 fatty acid metabolic process;GO:0071456 cellular response to hypoxia;GO:0036294 cellular response to decreased oxygen levels	1.0	0.0	0.0	0.0	0.0	0.0	0.0	0.0	0.0	0.0	0.0	0.0	0.0	0.0	0.0	0.0	0.0	0.0	0.0	0.0
AT4G40090	830172	ensembl_gene_id	A. thaliana	830172	A. thaliana	AGP3	arabinogalactan protein 3	GO:0007275 multicellular organism development;GO:0032501 multicellular organismal process;GO:0048856 anatomical structure development	0.0	0.0	0.0	0.0	0.0	0.0	0.0	0.0	0.0	0.0	0.0	0.0	0.0	0.0	0.0	0.0	0.0	0.0	0.0	0.0
AT4G25250	828628	ensembl_gene_id	A. thaliana	828628	A. thaliana	AT4G25250	Plant invertase/pectin methylesterase inhibitor superfamily protein	GO:2000280 regulation of root development;GO:0043086 negative regulation of catalytic activity;GO:0044092 negative regulation of molecular function	0.0	0.0	0.0	0.0	0.0	1.0	0.0	0.0	0.0	0.0	0.0	0.0	0.0	0.0	0.0	0.0	0.0	0.0	0.0	0.0
AT1G02640	837940	ensembl_gene_id	A. thaliana	837940	A. thaliana	BXL2	beta-xylosidase 2	GO:0031222 arabinan catabolic process;GO:0031221 arabinan metabolic process;GO:0045493 xylan catabolic process	0.0	0.0	0.0	1.0	0.0	0.0	0.0	0.0	1.0	0.0	0.0	0.0	0.0	0.0	0.0	0.0	0.0	0.0	0.0	0.0
AT3G20470	3768804	ensembl_gene_id	A. thaliana	3768804	A. thaliana	GRP5	glycine-rich protein 5	GO:0009413 response to flooding;GO:0046622 positive regulation of organ growth;GO:0048639 positive regulation of developmental growth	0.0	0.0	0.0	0.0	0.0	1.0	0.0	0.0	0.0	0.0	0.0	0.0	0.0	1.0	0.0	1.0	0.0	0.0	0.0	0.0
AT1G64160	842720	ensembl_gene_id	A. thaliana	842720	A. thaliana	DIR5	Disease resistance-responsive (dirigent-like protein) family protein	GO:1901598 (-)-pinoresinol metabolic process;GO:1901599 (-)-pinoresinol biosynthetic process;GO:1901503 ether biosynthetic process	0.0	1.0	0.0	0.0	0.0	0.0	0.0	0.0	0.0	0.0	0.0	0.0	0.0	0.0	1.0	0.0	0.0	0.0	0.0	0.0
AT1G12070	837759	ensembl_gene_id	A. thaliana	837759	A. thaliana	AT1G12070	Immunoglobulin E-set superfamily protein	GO:0007266 Rho protein signal transduction;GO:0007265 Ras protein signal transduction;GO:0007264 small GTPase mediated signal transduction	0.0	0.0	0.0	0.0	0.0	0.0	0.0	0.0	0.0	0.0	0.0	0.0	0.0	0.0	0.0	0.0	0.0	0.0	0.0	0.0
AT4G21830	828271	ensembl_gene_id	A. thaliana	828271	A. thaliana	MSRB7	methionine sulfoxide reductase B7	GO:0000304 response to singlet oxygen;GO:0030091 protein repair;GO:0000302 response to reactive oxygen species	0.0	0.0	0.0	0.0	1.0	0.0	0.0	0.0	0.0	0.0	0.0	0.0	0.0	1.0	0.0	0.0	0.0	0.0	1.0	0.0
AT1G06407	28716489	ensembl_gene_id	A. thaliana	28716489	A. thaliana	AT1G06407	ncRNA		0.0	0.0	0.0	0.0	0.0	0.0	0.0	0.0	0.0	0.0	0.0	0.0	0.0	0.0	0.0	0.0	0.0	0.0	0.0	0.0
AT2G32460	817807	ensembl_gene_id	A. thaliana	817807	A. thaliana	MYB101	myb domain protein 101	GO:1990019 protein storage vacuole organization;GO:1900618 regulation of shoot system morphogenesis;GO:1901371 regulation of leaf morphogenesis	0.0	0.0	0.0	0.0	0.0	1.0	0.0	0.0	0.0	0.0	0.0	0.0	0.0	0.0	0.0	0.0	0.0	0.0	0.0	0.0
AT4G37290	829883	ensembl_gene_id	A. thaliana	829883	A. thaliana	AT4G37290	transmembrane protein	GO:2000280 regulation of root development;GO:0045087 innate immune response;GO:0006955 immune response	0.0	0.0	1.0	0.0	0.0	1.0	0.0	0.0	0.0	0.0	0.0	1.0	0.0	0.0	0.0	0.0	0.0	0.0	0.0	0.0
AT5G49465	3771475	ensembl_gene_id	A. thaliana	3771475	A. thaliana	AT5G49465	hypothetical protein		0.0	0.0	0.0	0.0	0.0	0.0	0.0	0.0	0.0	0.0	0.0	0.0	0.0	0.0	0.0	0.0	0.0	0.0	0.0	0.0
AT1G63930	842696	ensembl_gene_id	A. thaliana	842696	A. thaliana	ROH1	from the Czech 'roh' meaning 'corner'	GO:0048354 mucilage biosynthetic process involved in seed coat development;GO:0048359 mucilage metabolic process involved in seed coat development;GO:0010192 mucilage biosynthetic process	0.0	0.0	0.0	0.0	0.0	0.0	0.0	0.0	0.0	0.0	0.0	0.0	0.0	0.0	0.0	0.0	0.0	0.0	0.0	0.0
AT2G03520	814881	ensembl_gene_id	A. thaliana	814881	A. thaliana	UPS4	ureide permease 4		0.0	0.0	0.0	0.0	0.0	0.0	0.0	0.0	0.0	0.0	0.0	0.0	0.0	0.0	0.0	0.0	0.0	0.0	0.0	0.0
AT3G54580	824623	ensembl_gene_id	A. thaliana	824623	A. thaliana	AT3G54580	Proline-rich extensin-like family protein	GO:0009664 plant-type cell wall organization;GO:0071669 plant-type cell wall organization or biogenesis;GO:0071555 cell wall organization	0.0	0.0	0.0	1.0	0.0	0.0	0.0	0.0	0.0	0.0	0.0	0.0	0.0	0.0	0.0	0.0	0.0	0.0	0.0	0.0
AT3G25190	822112	ensembl_gene_id	A. thaliana	822112	A. thaliana	AT3G25190	Vacuolar iron transporter (VIT) family protein	GO:0006880 intracellular sequestering of iron ion;GO:0030026 cellular manganese ion homeostasis;GO:0097577 sequestering of iron ion	0.0	0.0	0.0	0.0	0.0	0.0	1.0	0.0	0.0	0.0	0.0	0.0	0.0	1.0	0.0	0.0	0.0	0.0	0.0	0.0
AT3G44120	823533	ensembl_gene_id	A. thaliana	823533	A. thaliana	AT3G44120	F-box and associated interaction domains-containing protein	GO:0008150 biological_process	0.0	0.0	0.0	0.0	0.0	0.0	0.0	0.0	0.0	0.0	0.0	0.0	0.0	0.0	0.0	0.0	0.0	0.0	0.0	0.0
AT4G02270	828083	ensembl_gene_id	A. thaliana	828083	A. thaliana	RHS13	root hair specific 13	GO:0090547 response to low humidity;GO:0009270 response to humidity;GO:0010286 heat acclimation	0.0	0.0	0.0	1.0	0.0	0.0	0.0	1.0	0.0	0.0	0.0	0.0	0.0	1.0	0.0	0.0	0.0	0.0	0.0	0.0
AT2G30340	817584	ensembl_gene_id	A. thaliana	817584	A. thaliana	LBD13	LOB domain-containing protein 13	GO:0010311 lateral root formation;GO:0010102 lateral root morphogenesis;GO:0010101 post-embryonic root morphogenesis	0.0	0.0	0.0	0.0	0.0	0.0	0.0	1.0	0.0	0.0	0.0	0.0	0.0	0.0	0.0	0.0	0.0	0.0	0.0	0.0
AT4G26010	828707	ensembl_gene_id	A. thaliana	828707	A. thaliana	AT4G26010	Peroxidase superfamily protein	GO:0006979 response to oxidative stress;GO:0006950 response to stress;GO:0050896 response to stimulus	0.0	0.0	0.0	0.0	1.0	0.0	0.0	0.0	0.0	0.0	0.0	0.0	0.0	0.0	0.0	0.0	0.0	0.0	0.0	0.0
AT3G28345	822463	ensembl_gene_id	A. thaliana	822463	A. thaliana	ABCB15	ABC transporter family protein	GO:0055085 transmembrane transport;GO:0006810 transport;GO:0051234 establishment of localization	0.0	0.0	0.0	0.0	0.0	0.0	0.0	0.0	0.0	0.0	0.0	0.0	0.0	0.0	0.0	0.0	0.0	0.0	0.0	0.0
AT2G46140	819221	ensembl_gene_id	A. thaliana	819221	A. thaliana	AT2G46140	Late embryogenesis abundant protein	GO:0009269 response to desiccation;GO:0009414 response to water deprivation;GO:0009415 response to water	0.0	0.0	0.0	0.0	0.0	0.0	0.0	0.0	0.0	0.0	0.0	0.0	0.0	1.0	0.0	0.0	0.0	0.0	0.0	0.0
AT5G28646	832970	ensembl_gene_id	A. thaliana	832970	A. thaliana	WVD2	TPX2 (targeting protein for Xklp2) protein family	GO:0001578 microtubule bundle formation;GO:0007163 establishment or maintenance of cell polarity;GO:0010091 trichome branching	0.0	0.0	0.0	0.0	0.0	0.0	0.0	1.0	0.0	0.0	0.0	0.0	0.0	0.0	0.0	0.0	0.0	0.0	0.0	0.0
AT4G28460	828963	ensembl_gene_id	A. thaliana	828963	A. thaliana	AT4G28460	transmembrane protein	GO:2000280 regulation of root development;GO:0045087 innate immune response;GO:0006955 immune response	0.0	0.0	1.0	0.0	0.0	1.0	0.0	0.0	0.0	0.0	0.0	1.0	0.0	0.0	0.0	0.0	0.0	0.0	0.0	0.0
AT1G33055	840201	ensembl_gene_id	A. thaliana	840201	A. thaliana	AT1G33055	hypothetical protein	GO:0009061 anaerobic respiration;GO:0045333 cellular respiration;GO:0015980 energy derivation by oxidation of organic compounds	1.0	0.0	0.0	0.0	0.0	0.0	0.0	0.0	0.0	0.0	0.0	0.0	0.0	0.0	0.0	0.0	0.0	0.0	0.0	0.0
AT5G64060	836527	ensembl_gene_id	A. thaliana	836527	A. thaliana	NAC103	NAC domain containing protein 103	GO:0006355 regulation of transcription, DNA-templated;GO:1903506 regulation of nucleic acid-templated transcription;GO:2001141 regulation of RNA biosynthetic process	0.0	0.0	0.0	0.0	0.0	0.0	0.0	0.0	0.0	0.0	0.0	0.0	0.0	0.0	0.0	0.0	0.0	0.0	0.0	0.0
AT5G03795	3770626	ensembl_gene_id	A. thaliana	3770626	A. thaliana	AT5G03795	Exostosin family protein	GO:0006486 protein glycosylation;GO:0043413 macromolecule glycosylation;GO:0009101 glycoprotein biosynthetic process	0.0	0.0	0.0	0.0	0.0	0.0	0.0	0.0	0.0	0.0	0.0	0.0	0.0	0.0	0.0	0.0	0.0	0.0	0.0	0.0
AT3G60870	825258	ensembl_gene_id	A. thaliana	825258	A. thaliana	AHL18	AT-hook motif nuclear-localized protein 18	GO:0010228 vegetative to reproductive phase transition of meristem;GO:0048364 root development;GO:0022622 root system development	0.0	0.0	0.0	0.0	0.0	0.0	0.0	1.0	0.0	0.0	0.0	0.0	0.0	0.0	0.0	0.0	0.0	0.0	0.0	0.0
AT4G12490	826861	ensembl_gene_id	A. thaliana	826861	A. thaliana	AT4G12490	Bifunctional inhibitor/lipid-transfer protein/seed storage 2S albumin superfamily protein	GO:0050832 defense response to fungus;GO:0009620 response to fungus;GO:0098542 defense response to other organism	0.0	0.0	1.0	0.0	0.0	0.0	0.0	0.0	0.0	0.0	0.0	0.0	0.0	0.0	0.0	0.0	0.0	0.0	0.0	0.0
AT2G47550	819368	ensembl_gene_id	A. thaliana	819368	A. thaliana	AT2G47550	Plant invertase/pectin methylesterase inhibitor superfamily	GO:0045490 pectin catabolic process;GO:0000272 polysaccharide catabolic process;GO:0045488 pectin metabolic process	0.0	0.0	0.0	1.0	0.0	0.0	0.0	0.0	0.0	0.0	0.0	0.0	0.0	0.0	0.0	0.0	0.0	1.0	0.0	0.0
AT3G50230	824185	ensembl_gene_id	A. thaliana	824185	A. thaliana	AT3G50230	Leucine-rich repeat protein kinase family protein	GO:0006468 protein phosphorylation;GO:0016310 phosphorylation;GO:0006796 phosphate-containing compound metabolic process	0.0	0.0	0.0	0.0	0.0	0.0	0.0	0.0	0.0	0.0	0.0	0.0	0.0	0.0	0.0	0.0	0.0	0.0	0.0	0.0
AT3G09680	820125	ensembl_gene_id	A. thaliana	820125	A. thaliana	AT3G09680	Ribosomal protein S12/S23 family protein	GO:0006412 translation;GO:0043043 peptide biosynthetic process;GO:0043604 amide biosynthetic process	0.0	0.0	0.0	0.0	0.0	0.0	0.0	0.0	0.0	0.0	0.0	0.0	0.0	0.0	0.0	0.0	0.0	0.0	0.0	0.0
AT4G10265	826618	ensembl_gene_id	A. thaliana	826618	A. thaliana	AT4G10265	Wound-responsive family protein	GO:0071456 cellular response to hypoxia;GO:0036294 cellular response to decreased oxygen levels;GO:0071453 cellular response to oxygen levels	1.0	0.0	0.0	0.0	0.0	0.0	0.0	0.0	0.0	0.0	0.0	0.0	0.0	0.0	0.0	0.0	0.0	0.0	0.0	0.0
AT2G04170	814954	ensembl_gene_id	A. thaliana	814954	A. thaliana	AT2G04170	TRAF-like family protein		0.0	0.0	0.0	0.0	0.0	0.0	0.0	0.0	0.0	0.0	0.0	0.0	0.0	0.0	0.0	0.0	0.0	0.0	0.0	0.0
AT4G35390	829692	ensembl_gene_id	A. thaliana	829692	A. thaliana	AGF1	AT-hook protein of GA feedback 1	GO:0009938 negative regulation of gibberellic acid mediated signaling pathway;GO:0009937 regulation of gibberellic acid mediated signaling pathway;GO:0009968 negative regulation of signal transduction	0.0	0.0	0.0	0.0	0.0	0.0	0.0	0.0	0.0	0.0	0.0	0.0	0.0	0.0	0.0	0.0	0.0	0.0	0.0	0.0
AT1G12040	837756	ensembl_gene_id	A. thaliana	837756	A. thaliana	LRX1	leucine-rich repeat/extensin 1	GO:0010054 trichoblast differentiation;GO:0010053 root epidermal cell differentiation;GO:0090627 plant epidermal cell differentiation	0.0	0.0	0.0	0.0	0.0	0.0	0.0	1.0	0.0	0.0	0.0	0.0	0.0	0.0	0.0	0.0	0.0	0.0	0.0	0.0
AT3G61900	825363	ensembl_gene_id	A. thaliana	825363	A. thaliana	AT3G61900	SAUR-like auxin-responsive protein family	GO:0009733 response to auxin;GO:0009725 response to hormone;GO:0009719 response to endogenous stimulus	0.0	0.0	0.0	0.0	0.0	0.0	0.0	0.0	0.0	0.0	0.0	0.0	0.0	0.0	0.0	0.0	0.0	0.0	0.0	0.0
AT1G34315	840332	ensembl_gene_id	A. thaliana	840332	A. thaliana	AT1G34315	transmembrane protein	GO:0008150 biological_process	0.0	0.0	0.0	0.0	0.0	0.0	0.0	0.0	0.0	0.0	0.0	0.0	0.0	0.0	0.0	0.0	0.0	0.0	0.0	0.0
AT1G16770	838248	ensembl_gene_id	A. thaliana	838248	A. thaliana	AT1G16770	hypothetical protein	GO:0008150 biological_process	0.0	0.0	0.0	0.0	0.0	0.0	0.0	0.0	0.0	0.0	0.0	0.0	0.0	0.0	0.0	0.0	0.0	0.0	0.0	0.0
AT2G25770	817119	ensembl_gene_id	A. thaliana	817119	A. thaliana	AT2G25770	Polyketide cyclase/dehydrase and lipid transport superfamily protein	GO:0008150 biological_process	0.0	0.0	0.0	0.0	0.0	0.0	0.0	0.0	0.0	0.0	0.0	0.0	0.0	0.0	0.0	0.0	0.0	0.0	0.0	0.0
AT5G43040	834319	ensembl_gene_id	A. thaliana	834319	A. thaliana	AT5G43040	Cysteine/Histidine-rich C1 domain family protein		0.0	0.0	0.0	0.0	0.0	0.0	0.0	0.0	0.0	0.0	0.0	0.0	0.0	0.0	0.0	0.0	0.0	0.0	0.0	0.0
AT1G13400	837900	ensembl_gene_id	A. thaliana	837900	A. thaliana	NUB	C2H2 and C2HC zinc fingers superfamily protein	GO:0048653 anther development;GO:0048440 carpel development;GO:0048467 gynoecium development	0.0	0.0	0.0	0.0	0.0	0.0	0.0	0.0	0.0	0.0	0.0	0.0	0.0	0.0	0.0	0.0	0.0	0.0	0.0	0.0
AT4G37400	829894	ensembl_gene_id	A. thaliana	829894	A. thaliana	CYP81F3	cytochrome P450, family 81, subfamily F, polypeptide 3	GO:0042343 indole glucosinolate metabolic process;GO:0042430 indole-containing compound metabolic process;GO:0016143 S-glycoside metabolic process	0.0	1.0	0.0	0.0	0.0	0.0	0.0	0.0	0.0	0.0	0.0	0.0	1.0	0.0	0.0	0.0	0.0	0.0	0.0	0.0
AT5G28230	3770778	ensembl_gene_id	A. thaliana	3770778	A. thaliana	AT5G28230	miscRNA		0.0	0.0	0.0	0.0	0.0	0.0	0.0	0.0	0.0	0.0	0.0	0.0	0.0	0.0	0.0	0.0	0.0	0.0	0.0	0.0
AT3G30720	822807	ensembl_gene_id	A. thaliana	822807	A. thaliana	QQS	qua-quine starch	GO:2000905 negative regulation of starch metabolic process;GO:0010677 negative regulation of cellular carbohydrate metabolic process;GO:0045912 negative regulation of carbohydrate metabolic process	0.0	0.0	1.0	0.0	0.0	0.0	0.0	0.0	0.0	0.0	0.0	1.0	0.0	0.0	0.0	0.0	0.0	0.0	0.0	0.0
AT3G52160	824381	ensembl_gene_id	A. thaliana	824381	A. thaliana	KCS15	3-ketoacyl-CoA synthase 15	GO:0006633 fatty acid biosynthetic process;GO:0072330 monocarboxylic acid biosynthetic process;GO:0006631 fatty acid metabolic process	0.0	0.0	0.0	0.0	0.0	0.0	0.0	0.0	0.0	0.0	0.0	0.0	0.0	0.0	0.0	0.0	0.0	0.0	0.0	0.0
AT3G42658	5008056	ensembl_gene_id	A. thaliana	5008056	A. thaliana	SADHU3-2	hypothetical protein		0.0	0.0	0.0	0.0	0.0	0.0	0.0	0.0	0.0	0.0	0.0	0.0	0.0	0.0	0.0	0.0	0.0	0.0	0.0	0.0
AT3G55720	824738	ensembl_gene_id	A. thaliana	824738	A. thaliana	AT3G55720	replication factor C subunit, putative (DUF620)		0.0	0.0	0.0	0.0	0.0	0.0	0.0	0.0	0.0	0.0	0.0	0.0	0.0	0.0	0.0	0.0	0.0	0.0	0.0	0.0
AT3G14362	5008002	ensembl_gene_id	A. thaliana	5008002	A. thaliana	RTFL10	ROTUNDIFOLIA like 10	GO:0008285 negative regulation of cell population proliferation;GO:0042127 regulation of cell population proliferation;GO:0048523 negative regulation of cellular process	0.0	0.0	0.0	0.0	0.0	0.0	0.0	0.0	0.0	0.0	0.0	0.0	0.0	0.0	0.0	0.0	0.0	0.0	0.0	0.0
AT3G53210	824487	ensembl_gene_id	A. thaliana	824487	A. thaliana	UMAMIT6	nodulin MtN21 /EamA-like transporter family protein		0.0	0.0	0.0	0.0	0.0	0.0	0.0	0.0	0.0	0.0	0.0	0.0	0.0	0.0	0.0	0.0	0.0	0.0	0.0	0.0
AT3G06640	819844	ensembl_gene_id	A. thaliana	819844	A. thaliana	AT3G06640	PAS domain-containing protein tyrosine kinase family protein	GO:0006468 protein phosphorylation;GO:0016310 phosphorylation;GO:0006796 phosphate-containing compound metabolic process	0.0	0.0	0.0	0.0	0.0	0.0	0.0	0.0	0.0	0.0	0.0	0.0	0.0	0.0	0.0	0.0	0.0	0.0	0.0	0.0
AT1G26380	839180	ensembl_gene_id	A. thaliana	839180	A. thaliana	AT1G26380	FAD-binding Berberine family protein	GO:0071456 cellular response to hypoxia;GO:0036294 cellular response to decreased oxygen levels;GO:0071453 cellular response to oxygen levels	1.0	0.0	0.0	0.0	0.0	0.0	0.0	0.0	0.0	0.0	0.0	0.0	0.0	0.0	0.0	0.0	0.0	0.0	0.0	0.0
AT3G58060	824975	ensembl_gene_id	A. thaliana	824975	A. thaliana	AT3G58060	Cation efflux family protein	GO:0071421 manganese ion transmembrane transport;GO:0097577 sequestering of iron ion;GO:0006828 manganese ion transport	0.0	0.0	0.0	0.0	0.0	0.0	1.0	0.0	0.0	0.0	0.0	0.0	0.0	0.0	0.0	0.0	0.0	0.0	0.0	0.0
AT5G35425	3771277	ensembl_gene_id	A. thaliana	3771277	A. thaliana	AT5G35425	hypothetical protein		0.0	0.0	0.0	0.0	0.0	0.0	0.0	0.0	0.0	0.0	0.0	0.0	0.0	0.0	0.0	0.0	0.0	0.0	0.0	0.0
AT1G60130	842308	ensembl_gene_id	A. thaliana	842308	A. thaliana	AT1G60130	Mannose-binding lectin superfamily protein		0.0	0.0	0.0	0.0	0.0	0.0	0.0	0.0	0.0	0.0	0.0	0.0	0.0	0.0	0.0	0.0	0.0	0.0	0.0	0.0
AT2G26355	6240611	ensembl_gene_id	A. thaliana	6240611	A. thaliana	AT2G26355	ncRNA	GO:0008150 biological_process	0.0	0.0	0.0	0.0	0.0	0.0	0.0	0.0	0.0	0.0	0.0	0.0	0.0	0.0	0.0	0.0	0.0	0.0	0.0	0.0
AT1G25430	3766794	ensembl_gene_id	A. thaliana	3766794	A. thaliana	AT1G25430	hypothetical protein		0.0	0.0	0.0	0.0	0.0	0.0	0.0	0.0	0.0	0.0	0.0	0.0	0.0	0.0	0.0	0.0	0.0	0.0	0.0	0.0
AT1G13230	837883	ensembl_gene_id	A. thaliana	837883	A. thaliana	AT1G13230	Leucine-rich repeat (LRR) family protein	GO:0009610 response to symbiotic fungus;GO:0009608 response to symbiont;GO:0044403 biological process involved in symbiotic interaction	0.0	0.0	1.0	0.0	0.0	0.0	0.0	0.0	0.0	0.0	0.0	0.0	0.0	0.0	0.0	0.0	0.0	0.0	0.0	0.0
AT3G06955	28718964	ensembl_gene_id	A. thaliana	28718964	A. thaliana	AT3G06955	ncRNA		0.0	0.0	0.0	0.0	0.0	0.0	0.0	0.0	0.0	0.0	0.0	0.0	0.0	0.0	0.0	0.0	0.0	0.0	0.0	0.0
AT1G26240	839165	ensembl_gene_id	A. thaliana	839165	A. thaliana	AT1G26240	Proline-rich extensin-like family protein	GO:0009664 plant-type cell wall organization;GO:0071669 plant-type cell wall organization or biogenesis;GO:0071555 cell wall organization	0.0	0.0	0.0	1.0	0.0	0.0	0.0	0.0	0.0	0.0	0.0	0.0	0.0	0.0	0.0	0.0	0.0	0.0	0.0	0.0
AT1G65500	842862	ensembl_gene_id	A. thaliana	842862	A. thaliana	AT1G65500	transmembrane protein	GO:0009414 response to water deprivation;GO:0009415 response to water;GO:0009409 response to cold	0.0	0.0	0.0	0.0	0.0	0.0	0.0	0.0	0.0	0.0	0.0	0.0	0.0	1.0	0.0	0.0	0.0	0.0	0.0	0.0
AT3G62455	3769769	ensembl_gene_id	A. thaliana	3769769	A. thaliana	AT3G62455	hypothetical protein		0.0	0.0	0.0	0.0	0.0	0.0	0.0	0.0	0.0	0.0	0.0	0.0	0.0	0.0	0.0	0.0	0.0	0.0	0.0	0.0
AT3G16440	820892	ensembl_gene_id	A. thaliana	820892	A. thaliana	MLP-300B	myrosinase-binding protein-like protein-300B	GO:0009793 embryo development ending in seed dormancy;GO:0009790 embryo development;GO:0048316 seed development	0.0	0.0	0.0	0.0	0.0	0.0	0.0	0.0	0.0	0.0	0.0	0.0	0.0	0.0	0.0	0.0	0.0	0.0	0.0	0.0
AT3G15240	820755	ensembl_gene_id	A. thaliana	820755	A. thaliana	AT3G15240	Serine/threonine-protein kinase WNK (With No Lysine)-like protein	GO:0008150 biological_process	0.0	0.0	0.0	0.0	0.0	0.0	0.0	0.0	0.0	0.0	0.0	0.0	0.0	0.0	0.0	0.0	0.0	0.0	0.0	0.0
AT5G55370	835630	ensembl_gene_id	A. thaliana	835630	A. thaliana	AT5G55370	MBOAT (membrane bound O-acyl transferase) family protein		0.0	0.0	0.0	0.0	0.0	0.0	0.0	0.0	0.0	0.0	0.0	0.0	0.0	0.0	0.0	0.0	0.0	0.0	0.0	0.0
AT1G33790	840271	ensembl_gene_id	A. thaliana	840271	A. thaliana	AT1G33790	jacalin lectin family protein		0.0	0.0	0.0	0.0	0.0	0.0	0.0	0.0	0.0	0.0	0.0	0.0	0.0	0.0	0.0	0.0	0.0	0.0	0.0	0.0
AT4G34881	6240750	ensembl_gene_id	A. thaliana	6240750	A. thaliana	AT4G34881	transmembrane protein	GO:0008150 biological_process	0.0	0.0	0.0	0.0	0.0	0.0	0.0	0.0	0.0	0.0	0.0	0.0	0.0	0.0	0.0	0.0	0.0	0.0	0.0	0.0
AT5G13990	831247	ensembl_gene_id	A. thaliana	831247	A. thaliana	EXO70C2	exocyst subunit exo70 family protein C2	GO:0080092 regulation of pollen tube growth;GO:0010769 regulation of cell morphogenesis involved in differentiation;GO:0006887 exocytosis	0.0	0.0	0.0	0.0	0.0	1.0	0.0	0.0	0.0	0.0	0.0	0.0	0.0	0.0	0.0	0.0	0.0	0.0	0.0	0.0
AT3G27440	822365	ensembl_gene_id	A. thaliana	822365	A. thaliana	UKL5	uridine kinase-like 5	GO:0044211 CTP salvage;GO:0010138 pyrimidine ribonucleotide salvage;GO:0032262 pyrimidine nucleotide salvage	0.0	0.0	0.0	0.0	0.0	0.0	0.0	0.0	0.0	0.0	0.0	0.0	0.0	0.0	0.0	0.0	0.0	0.0	0.0	0.0
AT4G05775	28719674	ensembl_gene_id	A. thaliana	28719674	A. thaliana	AT4G05775	ncRNA		0.0	0.0	0.0	0.0	0.0	0.0	0.0	0.0	0.0	0.0	0.0	0.0	0.0	0.0	0.0	0.0	0.0	0.0	0.0	0.0
AT4G29690	829090	ensembl_gene_id	A. thaliana	829090	A. thaliana	AT4G29690	Alkaline-phosphatase-like family protein		0.0	0.0	0.0	0.0	0.0	0.0	0.0	0.0	0.0	0.0	0.0	0.0	0.0	0.0	0.0	0.0	0.0	0.0	0.0	0.0
AT4G25820	828687	ensembl_gene_id	A. thaliana	828687	A. thaliana	XTH14	xyloglucan endotransglucosylase/hydrolase 14	GO:0010411 xyloglucan metabolic process;GO:0010410 hemicellulose metabolic process;GO:0010383 cell wall polysaccharide metabolic process	0.0	0.0	0.0	1.0	0.0	0.0	0.0	0.0	0.0	0.0	0.0	0.0	0.0	0.0	0.0	0.0	0.0	0.0	0.0	0.0
AT3G21030	3768797	ensembl_gene_id	A. thaliana	3768797	A. thaliana	AT3G21030	hypothetical protein		0.0	0.0	0.0	0.0	0.0	0.0	0.0	0.0	0.0	0.0	0.0	0.0	0.0	0.0	0.0	0.0	0.0	0.0	0.0	0.0
AT4G25850	828691	ensembl_gene_id	A. thaliana	828691	A. thaliana	ORP4B	OSBP(oxysterol binding protein)-related protein 4B		0.0	0.0	0.0	0.0	0.0	0.0	0.0	0.0	0.0	0.0	0.0	0.0	0.0	0.0	0.0	0.0	0.0	0.0	0.0	0.0
AT1G67626	3767660	ensembl_gene_id	A. thaliana	3767660	A. thaliana	AT1G67626	hypothetical protein		0.0	0.0	0.0	0.0	0.0	0.0	0.0	0.0	0.0	0.0	0.0	0.0	0.0	0.0	0.0	0.0	0.0	0.0	0.0	0.0
AT4G22470	828342	ensembl_gene_id	A. thaliana	828342	A. thaliana	AT4G22470	protease inhibitor/seed storage/lipid transfer protein (LTP) family protein	GO:0098542 defense response to other organism;GO:0006952 defense response;GO:0043207 response to external biotic stimulus	0.0	0.0	1.0	0.0	0.0	0.0	0.0	0.0	0.0	0.0	0.0	0.0	0.0	0.0	0.0	0.0	0.0	0.0	0.0	0.0
AT2G34910	818056	ensembl_gene_id	A. thaliana	818056	A. thaliana	AT2G34910	root hair specific protein	GO:0080183 response to photooxidative stress;GO:0048564 photosystem I assembly;GO:0019684 photosynthesis, light reaction	0.0	0.0	0.0	0.0	1.0	0.0	0.0	0.0	0.0	0.0	0.0	0.0	0.0	0.0	0.0	0.0	0.0	0.0	0.0	0.0
AT1G13590	837920	ensembl_gene_id	A. thaliana	837920	A. thaliana	PSK1	phytosulfokine 1 precursor	GO:0008283 cell population proliferation;GO:0009987 cellular process;GO:0008150 biological_process	0.0	0.0	0.0	0.0	0.0	0.0	0.0	0.0	0.0	0.0	0.0	0.0	0.0	0.0	0.0	0.0	0.0	0.0	0.0	0.0
AT5G44575	834485	ensembl_gene_id	A. thaliana	834485	A. thaliana	AT5G44575	hypothetical protein	GO:0008150 biological_process	0.0	0.0	0.0	0.0	0.0	0.0	0.0	0.0	0.0	0.0	0.0	0.0	0.0	0.0	0.0	0.0	0.0	0.0	0.0	0.0
AT1G51420	841567	ensembl_gene_id	A. thaliana	841567	A. thaliana	SPP1	sucrose-phosphatase 1	GO:0005986 sucrose biosynthetic process;GO:0046351 disaccharide biosynthetic process;GO:0009312 oligosaccharide biosynthetic process	0.0	0.0	0.0	0.0	0.0	0.0	0.0	0.0	0.0	0.0	0.0	0.0	0.0	0.0	0.0	0.0	0.0	0.0	0.0	0.0
AT5G11410	831012	ensembl_gene_id	A. thaliana	831012	A. thaliana	AT5G11410	Protein kinase superfamily protein	GO:0140301 pollen-stigma interaction;GO:1900426 positive regulation of defense response to bacterium;GO:0002757 immune response-activating signal transduction	0.0	0.0	0.0	0.0	0.0	0.0	0.0	0.0	0.0	0.0	0.0	1.0	0.0	0.0	0.0	0.0	0.0	0.0	0.0	0.0
AT5G48175	834870	ensembl_gene_id	A. thaliana	834870	A. thaliana	AT5G48175	transmembrane protein	GO:0008150 biological_process	0.0	0.0	0.0	0.0	0.0	0.0	0.0	0.0	0.0	0.0	0.0	0.0	0.0	0.0	0.0	0.0	0.0	0.0	0.0	0.0
AT3G29633	28719340	ensembl_gene_id	A. thaliana	28719340	A. thaliana	AT3G29633	hypothetical protein		0.0	0.0	0.0	0.0	0.0	0.0	0.0	0.0	0.0	0.0	0.0	0.0	0.0	0.0	0.0	0.0	0.0	0.0	0.0	0.0
AT1G61440	842438	ensembl_gene_id	A. thaliana	842438	A. thaliana	AT1G61440	S-locus lectin protein kinase family protein	GO:0048544 recognition of pollen;GO:0008037 cell recognition;GO:0009875 pollen-pistil interaction	0.0	0.0	1.0	0.0	0.0	0.0	0.0	0.0	0.0	0.0	0.0	1.0	0.0	0.0	0.0	0.0	0.0	0.0	0.0	0.0
AT5G22650	832328	ensembl_gene_id	A. thaliana	832328	A. thaliana	HD2B	histone deacetylase 2B	GO:0009944 polarity specification of adaxial/abaxial axis;GO:0009292 genetic transfer;GO:0009294 DNA mediated transformation	0.0	0.0	0.0	0.0	0.0	0.0	0.0	1.0	0.0	0.0	0.0	0.0	0.0	0.0	0.0	0.0	0.0	0.0	0.0	0.0
AT4G23493	828448	ensembl_gene_id	A. thaliana	828448	A. thaliana	AT4G23493	hypothetical protein	GO:0008150 biological_process	0.0	0.0	0.0	0.0	0.0	0.0	0.0	0.0	0.0	0.0	0.0	0.0	0.0	0.0	0.0	0.0	0.0	0.0	0.0	0.0
AT5G38900	833882	ensembl_gene_id	A. thaliana	833882	A. thaliana	AT5G38900	Thioredoxin superfamily protein	GO:0050832 defense response to fungus;GO:0009620 response to fungus;GO:0098542 defense response to other organism	0.0	0.0	1.0	0.0	0.0	0.0	0.0	0.0	0.0	0.0	0.0	0.0	0.0	0.0	0.0	0.0	0.0	0.0	0.0	0.0
AT2G14878	10723065	ensembl_gene_id	A. thaliana	10723065	A. thaliana	AT2G14878	ncRNA		0.0	0.0	0.0	0.0	0.0	0.0	0.0	0.0	0.0	0.0	0.0	0.0	0.0	0.0	0.0	0.0	0.0	0.0	0.0	0.0
AT3G45700	823712	ensembl_gene_id	A. thaliana	823712	A. thaliana	AT3G45700	Major facilitator superfamily protein	GO:1902476 chloride transmembrane transport;GO:0006821 chloride transport;GO:0006857 oligopeptide transport	0.0	0.0	0.0	0.0	0.0	0.0	0.0	0.0	0.0	0.0	0.0	0.0	0.0	0.0	0.0	0.0	0.0	0.0	0.0	0.0
AT5G58750	835989	ensembl_gene_id	A. thaliana	835989	A. thaliana	AT5G58750	NAD(P)-binding Rossmann-fold superfamily protein		0.0	0.0	0.0	0.0	0.0	0.0	0.0	0.0	0.0	0.0	0.0	0.0	0.0	0.0	0.0	0.0	0.0	0.0	0.0	0.0
AT5G65510	836677	ensembl_gene_id	A. thaliana	836677	A. thaliana	AIL7	AINTEGUMENTA-like 7	GO:0060774 auxin mediated signaling pathway involved in phyllotactic patterning;GO:0060772 leaf phyllotactic patterning;GO:0060771 phyllotactic patterning	0.0	0.0	0.0	0.0	0.0	0.0	0.0	1.0	0.0	1.0	1.0	0.0	0.0	0.0	0.0	0.0	0.0	0.0	0.0	0.0
AT5G48940	834952	ensembl_gene_id	A. thaliana	834952	A. thaliana	AT5G48940	Leucine-rich repeat transmembrane protein kinase family protein	GO:0010449 root meristem growth;GO:0035266 meristem growth;GO:0010082 regulation of root meristem growth	0.0	0.0	0.0	0.0	0.0	1.0	0.0	1.0	0.0	0.0	1.0	0.0	0.0	0.0	0.0	0.0	0.0	0.0	0.0	0.0
AT1G65490	842861	ensembl_gene_id	A. thaliana	842861	A. thaliana	AT1G65490	transmembrane protein	GO:0071456 cellular response to hypoxia;GO:0036294 cellular response to decreased oxygen levels;GO:0071453 cellular response to oxygen levels	1.0	0.0	1.0	0.0	0.0	0.0	0.0	0.0	0.0	0.0	0.0	0.0	0.0	0.0	0.0	0.0	0.0	0.0	0.0	0.0
AT5G43590	834379	ensembl_gene_id	A. thaliana	834379	A. thaliana	AT5G43590	Acyl transferase/acyl hydrolase/lysophospholipase superfamily protein		0.0	0.0	0.0	0.0	0.0	0.0	0.0	0.0	0.0	0.0	0.0	0.0	0.0	0.0	0.0	0.0	0.0	0.0	0.0	0.0
AT1G69920	843328	ensembl_gene_id	A. thaliana	843328	A. thaliana	GSTU12	glutathione S-transferase TAU 12	GO:0009407 toxin catabolic process;GO:0009404 toxin metabolic process;GO:0006749 glutathione metabolic process	0.0	1.0	0.0	0.0	0.0	0.0	0.0	0.0	0.0	0.0	0.0	0.0	0.0	0.0	0.0	0.0	0.0	0.0	0.0	0.0
AT3G48700	824031	ensembl_gene_id	A. thaliana	824031	A. thaliana	CXE13	carboxyesterase 13		0.0	0.0	0.0	0.0	0.0	0.0	0.0	0.0	0.0	0.0	0.0	0.0	0.0	0.0	0.0	0.0	0.0	0.0	0.0	0.0
AT4G08555	826416	ensembl_gene_id	A. thaliana	826416	A. thaliana	AT4G08555	hypothetical protein	GO:0008150 biological_process	0.0	0.0	0.0	0.0	0.0	0.0	0.0	0.0	0.0	0.0	0.0	0.0	0.0	0.0	0.0	0.0	0.0	0.0	0.0	0.0
AT1G62360	842534	ensembl_gene_id	A. thaliana	842534	A. thaliana	STM	KNOX/ELK homeobox transcription factor	GO:0010497 plasmodesmata-mediated intercellular transport;GO:0009691 cytokinin biosynthetic process;GO:0009934 regulation of meristem structural organization	0.0	0.0	0.0	0.0	0.0	0.0	0.0	1.0	0.0	0.0	1.0	0.0	0.0	0.0	0.0	0.0	0.0	0.0	0.0	0.0
AT1G53830	841820	ensembl_gene_id	A. thaliana	841820	A. thaliana	PME2	pectin methylesterase 2	GO:1990110 callus formation;GO:0042060 wound healing;GO:0045490 pectin catabolic process	0.0	0.0	0.0	1.0	0.0	0.0	0.0	0.0	0.0	1.0	0.0	0.0	0.0	0.0	0.0	0.0	0.0	1.0	0.0	0.0
AT2G38220	818401	ensembl_gene_id	A. thaliana	818401	A. thaliana	APD3	RING/U-box superfamily protein	GO:0000278 mitotic cell cycle;GO:0009555 pollen development;GO:0007049 cell cycle	0.0	0.0	0.0	0.0	0.0	0.0	0.0	0.0	0.0	0.0	0.0	0.0	0.0	0.0	0.0	0.0	0.0	0.0	0.0	0.0
AT5G60310	836153	ensembl_gene_id	A. thaliana	836153	A. thaliana	AT5G60310	Concanavalin A-like lectin protein kinase family protein	GO:0002229 defense response to oomycetes;GO:0002239 response to oomycetes;GO:0042742 defense response to bacterium	0.0	0.0	1.0	0.0	0.0	0.0	0.0	0.0	0.0	0.0	0.0	0.0	0.0	0.0	0.0	0.0	1.0	0.0	0.0	0.0
AT4G07190	28719889	ensembl_gene_id	A. thaliana	28719889	A. thaliana	AT4G07190	ncRNA		0.0	0.0	0.0	0.0	0.0	0.0	0.0	0.0	0.0	0.0	0.0	0.0	0.0	0.0	0.0	0.0	0.0	0.0	0.0	0.0
AT3G30120	3769058	ensembl_gene_id	A. thaliana	3769058	A. thaliana	AT3G30120	miscRNA		0.0	0.0	0.0	0.0	0.0	0.0	0.0	0.0	0.0	0.0	0.0	0.0	0.0	0.0	0.0	0.0	0.0	0.0	0.0	0.0
AT5G59510	836070	ensembl_gene_id	A. thaliana	836070	A. thaliana	RTFL5	ROTUNDIFOLIA like 5	GO:0008285 negative regulation of cell population proliferation;GO:0042127 regulation of cell population proliferation;GO:0048523 negative regulation of cellular process	0.0	0.0	0.0	0.0	0.0	0.0	0.0	0.0	0.0	0.0	0.0	0.0	0.0	0.0	0.0	0.0	0.0	0.0	0.0	0.0
AT3G61930	825366	ensembl_gene_id	A. thaliana	825366	A. thaliana	AT3G61930	hypothetical protein		0.0	0.0	0.0	0.0	0.0	0.0	0.0	0.0	0.0	0.0	0.0	0.0	0.0	0.0	0.0	0.0	0.0	0.0	0.0	0.0
AT4G28420	828959	ensembl_gene_id	A. thaliana	828959	A. thaliana	AT4G28420	Tyrosine transaminase family protein	GO:0006520 cellular amino acid metabolic process;GO:0019752 carboxylic acid metabolic process;GO:0043436 oxoacid metabolic process	0.0	0.0	0.0	0.0	0.0	0.0	0.0	0.0	0.0	0.0	0.0	0.0	0.0	0.0	0.0	0.0	0.0	0.0	0.0	0.0
AT1G69710	843307	ensembl_gene_id	A. thaliana	843307	A. thaliana	AT1G69710	Regulator of chromosome condensation (RCC1) family with FYVE zinc finger domain-containing protein		0.0	0.0	0.0	0.0	0.0	0.0	0.0	0.0	0.0	0.0	0.0	0.0	0.0	0.0	0.0	0.0	0.0	0.0	0.0	0.0
AT5G15120	831364	ensembl_gene_id	A. thaliana	831364	A. thaliana	AT5G15120	2-aminoethanethiol dioxygenase, putative (DUF1637)	GO:0018158 protein oxidation;GO:0018171 peptidyl-cysteine oxidation;GO:0003032 detection of oxygen	1.0	0.0	0.0	0.0	0.0	0.0	0.0	0.0	0.0	0.0	0.0	0.0	0.0	0.0	0.0	0.0	0.0	0.0	0.0	0.0
AT2G15030	3768474	ensembl_gene_id	A. thaliana	3768474	A. thaliana	AT2G15030	miscRNA		0.0	0.0	0.0	0.0	0.0	0.0	0.0	0.0	0.0	0.0	0.0	0.0	0.0	0.0	0.0	0.0	0.0	0.0	0.0	0.0
AT3G03450	821251	ensembl_gene_id	A. thaliana	821251	A. thaliana	RGL2	RGA-like 2	GO:0009938 negative regulation of gibberellic acid mediated signaling pathway;GO:2000033 regulation of seed dormancy process;GO:2000034 regulation of seed maturation	0.0	0.0	0.0	0.0	0.0	0.0	0.0	0.0	0.0	0.0	0.0	0.0	0.0	0.0	0.0	1.0	0.0	0.0	0.0	0.0
AT1G33030	840198	ensembl_gene_id	A. thaliana	840198	A. thaliana	AT1G33030	O-methyltransferase family protein	GO:0032259 methylation;GO:0019438 aromatic compound biosynthetic process;GO:0006725 cellular aromatic compound metabolic process	0.0	0.0	0.0	0.0	0.0	0.0	0.0	0.0	0.0	0.0	0.0	0.0	0.0	0.0	0.0	0.0	0.0	0.0	0.0	0.0
AT5G26270	832696	ensembl_gene_id	A. thaliana	832696	A. thaliana	AT5G26270	transmembrane protein	GO:0008150 biological_process	0.0	0.0	0.0	0.0	0.0	0.0	0.0	0.0	0.0	0.0	0.0	0.0	0.0	0.0	0.0	0.0	0.0	0.0	0.0	0.0
AT3G30214	28719346	ensembl_gene_id	A. thaliana	28719346	A. thaliana	AT3G30214	miscRNA		0.0	0.0	0.0	0.0	0.0	0.0	0.0	0.0	0.0	0.0	0.0	0.0	0.0	0.0	0.0	0.0	0.0	0.0	0.0	0.0
AT3G29635	822634	ensembl_gene_id	A. thaliana	822634	A. thaliana	AT3G29635	HXXXD-type acyl-transferase family protein		0.0	0.0	0.0	0.0	0.0	0.0	0.0	0.0	0.0	0.0	0.0	0.0	0.0	0.0	0.0	0.0	0.0	0.0	0.0	0.0
AT4G09530	826537	ensembl_gene_id	A. thaliana	826537	A. thaliana	AT4G09530	SAUR-like auxin-responsive protein family	GO:0009733 response to auxin;GO:0009725 response to hormone;GO:0009719 response to endogenous stimulus	0.0	0.0	0.0	0.0	0.0	0.0	0.0	0.0	0.0	0.0	0.0	0.0	0.0	0.0	0.0	0.0	0.0	0.0	0.0	0.0
AT5G49560	835018	ensembl_gene_id	A. thaliana	835018	A. thaliana	AT5G49560	Putative methyltransferase family protein		0.0	0.0	0.0	0.0	0.0	0.0	0.0	0.0	0.0	0.0	0.0	0.0	0.0	0.0	0.0	0.0	0.0	0.0	0.0	0.0
AT1G16730	838244	ensembl_gene_id	A. thaliana	838244	A. thaliana	UP6	hypothetical protein	GO:0008150 biological_process	0.0	0.0	0.0	0.0	0.0	0.0	0.0	0.0	0.0	0.0	0.0	0.0	0.0	0.0	0.0	0.0	0.0	0.0	0.0	0.0
AT5G54190	835507	ensembl_gene_id	A. thaliana	835507	A. thaliana	PORA	protochlorophyllide oxidoreductase A	GO:0009647 skotomorphogenesis;GO:0015995 chlorophyll biosynthetic process;GO:0009646 response to absence of light	0.0	0.0	0.0	0.0	0.0	0.0	0.0	0.0	0.0	0.0	0.0	0.0	0.0	0.0	0.0	0.0	0.0	0.0	0.0	0.0
AT5G64905	836614	ensembl_gene_id	A. thaliana	836614	A. thaliana	PROPEP3	elicitor peptide 3 precursor	GO:0045087 innate immune response;GO:0006955 immune response;GO:0002376 immune system process	1.0	0.0	1.0	0.0	0.0	0.0	0.0	0.0	0.0	0.0	0.0	1.0	0.0	0.0	0.0	0.0	0.0	0.0	0.0	0.0
AT3G24240	822011	ensembl_gene_id	A. thaliana	822011	A. thaliana	AT3G24240	Leucine-rich repeat receptor-like protein kinase family protein	GO:0010449 root meristem growth;GO:0035266 meristem growth;GO:0010082 regulation of root meristem growth	0.0	0.0	0.0	0.0	0.0	1.0	0.0	1.0	0.0	0.0	1.0	0.0	0.0	0.0	0.0	0.0	0.0	0.0	0.0	0.0
AT5G05340	830416	ensembl_gene_id	A. thaliana	830416	A. thaliana	PRX52	Peroxidase superfamily protein	GO:1901428 regulation of syringal lignin biosynthetic process;GO:1901430 positive regulation of syringal lignin biosynthetic process;GO:1900378 positive regulation of secondary metabolite biosynthetic process	0.0	1.0	0.0	0.0	1.0	0.0	0.0	1.0	0.0	0.0	0.0	0.0	0.0	0.0	1.0	0.0	0.0	0.0	0.0	0.0
AT1G76930	844028	ensembl_gene_id	A. thaliana	844028	A. thaliana	EXT4	extensin 4	GO:0009751 response to salicylic acid;GO:0009664 plant-type cell wall organization;GO:0009753 response to jasmonic acid	0.0	0.0	0.0	1.0	0.0	0.0	0.0	0.0	0.0	0.0	0.0	0.0	0.0	0.0	0.0	1.0	0.0	0.0	0.0	0.0
AT3G17050	3768842	ensembl_gene_id	A. thaliana	3768842	A. thaliana	AT3G17050	hypothetical protein		0.0	0.0	0.0	0.0	0.0	0.0	0.0	0.0	0.0	0.0	0.0	0.0	0.0	0.0	0.0	0.0	0.0	0.0	0.0	0.0
AT5G20240	832146	ensembl_gene_id	A. thaliana	832146	A. thaliana	PI	K-box region and MADS-box transcription factor family protein	GO:0010093 specification of floral organ identity;GO:0090701 specification of plant organ identity;GO:0048449 floral organ formation	0.0	0.0	0.0	0.0	0.0	0.0	0.0	1.0	0.0	0.0	0.0	0.0	0.0	0.0	0.0	0.0	0.0	0.0	0.0	0.0
AT1G36060	840510	ensembl_gene_id	A. thaliana	840510	A. thaliana	AT1G36060	Integrase-type DNA-binding superfamily protein	GO:0009415 response to water;GO:0001101 response to acid chemical;GO:0010035 response to inorganic substance	0.0	0.0	0.0	0.0	0.0	0.0	0.0	0.0	0.0	0.0	0.0	0.0	0.0	1.0	0.0	0.0	0.0	0.0	0.0	0.0
AT3G28580	822488	ensembl_gene_id	A. thaliana	822488	A. thaliana	AT3G28580	P-loop containing nucleoside triphosphate hydrolases superfamily protein	GO:0000304 response to singlet oxygen;GO:0000302 response to reactive oxygen species;GO:0006979 response to oxidative stress	0.0	0.0	0.0	0.0	1.0	0.0	0.0	0.0	0.0	0.0	0.0	0.0	0.0	1.0	0.0	0.0	0.0	0.0	1.0	0.0
AT1G30740	839954	ensembl_gene_id	A. thaliana	839954	A. thaliana	AT1G30740	FAD-binding Berberine family protein		0.0	0.0	0.0	0.0	0.0	0.0	0.0	0.0	0.0	0.0	0.0	0.0	0.0	0.0	0.0	0.0	0.0	0.0	0.0	0.0
AT1G30730	839953	ensembl_gene_id	A. thaliana	839953	A. thaliana	AT1G30730	FAD-binding Berberine family protein		0.0	0.0	0.0	0.0	0.0	0.0	0.0	0.0	0.0	0.0	0.0	0.0	0.0	0.0	0.0	0.0	0.0	0.0	0.0	0.0
AT3G28915	3768980	ensembl_gene_id	A. thaliana	3768980	A. thaliana	AT3G28915	hypothetical protein		0.0	0.0	0.0	0.0	0.0	0.0	0.0	0.0	0.0	0.0	0.0	0.0	0.0	0.0	0.0	0.0	0.0	0.0	0.0	0.0
AT5G53660	835447	ensembl_gene_id	A. thaliana	835447	A. thaliana	GRF7	growth-regulating factor 7	GO:0010218 response to far red light;GO:0010114 response to red light;GO:0009639 response to red or far red light	0.0	0.0	0.0	0.0	0.0	0.0	0.0	0.0	0.0	0.0	0.0	0.0	0.0	0.0	0.0	0.0	0.0	0.0	0.0	0.0
AT1G53980	28717352	ensembl_gene_id	A. thaliana	28717352	A. thaliana	AT1G53980	Ubiquitin-like superfamily protein		0.0	0.0	0.0	0.0	0.0	0.0	0.0	0.0	0.0	0.0	0.0	0.0	0.0	0.0	0.0	0.0	0.0	0.0	0.0	0.0
AT2G01610	814690	ensembl_gene_id	A. thaliana	814690	A. thaliana	AT2G01610	Plant invertase/pectin methylesterase inhibitor superfamily protein	GO:0043086 negative regulation of catalytic activity;GO:0044092 negative regulation of molecular function;GO:0050790 regulation of catalytic activity	0.0	0.0	0.0	0.0	0.0	0.0	0.0	0.0	0.0	0.0	0.0	0.0	0.0	0.0	0.0	0.0	0.0	0.0	0.0	0.0
AT5G49520	835012	ensembl_gene_id	A. thaliana	835012	A. thaliana	WRKY48	WRKY DNA-binding protein 48	GO:0042742 defense response to bacterium;GO:0045893 positive regulation of transcription, DNA-templated;GO:1902680 positive regulation of RNA biosynthetic process	0.0	0.0	1.0	0.0	0.0	0.0	0.0	0.0	0.0	0.0	0.0	0.0	0.0	0.0	0.0	0.0	0.0	0.0	0.0	0.0
AT3G13175	820507	ensembl_gene_id	A. thaliana	820507	A. thaliana	AT3G13175	transmembrane protein	GO:0008150 biological_process	0.0	0.0	0.0	0.0	0.0	0.0	0.0	0.0	0.0	0.0	0.0	0.0	0.0	0.0	0.0	0.0	0.0	0.0	0.0	0.0
AT1G74010	843739	ensembl_gene_id	A. thaliana	843739	A. thaliana	AT1G74010	Calcium-dependent phosphotriesterase superfamily protein	GO:0009058 biosynthetic process;GO:0008152 metabolic process;GO:0008150 biological_process	0.0	0.0	0.0	0.0	0.0	0.0	0.0	0.0	0.0	0.0	0.0	0.0	0.0	0.0	0.0	0.0	0.0	0.0	0.0	0.0
AT5G52640	835341	ensembl_gene_id	A. thaliana	835341	A. thaliana	HSP90.1	heat shock-like protein	GO:0046685 response to arsenic-containing substance;GO:0061077 chaperone-mediated protein folding;GO:0006457 protein folding	0.0	0.0	1.0	0.0	0.0	0.0	0.0	0.0	0.0	0.0	0.0	0.0	0.0	0.0	0.0	0.0	0.0	0.0	0.0	0.0
AT2G03360	814865	ensembl_gene_id	A. thaliana	814865	A. thaliana	AT2G03360	Glycosyltransferase family 61 protein		0.0	0.0	0.0	0.0	0.0	0.0	0.0	0.0	0.0	0.0	0.0	0.0	0.0	0.0	0.0	0.0	0.0	0.0	0.0	0.0
AT4G24110	828511	ensembl_gene_id	A. thaliana	828511	A. thaliana	AT4G24110	NADP-specific glutamate dehydrogenase	GO:0071456 cellular response to hypoxia;GO:0036294 cellular response to decreased oxygen levels;GO:0071453 cellular response to oxygen levels	1.0	0.0	0.0	0.0	0.0	0.0	0.0	0.0	0.0	0.0	0.0	0.0	0.0	0.0	0.0	0.0	0.0	0.0	0.0	0.0
AT2G04515	814993	ensembl_gene_id	A. thaliana	814993	A. thaliana	AT2G04515	transmembrane protein	GO:0008150 biological_process	0.0	0.0	0.0	0.0	0.0	0.0	0.0	0.0	0.0	0.0	0.0	0.0	0.0	0.0	0.0	0.0	0.0	0.0	0.0	0.0
AT4G04223	5008122	ensembl_gene_id	A. thaliana	5008122	A. thaliana	AT4G04223	ncRNA	GO:0008150 biological_process	0.0	0.0	0.0	0.0	0.0	0.0	0.0	0.0	0.0	0.0	0.0	0.0	0.0	0.0	0.0	0.0	0.0	0.0	0.0	0.0
AT1G77880	844124	ensembl_gene_id	A. thaliana	844124	A. thaliana	AT1G77880	Galactose oxidase/kelch repeat superfamily protein	GO:0008150 biological_process	0.0	0.0	0.0	0.0	0.0	0.0	0.0	0.0	0.0	0.0	0.0	0.0	0.0	0.0	0.0	0.0	0.0	0.0	0.0	0.0
AT2G16586	3768004	ensembl_gene_id	A. thaliana	3768004	A. thaliana	AT2G16586	transmembrane protein		0.0	0.0	0.0	0.0	0.0	0.0	0.0	0.0	0.0	0.0	0.0	0.0	0.0	0.0	0.0	0.0	0.0	0.0	0.0	0.0
AT2G26040	817145	ensembl_gene_id	A. thaliana	817145	A. thaliana	PYL2	PYR1-like 2	GO:0080163 regulation of protein serine/threonine phosphatase activity;GO:0043666 regulation of phosphoprotein phosphatase activity;GO:0010921 regulation of phosphatase activity	0.0	0.0	0.0	0.0	0.0	0.0	0.0	0.0	0.0	0.0	0.0	0.0	0.0	0.0	0.0	0.0	0.0	0.0	0.0	0.0
AT2G07140	815283	ensembl_gene_id	A. thaliana	815283	A. thaliana	AT2G07140	F-box and associated interaction domains-containing protein	GO:0008150 biological_process	0.0	0.0	0.0	0.0	0.0	0.0	0.0	0.0	0.0	0.0	0.0	0.0	0.0	0.0	0.0	0.0	0.0	0.0	0.0	0.0
AT3G49845	6240705	ensembl_gene_id	A. thaliana	6240705	A. thaliana	WIH3	cysteine-rich TM module stress tolerance protein		0.0	0.0	0.0	0.0	0.0	0.0	0.0	0.0	0.0	0.0	0.0	0.0	0.0	0.0	0.0	0.0	0.0	0.0	0.0	0.0
AT4G36430	829795	ensembl_gene_id	A. thaliana	829795	A. thaliana	AT4G36430	Peroxidase superfamily protein	GO:0006979 response to oxidative stress;GO:0043207 response to external biotic stimulus;GO:0051707 response to other organism	0.0	0.0	0.0	0.0	1.0	0.0	0.0	0.0	0.0	0.0	0.0	0.0	0.0	0.0	0.0	0.0	0.0	0.0	0.0	0.0
AT4G37780	829934	ensembl_gene_id	A. thaliana	829934	A. thaliana	MYB87	myb domain protein 87	GO:0009664 plant-type cell wall organization;GO:0071669 plant-type cell wall organization or biogenesis;GO:0071555 cell wall organization	0.0	0.0	0.0	1.0	0.0	0.0	0.0	0.0	0.0	0.0	0.0	0.0	0.0	0.0	0.0	0.0	0.0	0.0	0.0	0.0
AT4G13310	826961	ensembl_gene_id	A. thaliana	826961	A. thaliana	CYP71A20	cytochrome P450, family 71, subfamily A, polypeptide 20		0.0	0.0	0.0	0.0	0.0	0.0	0.0	0.0	0.0	0.0	0.0	0.0	0.0	0.0	0.0	0.0	0.0	0.0	0.0	0.0
AT5G51800	835255	ensembl_gene_id	A. thaliana	835255	A. thaliana	AT5G51800	Protein kinase superfamily protein		0.0	0.0	0.0	0.0	0.0	0.0	0.0	0.0	0.0	0.0	0.0	0.0	0.0	0.0	0.0	0.0	0.0	0.0	0.0	0.0
AT2G23050	816835	ensembl_gene_id	A. thaliana	816835	A. thaliana	NPY4	Phototropic-responsive NPH3 family protein	GO:0009958 positive gravitropism;GO:0009630 gravitropism;GO:0009629 response to gravity	0.0	0.0	0.0	0.0	0.0	0.0	0.0	0.0	0.0	0.0	0.0	0.0	0.0	0.0	0.0	0.0	0.0	0.0	0.0	0.0
AT1G30940	3766859	ensembl_gene_id	A. thaliana	3766859	A. thaliana	AT1G30940	miscRNA		0.0	0.0	0.0	0.0	0.0	0.0	0.0	0.0	0.0	0.0	0.0	0.0	0.0	0.0	0.0	0.0	0.0	0.0	0.0	0.0
AT5G34790	3771183	ensembl_gene_id	A. thaliana	3771183	A. thaliana	AT5G34790	hypothetical protein		0.0	0.0	0.0	0.0	0.0	0.0	0.0	0.0	0.0	0.0	0.0	0.0	0.0	0.0	0.0	0.0	0.0	0.0	0.0	0.0
AT4G10560	826648	ensembl_gene_id	A. thaliana	826648	A. thaliana	MEE53	Cysteine/Histidine-rich C1 domain family protein	GO:0009793 embryo development ending in seed dormancy;GO:0009790 embryo development;GO:0048316 seed development	0.0	0.0	0.0	0.0	0.0	0.0	0.0	0.0	0.0	0.0	0.0	0.0	0.0	0.0	0.0	0.0	0.0	0.0	0.0	0.0
AT5G59940	836116	ensembl_gene_id	A. thaliana	836116	A. thaliana	AT5G59940	Cysteine/Histidine-rich C1 domain family protein	GO:0035556 intracellular signal transduction;GO:0007165 signal transduction;GO:0023052 signaling	0.0	0.0	0.0	0.0	0.0	0.0	0.0	0.0	0.0	0.0	0.0	0.0	0.0	0.0	0.0	0.0	0.0	0.0	0.0	0.0
AT1G59860	842280	ensembl_gene_id	A. thaliana	842280	A. thaliana	AT1G59860	HSP20-like chaperones superfamily protein	GO:0051259 protein complex oligomerization;GO:0042542 response to hydrogen peroxide;GO:0000302 response to reactive oxygen species	1.0	0.0	0.0	0.0	1.0	0.0	0.0	0.0	0.0	0.0	0.0	0.0	0.0	1.0	0.0	0.0	0.0	0.0	0.0	0.0
AT5G06595	28720821	ensembl_gene_id	A. thaliana	28720821	A. thaliana	AT5G06595	ncRNA		0.0	0.0	0.0	0.0	0.0	0.0	0.0	0.0	0.0	0.0	0.0	0.0	0.0	0.0	0.0	0.0	0.0	0.0	0.0	0.0
AT4G09430	826526	ensembl_gene_id	A. thaliana	826526	A. thaliana	AT4G09430	disease resistance protein (TIR-NBS-LRR class)	GO:0006952 defense response;GO:0007165 signal transduction;GO:0023052 signaling	0.0	0.0	0.0	0.0	0.0	0.0	0.0	0.0	0.0	0.0	0.0	0.0	0.0	0.0	0.0	0.0	0.0	0.0	0.0	0.0
AT5G35480	833512	ensembl_gene_id	A. thaliana	833512	A. thaliana	AT5G35480	hypothetical protein	GO:0008150 biological_process	0.0	0.0	0.0	0.0	0.0	0.0	0.0	0.0	0.0	0.0	0.0	0.0	0.0	0.0	0.0	0.0	0.0	0.0	0.0	0.0
AT4G11140	826715	ensembl_gene_id	A. thaliana	826715	A. thaliana	CRF1	cytokinin response factor 1	GO:0048825 cotyledon development;GO:0048366 leaf development;GO:0048827 phyllome development	0.0	0.0	0.0	0.0	0.0	0.0	0.0	0.0	0.0	0.0	0.0	0.0	0.0	0.0	0.0	0.0	0.0	0.0	0.0	0.0
AT4G29140	829035	ensembl_gene_id	A. thaliana	829035	A. thaliana	ADS1	MATE efflux family protein	GO:0046620 regulation of organ growth;GO:0010252 auxin homeostasis;GO:0046618 xenobiotic export	0.0	1.0	0.0	0.0	0.0	1.0	0.0	1.0	0.0	0.0	0.0	0.0	0.0	0.0	0.0	0.0	0.0	0.0	0.0	0.0
AT3G24900	822088	ensembl_gene_id	A. thaliana	822088	A. thaliana	RLP39	receptor like protein 39	GO:0007165 signal transduction;GO:0023052 signaling;GO:0007154 cell communication	0.0	0.0	0.0	0.0	0.0	0.0	0.0	0.0	0.0	0.0	0.0	0.0	0.0	0.0	0.0	0.0	0.0	0.0	0.0	0.0
AT2G32830	817844	ensembl_gene_id	A. thaliana	817844	A. thaliana	PHT1;5	phosphate transporter 1;5	GO:0006817 phosphate ion transport;GO:0015698 inorganic anion transport;GO:0006820 anion transport	0.0	0.0	0.0	0.0	0.0	0.0	0.0	0.0	0.0	0.0	0.0	0.0	0.0	0.0	0.0	0.0	0.0	0.0	0.0	0.0
AT3G27473	822369	ensembl_gene_id	A. thaliana	822369	A. thaliana	AT3G27473	Cysteine/Histidine-rich C1 domain family protein	GO:0035556 intracellular signal transduction;GO:0007165 signal transduction;GO:0023052 signaling	0.0	0.0	0.0	0.0	0.0	0.0	0.0	0.0	0.0	0.0	0.0	0.0	0.0	0.0	0.0	0.0	0.0	0.0	0.0	0.0
AT4G22467	28720168	ensembl_gene_id	A. thaliana	28720168	A. thaliana	AT4G22467	hypothetical protein	GO:0008150 biological_process	0.0	0.0	0.0	0.0	0.0	0.0	0.0	0.0	0.0	0.0	0.0	0.0	0.0	0.0	0.0	0.0	0.0	0.0	0.0	0.0
AT5G09710	830830	ensembl_gene_id	A. thaliana	830830	A. thaliana	AT5G09710	miscRNA		0.0	0.0	0.0	0.0	0.0	0.0	0.0	0.0	0.0	0.0	0.0	0.0	0.0	0.0	0.0	0.0	0.0	0.0	0.0	0.0
AT5G44417	3771429	ensembl_gene_id	A. thaliana	3771429	A. thaliana	AT5G44417	miscRNA		0.0	0.0	0.0	0.0	0.0	0.0	0.0	0.0	0.0	0.0	0.0	0.0	0.0	0.0	0.0	0.0	0.0	0.0	0.0	0.0
AT2G46750	819288	ensembl_gene_id	A. thaliana	819288	A. thaliana	GulLO2	D-arabinono-1,4-lactone oxidase family protein	GO:0019853 L-ascorbic acid biosynthetic process;GO:1901336 lactone biosynthetic process;GO:0019852 L-ascorbic acid metabolic process	0.0	0.0	0.0	0.0	0.0	0.0	0.0	0.0	0.0	0.0	0.0	0.0	0.0	0.0	0.0	0.0	0.0	0.0	0.0	0.0
AT5G35770	833556	ensembl_gene_id	A. thaliana	833556	A. thaliana	SAP	Transducin/WD40 repeat-like superfamily protein	GO:0046622 positive regulation of organ growth;GO:0009554 megasporogenesis;GO:0048639 positive regulation of developmental growth	0.0	0.0	0.0	0.0	0.0	1.0	0.0	0.0	0.0	0.0	0.0	0.0	0.0	0.0	0.0	0.0	0.0	0.0	0.0	0.0
AT1G19610	838548	ensembl_gene_id	A. thaliana	838548	A. thaliana	PDF1.4	defensin-like protein	GO:0006952 defense response;GO:0006950 response to stress;GO:0050896 response to stimulus	0.0	0.0	0.0	0.0	0.0	0.0	0.0	0.0	0.0	0.0	0.0	0.0	0.0	0.0	0.0	0.0	0.0	0.0	0.0	0.0
AT3G53150	824481	ensembl_gene_id	A. thaliana	824481	A. thaliana	UGT73D1	UDP-glucosyl transferase 73D1		0.0	0.0	0.0	0.0	0.0	0.0	0.0	0.0	0.0	0.0	0.0	0.0	0.0	0.0	0.0	0.0	0.0	0.0	0.0	0.0
AT5G60250	836147	ensembl_gene_id	A. thaliana	836147	A. thaliana	AT5G60250	zinc finger (C3HC4-type RING finger) family protein	GO:0032436 positive regulation of proteasomal ubiquitin-dependent protein catabolic process;GO:0032434 regulation of proteasomal ubiquitin-dependent protein catabolic process;GO:1901800 positive regulation of proteasomal protein catabolic process	0.0	0.0	0.0	0.0	0.0	0.0	0.0	0.0	0.0	0.0	0.0	0.0	0.0	0.0	0.0	0.0	0.0	0.0	0.0	0.0
AT5G10510	830915	ensembl_gene_id	A. thaliana	830915	A. thaliana	AIL6	AINTEGUMENTA-like 6	GO:0010080 regulation of floral meristem growth;GO:0060774 auxin mediated signaling pathway involved in phyllotactic patterning;GO:0060772 leaf phyllotactic patterning	0.0	0.0	0.0	0.0	0.0	1.0	0.0	1.0	0.0	1.0	1.0	0.0	0.0	0.0	0.0	0.0	0.0	0.0	0.0	0.0
AT5G54030	835486	ensembl_gene_id	A. thaliana	835486	A. thaliana	AT5G54030	Cysteine/Histidine-rich C1 domain family protein	GO:0035556 intracellular signal transduction;GO:0007165 signal transduction;GO:0023052 signaling	0.0	0.0	0.0	0.0	0.0	0.0	0.0	0.0	0.0	0.0	0.0	0.0	0.0	0.0	0.0	0.0	0.0	0.0	0.0	0.0
AT5G46040	834645	ensembl_gene_id	A. thaliana	834645	A. thaliana	AT5G46040	Major facilitator superfamily protein	GO:0009624 response to nematode;GO:0043207 response to external biotic stimulus;GO:0051707 response to other organism	0.0	0.0	0.0	0.0	0.0	0.0	0.0	0.0	0.0	0.0	0.0	0.0	0.0	0.0	0.0	0.0	0.0	0.0	0.0	0.0
AT5G02575	28720481	ensembl_gene_id	A. thaliana	28720481	A. thaliana	AT5G02575	ncRNA		0.0	0.0	0.0	0.0	0.0	0.0	0.0	0.0	0.0	0.0	0.0	0.0	0.0	0.0	0.0	0.0	0.0	0.0	0.0	0.0
AT1G13340	837894	ensembl_gene_id	A. thaliana	837894	A. thaliana	AT1G13340	Regulator of Vps4 activity in the MVB pathway protein	GO:0006979 response to oxidative stress;GO:0015031 protein transport;GO:0045184 establishment of protein localization	0.0	0.0	0.0	0.0	1.0	0.0	0.0	0.0	0.0	0.0	0.0	0.0	0.0	0.0	0.0	0.0	0.0	0.0	0.0	0.0
AT5G13150	831154	ensembl_gene_id	A. thaliana	831154	A. thaliana	EXO70C1	exocyst subunit exo70 family protein C1	GO:0080092 regulation of pollen tube growth;GO:0010769 regulation of cell morphogenesis involved in differentiation;GO:0006887 exocytosis	0.0	0.0	0.0	0.0	0.0	1.0	0.0	0.0	0.0	0.0	0.0	0.0	0.0	0.0	0.0	0.0	0.0	0.0	0.0	0.0
AT4G03995	28719530	ensembl_gene_id	A. thaliana	28719530	A. thaliana	U2.9	ncRNA		0.0	0.0	0.0	0.0	0.0	0.0	0.0	0.0	0.0	0.0	0.0	0.0	0.0	0.0	0.0	0.0	0.0	0.0	0.0	0.0
AT3G07150	819901	ensembl_gene_id	A. thaliana	819901	A. thaliana	AT3G07150	amino acid-ligase	GO:0008150 biological_process	0.0	0.0	0.0	0.0	0.0	0.0	0.0	0.0	0.0	0.0	0.0	0.0	0.0	0.0	0.0	0.0	0.0	0.0	0.0	0.0
AT1G70460	843382	ensembl_gene_id	A. thaliana	843382	A. thaliana	PERK13	root hair specific 10	GO:0006468 protein phosphorylation;GO:0016310 phosphorylation;GO:0006796 phosphate-containing compound metabolic process	0.0	0.0	0.0	0.0	0.0	0.0	0.0	0.0	0.0	0.0	0.0	0.0	0.0	0.0	0.0	0.0	0.0	0.0	0.0	0.0
AT4G14305	3770487	ensembl_gene_id	A. thaliana	3770487	A. thaliana	AT4G14305	Peroxisomal membrane 22 kDa (Mpv17/PMP22) family protein	GO:0008150 biological_process	0.0	0.0	0.0	0.0	0.0	0.0	0.0	0.0	0.0	0.0	0.0	0.0	0.0	0.0	0.0	0.0	0.0	0.0	0.0	0.0
AT1G20400	838629	ensembl_gene_id	A. thaliana	838629	A. thaliana	AT1G20400	hypothetical protein (DUF1204)	GO:0008150 biological_process	0.0	0.0	0.0	0.0	0.0	0.0	0.0	0.0	0.0	0.0	0.0	0.0	0.0	0.0	0.0	0.0	0.0	0.0	0.0	0.0
AT1G04920	839382	ensembl_gene_id	A. thaliana	839382	A. thaliana	SPS3F	sucrose phosphate synthase 3F	GO:0005986 sucrose biosynthetic process;GO:0046351 disaccharide biosynthetic process;GO:0009312 oligosaccharide biosynthetic process	0.0	0.0	0.0	0.0	0.0	0.0	0.0	0.0	0.0	0.0	0.0	0.0	0.0	0.0	0.0	0.0	0.0	0.0	0.0	0.0
AT4G13575	6240258	ensembl_gene_id	A. thaliana	6240258	A. thaliana	AT4G13575	hypothetical protein	GO:0008150 biological_process	0.0	0.0	0.0	0.0	0.0	0.0	0.0	0.0	0.0	0.0	0.0	0.0	0.0	0.0	0.0	0.0	0.0	0.0	0.0	0.0
AT3G45130	823649	ensembl_gene_id	A. thaliana	823649	A. thaliana	LAS1	lanosterol synthase 1	GO:0016104 triterpenoid biosynthetic process;GO:0006722 triterpenoid metabolic process;GO:0016114 terpenoid biosynthetic process	0.0	0.0	0.0	0.0	0.0	0.0	0.0	0.0	0.0	0.0	0.0	0.0	0.0	0.0	0.0	0.0	0.0	0.0	0.0	0.0
AT2G43000	818902	ensembl_gene_id	A. thaliana	818902	A. thaliana	NAC042	NAC domain containing protein 42	GO:0006561 proline biosynthetic process;GO:0010120 camalexin biosynthetic process;GO:0052317 camalexin metabolic process	0.0	1.0	0.0	0.0	0.0	0.0	0.0	0.0	0.0	0.0	0.0	0.0	1.0	0.0	1.0	0.0	0.0	0.0	0.0	0.0
AT2G38870	818471	ensembl_gene_id	A. thaliana	818471	A. thaliana	AT2G38870	Serine protease inhibitor, potato inhibitor I-type family protein	GO:0009611 response to wounding;GO:0050832 defense response to fungus;GO:0009620 response to fungus	0.0	0.0	1.0	0.0	0.0	0.0	0.0	0.0	0.0	0.0	0.0	0.0	0.0	0.0	0.0	0.0	0.0	0.0	0.0	0.0
AT3G23250	821904	ensembl_gene_id	A. thaliana	821904	A. thaliana	MYB15	myb domain protein 15	GO:0009414 response to water deprivation;GO:0009415 response to water;GO:0009409 response to cold	0.0	0.0	0.0	0.0	0.0	0.0	0.0	0.0	0.0	0.0	0.0	0.0	0.0	1.0	0.0	0.0	0.0	0.0	0.0	0.0
AT1G02940	839479	ensembl_gene_id	A. thaliana	839479	A. thaliana	GSTF5	glutathione S-transferase (class phi) 5	GO:0009407 toxin catabolic process;GO:0009404 toxin metabolic process;GO:0006749 glutathione metabolic process	0.0	1.0	0.0	0.0	0.0	0.0	0.0	0.0	0.0	0.0	0.0	0.0	0.0	0.0	0.0	0.0	0.0	0.0	0.0	0.0
AT5G65170	836641	ensembl_gene_id	A. thaliana	836641	A. thaliana	AT5G65170	VQ motif-containing protein	GO:0008150 biological_process	0.0	0.0	0.0	0.0	0.0	0.0	0.0	0.0	0.0	0.0	0.0	0.0	0.0	0.0	0.0	0.0	0.0	0.0	0.0	0.0
AT3G58070	824976	ensembl_gene_id	A. thaliana	824976	A. thaliana	GIS	C2H2 and C2HC zinc fingers superfamily protein	GO:0010091 trichome branching;GO:0010090 trichome morphogenesis;GO:0010026 trichome differentiation	0.0	0.0	0.0	0.0	0.0	0.0	0.0	1.0	0.0	0.0	0.0	0.0	0.0	0.0	0.0	0.0	0.0	0.0	0.0	0.0
AT3G49120	824073	ensembl_gene_id	A. thaliana	824073	A. thaliana	PRXCB	peroxidase CB	GO:0002221 pattern recognition receptor signaling pathway;GO:0002764 immune response-regulating signaling pathway;GO:0072593 reactive oxygen species metabolic process	0.0	0.0	1.0	0.0	1.0	0.0	0.0	1.0	0.0	0.0	0.0	0.0	0.0	0.0	0.0	0.0	0.0	0.0	0.0	0.0
AT5G44065	6241399	ensembl_gene_id	A. thaliana	6241399	A. thaliana	AT5G44065	hypothetical protein	GO:0008150 biological_process	0.0	0.0	0.0	0.0	0.0	0.0	0.0	0.0	0.0	0.0	0.0	0.0	0.0	0.0	0.0	0.0	0.0	0.0	0.0	0.0
AT3G24927	3768925	ensembl_gene_id	A. thaliana	3768925	A. thaliana	AT3G24927	miscRNA		0.0	0.0	0.0	0.0	0.0	0.0	0.0	0.0	0.0	0.0	0.0	0.0	0.0	0.0	0.0	0.0	0.0	0.0	0.0	0.0
AT1G53625	841798	ensembl_gene_id	A. thaliana	841798	A. thaliana	AT1G53625	hypothetical protein	GO:0008150 biological_process	0.0	0.0	0.0	0.0	0.0	0.0	0.0	0.0	0.0	0.0	0.0	0.0	0.0	0.0	0.0	0.0	0.0	0.0	0.0	0.0
AT5G36907	28721220	ensembl_gene_id	A. thaliana	28721220	A. thaliana	AT5G36907	transmembrane protein	GO:0008150 biological_process	0.0	0.0	0.0	0.0	0.0	0.0	0.0	0.0	0.0	0.0	0.0	0.0	0.0	0.0	0.0	0.0	0.0	0.0	0.0	0.0
AT2G02850	814816	ensembl_gene_id	A. thaliana	814816	A. thaliana	ARPN	plantacyanin	GO:0048653 anther development;GO:0048443 stamen development;GO:0048466 androecium development	0.0	0.0	0.0	0.0	0.0	0.0	0.0	0.0	0.0	0.0	0.0	0.0	0.0	0.0	0.0	0.0	0.0	0.0	0.0	0.0
AT2G43610	818963	ensembl_gene_id	A. thaliana	818963	A. thaliana	AT2G43610	Chitinase family protein	GO:0016998 cell wall macromolecule catabolic process;GO:0044036 cell wall macromolecule metabolic process;GO:0071554 cell wall organization or biogenesis	0.0	0.0	0.0	1.0	0.0	0.0	0.0	0.0	1.0	0.0	0.0	0.0	0.0	0.0	0.0	0.0	0.0	0.0	0.0	0.0
AT4G13180	826932	ensembl_gene_id	A. thaliana	826932	A. thaliana	AT4G13180	NAD(P)-binding Rossmann-fold superfamily protein	GO:0046685 response to arsenic-containing substance;GO:0042221 response to chemical;GO:0050896 response to stimulus	0.0	0.0	0.0	0.0	0.0	0.0	0.0	0.0	0.0	0.0	0.0	0.0	0.0	0.0	0.0	0.0	0.0	0.0	0.0	0.0
AT4G33020	829439	ensembl_gene_id	A. thaliana	829439	A. thaliana	ZIP9	ZIP metal ion transporter family	GO:0071577 zinc ion transmembrane transport;GO:0006829 zinc ion transport;GO:0010043 response to zinc ion	0.0	0.0	0.0	0.0	0.0	0.0	0.0	0.0	0.0	0.0	0.0	0.0	0.0	1.0	0.0	0.0	0.0	0.0	0.0	0.0
AT3G13276	28719268	ensembl_gene_id	A. thaliana	28719268	A. thaliana	AT3G13276	hypothetical protein	GO:0008150 biological_process	0.0	0.0	0.0	0.0	0.0	0.0	0.0	0.0	0.0	0.0	0.0	0.0	0.0	0.0	0.0	0.0	0.0	0.0	0.0	0.0
AT2G06995	28717757	ensembl_gene_id	A. thaliana	28717757	A. thaliana	AT2G06995	ncRNA		0.0	0.0	0.0	0.0	0.0	0.0	0.0	0.0	0.0	0.0	0.0	0.0	0.0	0.0	0.0	0.0	0.0	0.0	0.0	0.0
AT3G04300	819585	ensembl_gene_id	A. thaliana	819585	A. thaliana	AT3G04300	RmlC-like cupins superfamily protein	GO:0008150 biological_process	0.0	0.0	0.0	0.0	0.0	0.0	0.0	0.0	0.0	0.0	0.0	0.0	0.0	0.0	0.0	0.0	0.0	0.0	0.0	0.0
AT1G56240	842077	ensembl_gene_id	A. thaliana	842077	A. thaliana	PP2-B13	phloem protein 2-B13		0.0	0.0	0.0	0.0	0.0	0.0	0.0	0.0	0.0	0.0	0.0	0.0	0.0	0.0	0.0	0.0	0.0	0.0	0.0	0.0
AT5G48570	834913	ensembl_gene_id	A. thaliana	834913	A. thaliana	AT5G48570	FKBP-type peptidyl-prolyl cis-trans isomerase family protein	GO:0070370 cellular heat acclimation;GO:0000413 protein peptidyl-prolyl isomerization;GO:0018208 peptidyl-proline modification	0.0	0.0	0.0	0.0	0.0	0.0	0.0	0.0	0.0	0.0	0.0	0.0	0.0	0.0	0.0	0.0	0.0	0.0	0.0	0.0
AT4G10695	826663	ensembl_gene_id	A. thaliana	826663	A. thaliana	AT4G10695	CDC68-like protein	GO:0008150 biological_process	0.0	0.0	0.0	0.0	0.0	0.0	0.0	0.0	0.0	0.0	0.0	0.0	0.0	0.0	0.0	0.0	0.0	0.0	0.0	0.0
AT4G27480	828857	ensembl_gene_id	A. thaliana	828857	A. thaliana	AT4G27480	Core-2/I-branching beta-1,6-N-acetylglucosaminyltransferase family protein		0.0	0.0	0.0	0.0	0.0	0.0	0.0	0.0	0.0	0.0	0.0	0.0	0.0	0.0	0.0	0.0	0.0	0.0	0.0	0.0
AT5G21050	832229	ensembl_gene_id	A. thaliana	832229	A. thaliana	AT5G21050	hyccin	GO:0072659 protein localization to plasma membrane;GO:1990778 protein localization to cell periphery;GO:0046854 phosphatidylinositol phosphate biosynthetic process	0.0	0.0	0.0	0.0	0.0	0.0	0.0	0.0	0.0	0.0	0.0	0.0	0.0	0.0	0.0	0.0	0.0	0.0	0.0	0.0
AT5G24280	832495	ensembl_gene_id	A. thaliana	832495	A. thaliana	GMI1	gamma-irradiation and mitomycin c induced 1	GO:0000724 double-strand break repair via homologous recombination;GO:0000725 recombinational repair;GO:0006302 double-strand break repair	0.0	0.0	0.0	0.0	0.0	0.0	0.0	0.0	0.0	0.0	0.0	0.0	0.0	0.0	0.0	0.0	0.0	0.0	0.0	0.0
AT1G76960	844031	ensembl_gene_id	A. thaliana	844031	A. thaliana	AT1G76960	transmembrane protein	GO:0008150 biological_process	0.0	0.0	0.0	0.0	0.0	0.0	0.0	0.0	0.0	0.0	0.0	0.0	0.0	0.0	0.0	0.0	0.0	0.0	0.0	0.0
AT5G44572	5008298	ensembl_gene_id	A. thaliana	5008298	A. thaliana	AT5G44572	transmembrane protein	GO:0008150 biological_process	0.0	0.0	0.0	0.0	0.0	0.0	0.0	0.0	0.0	0.0	0.0	0.0	0.0	0.0	0.0	0.0	0.0	0.0	0.0	0.0
AT4G14780	827133	ensembl_gene_id	A. thaliana	827133	A. thaliana	AT4G14780	Protein kinase superfamily protein	GO:0006468 protein phosphorylation;GO:0016310 phosphorylation;GO:0006796 phosphate-containing compound metabolic process	0.0	0.0	0.0	0.0	0.0	0.0	0.0	0.0	0.0	0.0	0.0	0.0	0.0	0.0	0.0	0.0	0.0	0.0	0.0	0.0
AT5G23000	832364	ensembl_gene_id	A. thaliana	832364	A. thaliana	MYB37	myb domain protein 37	GO:0090506 axillary shoot meristem initiation;GO:0010223 secondary shoot formation;GO:0010346 shoot axis formation	0.0	0.0	0.0	0.0	0.0	0.0	0.0	1.0	0.0	0.0	0.0	0.0	0.0	0.0	0.0	0.0	0.0	0.0	0.0	0.0
AT5G06730	830562	ensembl_gene_id	A. thaliana	830562	A. thaliana	AT5G06730	Peroxidase superfamily protein	GO:0006979 response to oxidative stress;GO:0006950 response to stress;GO:0050896 response to stimulus	0.0	0.0	0.0	0.0	1.0	0.0	0.0	0.0	0.0	0.0	0.0	0.0	0.0	0.0	0.0	0.0	0.0	0.0	0.0	0.0
AT5G57123	835817	ensembl_gene_id	A. thaliana	835817	A. thaliana	AT5G57123	hypothetical protein	GO:0008150 biological_process	0.0	0.0	0.0	0.0	0.0	0.0	0.0	0.0	0.0	0.0	0.0	0.0	0.0	0.0	0.0	0.0	0.0	0.0	0.0	0.0
AT1G30720	839952	ensembl_gene_id	A. thaliana	839952	A. thaliana	AT1G30720	FAD-binding Berberine family protein	GO:0071456 cellular response to hypoxia;GO:0036294 cellular response to decreased oxygen levels;GO:0071453 cellular response to oxygen levels	1.0	0.0	0.0	0.0	0.0	0.0	0.0	0.0	0.0	0.0	0.0	0.0	0.0	0.0	0.0	0.0	0.0	0.0	0.0	0.0
AT1G65510	842863	ensembl_gene_id	A. thaliana	842863	A. thaliana	AT1G65510	transmembrane protein	GO:0009751 response to salicylic acid;GO:0014070 response to organic cyclic compound;GO:1901700 response to oxygen-containing compound	0.0	0.0	0.0	0.0	0.0	0.0	0.0	0.0	0.0	0.0	0.0	0.0	0.0	0.0	0.0	1.0	0.0	0.0	0.0	0.0
AT5G25180	832589	ensembl_gene_id	A. thaliana	832589	A. thaliana	CYP71B14	cytochrome P450, family 71, subfamily B, polypeptide 14		0.0	0.0	0.0	0.0	0.0	0.0	0.0	0.0	0.0	0.0	0.0	0.0	0.0	0.0	0.0	0.0	0.0	0.0	0.0	0.0
AT5G43290	834347	ensembl_gene_id	A. thaliana	834347	A. thaliana	WRKY49	WRKY DNA-binding protein 49	GO:0006355 regulation of transcription, DNA-templated;GO:1903506 regulation of nucleic acid-templated transcription;GO:2001141 regulation of RNA biosynthetic process	0.0	0.0	0.0	0.0	0.0	0.0	0.0	0.0	0.0	0.0	0.0	0.0	0.0	0.0	0.0	0.0	0.0	0.0	0.0	0.0
AT3G16150	820860	ensembl_gene_id	A. thaliana	820860	A. thaliana	ASPGB1	N-terminal nucleophile aminohydrolases (Ntn hydrolases) superfamily protein	GO:0016540 protein autoprocessing;GO:0016485 protein processing;GO:0051604 protein maturation	0.0	0.0	0.0	0.0	0.0	0.0	0.0	0.0	0.0	0.0	0.0	0.0	0.0	0.0	0.0	0.0	0.0	0.0	0.0	0.0
AT1G09297	28717048	ensembl_gene_id	A. thaliana	28717048	A. thaliana	AT1G09297	ncRNA		0.0	0.0	0.0	0.0	0.0	0.0	0.0	0.0	0.0	0.0	0.0	0.0	0.0	0.0	0.0	0.0	0.0	0.0	0.0	0.0
AT4G21680	828255	ensembl_gene_id	A. thaliana	828255	A. thaliana	NRT1.8	NITRATE TRANSPORTER 1.8	GO:0010167 response to nitrate;GO:0046686 response to cadmium ion;GO:1901698 response to nitrogen compound	0.0	0.0	0.0	0.0	0.0	0.0	0.0	0.0	0.0	0.0	0.0	0.0	0.0	1.0	0.0	0.0	0.0	0.0	0.0	0.0
AT1G44608	841034	ensembl_gene_id	A. thaliana	841034	A. thaliana	AT1G44608	hypothetical protein	GO:0008150 biological_process	0.0	0.0	0.0	0.0	0.0	0.0	0.0	0.0	0.0	0.0	0.0	0.0	0.0	0.0	0.0	0.0	0.0	0.0	0.0	0.0
AT3G10930	820264	ensembl_gene_id	A. thaliana	820264	A. thaliana	AT3G10930	hypothetical protein	GO:1902883 negative regulation of response to oxidative stress;GO:1902882 regulation of response to oxidative stress;GO:0042542 response to hydrogen peroxide	0.0	0.0	1.0	0.0	1.0	0.0	0.0	0.0	0.0	0.0	0.0	0.0	0.0	1.0	0.0	0.0	0.0	0.0	0.0	0.0
AT3G13437	5007997	ensembl_gene_id	A. thaliana	5007997	A. thaliana	AT3G13437	transmembrane protein	GO:0050832 defense response to fungus;GO:0009620 response to fungus;GO:0009414 response to water deprivation	0.0	0.0	1.0	0.0	0.0	0.0	0.0	0.0	0.0	0.0	0.0	0.0	0.0	1.0	0.0	0.0	0.0	0.0	0.0	0.0
AT4G28390	828955	ensembl_gene_id	A. thaliana	828955	A. thaliana	AAC3	ADP/ATP carrier 3	GO:0140021 mitochondrial ADP transmembrane transport;GO:1990544 mitochondrial ATP transmembrane transport;GO:0072530 purine-containing compound transmembrane transport	0.0	0.0	0.0	0.0	0.0	0.0	0.0	0.0	0.0	0.0	0.0	0.0	0.0	0.0	0.0	0.0	0.0	0.0	0.0	0.0
AT5G56540	835755	ensembl_gene_id	A. thaliana	835755	A. thaliana	AGP14	arabinogalactan protein 14	GO:0048767 root hair elongation;GO:0080147 root hair cell development;GO:0048764 trichoblast maturation	0.0	0.0	0.0	0.0	0.0	0.0	0.0	1.0	0.0	0.0	0.0	0.0	0.0	0.0	0.0	0.0	0.0	0.0	0.0	0.0
AT2G15220	816011	ensembl_gene_id	A. thaliana	816011	A. thaliana	AT2G15220	Plant basic secretory protein (BSP) family protein		0.0	0.0	0.0	0.0	0.0	0.0	0.0	0.0	0.0	0.0	0.0	0.0	0.0	0.0	0.0	0.0	0.0	0.0	0.0	0.0
AT3G46280	823773	ensembl_gene_id	A. thaliana	823773	A. thaliana	AT3G46280	kinase-like protein		0.0	0.0	0.0	0.0	0.0	0.0	0.0	0.0	0.0	0.0	0.0	0.0	0.0	0.0	0.0	0.0	0.0	0.0	0.0	0.0
AT5G11140	830982	ensembl_gene_id	A. thaliana	830982	A. thaliana	AT5G11140	phospholipase-like protein (PEARLI 4) family protein		0.0	0.0	0.0	0.0	0.0	0.0	0.0	0.0	0.0	0.0	0.0	0.0	0.0	0.0	0.0	0.0	0.0	0.0	0.0	0.0
AT5G34868	3771221	ensembl_gene_id	A. thaliana	3771221	A. thaliana	AT5G34868	hypothetical protein		0.0	0.0	0.0	0.0	0.0	0.0	0.0	0.0	0.0	0.0	0.0	0.0	0.0	0.0	0.0	0.0	0.0	0.0	0.0	0.0
AT1G05347	28716296	ensembl_gene_id	A. thaliana	28716296	A. thaliana	AT1G05347	ncRNA		0.0	0.0	0.0	0.0	0.0	0.0	0.0	0.0	0.0	0.0	0.0	0.0	0.0	0.0	0.0	0.0	0.0	0.0	0.0	0.0
AT1G26410	839183	ensembl_gene_id	A. thaliana	839183	A. thaliana	AT1G26410	FAD-binding Berberine family protein	GO:0071456 cellular response to hypoxia;GO:0036294 cellular response to decreased oxygen levels;GO:0071453 cellular response to oxygen levels	1.0	0.0	0.0	0.0	0.0	0.0	0.0	0.0	0.0	0.0	0.0	0.0	0.0	0.0	0.0	0.0	0.0	0.0	0.0	0.0
AT5G02260	831736	ensembl_gene_id	A. thaliana	831736	A. thaliana	EXPA9	expansin A9	GO:0009828 plant-type cell wall loosening;GO:0009827 plant-type cell wall modification;GO:0009664 plant-type cell wall organization	0.0	0.0	0.0	1.0	0.0	0.0	0.0	1.0	0.0	0.0	0.0	0.0	0.0	0.0	0.0	0.0	0.0	0.0	0.0	0.0
AT2G04040	814938	ensembl_gene_id	A. thaliana	814938	A. thaliana	DTX1	MATE efflux family protein	GO:0015691 cadmium ion transport;GO:0051238 sequestering of metal ion;GO:0046618 xenobiotic export	0.0	1.0	0.0	0.0	0.0	0.0	1.0	0.0	0.0	0.0	0.0	0.0	0.0	0.0	0.0	0.0	0.0	0.0	0.0	0.0
AT5G25450	832619	ensembl_gene_id	A. thaliana	832619	A. thaliana	AT5G25450	Cytochrome bd ubiquinol oxidase, 14kDa subunit	GO:0006122 mitochondrial electron transport, ubiquinol to cytochrome c;GO:0019646 aerobic electron transport chain;GO:0042775 mitochondrial ATP synthesis coupled electron transport	0.0	0.0	0.0	0.0	0.0	0.0	0.0	0.0	0.0	0.0	0.0	0.0	0.0	0.0	0.0	0.0	0.0	0.0	0.0	0.0
AT3G14620	820690	ensembl_gene_id	A. thaliana	820690	A. thaliana	CYP72A8	cytochrome P450, family 72, subfamily A, polypeptide 8	GO:0007623 circadian rhythm;GO:0048511 rhythmic process;GO:0008150 biological_process	0.0	0.0	0.0	0.0	0.0	0.0	0.0	0.0	0.0	0.0	0.0	0.0	0.0	0.0	0.0	0.0	0.0	0.0	0.0	0.0
AT2G24535	28718299	ensembl_gene_id	A. thaliana	28718299	A. thaliana	AT2G24535	hypothetical protein		0.0	0.0	0.0	0.0	0.0	0.0	0.0	0.0	0.0	0.0	0.0	0.0	0.0	0.0	0.0	0.0	0.0	0.0	0.0	0.0
AT4G21920	828281	ensembl_gene_id	A. thaliana	828281	A. thaliana	AT4G21920	hypothetical protein		0.0	0.0	0.0	0.0	0.0	0.0	0.0	0.0	0.0	0.0	0.0	0.0	0.0	0.0	0.0	0.0	0.0	0.0	0.0	0.0
AT4G00250	828046	ensembl_gene_id	A. thaliana	828046	A. thaliana	AT4G00250	DNA-binding storekeeper protein-related transcriptional regulator	GO:0071333 cellular response to glucose stimulus;GO:0071326 cellular response to monosaccharide stimulus;GO:0071331 cellular response to hexose stimulus	0.0	0.0	0.0	0.0	0.0	0.0	0.0	0.0	0.0	0.0	0.0	0.0	0.0	0.0	0.0	0.0	0.0	0.0	0.0	0.0
AT4G06835	28719823	ensembl_gene_id	A. thaliana	28719823	A. thaliana	AT4G06835	ncRNA		0.0	0.0	0.0	0.0	0.0	0.0	0.0	0.0	0.0	0.0	0.0	0.0	0.0	0.0	0.0	0.0	0.0	0.0	0.0	0.0
AT3G28540	822484	ensembl_gene_id	A. thaliana	822484	A. thaliana	AT3G28540	P-loop containing nucleoside triphosphate hydrolases superfamily protein		0.0	0.0	0.0	0.0	0.0	0.0	0.0	0.0	0.0	0.0	0.0	0.0	0.0	0.0	0.0	0.0	0.0	0.0	0.0	0.0
AT1G21120	838708	ensembl_gene_id	A. thaliana	838708	A. thaliana	IGMT2	O-methyltransferase family protein	GO:0042343 indole glucosinolate metabolic process;GO:1990110 callus formation;GO:0042060 wound healing	0.0	1.0	0.0	0.0	0.0	0.0	0.0	0.0	0.0	1.0	0.0	0.0	1.0	0.0	0.0	0.0	0.0	0.0	0.0	0.0
AT5G47810	834832	ensembl_gene_id	A. thaliana	834832	A. thaliana	PFK2	phosphofructokinase 2	GO:0006002 fructose 6-phosphate metabolic process;GO:0006096 glycolytic process;GO:0006757 ATP generation from ADP	0.0	0.0	0.0	0.0	0.0	0.0	0.0	0.0	0.0	0.0	0.0	0.0	0.0	0.0	0.0	0.0	0.0	0.0	0.0	0.0
AT1G49700	841393	ensembl_gene_id	A. thaliana	841393	A. thaliana	AT1G49700	Plant protein 1589 of unknown function	GO:0008150 biological_process	0.0	0.0	0.0	0.0	0.0	0.0	0.0	0.0	0.0	0.0	0.0	0.0	0.0	0.0	0.0	0.0	0.0	0.0	0.0	0.0
AT2G29420	817491	ensembl_gene_id	A. thaliana	817491	A. thaliana	GSTU7	glutathione S-transferase tau 7	GO:0009407 toxin catabolic process;GO:0009404 toxin metabolic process;GO:0006749 glutathione metabolic process	0.0	1.0	0.0	0.0	0.0	0.0	0.0	0.0	0.0	0.0	0.0	0.0	0.0	0.0	0.0	1.0	0.0	0.0	0.0	0.0
AT3G06435	28718918	ensembl_gene_id	A. thaliana	28718918	A. thaliana	AT3G06435	Expressed protein	GO:0071456 cellular response to hypoxia;GO:0036294 cellular response to decreased oxygen levels;GO:0071453 cellular response to oxygen levels	1.0	0.0	0.0	0.0	0.0	0.0	0.0	0.0	0.0	0.0	0.0	0.0	0.0	0.0	0.0	0.0	0.0	0.0	0.0	0.0
AT1G24095	10723023	ensembl_gene_id	A. thaliana	10723023	A. thaliana	AT1G24095	Putative thiol-disulfide oxidoreductase DCC	GO:0008150 biological_process	0.0	0.0	0.0	0.0	0.0	0.0	0.0	0.0	0.0	0.0	0.0	0.0	0.0	0.0	0.0	0.0	0.0	0.0	0.0	0.0
AT4G18253	28720145	ensembl_gene_id	A. thaliana	28720145	A. thaliana	AT4G18253	receptor Serine/Threonine kinase-like protein		0.0	0.0	0.0	0.0	0.0	0.0	0.0	0.0	0.0	0.0	0.0	0.0	0.0	0.0	0.0	0.0	0.0	0.0	0.0	0.0
AT3G02840	821225	ensembl_gene_id	A. thaliana	821225	A. thaliana	AT3G02840	ARM repeat superfamily protein	GO:0010193 response to ozone;GO:0000302 response to reactive oxygen species;GO:0006979 response to oxidative stress	0.0	0.0	0.0	0.0	1.0	0.0	0.0	0.0	0.0	0.0	0.0	0.0	0.0	1.0	0.0	0.0	0.0	0.0	0.0	0.0
AT1G74310	843771	ensembl_gene_id	A. thaliana	843771	A. thaliana	HSP101	heat shock protein 101	GO:0043335 protein unfolding;GO:0045727 positive regulation of translation;GO:0034250 positive regulation of cellular amide metabolic process	1.0	0.0	0.0	0.0	0.0	0.0	0.0	0.0	0.0	0.0	0.0	0.0	0.0	0.0	0.0	0.0	0.0	0.0	0.0	0.0
AT5G18170	831935	ensembl_gene_id	A. thaliana	831935	A. thaliana	GDH1	glutamate dehydrogenase 1	GO:0006538 glutamate catabolic process;GO:0043649 dicarboxylic acid catabolic process;GO:0009065 glutamine family amino acid catabolic process	0.0	0.0	0.0	0.0	0.0	0.0	0.0	0.0	0.0	0.0	0.0	0.0	0.0	0.0	0.0	0.0	0.0	0.0	0.0	0.0
AT1G11100	837651	ensembl_gene_id	A. thaliana	837651	A. thaliana	AT1G11100	SNF2 domain-containing protein / helicase domain-containing protein / zinc finger protein-like protein		0.0	0.0	0.0	0.0	0.0	0.0	0.0	0.0	0.0	0.0	0.0	0.0	0.0	0.0	0.0	0.0	0.0	0.0	0.0	0.0
AT1G02920	839295	ensembl_gene_id	A. thaliana	839295	A. thaliana	GSTF7	glutathione S-transferase 7	GO:0009407 toxin catabolic process;GO:0009404 toxin metabolic process;GO:0046686 response to cadmium ion	0.0	1.0	1.0	0.0	0.0	0.0	0.0	0.0	0.0	0.0	0.0	0.0	0.0	1.0	0.0	0.0	0.0	0.0	0.0	0.0
AT4G36925	829846	ensembl_gene_id	A. thaliana	829846	A. thaliana	AT4G36925	transmembrane protein	GO:0008150 biological_process	0.0	0.0	0.0	0.0	0.0	0.0	0.0	0.0	0.0	0.0	0.0	0.0	0.0	0.0	0.0	0.0	0.0	0.0	0.0	0.0
AT2G04500	814991	ensembl_gene_id	A. thaliana	814991	A. thaliana	AT2G04500	Cysteine/Histidine-rich C1 domain family protein		0.0	0.0	0.0	0.0	0.0	0.0	0.0	0.0	0.0	0.0	0.0	0.0	0.0	0.0	0.0	0.0	0.0	0.0	0.0	0.0
AT3G50560	824220	ensembl_gene_id	A. thaliana	824220	A. thaliana	AT3G50560	NAD(P)-binding Rossmann-fold superfamily protein		0.0	0.0	0.0	0.0	0.0	0.0	0.0	0.0	0.0	0.0	0.0	0.0	0.0	0.0	0.0	0.0	0.0	0.0	0.0	0.0
AT4G02660	828210	ensembl_gene_id	A. thaliana	828210	A. thaliana	AT4G02660	Beige/BEACH and WD40 domain-containing protein	GO:0007033 vacuole organization;GO:0006996 organelle organization;GO:0016043 cellular component organization	0.0	0.0	0.0	0.0	0.0	0.0	0.0	0.0	0.0	0.0	0.0	0.0	0.0	0.0	0.0	0.0	0.0	0.0	0.0	0.0
AT3G13790	820591	ensembl_gene_id	A. thaliana	820591	A. thaliana	ATBFRUCT1	Glycosyl hydrolases family 32 protein	GO:0009611 response to wounding;GO:0050832 defense response to fungus;GO:0009620 response to fungus	0.0	0.0	1.0	0.0	0.0	0.0	0.0	0.0	0.0	0.0	0.0	0.0	0.0	0.0	0.0	0.0	0.0	0.0	0.0	0.0
AT3G19663	28719292	ensembl_gene_id	A. thaliana	28719292	A. thaliana	AT3G19663	hypothetical protein		0.0	0.0	0.0	0.0	0.0	0.0	0.0	0.0	0.0	0.0	0.0	0.0	0.0	0.0	0.0	0.0	0.0	0.0	0.0	0.0
AT1G51920	841620	ensembl_gene_id	A. thaliana	841620	A. thaliana	AT1G51920	transmembrane protein	GO:0008150 biological_process	0.0	0.0	0.0	0.0	0.0	0.0	0.0	0.0	0.0	0.0	0.0	0.0	0.0	0.0	0.0	0.0	0.0	0.0	0.0	0.0
AT1G14200	837980	ensembl_gene_id	A. thaliana	837980	A. thaliana	AT1G14200	RING/U-box superfamily protein	GO:0071456 cellular response to hypoxia;GO:0036294 cellular response to decreased oxygen levels;GO:0071453 cellular response to oxygen levels	1.0	0.0	1.0	0.0	0.0	0.0	0.0	0.0	0.0	0.0	0.0	0.0	0.0	0.0	0.0	0.0	0.0	0.0	0.0	0.0
AT4G23320	828431	ensembl_gene_id	A. thaliana	828431	A. thaliana	CRK24	cysteine-rich RLK (RECEPTOR-like protein kinase) 24	GO:0006468 protein phosphorylation;GO:0016310 phosphorylation;GO:0006796 phosphate-containing compound metabolic process	0.0	0.0	0.0	0.0	0.0	0.0	0.0	0.0	0.0	0.0	0.0	0.0	0.0	0.0	0.0	0.0	0.0	0.0	0.0	0.0
AT1G49475	841371	ensembl_gene_id	A. thaliana	841371	A. thaliana	AT1G49475	AP2/B3-like transcriptional factor family protein		0.0	0.0	0.0	0.0	0.0	0.0	0.0	0.0	0.0	0.0	0.0	0.0	0.0	0.0	0.0	0.0	0.0	0.0	0.0	0.0
AT1G21110	838707	ensembl_gene_id	A. thaliana	838707	A. thaliana	IGMT3	O-methyltransferase family protein	GO:1990110 callus formation;GO:0042060 wound healing;GO:0032259 methylation	0.0	0.0	0.0	0.0	0.0	0.0	0.0	0.0	0.0	1.0	0.0	0.0	0.0	0.0	0.0	0.0	0.0	0.0	0.0	0.0
AT5G59720	836093	ensembl_gene_id	A. thaliana	836093	A. thaliana	HSP18.2	heat shock protein 18.2	GO:0051259 protein complex oligomerization;GO:0010286 heat acclimation;GO:0042542 response to hydrogen peroxide	0.0	0.0	0.0	0.0	1.0	0.0	0.0	0.0	0.0	0.0	0.0	0.0	0.0	1.0	0.0	0.0	0.0	0.0	0.0	0.0
AT3G22060	821768	ensembl_gene_id	A. thaliana	821768	A. thaliana	AT3G22060	Receptor-like protein kinase-related family protein	GO:0009737 response to abscisic acid;GO:0097305 response to alcohol;GO:0033993 response to lipid	0.0	0.0	0.0	0.0	0.0	0.0	0.0	0.0	0.0	0.0	0.0	0.0	0.0	0.0	0.0	0.0	0.0	0.0	0.0	0.0
AT2G45360	819144	ensembl_gene_id	A. thaliana	819144	A. thaliana	AT2G45360	ankyrin repeat/KH domain protein (DUF1442)	GO:0008150 biological_process	0.0	0.0	0.0	0.0	0.0	0.0	0.0	0.0	0.0	0.0	0.0	0.0	0.0	0.0	0.0	0.0	0.0	0.0	0.0	0.0
AT1G61750	842472	ensembl_gene_id	A. thaliana	842472	A. thaliana	AT1G61750	Receptor-like protein kinase-related family protein	GO:0008150 biological_process	0.0	0.0	0.0	0.0	0.0	0.0	0.0	0.0	0.0	0.0	0.0	0.0	0.0	0.0	0.0	0.0	0.0	0.0	0.0	0.0
AT3G48660	824026	ensembl_gene_id	A. thaliana	824026	A. thaliana	AT3G48660	transmembrane protein, putative (DUF 3339)	GO:0008150 biological_process	0.0	0.0	0.0	0.0	0.0	0.0	0.0	0.0	0.0	0.0	0.0	0.0	0.0	0.0	0.0	0.0	0.0	0.0	0.0	0.0
AT1G61740	842471	ensembl_gene_id	A. thaliana	842471	A. thaliana	AT1G61740	Sulfite exporter TauE/SafE family protein	GO:0016567 protein ubiquitination;GO:0032446 protein modification by small protein conjugation;GO:0070647 protein modification by small protein conjugation or removal	0.0	0.0	0.0	0.0	0.0	0.0	0.0	0.0	0.0	0.0	0.0	0.0	0.0	0.0	0.0	0.0	0.0	0.0	0.0	0.0
AT3G18250	821353	ensembl_gene_id	A. thaliana	821353	A. thaliana	AT3G18250	Putative membrane lipoprotein	GO:0008150 biological_process	0.0	0.0	0.0	0.0	0.0	0.0	0.0	0.0	0.0	0.0	0.0	0.0	0.0	0.0	0.0	0.0	0.0	0.0	0.0	0.0
AT1G51820	841609	ensembl_gene_id	A. thaliana	841609	A. thaliana	AT1G51820	Leucine-rich repeat protein kinase family protein	GO:0006468 protein phosphorylation;GO:0016310 phosphorylation;GO:0006796 phosphate-containing compound metabolic process	0.0	0.0	0.0	0.0	0.0	0.0	0.0	0.0	0.0	0.0	0.0	0.0	0.0	0.0	0.0	0.0	0.0	0.0	0.0	0.0
AT2G41150	818714	ensembl_gene_id	A. thaliana	818714	A. thaliana	AT2G41150	plant/protein	GO:0008150 biological_process	0.0	0.0	0.0	0.0	0.0	0.0	0.0	0.0	0.0	0.0	0.0	0.0	0.0	0.0	0.0	0.0	0.0	0.0	0.0	0.0
AT1G19380	838521	ensembl_gene_id	A. thaliana	838521	A. thaliana	AT1G19380	sugar, putative (DUF1195)	GO:0008150 biological_process	0.0	0.0	0.0	0.0	0.0	0.0	0.0	0.0	0.0	0.0	0.0	0.0	0.0	0.0	0.0	0.0	0.0	0.0	0.0	0.0
AT2G18980	816415	ensembl_gene_id	A. thaliana	816415	A. thaliana	AT2G18980	Peroxidase superfamily protein	GO:0006979 response to oxidative stress;GO:0006950 response to stress;GO:0050896 response to stimulus	0.0	0.0	0.0	0.0	1.0	0.0	0.0	0.0	0.0	0.0	0.0	0.0	0.0	0.0	0.0	0.0	0.0	0.0	0.0	0.0
AT5G19230	832043	ensembl_gene_id	A. thaliana	832043	A. thaliana	AT5G19230	Glycoprotein membrane precursor GPI-anchored	GO:0071456 cellular response to hypoxia;GO:0036294 cellular response to decreased oxygen levels;GO:0071453 cellular response to oxygen levels	1.0	0.0	0.0	0.0	0.0	0.0	0.0	0.0	0.0	0.0	0.0	0.0	0.0	0.0	0.0	0.0	0.0	0.0	0.0	0.0
AT1G72070	843538	ensembl_gene_id	A. thaliana	843538	A. thaliana	AT1G72070	Chaperone DnaJ-domain superfamily protein		0.0	0.0	0.0	0.0	0.0	0.0	0.0	0.0	0.0	0.0	0.0	0.0	0.0	0.0	0.0	0.0	0.0	0.0	0.0	0.0
AT1G02650	837951	ensembl_gene_id	A. thaliana	837951	A. thaliana	AT1G02650	Tetratricopeptide repeat (TPR)-like superfamily protein		0.0	0.0	0.0	0.0	0.0	0.0	0.0	0.0	0.0	0.0	0.0	0.0	0.0	0.0	0.0	0.0	0.0	0.0	0.0	0.0
AT4G12350	826844	ensembl_gene_id	A. thaliana	826844	A. thaliana	MYB42	myb domain protein 42	GO:0009094 L-phenylalanine biosynthetic process;GO:1902223 erythrose 4-phosphate/phosphoenolpyruvate family amino acid biosynthetic process;GO:0009095 aromatic amino acid family biosynthetic process, prephenate pathway	0.0	0.0	0.0	0.0	0.0	0.0	0.0	0.0	0.0	0.0	0.0	0.0	0.0	0.0	0.0	0.0	0.0	0.0	0.0	0.0
AT1G12780	837834	ensembl_gene_id	A. thaliana	837834	A. thaliana	UGE1	UDP-D-glucose/UDP-D-galactose 4-epimerase 1	GO:0046369 galactose biosynthetic process;GO:0033358 UDP-L-arabinose biosynthetic process;GO:0045226 extracellular polysaccharide biosynthetic process	0.0	0.0	0.0	1.0	0.0	0.0	0.0	0.0	0.0	0.0	0.0	0.0	0.0	0.0	0.0	0.0	0.0	0.0	0.0	0.0
AT1G59265	3767569	ensembl_gene_id	A. thaliana	3767569	A. thaliana	AT1G59265	hypothetical protein		0.0	0.0	0.0	0.0	0.0	0.0	0.0	0.0	0.0	0.0	0.0	0.0	0.0	0.0	0.0	0.0	0.0	0.0	0.0	0.0
AT2G39530	818538	ensembl_gene_id	A. thaliana	818538	A. thaliana	AT2G39530	Uncharacterized protein family (UPF0497)		0.0	0.0	0.0	0.0	0.0	0.0	0.0	0.0	0.0	0.0	0.0	0.0	0.0	0.0	0.0	0.0	0.0	0.0	0.0	0.0
AT2G02010	814732	ensembl_gene_id	A. thaliana	814732	A. thaliana	GAD4	glutamate decarboxylase 4	GO:0006538 glutamate catabolic process;GO:0043649 dicarboxylic acid catabolic process;GO:0009065 glutamine family amino acid catabolic process	0.0	0.0	0.0	0.0	0.0	0.0	0.0	0.0	0.0	0.0	0.0	0.0	0.0	0.0	0.0	0.0	0.0	0.0	0.0	0.0
AT4G02330	828064	ensembl_gene_id	A. thaliana	828064	A. thaliana	ATPMEPCRB	Plant invertase/pectin methylesterase inhibitor superfamily	GO:0009741 response to brassinosteroid;GO:0045490 pectin catabolic process;GO:0000272 polysaccharide catabolic process	0.0	0.0	1.0	1.0	0.0	0.0	0.0	0.0	0.0	0.0	0.0	0.0	0.0	0.0	0.0	0.0	0.0	1.0	0.0	0.0
AT1G26420	839184	ensembl_gene_id	A. thaliana	839184	A. thaliana	AT1G26420	FAD-binding Berberine family protein		0.0	0.0	0.0	0.0	0.0	0.0	0.0	0.0	0.0	0.0	0.0	0.0	0.0	0.0	0.0	0.0	0.0	0.0	0.0	0.0
AT5G25830	832652	ensembl_gene_id	A. thaliana	832652	A. thaliana	GATA12	GATA transcription factor 12	GO:1905177 tracheary element differentiation;GO:0007623 circadian rhythm;GO:0048511 rhythmic process	0.0	0.0	0.0	0.0	0.0	0.0	0.0	0.0	0.0	0.0	0.0	0.0	0.0	0.0	0.0	0.0	0.0	0.0	0.0	0.0
AT1G74670	843806	ensembl_gene_id	A. thaliana	843806	A. thaliana	GASA6	Gibberellin-regulated family protein	GO:0009750 response to fructose;GO:0009740 gibberellic acid mediated signaling pathway;GO:0010476 gibberellin mediated signaling pathway	0.0	0.0	0.0	0.0	0.0	0.0	0.0	0.0	0.0	0.0	0.0	0.0	0.0	0.0	0.0	0.0	0.0	0.0	0.0	0.0
AT4G22460	828341	ensembl_gene_id	A. thaliana	828341	A. thaliana	AT4G22460	Bifunctional inhibitor/lipid-transfer protein/seed storage 2S albumin superfamily protein	GO:0008150 biological_process	0.0	0.0	0.0	0.0	0.0	0.0	0.0	0.0	0.0	0.0	0.0	0.0	0.0	0.0	0.0	0.0	0.0	0.0	0.0	0.0
AT1G13520	837912	ensembl_gene_id	A. thaliana	837912	A. thaliana	AT1G13520	hypothetical protein (DUF1262)		0.0	0.0	0.0	0.0	0.0	0.0	0.0	0.0	0.0	0.0	0.0	0.0	0.0	0.0	0.0	0.0	0.0	0.0	0.0	0.0
AT2G35310	818098	ensembl_gene_id	A. thaliana	818098	A. thaliana	AT2G35310	Transcriptional factor B3 family protein		0.0	0.0	0.0	0.0	0.0	0.0	0.0	0.0	0.0	0.0	0.0	0.0	0.0	0.0	0.0	0.0	0.0	0.0	0.0	0.0
AT5G49080	834967	ensembl_gene_id	A. thaliana	834967	A. thaliana	EXT11	hypothetical protein		0.0	0.0	0.0	0.0	0.0	0.0	0.0	0.0	0.0	0.0	0.0	0.0	0.0	0.0	0.0	0.0	0.0	0.0	0.0	0.0
AT5G56870	835789	ensembl_gene_id	A. thaliana	835789	A. thaliana	BGAL4	beta-galactosidase 4	GO:0005975 carbohydrate metabolic process;GO:0044238 primary metabolic process;GO:0071704 organic substance metabolic process	0.0	0.0	0.0	0.0	0.0	0.0	0.0	0.0	0.0	0.0	0.0	0.0	0.0	0.0	0.0	0.0	0.0	0.0	0.0	0.0
AT1G79680	844307	ensembl_gene_id	A. thaliana	844307	A. thaliana	WAKL10	WALL ASSOCIATED KINASE (WAK)-LIKE 10	GO:0007166 cell surface receptor signaling pathway;GO:0009751 response to salicylic acid;GO:0014070 response to organic cyclic compound	0.0	0.0	1.0	0.0	0.0	0.0	0.0	0.0	0.0	0.0	0.0	0.0	0.0	0.0	0.0	1.0	0.0	0.0	0.0	0.0
AT5G06845	28720842	ensembl_gene_id	A. thaliana	28720842	A. thaliana	AT5G06845	ncRNA		0.0	0.0	0.0	0.0	0.0	0.0	0.0	0.0	0.0	0.0	0.0	0.0	0.0	0.0	0.0	0.0	0.0	0.0	0.0	0.0
AT5G44574	5008299	ensembl_gene_id	A. thaliana	5008299	A. thaliana	AT5G44574	transmembrane protein	GO:0008150 biological_process	0.0	0.0	0.0	0.0	0.0	0.0	0.0	0.0	0.0	0.0	0.0	0.0	0.0	0.0	0.0	0.0	0.0	0.0	0.0	0.0
AT3G07675	28719016	ensembl_gene_id	A. thaliana	28719016	A. thaliana	AT3G07675	ncRNA		0.0	0.0	0.0	0.0	0.0	0.0	0.0	0.0	0.0	0.0	0.0	0.0	0.0	0.0	0.0	0.0	0.0	0.0	0.0	0.0
AT4G33070	829444	ensembl_gene_id	A. thaliana	829444	A. thaliana	AT4G33070	Thiamine pyrophosphate dependent pyruvate decarboxylase family protein	GO:0034059 response to anoxia;GO:0071456 cellular response to hypoxia;GO:0036294 cellular response to decreased oxygen levels	1.0	0.0	0.0	0.0	0.0	0.0	0.0	0.0	0.0	0.0	0.0	0.0	0.0	0.0	0.0	0.0	0.0	0.0	0.0	0.0
AT4G28270	828942	ensembl_gene_id	A. thaliana	828942	A. thaliana	RMA2	RING membrane-anchor 2	GO:0071712 ER-associated misfolded protein catabolic process;GO:0071218 cellular response to misfolded protein;GO:0051788 response to misfolded protein	0.0	0.0	0.0	0.0	0.0	0.0	0.0	0.0	0.0	0.0	0.0	0.0	0.0	0.0	0.0	0.0	0.0	0.0	0.0	0.0
AT5G50560	835124	ensembl_gene_id	A. thaliana	835124	A. thaliana	AT5G50560	transmembrane protein, putative (DUF 3339)	GO:0008150 biological_process	0.0	0.0	0.0	0.0	0.0	0.0	0.0	0.0	0.0	0.0	0.0	0.0	0.0	0.0	0.0	0.0	0.0	0.0	0.0	0.0
AT5G50660	28721261	ensembl_gene_id	A. thaliana	28721261	A. thaliana	AT5G50660	transmembrane protein, putative (DUF 3339)	GO:0008150 biological_process	0.0	0.0	0.0	0.0	0.0	0.0	0.0	0.0	0.0	0.0	0.0	0.0	0.0	0.0	0.0	0.0	0.0	0.0	0.0	0.0
AT3G02240	820386	ensembl_gene_id	A. thaliana	820386	A. thaliana	RGF7	root meristem growth factor-like protein	GO:0009786 regulation of asymmetric cell division;GO:2000023 regulation of lateral root development;GO:0008284 positive regulation of cell population proliferation	0.0	0.0	0.0	0.0	0.0	1.0	0.0	1.0	0.0	0.0	0.0	0.0	0.0	0.0	0.0	0.0	0.0	0.0	0.0	0.0
AT4G22020	3770103	ensembl_gene_id	A. thaliana	3770103	A. thaliana	AT4G22020	miscRNA		0.0	0.0	0.0	0.0	0.0	0.0	0.0	0.0	0.0	0.0	0.0	0.0	0.0	0.0	0.0	0.0	0.0	0.0	0.0	0.0
AT1G02930	839515	ensembl_gene_id	A. thaliana	839515	A. thaliana	GSTF6	glutathione S-transferase 6	GO:0009407 toxin catabolic process;GO:0009404 toxin metabolic process;GO:0046686 response to cadmium ion	0.0	1.0	0.0	0.0	1.0	0.0	0.0	0.0	0.0	0.0	0.0	0.0	0.0	1.0	0.0	0.0	0.0	0.0	0.0	0.0
AT5G18065	831535	ensembl_gene_id	A. thaliana	831535	A. thaliana	AT5G18065	target of trans acting-siR480/255 protein		0.0	0.0	0.0	0.0	0.0	0.0	0.0	0.0	0.0	0.0	0.0	0.0	0.0	0.0	0.0	0.0	0.0	0.0	0.0	0.0
AT5G61890	836310	ensembl_gene_id	A. thaliana	836310	A. thaliana	AT5G61890	Integrase-type DNA-binding superfamily protein	GO:0050832 defense response to fungus;GO:0009620 response to fungus;GO:0098542 defense response to other organism	0.0	0.0	1.0	0.0	0.0	0.0	0.0	0.0	0.0	0.0	0.0	0.0	0.0	0.0	0.0	0.0	0.0	0.0	0.0	0.0
AT1G13530	837913	ensembl_gene_id	A. thaliana	837913	A. thaliana	AT1G13530	hypothetical protein (DUF1262)	GO:0008150 biological_process	0.0	0.0	0.0	0.0	0.0	0.0	0.0	0.0	0.0	0.0	0.0	0.0	0.0	0.0	0.0	0.0	0.0	0.0	0.0	0.0
AT3G13435	820544	ensembl_gene_id	A. thaliana	820544	A. thaliana	AT3G13435	transmembrane protein	GO:0008150 biological_process	0.0	0.0	0.0	0.0	0.0	0.0	0.0	0.0	0.0	0.0	0.0	0.0	0.0	0.0	0.0	0.0	0.0	0.0	0.0	0.0
AT4G31877	28720200	ensembl_gene_id	A. thaliana	28720200	A. thaliana	MIR156c	miscRNA	GO:0010050 vegetative phase change;GO:0035195 gene silencing by miRNA;GO:0016036 cellular response to phosphate starvation	0.0	0.0	0.0	0.0	0.0	0.0	0.0	0.0	0.0	0.0	0.0	0.0	0.0	0.0	0.0	0.0	0.0	0.0	0.0	0.0
AT1G78860	844223	ensembl_gene_id	A. thaliana	844223	A. thaliana	AT1G78860	D-mannose binding lectin protein with Apple-like carbohydrate-binding domain-containing protein		0.0	0.0	0.0	0.0	0.0	0.0	0.0	0.0	0.0	0.0	0.0	0.0	0.0	0.0	0.0	0.0	0.0	0.0	0.0	0.0
AT1G24540	839069	ensembl_gene_id	A. thaliana	839069	A. thaliana	CYP86C1	cytochrome P450, family 86, subfamily C, polypeptide 1		0.0	0.0	0.0	0.0	0.0	0.0	0.0	0.0	0.0	0.0	0.0	0.0	0.0	0.0	0.0	0.0	0.0	0.0	0.0	0.0
AT1G32928	3766886	ensembl_gene_id	A. thaliana	3766886	A. thaliana	AT1G32928	Avr9/Cf-9 rapidly elicited protein	GO:0071456 cellular response to hypoxia;GO:0036294 cellular response to decreased oxygen levels;GO:0071453 cellular response to oxygen levels	1.0	0.0	0.0	0.0	0.0	0.0	0.0	0.0	0.0	0.0	0.0	0.0	0.0	0.0	0.0	0.0	0.0	0.0	0.0	0.0
AT1G76560	843989	ensembl_gene_id	A. thaliana	843989	A. thaliana	CP12-3	CP12 domain-containing protein 3	GO:0010110 regulation of photosynthesis, dark reaction;GO:0080152 regulation of reductive pentose-phosphate cycle;GO:0080153 negative regulation of reductive pentose-phosphate cycle	1.0	0.0	0.0	0.0	0.0	0.0	0.0	0.0	0.0	0.0	0.0	0.0	0.0	0.0	0.0	0.0	0.0	0.0	0.0	0.0
AT1G58889	3767568	ensembl_gene_id	A. thaliana	3767568	A. thaliana	AT1G58889	hypothetical protein		0.0	0.0	0.0	0.0	0.0	0.0	0.0	0.0	0.0	0.0	0.0	0.0	0.0	0.0	0.0	0.0	0.0	0.0	0.0	0.0
AT2G28630	817412	ensembl_gene_id	A. thaliana	817412	A. thaliana	KCS12	3-ketoacyl-CoA synthase 12	GO:0006633 fatty acid biosynthetic process;GO:0072330 monocarboxylic acid biosynthetic process;GO:0006631 fatty acid metabolic process	0.0	0.0	0.0	0.0	0.0	0.0	0.0	0.0	0.0	0.0	0.0	0.0	0.0	0.0	0.0	0.0	0.0	0.0	0.0	0.0
AT2G36690	818241	ensembl_gene_id	A. thaliana	818241	A. thaliana	AT2G36690	2-oxoglutarate (2OG) and Fe(II)-dependent oxygenase superfamily protein	GO:0009686 gibberellin biosynthetic process;GO:0009685 gibberellin metabolic process;GO:0016102 diterpenoid biosynthetic process	0.0	0.0	0.0	0.0	0.0	0.0	0.0	0.0	0.0	0.0	0.0	0.0	0.0	0.0	0.0	0.0	0.0	0.0	0.0	0.0
AT1G03230	838532	ensembl_gene_id	A. thaliana	838532	A. thaliana	AT1G03230	Eukaryotic aspartyl protease family protein		0.0	0.0	0.0	0.0	0.0	0.0	0.0	0.0	0.0	0.0	0.0	0.0	0.0	0.0	0.0	0.0	0.0	0.0	0.0	0.0
AT5G45990	834639	ensembl_gene_id	A. thaliana	834639	A. thaliana	AT5G45990	crooked neck protein, putative / cell cycle protein	GO:0000398 mRNA splicing, via spliceosome;GO:0000375 RNA splicing, via transesterification reactions;GO:0000377 RNA splicing, via transesterification reactions with bulged adenosine as nucleophile	0.0	0.0	0.0	0.0	0.0	0.0	0.0	0.0	0.0	0.0	0.0	0.0	0.0	0.0	0.0	0.0	0.0	0.0	0.0	0.0
AT4G15550	827229	ensembl_gene_id	A. thaliana	827229	A. thaliana	IAGLU	indole-3-acetate beta-D-glucosyltransferase		0.0	0.0	0.0	0.0	0.0	0.0	0.0	0.0	0.0	0.0	0.0	0.0	0.0	0.0	0.0	0.0	0.0	0.0	0.0	0.0
AT3G19660	28719291	ensembl_gene_id	A. thaliana	28719291	A. thaliana	AT3G19660	hypothetical protein	GO:0008150 biological_process	0.0	0.0	0.0	0.0	0.0	0.0	0.0	0.0	0.0	0.0	0.0	0.0	0.0	0.0	0.0	0.0	0.0	0.0	0.0	0.0
AT2G36210	818193	ensembl_gene_id	A. thaliana	818193	A. thaliana	AT2G36210	SAUR-like auxin-responsive protein family	GO:0009733 response to auxin;GO:0009725 response to hormone;GO:0009719 response to endogenous stimulus	0.0	0.0	0.0	0.0	0.0	0.0	0.0	0.0	0.0	0.0	0.0	0.0	0.0	0.0	0.0	0.0	0.0	0.0	0.0	0.0
AT2G07693	3768137	ensembl_gene_id	A. thaliana	3768137	A. thaliana	AT2G07693	hypothetical protein		0.0	0.0	0.0	0.0	0.0	0.0	0.0	0.0	0.0	0.0	0.0	0.0	0.0	0.0	0.0	0.0	0.0	0.0	0.0	0.0
AT4G20730	827822	ensembl_gene_id	A. thaliana	827822	A. thaliana	AT4G20730	hypothetical protein		0.0	0.0	0.0	0.0	0.0	0.0	0.0	0.0	0.0	0.0	0.0	0.0	0.0	0.0	0.0	0.0	0.0	0.0	0.0	0.0
AT2G47010	819315	ensembl_gene_id	A. thaliana	819315	A. thaliana	AT2G47010	calcium/calcium/calmodulin-dependent Serine/Threonine-kinase		0.0	0.0	0.0	0.0	0.0	0.0	0.0	0.0	0.0	0.0	0.0	0.0	0.0	0.0	0.0	0.0	0.0	0.0	0.0	0.0
AT2G45220	819130	ensembl_gene_id	A. thaliana	819130	A. thaliana	AT2G45220	Plant invertase/pectin methylesterase inhibitor superfamily	GO:0050829 defense response to Gram-negative bacterium;GO:0045490 pectin catabolic process;GO:0000272 polysaccharide catabolic process	0.0	0.0	1.0	1.0	0.0	0.0	0.0	0.0	0.0	0.0	0.0	0.0	0.0	0.0	0.0	0.0	0.0	1.0	0.0	0.0
AT1G17960	838375	ensembl_gene_id	A. thaliana	838375	A. thaliana	AT1G17960	Threonyl-tRNA synthetase	GO:0006435 threonyl-tRNA aminoacylation;GO:0006418 tRNA aminoacylation for protein translation;GO:0043038 amino acid activation	0.0	0.0	0.0	0.0	0.0	0.0	0.0	0.0	0.0	0.0	0.0	0.0	0.0	0.0	0.0	0.0	0.0	0.0	0.0	0.0
AT3G18320	821361	ensembl_gene_id	A. thaliana	821361	A. thaliana	AT3G18320	F-box and associated interaction domains-containing protein	GO:0008150 biological_process	0.0	0.0	0.0	0.0	0.0	0.0	0.0	0.0	0.0	0.0	0.0	0.0	0.0	0.0	0.0	0.0	0.0	0.0	0.0	0.0
AT1G04733	28716172	ensembl_gene_id	A. thaliana	28716172	A. thaliana	U2.11	ncRNA		0.0	0.0	0.0	0.0	0.0	0.0	0.0	0.0	0.0	0.0	0.0	0.0	0.0	0.0	0.0	0.0	0.0	0.0	0.0	0.0
AT2G46740	819287	ensembl_gene_id	A. thaliana	819287	A. thaliana	GulLO5	D-arabinono-1,4-lactone oxidase family protein	GO:0019853 L-ascorbic acid biosynthetic process;GO:1901336 lactone biosynthetic process;GO:0019852 L-ascorbic acid metabolic process	0.0	0.0	0.0	0.0	0.0	0.0	0.0	0.0	0.0	0.0	0.0	0.0	0.0	0.0	0.0	0.0	0.0	0.0	0.0	0.0
AT5G56370	835738	ensembl_gene_id	A. thaliana	835738	A. thaliana	AT5G56370	F-box/RNI-like/FBD-like domains-containing protein	GO:0008150 biological_process	0.0	0.0	0.0	0.0	0.0	0.0	0.0	0.0	0.0	0.0	0.0	0.0	0.0	0.0	0.0	0.0	0.0	0.0	0.0	0.0
AT1G20350	838623	ensembl_gene_id	A. thaliana	838623	A. thaliana	TIM17-1	translocase inner membrane subunit 17-1	GO:0030150 protein import into mitochondrial matrix;GO:0044743 protein transmembrane import into intracellular organelle;GO:0006626 protein targeting to mitochondrion	0.0	0.0	0.0	0.0	0.0	0.0	0.0	0.0	0.0	0.0	0.0	0.0	0.0	0.0	0.0	0.0	0.0	0.0	0.0	0.0
AT2G07675	815348	ensembl_gene_id	A. thaliana	815348	A. thaliana	AT2G07675	Ribosomal protein S12/S23 family protein		0.0	0.0	0.0	0.0	0.0	0.0	0.0	0.0	0.0	0.0	0.0	0.0	0.0	0.0	0.0	0.0	0.0	0.0	0.0	0.0
AT4G23610	828461	ensembl_gene_id	A. thaliana	828461	A. thaliana	AT4G23610	Late embryogenesis abundant (LEA) hydroxyproline-rich glycoprotein family	GO:0008150 biological_process	0.0	0.0	0.0	0.0	0.0	0.0	0.0	0.0	0.0	0.0	0.0	0.0	0.0	0.0	0.0	0.0	0.0	0.0	0.0	0.0
AT3G10450	820209	ensembl_gene_id	A. thaliana	820209	A. thaliana	SCPL7	serine carboxypeptidase-like 7	GO:0019748 secondary metabolic process;GO:0006508 proteolysis;GO:0019538 protein metabolic process	0.0	1.0	0.0	0.0	0.0	0.0	0.0	0.0	0.0	0.0	0.0	0.0	0.0	0.0	0.0	0.0	0.0	0.0	0.0	0.0
AT2G34340	817996	ensembl_gene_id	A. thaliana	817996	A. thaliana	AT2G34340	senescence regulator (Protein of unknown function, DUF584)	GO:0009739 response to gibberellin;GO:0033993 response to lipid;GO:0009725 response to hormone	0.0	0.0	0.0	0.0	0.0	0.0	0.0	0.0	0.0	0.0	0.0	0.0	0.0	0.0	0.0	0.0	0.0	0.0	0.0	0.0
AT5G67520	836888	ensembl_gene_id	A. thaliana	836888	A. thaliana	APK4	adenosine-5'-phosphosulfate (APS) kinase 4	GO:0070814 hydrogen sulfide biosynthetic process;GO:0070813 hydrogen sulfide metabolic process;GO:0000103 sulfate assimilation	0.0	1.0	0.0	0.0	0.0	0.0	0.0	0.0	0.0	0.0	0.0	0.0	0.0	0.0	0.0	0.0	0.0	0.0	0.0	0.0
AT2G27389	10723092	ensembl_gene_id	A. thaliana	10723092	A. thaliana	AT2G27389	hypothetical protein		0.0	0.0	0.0	0.0	0.0	0.0	0.0	0.0	0.0	0.0	0.0	0.0	0.0	0.0	0.0	0.0	0.0	0.0	0.0	0.0
AT3G24780	822076	ensembl_gene_id	A. thaliana	822076	A. thaliana	AT3G24780	Uncharacterized conserved protein UCP015417, vWA	GO:0008150 biological_process	0.0	0.0	0.0	0.0	0.0	0.0	0.0	0.0	0.0	0.0	0.0	0.0	0.0	0.0	0.0	0.0	0.0	0.0	0.0	0.0
AT1G35140	840399	ensembl_gene_id	A. thaliana	840399	A. thaliana	PHI-1	Phosphate-responsive 1 family protein	GO:0071456 cellular response to hypoxia;GO:0036294 cellular response to decreased oxygen levels;GO:0071453 cellular response to oxygen levels	1.0	0.0	0.0	0.0	0.0	0.0	0.0	0.0	0.0	0.0	0.0	0.0	0.0	0.0	0.0	0.0	0.0	0.0	0.0	0.0
AT3G22560	821828	ensembl_gene_id	A. thaliana	821828	A. thaliana	AT3G22560	Acyl-CoA N-acyltransferases (NAT) superfamily protein		0.0	0.0	0.0	0.0	0.0	0.0	0.0	0.0	0.0	0.0	0.0	0.0	0.0	0.0	0.0	0.0	0.0	0.0	0.0	0.0
AT5G52250	835301	ensembl_gene_id	A. thaliana	835301	A. thaliana	RUP1	Transducin/WD40 repeat-like superfamily protein	GO:0043254 regulation of protein-containing complex assembly;GO:0010218 response to far red light;GO:0010114 response to red light	0.0	0.0	0.0	0.0	0.0	0.0	0.0	0.0	0.0	0.0	0.0	0.0	0.0	0.0	0.0	0.0	0.0	0.0	0.0	0.0
AT1G79360	844274	ensembl_gene_id	A. thaliana	844274	A. thaliana	OCT2	organic cation/carnitine transporter 2	GO:0055085 transmembrane transport;GO:0006810 transport;GO:0051234 establishment of localization	0.0	0.0	0.0	0.0	0.0	0.0	0.0	0.0	0.0	0.0	0.0	0.0	0.0	0.0	0.0	0.0	0.0	0.0	0.0	0.0
AT5G51390	835213	ensembl_gene_id	A. thaliana	835213	A. thaliana	AT5G51390	hypothetical protein	GO:0008150 biological_process	0.0	0.0	0.0	0.0	0.0	0.0	0.0	0.0	0.0	0.0	0.0	0.0	0.0	0.0	0.0	0.0	0.0	0.0	0.0	0.0
AT4G25707	28720182	ensembl_gene_id	A. thaliana	28720182	A. thaliana	AT4G25707	splicing factor 3A subunit	GO:0008150 biological_process	0.0	0.0	0.0	0.0	0.0	0.0	0.0	0.0	0.0	0.0	0.0	0.0	0.0	0.0	0.0	0.0	0.0	0.0	0.0	0.0
AT3G52460	824411	ensembl_gene_id	A. thaliana	824411	A. thaliana	AT3G52460	hydroxyproline-rich glycoprotein family protein		0.0	0.0	0.0	0.0	0.0	0.0	0.0	0.0	0.0	0.0	0.0	0.0	0.0	0.0	0.0	0.0	0.0	0.0	0.0	0.0
AT2G43620	818964	ensembl_gene_id	A. thaliana	818964	A. thaliana	AT2G43620	Chitinase family protein	GO:0016998 cell wall macromolecule catabolic process;GO:0044036 cell wall macromolecule metabolic process;GO:0071554 cell wall organization or biogenesis	0.0	0.0	0.0	1.0	0.0	0.0	0.0	0.0	1.0	0.0	0.0	0.0	0.0	0.0	0.0	0.0	0.0	0.0	0.0	0.0
AT1G79780	844317	ensembl_gene_id	A. thaliana	844317	A. thaliana	AT1G79780	Uncharacterized protein family (UPF0497)		0.0	0.0	0.0	0.0	0.0	0.0	0.0	0.0	0.0	0.0	0.0	0.0	0.0	0.0	0.0	0.0	0.0	0.0	0.0	0.0
AT4G09770	826565	ensembl_gene_id	A. thaliana	826565	A. thaliana	AT4G09770	TRAF-like family protein		0.0	0.0	0.0	0.0	0.0	0.0	0.0	0.0	0.0	0.0	0.0	0.0	0.0	0.0	0.0	0.0	0.0	0.0	0.0	0.0
AT5G20960	832221	ensembl_gene_id	A. thaliana	832221	A. thaliana	AO1	aldehyde oxidase 1	GO:0009851 auxin biosynthetic process;GO:0009850 auxin metabolic process;GO:0042446 hormone biosynthetic process	0.0	0.0	0.0	0.0	0.0	0.0	0.0	0.0	0.0	0.0	0.0	0.0	0.0	0.0	0.0	0.0	0.0	0.0	0.0	0.0
AT3G47380	823892	ensembl_gene_id	A. thaliana	823892	A. thaliana	AT3G47380	Plant invertase/pectin methylesterase inhibitor superfamily protein	GO:0043086 negative regulation of catalytic activity;GO:0044092 negative regulation of molecular function;GO:0071669 plant-type cell wall organization or biogenesis	0.0	0.0	0.0	1.0	0.0	0.0	0.0	0.0	0.0	0.0	0.0	0.0	0.0	0.0	0.0	0.0	0.0	0.0	0.0	0.0
AT1G65610	842872	ensembl_gene_id	A. thaliana	842872	A. thaliana	KOR2	Six-hairpin glycosidases superfamily protein		0.0	0.0	0.0	0.0	0.0	0.0	0.0	0.0	0.0	0.0	0.0	0.0	0.0	0.0	0.0	0.0	0.0	0.0	0.0	0.0
AT2G19590	816478	ensembl_gene_id	A. thaliana	816478	A. thaliana	ACO1	ACC oxidase 1	GO:0071732 cellular response to nitric oxide;GO:0071731 response to nitric oxide;GO:0051365 cellular response to potassium ion starvation	0.0	0.0	0.0	0.0	0.0	0.0	0.0	0.0	0.0	0.0	0.0	0.0	0.0	1.0	0.0	0.0	0.0	0.0	0.0	1.0
AT4G01250	827896	ensembl_gene_id	A. thaliana	827896	A. thaliana	WRKY22	WRKY family transcription factor	GO:0010150 leaf senescence;GO:0090693 plant organ senescence;GO:0007568 aging	1.0	0.0	0.0	0.0	0.0	0.0	0.0	0.0	0.0	0.0	0.0	0.0	0.0	0.0	0.0	0.0	0.0	0.0	0.0	0.0
AT1G02360	837724	ensembl_gene_id	A. thaliana	837724	A. thaliana	AT1G02360	Chitinase family protein	GO:0006026 aminoglycan catabolic process;GO:0006030 chitin metabolic process;GO:0006032 chitin catabolic process	1.0	0.0	0.0	1.0	0.0	0.0	0.0	0.0	1.0	0.0	0.0	0.0	0.0	0.0	0.0	0.0	1.0	0.0	0.0	0.0
AT4G31730	829301	ensembl_gene_id	A. thaliana	829301	A. thaliana	GDU1	glutamine dumper 1	GO:0006868 glutamine transport;GO:0010585 glutamine secretion;GO:0032890 regulation of organic acid transport	0.0	0.0	0.0	0.0	0.0	0.0	0.0	0.0	0.0	0.0	0.0	0.0	0.0	0.0	0.0	0.0	0.0	0.0	0.0	0.0
AT2G04375	28717567	ensembl_gene_id	A. thaliana	28717567	A. thaliana	U2.10	ncRNA		0.0	0.0	0.0	0.0	0.0	0.0	0.0	0.0	0.0	0.0	0.0	0.0	0.0	0.0	0.0	0.0	0.0	0.0	0.0	0.0
ATMG00980	815348	ensembl_gene_id	A. thaliana	815348	A. thaliana	AT2G07675	Ribosomal protein S12/S23 family protein		0.0	0.0	0.0	0.0	0.0	0.0	0.0	0.0	0.0	0.0	0.0	0.0	0.0	0.0	0.0	0.0	0.0	0.0	0.0	0.0
AT1G56250	842078	ensembl_gene_id	A. thaliana	842078	A. thaliana	PP2-B14	phloem protein 2-B14		0.0	0.0	0.0	0.0	0.0	0.0	0.0	0.0	0.0	0.0	0.0	0.0	0.0	0.0	0.0	0.0	0.0	0.0	0.0	0.0
AT5G12330	831108	ensembl_gene_id	A. thaliana	831108	A. thaliana	LRP1	Lateral root primordium (LRP) protein-like protein	GO:0048653 anther development;GO:0048443 stamen development;GO:0048466 androecium development	0.0	0.0	0.0	0.0	0.0	0.0	0.0	1.0	0.0	0.0	0.0	0.0	0.0	0.0	0.0	0.0	0.0	0.0	0.0	0.0
AT2G47360	819349	ensembl_gene_id	A. thaliana	819349	A. thaliana	AT2G47360	transmembrane protein	GO:0008150 biological_process	0.0	0.0	0.0	0.0	0.0	0.0	0.0	0.0	0.0	0.0	0.0	0.0	0.0	0.0	0.0	0.0	0.0	0.0	0.0	0.0
AT1G21360	838735	ensembl_gene_id	A. thaliana	838735	A. thaliana	GLTP2	glycolipid transfer protein 2	GO:0035627 ceramide transport;GO:0120009 intermembrane lipid transfer;GO:0042886 amide transport	0.0	0.0	0.0	0.0	0.0	0.0	0.0	0.0	0.0	0.0	0.0	0.0	0.0	0.0	0.0	0.0	0.0	0.0	0.0	0.0
AT5G64510	836572	ensembl_gene_id	A. thaliana	836572	A. thaliana	TIN1	tunicamycin induced protein	GO:0009555 pollen development;GO:0048229 gametophyte development;GO:0007275 multicellular organism development	0.0	0.0	0.0	0.0	0.0	0.0	0.0	0.0	0.0	0.0	0.0	0.0	0.0	0.0	0.0	0.0	0.0	0.0	0.0	0.0
AT2G44380	819045	ensembl_gene_id	A. thaliana	819045	A. thaliana	AT2G44380	Cysteine/Histidine-rich C1 domain family protein		0.0	0.0	0.0	0.0	0.0	0.0	0.0	0.0	0.0	0.0	0.0	0.0	0.0	0.0	0.0	0.0	0.0	0.0	0.0	0.0
AT4G10580	3770504	ensembl_gene_id	A. thaliana	3770504	A. thaliana	AT4G10580	hypothetical protein		0.0	0.0	0.0	0.0	0.0	0.0	0.0	0.0	0.0	0.0	0.0	0.0	0.0	0.0	0.0	0.0	0.0	0.0	0.0	0.0
AT1G05023	28716229	ensembl_gene_id	A. thaliana	28716229	A. thaliana	AT1G05023	ncRNA		0.0	0.0	0.0	0.0	0.0	0.0	0.0	0.0	0.0	0.0	0.0	0.0	0.0	0.0	0.0	0.0	0.0	0.0	0.0	0.0
AT1G34317	28717297	ensembl_gene_id	A. thaliana	28717297	A. thaliana	AT1G34317	hypothetical protein		0.0	0.0	0.0	0.0	0.0	0.0	0.0	0.0	0.0	0.0	0.0	0.0	0.0	0.0	0.0	0.0	0.0	0.0	0.0	0.0
AT5G14450	831296	ensembl_gene_id	A. thaliana	831296	A. thaliana	AT5G14450	GDSL-like Lipase/Acylhydrolase superfamily protein		0.0	0.0	0.0	0.0	0.0	0.0	0.0	0.0	0.0	0.0	0.0	0.0	0.0	0.0	0.0	0.0	0.0	0.0	0.0	0.0
AT4G30270	829150	ensembl_gene_id	A. thaliana	829150	A. thaliana	XTH24	xyloglucan endotransglucosylase/hydrolase 24	GO:0009828 plant-type cell wall loosening;GO:0009740 gibberellic acid mediated signaling pathway;GO:0010476 gibberellin mediated signaling pathway	0.0	0.0	0.0	1.0	0.0	0.0	0.0	0.0	0.0	0.0	0.0	0.0	0.0	0.0	0.0	0.0	0.0	0.0	0.0	0.0
AT3G58270	824996	ensembl_gene_id	A. thaliana	824996	A. thaliana	AT3G58270	phospholipase-like protein (PEARLI 4) with TRAF-like domain protein	GO:0008150 biological_process	0.0	0.0	0.0	0.0	0.0	0.0	0.0	0.0	0.0	0.0	0.0	0.0	0.0	0.0	0.0	0.0	0.0	0.0	0.0	0.0
AT5G04770	830355	ensembl_gene_id	A. thaliana	830355	A. thaliana	CAT6	cationic amino acid transporter 6	GO:0003333 amino acid transmembrane transport;GO:0006865 amino acid transport;GO:1905039 carboxylic acid transmembrane transport	0.0	0.0	0.0	0.0	0.0	0.0	0.0	0.0	0.0	0.0	0.0	0.0	0.0	0.0	0.0	0.0	0.0	0.0	0.0	0.0
AT1G14240	837985	ensembl_gene_id	A. thaliana	837985	A. thaliana	AT1G14240	GDA1/CD39 nucleoside phosphatase family protein	GO:0009134 nucleoside diphosphate catabolic process;GO:1901292 nucleoside phosphate catabolic process;GO:0046434 organophosphate catabolic process	0.0	0.0	0.0	0.0	0.0	0.0	0.0	0.0	0.0	0.0	0.0	0.0	0.0	0.0	0.0	0.0	0.0	0.0	0.0	0.0
AT4G19700	827714	ensembl_gene_id	A. thaliana	827714	A. thaliana	RING	SBP (S-ribonuclease binding protein) family protein	GO:2000116 regulation of cysteine-type endopeptidase activity;GO:2000117 negative regulation of cysteine-type endopeptidase activity;GO:0010951 negative regulation of endopeptidase activity	0.0	0.0	1.0	0.0	0.0	0.0	0.0	0.0	0.0	0.0	0.0	0.0	0.0	0.0	0.0	0.0	0.0	0.0	0.0	0.0
AT2G18620	816377	ensembl_gene_id	A. thaliana	816377	A. thaliana	AT2G18620	Terpenoid synthases superfamily protein	GO:0033385 geranylgeranyl diphosphate metabolic process;GO:0033386 geranylgeranyl diphosphate biosynthetic process;GO:0033383 geranyl diphosphate metabolic process	0.0	0.0	0.0	0.0	0.0	0.0	0.0	0.0	0.0	0.0	0.0	0.0	0.0	0.0	0.0	0.0	0.0	0.0	0.0	0.0
AT2G45750	819183	ensembl_gene_id	A. thaliana	819183	A. thaliana	AT2G45750	S-adenosyl-L-methionine-dependent methyltransferases superfamily protein		0.0	0.0	0.0	0.0	0.0	0.0	0.0	0.0	0.0	0.0	0.0	0.0	0.0	0.0	0.0	0.0	0.0	0.0	0.0	0.0
AT3G26230	822224	ensembl_gene_id	A. thaliana	822224	A. thaliana	CYP71B24	cytochrome P450, family 71, subfamily B, polypeptide 24		0.0	0.0	0.0	0.0	0.0	0.0	0.0	0.0	0.0	0.0	0.0	0.0	0.0	0.0	0.0	0.0	0.0	0.0	0.0	0.0
AT1G19020	838483	ensembl_gene_id	A. thaliana	838483	A. thaliana	AT1G19020	CDP-diacylglycerol-glycerol-3-phosphate 3-phosphatidyltransferase	GO:0000302 response to reactive oxygen species;GO:0071456 cellular response to hypoxia;GO:0036294 cellular response to decreased oxygen levels	1.0	0.0	1.0	0.0	1.0	0.0	0.0	0.0	0.0	0.0	0.0	0.0	0.0	0.0	0.0	0.0	0.0	0.0	0.0	0.0
AT3G13065	820494	ensembl_gene_id	A. thaliana	820494	A. thaliana	SRF4	STRUBBELIG-receptor family 4	GO:0006468 protein phosphorylation;GO:0016310 phosphorylation;GO:0006796 phosphate-containing compound metabolic process	0.0	0.0	0.0	0.0	0.0	0.0	0.0	0.0	0.0	0.0	0.0	0.0	0.0	0.0	0.0	0.0	0.0	0.0	0.0	0.0
AT5G44585	6241037	ensembl_gene_id	A. thaliana	6241037	A. thaliana	AT5G44585	hypothetical protein	GO:1900150 regulation of defense response to fungus;GO:1900424 regulation of defense response to bacterium;GO:2000377 regulation of reactive oxygen species metabolic process	0.0	0.0	0.0	0.0	0.0	0.0	0.0	0.0	0.0	0.0	0.0	0.0	0.0	0.0	0.0	0.0	0.0	0.0	0.0	0.0
AT1G21010	838695	ensembl_gene_id	A. thaliana	838695	A. thaliana	AT1G21010	poly polymerase	GO:0009620 response to fungus;GO:0043207 response to external biotic stimulus;GO:0051707 response to other organism	0.0	0.0	1.0	0.0	0.0	0.0	0.0	0.0	0.0	0.0	0.0	0.0	0.0	0.0	0.0	0.0	0.0	0.0	0.0	0.0
AT3G18610	821392	ensembl_gene_id	A. thaliana	821392	A. thaliana	NUC-L2	nucleolin like 2	GO:0000183 rDNA heterochromatin assembly;GO:1990700 nucleolar chromatin organization;GO:0007000 nucleolus organization	0.0	0.0	0.0	0.0	0.0	0.0	0.0	0.0	0.0	0.0	0.0	0.0	0.0	0.0	0.0	0.0	0.0	0.0	0.0	0.0
AT4G37430	829897	ensembl_gene_id	A. thaliana	829897	A. thaliana	CYP91A2	cytochrome P450, family 91, subfamily A, polypeptide 2	GO:0042343 indole glucosinolate metabolic process;GO:0042430 indole-containing compound metabolic process;GO:0016143 S-glycoside metabolic process	0.0	1.0	0.0	0.0	0.0	0.0	0.0	0.0	0.0	0.0	0.0	0.0	1.0	0.0	0.0	0.0	0.0	0.0	0.0	0.0
AT3G11591	6240556	ensembl_gene_id	A. thaliana	6240556	A. thaliana	AT3G11591	bric-a-brac protein	GO:0008150 biological_process	0.0	0.0	0.0	0.0	0.0	0.0	0.0	0.0	0.0	0.0	0.0	0.0	0.0	0.0	0.0	0.0	0.0	0.0	0.0	0.0
AT2G33710	817936	ensembl_gene_id	A. thaliana	817936	A. thaliana	AT2G33710	Integrase-type DNA-binding superfamily protein	GO:0009873 ethylene-activated signaling pathway;GO:0071369 cellular response to ethylene stimulus;GO:0000160 phosphorelay signal transduction system	0.0	0.0	0.0	0.0	0.0	0.0	0.0	0.0	0.0	0.0	0.0	0.0	0.0	0.0	0.0	0.0	0.0	0.0	0.0	0.0
AT2G29490	817498	ensembl_gene_id	A. thaliana	817498	A. thaliana	GSTU1	glutathione S-transferase TAU 1	GO:0009407 toxin catabolic process;GO:0009404 toxin metabolic process;GO:0006749 glutathione metabolic process	0.0	1.0	0.0	0.0	0.0	0.0	0.0	0.0	0.0	0.0	0.0	0.0	0.0	0.0	0.0	0.0	0.0	0.0	0.0	0.0
AT1G09080	837429	ensembl_gene_id	A. thaliana	837429	A. thaliana	BIP3	Heat shock protein 70 (Hsp 70) family protein	GO:0000304 response to singlet oxygen;GO:0030968 endoplasmic reticulum unfolded protein response;GO:0042026 protein refolding	0.0	0.0	0.0	0.0	1.0	0.0	0.0	1.0	0.0	0.0	0.0	0.0	0.0	1.0	0.0	0.0	0.0	0.0	1.0	0.0
AT4G16620	827363	ensembl_gene_id	A. thaliana	827363	A. thaliana	UMAMIT8	nodulin MtN21 /EamA-like transporter family protein		0.0	0.0	0.0	0.0	0.0	0.0	0.0	0.0	0.0	0.0	0.0	0.0	0.0	0.0	0.0	0.0	0.0	0.0	0.0	0.0
AT3G06355	28718910	ensembl_gene_id	A. thaliana	28718910	A. thaliana	AT3G06355	ncRNA		0.0	0.0	0.0	0.0	0.0	0.0	0.0	0.0	0.0	0.0	0.0	0.0	0.0	0.0	0.0	0.0	0.0	0.0	0.0	0.0
AT5G44980	834529	ensembl_gene_id	A. thaliana	834529	A. thaliana	AT5G44980	F-box/RNI-like/FBD-like domains-containing protein	GO:0008150 biological_process	0.0	0.0	0.0	0.0	0.0	0.0	0.0	0.0	0.0	0.0	0.0	0.0	0.0	0.0	0.0	0.0	0.0	0.0	0.0	0.0
AT5G36925	833661	ensembl_gene_id	A. thaliana	833661	A. thaliana	AT5G36925	hypothetical protein	GO:0098542 defense response to other organism;GO:0006952 defense response;GO:0043207 response to external biotic stimulus	0.0	0.0	1.0	0.0	0.0	0.0	0.0	0.0	0.0	0.0	0.0	0.0	0.0	0.0	0.0	0.0	0.0	0.0	0.0	0.0
AT5G12110	831084	ensembl_gene_id	A. thaliana	831084	A. thaliana	AT5G12110	elongation factor 1-beta 1	GO:0006414 translational elongation;GO:0006412 translation;GO:0043043 peptide biosynthetic process	0.0	0.0	0.0	0.0	0.0	0.0	0.0	0.0	0.0	0.0	0.0	0.0	0.0	0.0	0.0	0.0	0.0	0.0	0.0	0.0
ATCG00520	844752	ensembl_gene_id	A. thaliana	844752	A. thaliana	ycf4	photosystem I assembly protein Ycf4		0.0	0.0	0.0	0.0	0.0	0.0	0.0	0.0	0.0	0.0	0.0	0.0	0.0	0.0	0.0	0.0	0.0	0.0	0.0	0.0
AT3G05150	819677	ensembl_gene_id	A. thaliana	819677	A. thaliana	AT3G05150	Major facilitator superfamily protein		0.0	0.0	0.0	0.0	0.0	0.0	0.0	0.0	0.0	0.0	0.0	0.0	0.0	0.0	0.0	0.0	0.0	0.0	0.0	0.0
AT3G48340	823992	ensembl_gene_id	A. thaliana	823992	A. thaliana	CEP2	Cysteine proteinases superfamily protein	GO:0051603 proteolysis involved in cellular protein catabolic process;GO:0044257 cellular protein catabolic process;GO:0030163 protein catabolic process	0.0	0.0	0.0	0.0	0.0	0.0	0.0	0.0	0.0	0.0	0.0	0.0	0.0	0.0	0.0	0.0	0.0	0.0	0.0	0.0
AT2G21640	816702	ensembl_gene_id	A. thaliana	816702	A. thaliana	AT2G21640	marker for oxidative stress response protein		0.0	0.0	0.0	0.0	0.0	0.0	0.0	0.0	0.0	0.0	0.0	0.0	0.0	0.0	0.0	0.0	0.0	0.0	0.0	0.0
AT2G44790	819088	ensembl_gene_id	A. thaliana	819088	A. thaliana	UCC2	uclacyanin 2		0.0	0.0	0.0	0.0	0.0	0.0	0.0	0.0	0.0	0.0	0.0	0.0	0.0	0.0	0.0	0.0	0.0	0.0	0.0	0.0
AT5G34800	3771185	ensembl_gene_id	A. thaliana	3771185	A. thaliana	AT5G34800	hypothetical protein		0.0	0.0	0.0	0.0	0.0	0.0	0.0	0.0	0.0	0.0	0.0	0.0	0.0	0.0	0.0	0.0	0.0	0.0	0.0	0.0
AT1G08315	837352	ensembl_gene_id	A. thaliana	837352	A. thaliana	AT1G08315	ARM repeat superfamily protein		0.0	0.0	0.0	0.0	0.0	0.0	0.0	0.0	0.0	0.0	0.0	0.0	0.0	0.0	0.0	0.0	0.0	0.0	0.0	0.0
AT1G79130	844254	ensembl_gene_id	A. thaliana	844254	A. thaliana	AT1G79130	SAUR-like auxin-responsive protein family		0.0	0.0	0.0	0.0	0.0	0.0	0.0	0.0	0.0	0.0	0.0	0.0	0.0	0.0	0.0	0.0	0.0	0.0	0.0	0.0
AT3G15518	6240745	ensembl_gene_id	A. thaliana	6240745	A. thaliana	AT3G15518	hypothetical protein	GO:0008150 biological_process	0.0	0.0	0.0	0.0	0.0	0.0	0.0	0.0	0.0	0.0	0.0	0.0	0.0	0.0	0.0	0.0	0.0	0.0	0.0	0.0
AT1G03850	839392	ensembl_gene_id	A. thaliana	839392	A. thaliana	GRXS13	Glutaredoxin family protein	GO:0080183 response to photooxidative stress;GO:0000122 negative regulation of transcription by RNA polymerase II;GO:0009735 response to cytokinin	0.0	0.0	1.0	0.0	1.0	0.0	0.0	0.0	0.0	0.0	0.0	0.0	0.0	0.0	0.0	0.0	0.0	0.0	0.0	0.0
ATCG01190						None	None	None	nan	nan	nan	nan	nan	nan	nan	nan	nan	nan	nan	nan	nan	nan	nan	nan	nan	nan	nan	nan
AT4G10910	826689	ensembl_gene_id	A. thaliana	826689	A. thaliana	AT4G10910	hypothetical protein	GO:0008150 biological_process	0.0	0.0	0.0	0.0	0.0	0.0	0.0	0.0	0.0	0.0	0.0	0.0	0.0	0.0	0.0	0.0	0.0	0.0	0.0	0.0
AT1G13700	837931	ensembl_gene_id	A. thaliana	837931	A. thaliana	PGL1	6-phosphogluconolactonase 1	GO:0009051 pentose-phosphate shunt, oxidative branch;GO:0006098 pentose-phosphate shunt;GO:0006740 NADPH regeneration	0.0	0.0	0.0	0.0	0.0	0.0	0.0	0.0	0.0	0.0	0.0	0.0	0.0	0.0	0.0	0.0	0.0	0.0	0.0	0.0
AT5G51550	835229	ensembl_gene_id	A. thaliana	835229	A. thaliana	EXL3	EXORDIUM like 3		0.0	0.0	0.0	0.0	0.0	0.0	0.0	0.0	0.0	0.0	0.0	0.0	0.0	0.0	0.0	0.0	0.0	0.0	0.0	0.0
AT1G46264	841110	ensembl_gene_id	A. thaliana	841110	A. thaliana	HSFB4	heat shock transcription factor B4	GO:0008356 asymmetric cell division;GO:0051301 cell division;GO:0006357 regulation of transcription by RNA polymerase II	0.0	0.0	0.0	0.0	0.0	0.0	0.0	0.0	0.0	0.0	0.0	0.0	0.0	0.0	0.0	0.0	0.0	0.0	0.0	0.0
AT2G07751	815347	ensembl_gene_id	A. thaliana	815347	A. thaliana	AT2G07751	NADH:ubiquinone/plastoquinone oxidoreductase, chain 3 protein		0.0	0.0	0.0	0.0	0.0	0.0	0.0	0.0	0.0	0.0	0.0	0.0	0.0	0.0	0.0	0.0	0.0	0.0	0.0	0.0
AT4G36670	829820	ensembl_gene_id	A. thaliana	829820	A. thaliana	PMT6	Major facilitator superfamily protein		0.0	0.0	0.0	0.0	0.0	0.0	0.0	0.0	0.0	0.0	0.0	0.0	0.0	0.0	0.0	0.0	0.0	0.0	0.0	0.0
AT5G37490	833727	ensembl_gene_id	A. thaliana	833727	A. thaliana	AT5G37490	ARM repeat superfamily protein	GO:0016567 protein ubiquitination;GO:0032446 protein modification by small protein conjugation;GO:0070647 protein modification by small protein conjugation or removal	0.0	0.0	0.0	0.0	0.0	0.0	0.0	0.0	0.0	0.0	0.0	0.0	0.0	0.0	0.0	0.0	0.0	0.0	0.0	0.0
AT5G24160	832482	ensembl_gene_id	A. thaliana	832482	A. thaliana	SQE6	squalene monooxygenase 6	GO:0016126 sterol biosynthetic process;GO:0006694 steroid biosynthetic process;GO:0016125 sterol metabolic process	0.0	0.0	0.0	0.0	0.0	0.0	0.0	0.0	0.0	0.0	0.0	0.0	0.0	0.0	0.0	0.0	0.0	0.0	0.0	0.0
ATMG00990						None	None	None	nan	nan	nan	nan	nan	nan	nan	nan	nan	nan	nan	nan	nan	nan	nan	nan	nan	nan	nan	nan
ATMG00510						None	None	None	nan	nan	nan	nan	nan	nan	nan	nan	nan	nan	nan	nan	nan	nan	nan	nan	nan	nan	nan	nan
AT2G37040	818280	ensembl_gene_id	A. thaliana	818280	A. thaliana	PAL1	PHE ammonia lyase 1	GO:0046271 phenylpropanoid catabolic process;GO:0046274 lignin catabolic process;GO:0046244 salicylic acid catabolic process	0.0	1.0	0.0	0.0	1.0	0.0	0.0	0.0	0.0	0.0	0.0	0.0	0.0	1.0	1.0	0.0	0.0	0.0	0.0	0.0
AT3G21020	3768796	ensembl_gene_id	A. thaliana	3768796	A. thaliana	AT3G21020	hypothetical protein		0.0	0.0	0.0	0.0	0.0	0.0	0.0	0.0	0.0	0.0	0.0	0.0	0.0	0.0	0.0	0.0	0.0	0.0	0.0	0.0
AT1G05057	28716237	ensembl_gene_id	A. thaliana	28716237	A. thaliana	U2.14	ncRNA		0.0	0.0	0.0	0.0	0.0	0.0	0.0	0.0	0.0	0.0	0.0	0.0	0.0	0.0	0.0	0.0	0.0	0.0	0.0	0.0
AT2G04455	28717570	ensembl_gene_id	A. thaliana	28717570	A. thaliana	U2.10b/12	ncRNA		0.0	0.0	0.0	0.0	0.0	0.0	0.0	0.0	0.0	0.0	0.0	0.0	0.0	0.0	0.0	0.0	0.0	0.0	0.0	0.0
AT3G09600	820117	ensembl_gene_id	A. thaliana	820117	A. thaliana	RVE8	Homeodomain-like superfamily protein	GO:0042753 positive regulation of circadian rhythm;GO:0032922 circadian regulation of gene expression;GO:0043966 histone H3 acetylation	0.0	0.0	0.0	0.0	0.0	0.0	0.0	0.0	0.0	0.0	0.0	0.0	0.0	0.0	0.0	0.0	0.0	0.0	0.0	0.0
AT4G23280	828427	ensembl_gene_id	A. thaliana	828427	A. thaliana	CRK20	cysteine-rich RLK (RECEPTOR-like protein kinase) 20	GO:0012501 programmed cell death;GO:0008219 cell death;GO:0009751 response to salicylic acid	0.0	0.0	1.0	0.0	0.0	0.0	0.0	0.0	0.0	0.0	0.0	0.0	0.0	0.0	0.0	1.0	0.0	0.0	0.0	0.0
AT3G57760	824945	ensembl_gene_id	A. thaliana	824945	A. thaliana	AT3G57760	Protein kinase superfamily protein	GO:0007166 cell surface receptor signaling pathway;GO:0009266 response to temperature stimulus;GO:0007165 signal transduction	0.0	0.0	0.0	0.0	0.0	0.0	0.0	0.0	0.0	0.0	0.0	0.0	0.0	0.0	0.0	0.0	0.0	0.0	0.0	0.0
AT2G01300	814658	ensembl_gene_id	A. thaliana	814658	A. thaliana	AT2G01300	mediator of RNA polymerase II transcription subunit	GO:0008150 biological_process	0.0	0.0	0.0	0.0	0.0	0.0	0.0	0.0	0.0	0.0	0.0	0.0	0.0	0.0	0.0	0.0	0.0	0.0	0.0	0.0
AT4G01700	828131	ensembl_gene_id	A. thaliana	828131	A. thaliana	AT4G01700	Chitinase family protein	GO:0006026 aminoglycan catabolic process;GO:0006030 chitin metabolic process;GO:0006032 chitin catabolic process	0.0	0.0	0.0	1.0	0.0	0.0	0.0	0.0	1.0	0.0	0.0	0.0	0.0	0.0	0.0	0.0	1.0	0.0	0.0	0.0
AT5G39580	833954	ensembl_gene_id	A. thaliana	833954	A. thaliana	AT5G39580	Peroxidase superfamily protein	GO:0050832 defense response to fungus;GO:0009620 response to fungus;GO:0006979 response to oxidative stress	0.0	0.0	1.0	0.0	1.0	0.0	0.0	0.0	0.0	0.0	0.0	0.0	0.0	0.0	0.0	0.0	0.0	0.0	0.0	0.0
AT5G47600	834810	ensembl_gene_id	A. thaliana	834810	A. thaliana	AT5G47600	HSP20-like chaperones superfamily protein	GO:0008150 biological_process	0.0	0.0	0.0	0.0	0.0	0.0	0.0	0.0	0.0	0.0	0.0	0.0	0.0	0.0	0.0	0.0	0.0	0.0	0.0	0.0
AT5G28640	832968	ensembl_gene_id	A. thaliana	832968	A. thaliana	AN3	SSXT family protein	GO:0008283 cell population proliferation;GO:0010449 root meristem growth;GO:0035266 meristem growth	0.0	0.0	0.0	0.0	0.0	0.0	0.0	1.0	0.0	0.0	1.0	0.0	0.0	0.0	0.0	0.0	0.0	0.0	0.0	0.0
AT5G38200	833802	ensembl_gene_id	A. thaliana	833802	A. thaliana	AT5G38200	Class I glutamine amidotransferase-like superfamily protein		0.0	0.0	0.0	0.0	0.0	0.0	0.0	0.0	0.0	0.0	0.0	0.0	0.0	0.0	0.0	0.0	0.0	0.0	0.0	0.0
AT3G22460	821817	ensembl_gene_id	A. thaliana	821817	A. thaliana	OASA2	O-acetylserine (thiol) lyase (OAS-TL)	GO:0006535 cysteine biosynthetic process from serine;GO:0019344 cysteine biosynthetic process;GO:0006534 cysteine metabolic process	0.0	1.0	0.0	0.0	0.0	0.0	0.0	0.0	0.0	0.0	0.0	0.0	0.0	1.0	0.0	0.0	0.0	0.0	0.0	0.0
AT2G46990	819313	ensembl_gene_id	A. thaliana	819313	A. thaliana	IAA20	indole-3-acetic acid inducible 20	GO:0009647 skotomorphogenesis;GO:0010588 cotyledon vascular tissue pattern formation;GO:0048826 cotyledon morphogenesis	0.0	0.0	0.0	0.0	0.0	0.0	0.0	1.0	0.0	0.0	0.0	0.0	0.0	0.0	0.0	0.0	0.0	0.0	0.0	0.0
AT3G15340	820765	ensembl_gene_id	A. thaliana	820765	A. thaliana	PPI2	proton pump interactor 2	GO:0010155 regulation of proton transport;GO:1904062 regulation of cation transmembrane transport;GO:0034765 regulation of ion transmembrane transport	0.0	0.0	0.0	0.0	0.0	0.0	0.0	0.0	0.0	0.0	0.0	0.0	0.0	0.0	0.0	0.0	0.0	0.0	0.0	0.0
AT3G50410	824205	ensembl_gene_id	A. thaliana	824205	A. thaliana	OBP1	OBF binding protein 1	GO:0045787 positive regulation of cell cycle;GO:0009751 response to salicylic acid;GO:0042545 cell wall modification	0.0	0.0	0.0	1.0	0.0	0.0	0.0	0.0	0.0	0.0	0.0	0.0	0.0	0.0	0.0	1.0	0.0	0.0	0.0	0.0
AT1G18980	838479	ensembl_gene_id	A. thaliana	838479	A. thaliana	AT1G18980	RmlC-like cupins superfamily protein		0.0	0.0	0.0	0.0	0.0	0.0	0.0	0.0	0.0	0.0	0.0	0.0	0.0	0.0	0.0	0.0	0.0	0.0	0.0	0.0
AT1G12790	837835	ensembl_gene_id	A. thaliana	837835	A. thaliana	AT1G12790	DNA ligase-like protein	GO:0010845 positive regulation of reciprocal meiotic recombination;GO:0045911 positive regulation of DNA recombination;GO:0045836 positive regulation of meiotic nuclear division	0.0	0.0	0.0	0.0	0.0	0.0	0.0	0.0	0.0	0.0	0.0	0.0	0.0	0.0	0.0	0.0	0.0	0.0	0.0	0.0
AT4G14365	827080	ensembl_gene_id	A. thaliana	827080	A. thaliana	XBAT34	hypothetical protein	GO:0016567 protein ubiquitination;GO:0032446 protein modification by small protein conjugation;GO:0070647 protein modification by small protein conjugation or removal	0.0	0.0	0.0	0.0	0.0	0.0	0.0	0.0	0.0	0.0	0.0	0.0	0.0	0.0	0.0	0.0	0.0	0.0	0.0	0.0
AT1G10690	837612	ensembl_gene_id	A. thaliana	837612	A. thaliana	AT1G10690	cyclin-dependent kinase inhibitor	GO:0045839 negative regulation of mitotic nuclear division;GO:0051784 negative regulation of nuclear division;GO:0007088 regulation of mitotic nuclear division	0.0	0.0	0.0	0.0	0.0	0.0	0.0	0.0	0.0	0.0	0.0	0.0	0.0	0.0	0.0	0.0	0.0	0.0	0.0	0.0
AT2G44383	7922394	ensembl_gene_id	A. thaliana	7922394	A. thaliana	AT2G44383	miscRNA		0.0	0.0	0.0	0.0	0.0	0.0	0.0	0.0	0.0	0.0	0.0	0.0	0.0	0.0	0.0	0.0	0.0	0.0	0.0	0.0
AT5G44820	834512	ensembl_gene_id	A. thaliana	834512	A. thaliana	AT5G44820	Nucleotide-diphospho-sugar transferase family protein	GO:0008150 biological_process	0.0	0.0	0.0	0.0	0.0	0.0	0.0	0.0	0.0	0.0	0.0	0.0	0.0	0.0	0.0	0.0	0.0	0.0	0.0	0.0
AT1G61400	842434	ensembl_gene_id	A. thaliana	842434	A. thaliana	AT1G61400	S-locus lectin protein kinase family protein	GO:0048544 recognition of pollen;GO:0008037 cell recognition;GO:0009875 pollen-pistil interaction	0.0	0.0	0.0	0.0	0.0	0.0	0.0	0.0	0.0	0.0	0.0	0.0	0.0	0.0	0.0	0.0	0.0	0.0	0.0	0.0
AT5G65660	836692	ensembl_gene_id	A. thaliana	836692	A. thaliana	AT5G65660	hydroxyproline-rich glycoprotein family protein	GO:0008150 biological_process	0.0	0.0	0.0	0.0	0.0	0.0	0.0	0.0	0.0	0.0	0.0	0.0	0.0	0.0	0.0	0.0	0.0	0.0	0.0	0.0
AT5G59780	836099	ensembl_gene_id	A. thaliana	836099	A. thaliana	MYB59	myb domain protein 59	GO:0035865 cellular response to potassium ion;GO:0035864 response to potassium ion;GO:0043266 regulation of potassium ion transport	0.0	0.0	0.0	0.0	0.0	0.0	0.0	0.0	0.0	0.0	0.0	0.0	0.0	1.0	0.0	0.0	0.0	0.0	0.0	1.0
AT2G08100	28717893	ensembl_gene_id	A. thaliana	28717893	A. thaliana	AT2G08100	ncRNA		0.0	0.0	0.0	0.0	0.0	0.0	0.0	0.0	0.0	0.0	0.0	0.0	0.0	0.0	0.0	0.0	0.0	0.0	0.0	0.0
AT5G12930	831133	ensembl_gene_id	A. thaliana	831133	A. thaliana	AT5G12930	inactive rhomboid protein	GO:0008150 biological_process	0.0	0.0	0.0	0.0	0.0	0.0	0.0	0.0	0.0	0.0	0.0	0.0	0.0	0.0	0.0	0.0	0.0	0.0	0.0	0.0
AT1G05675	10723139	ensembl_gene_id	A. thaliana	10723139	A. thaliana	AT1G05675	UDP-Glycosyltransferase superfamily protein		0.0	0.0	0.0	0.0	0.0	0.0	0.0	0.0	0.0	0.0	0.0	0.0	0.0	0.0	0.0	0.0	0.0	0.0	0.0	0.0
AT1G05310	837030	ensembl_gene_id	A. thaliana	837030	A. thaliana	AT1G05310	Pectin lyase-like superfamily protein	GO:0045490 pectin catabolic process;GO:0000272 polysaccharide catabolic process;GO:0045488 pectin metabolic process	0.0	0.0	0.0	1.0	0.0	0.0	0.0	0.0	0.0	0.0	0.0	0.0	0.0	0.0	0.0	0.0	0.0	1.0	0.0	0.0
AT2G30615	817611	ensembl_gene_id	A. thaliana	817611	A. thaliana	AT2G30615	F-box/LRR protein	GO:0008150 biological_process	0.0	0.0	0.0	0.0	0.0	0.0	0.0	0.0	0.0	0.0	0.0	0.0	0.0	0.0	0.0	0.0	0.0	0.0	0.0	0.0
AT5G21020	832226	ensembl_gene_id	A. thaliana	832226	A. thaliana	AT5G21020	transmembrane protein	GO:0008150 biological_process	0.0	0.0	0.0	0.0	0.0	0.0	0.0	0.0	0.0	0.0	0.0	0.0	0.0	0.0	0.0	0.0	0.0	0.0	0.0	0.0
AT5G44700	834499	ensembl_gene_id	A. thaliana	834499	A. thaliana	GSO2	Leucine-rich repeat transmembrane protein kinase	GO:0042659 regulation of cell fate specification;GO:0010453 regulation of cell fate commitment;GO:0090708 specification of plant organ axis polarity	0.0	0.0	0.0	0.0	0.0	1.0	0.0	1.0	0.0	0.0	0.0	0.0	0.0	0.0	0.0	0.0	0.0	0.0	0.0	0.0
ATMG00590	28717841	ensembl_gene_id	A. thaliana	28717841	A. thaliana	AT2G07718	Cytochrome b/b6 protein		0.0	0.0	0.0	0.0	0.0	0.0	0.0	0.0	0.0	0.0	0.0	0.0	0.0	0.0	0.0	0.0	0.0	0.0	0.0	0.0
AT3G23510	821931	ensembl_gene_id	A. thaliana	821931	A. thaliana	AT3G23510	Cyclopropane-fatty-acyl-phospholipid synthase		0.0	0.0	0.0	0.0	0.0	0.0	0.0	0.0	0.0	0.0	0.0	0.0	0.0	0.0	0.0	0.0	0.0	0.0	0.0	0.0
AT3G54160	824583	ensembl_gene_id	A. thaliana	824583	A. thaliana	AT3G54160	RNI-like superfamily protein	GO:0008150 biological_process	0.0	0.0	0.0	0.0	0.0	0.0	0.0	0.0	0.0	0.0	0.0	0.0	0.0	0.0	0.0	0.0	0.0	0.0	0.0	0.0
AT1G30860	839970	ensembl_gene_id	A. thaliana	839970	A. thaliana	AT1G30860	RING/U-box superfamily protein		0.0	0.0	0.0	0.0	0.0	0.0	0.0	0.0	0.0	0.0	0.0	0.0	0.0	0.0	0.0	0.0	0.0	0.0	0.0	0.0
AT1G30700	839950	ensembl_gene_id	A. thaliana	839950	A. thaliana	AT1G30700	FAD-binding Berberine family protein		0.0	0.0	0.0	0.0	0.0	0.0	0.0	0.0	0.0	0.0	0.0	0.0	0.0	0.0	0.0	0.0	0.0	0.0	0.0	0.0
AT5G57090	835813	ensembl_gene_id	A. thaliana	835813	A. thaliana	EIR1	Auxin efflux carrier family protein	GO:0010315 auxin efflux;GO:0009958 positive gravitropism;GO:0010252 auxin homeostasis	1.0	0.0	0.0	0.0	0.0	0.0	0.0	0.0	0.0	0.0	0.0	0.0	0.0	0.0	0.0	0.0	0.0	0.0	0.0	0.0
AT4G23570	828457	ensembl_gene_id	A. thaliana	828457	A. thaliana	SGT1A	phosphatase-like protein	GO:0050821 protein stabilization;GO:0031647 regulation of protein stability;GO:1900150 regulation of defense response to fungus	1.0	0.0	1.0	0.0	0.0	0.0	0.0	0.0	0.0	0.0	0.0	0.0	0.0	0.0	0.0	0.0	0.0	0.0	0.0	0.0
AT5G22920	832356	ensembl_gene_id	A. thaliana	832356	A. thaliana	AT5G22920	CHY-type/CTCHY-type/RING-type Zinc finger protein	GO:1902456 regulation of stomatal opening;GO:0010119 regulation of stomatal movement;GO:0006511 ubiquitin-dependent protein catabolic process	0.0	0.0	0.0	0.0	0.0	0.0	0.0	0.0	0.0	0.0	0.0	0.0	0.0	0.0	0.0	0.0	0.0	0.0	0.0	0.0
AT1G22885	838895	ensembl_gene_id	A. thaliana	838895	A. thaliana	AT1G22885	transmembrane protein	GO:0008150 biological_process	0.0	0.0	0.0	0.0	0.0	0.0	0.0	0.0	0.0	0.0	0.0	0.0	0.0	0.0	0.0	0.0	0.0	0.0	0.0	0.0
AT1G65481	6241153	ensembl_gene_id	A. thaliana	6241153	A. thaliana	AT1G65481	transmembrane protein	GO:0008150 biological_process	0.0	0.0	0.0	0.0	0.0	0.0	0.0	0.0	0.0	0.0	0.0	0.0	0.0	0.0	0.0	0.0	0.0	0.0	0.0	0.0
AT5G14360	831287	ensembl_gene_id	A. thaliana	831287	A. thaliana	AT5G14360	Ubiquitin-like superfamily protein		0.0	0.0	0.0	0.0	0.0	0.0	0.0	0.0	0.0	0.0	0.0	0.0	0.0	0.0	0.0	0.0	0.0	0.0	0.0	0.0
AT2G04205	28717554	ensembl_gene_id	A. thaliana	28717554	A. thaliana	AT2G04205	ncRNA		0.0	0.0	0.0	0.0	0.0	0.0	0.0	0.0	0.0	0.0	0.0	0.0	0.0	0.0	0.0	0.0	0.0	0.0	0.0	0.0
AT1G67810	843107	ensembl_gene_id	A. thaliana	843107	A. thaliana	SUFE2	sulfur E2	GO:0051176 positive regulation of sulfur metabolic process;GO:0042762 regulation of sulfur metabolic process;GO:0016226 iron-sulfur cluster assembly	0.0	1.0	0.0	0.0	0.0	0.0	0.0	0.0	0.0	0.0	0.0	0.0	0.0	0.0	0.0	0.0	0.0	0.0	0.0	0.0
AT5G14120	831262	ensembl_gene_id	A. thaliana	831262	A. thaliana	AT5G14120	Major facilitator superfamily protein		0.0	0.0	0.0	0.0	0.0	0.0	0.0	0.0	0.0	0.0	0.0	0.0	0.0	0.0	0.0	0.0	0.0	0.0	0.0	0.0
AT2G24945	817033	ensembl_gene_id	A. thaliana	817033	A. thaliana	AT2G24945	transmembrane protein	GO:0008150 biological_process	0.0	0.0	0.0	0.0	0.0	0.0	0.0	0.0	0.0	0.0	0.0	0.0	0.0	0.0	0.0	0.0	0.0	0.0	0.0	0.0
AT4G24340	828537	ensembl_gene_id	A. thaliana	828537	A. thaliana	AT4G24340	Phosphorylase superfamily protein	GO:0009116 nucleoside metabolic process;GO:1901657 glycosyl compound metabolic process;GO:0055086 nucleobase-containing small molecule metabolic process	0.0	0.0	0.0	0.0	0.0	0.0	0.0	0.0	0.0	0.0	0.0	0.0	0.0	0.0	0.0	0.0	0.0	0.0	0.0	0.0
AT5G25250	832596	ensembl_gene_id	A. thaliana	832596	A. thaliana	FLOT1	SPFH/Band 7/PHB domain-containing membrane-associated protein family	GO:0010324 membrane invagination;GO:0072659 protein localization to plasma membrane;GO:1990778 protein localization to cell periphery	1.0	0.0	0.0	0.0	0.0	0.0	0.0	0.0	0.0	0.0	0.0	0.0	0.0	0.0	0.0	0.0	0.0	0.0	0.0	0.0
AT4G38210	829977	ensembl_gene_id	A. thaliana	829977	A. thaliana	EXPA20	expansin A20	GO:0006949 syncytium formation;GO:0009828 plant-type cell wall loosening;GO:0009827 plant-type cell wall modification	0.0	0.0	0.0	1.0	0.0	0.0	0.0	1.0	0.0	0.0	0.0	0.0	0.0	0.0	0.0	0.0	0.0	0.0	0.0	0.0
AT1G51850	841612	ensembl_gene_id	A. thaliana	841612	A. thaliana	AT1G51850	Leucine-rich repeat protein kinase family protein	GO:0010119 regulation of stomatal movement;GO:0006468 protein phosphorylation;GO:0016310 phosphorylation	0.0	0.0	0.0	0.0	0.0	0.0	0.0	0.0	0.0	0.0	0.0	0.0	0.0	0.0	0.0	0.0	0.0	0.0	0.0	0.0
AT5G56550	835756	ensembl_gene_id	A. thaliana	835756	A. thaliana	OXS3	oxidative stress 3	GO:0046686 response to cadmium ion;GO:0010038 response to metal ion;GO:0006979 response to oxidative stress	0.0	0.0	0.0	0.0	1.0	0.0	0.0	0.0	0.0	0.0	0.0	0.0	0.0	1.0	0.0	0.0	0.0	0.0	0.0	0.0
AT5G43420	834362	ensembl_gene_id	A. thaliana	834362	A. thaliana	AT5G43420	RING/U-box superfamily protein	GO:0016567 protein ubiquitination;GO:0032446 protein modification by small protein conjugation;GO:0070647 protein modification by small protein conjugation or removal	0.0	0.0	0.0	0.0	0.0	0.0	0.0	0.0	0.0	0.0	0.0	0.0	0.0	0.0	0.0	0.0	0.0	0.0	0.0	0.0
AT3G56705	3769727	ensembl_gene_id	A. thaliana	3769727	A. thaliana	U2.6	ncRNA	GO:0045292 mRNA cis splicing, via spliceosome;GO:0000398 mRNA splicing, via spliceosome;GO:0000375 RNA splicing, via transesterification reactions	0.0	0.0	0.0	0.0	0.0	0.0	0.0	0.0	0.0	0.0	0.0	0.0	0.0	0.0	0.0	0.0	0.0	0.0	0.0	0.0
AT3G57765	3769731	ensembl_gene_id	A. thaliana	3769731	A. thaliana	U2.3	ncRNA	GO:0045292 mRNA cis splicing, via spliceosome;GO:0000398 mRNA splicing, via spliceosome;GO:0000375 RNA splicing, via transesterification reactions	0.0	0.0	0.0	0.0	0.0	0.0	0.0	0.0	0.0	0.0	0.0	0.0	0.0	0.0	0.0	0.0	0.0	0.0	0.0	0.0
AT1G65980	842910	ensembl_gene_id	A. thaliana	842910	A. thaliana	TPX1	thioredoxin-dependent peroxidase 1	GO:0042744 hydrogen peroxide catabolic process;GO:0042743 hydrogen peroxide metabolic process;GO:0045454 cell redox homeostasis	0.0	0.0	0.0	0.0	1.0	0.0	0.0	0.0	0.0	0.0	0.0	0.0	0.0	0.0	0.0	0.0	0.0	0.0	0.0	0.0
AT2G39210	818506	ensembl_gene_id	A. thaliana	818506	A. thaliana	AT2G39210	Major facilitator superfamily protein	GO:0099587 inorganic ion import across plasma membrane;GO:0098739 import across plasma membrane;GO:0098657 import into cell	0.0	0.0	0.0	0.0	0.0	0.0	0.0	0.0	0.0	0.0	0.0	0.0	0.0	0.0	0.0	0.0	1.0	0.0	0.0	0.0
AT4G34135	829560	ensembl_gene_id	A. thaliana	829560	A. thaliana	UGT73B2	UDP-glucosyltransferase 73B2	GO:0051553 flavone biosynthetic process;GO:0051555 flavonol biosynthetic process;GO:0051552 flavone metabolic process	0.0	0.0	0.0	0.0	0.0	0.0	0.0	0.0	0.0	0.0	0.0	0.0	0.0	0.0	0.0	0.0	0.0	0.0	0.0	0.0
AT1G06983	28716591	ensembl_gene_id	A. thaliana	28716591	A. thaliana	AT1G06983	ncRNA		0.0	0.0	0.0	0.0	0.0	0.0	0.0	0.0	0.0	0.0	0.0	0.0	0.0	0.0	0.0	0.0	0.0	0.0	0.0	0.0
AT4G18170	827542	ensembl_gene_id	A. thaliana	827542	A. thaliana	WRKY28	WRKY DNA-binding protein 28	GO:0042659 regulation of cell fate specification;GO:0010453 regulation of cell fate commitment;GO:1900057 positive regulation of leaf senescence	0.0	0.0	0.0	0.0	0.0	0.0	0.0	0.0	0.0	0.0	0.0	0.0	0.0	0.0	0.0	0.0	0.0	0.0	0.0	0.0
AT1G05773	28716372	ensembl_gene_id	A. thaliana	28716372	A. thaliana	AT1G05773	ncRNA		0.0	0.0	0.0	0.0	0.0	0.0	0.0	0.0	0.0	0.0	0.0	0.0	0.0	0.0	0.0	0.0	0.0	0.0	0.0	0.0
AT5G57220	835828	ensembl_gene_id	A. thaliana	835828	A. thaliana	CYP81F2	cytochrome P450, family 81, subfamily F, polypeptide 2	GO:0009759 indole glucosinolate biosynthetic process;GO:0052544 defense response by callose deposition in cell wall;GO:0052482 defense response by cell wall thickening	1.0	1.0	1.0	1.0	0.0	0.0	0.0	0.0	0.0	0.0	0.0	1.0	1.0	0.0	1.0	0.0	0.0	0.0	0.0	0.0
AT3G29810	822697	ensembl_gene_id	A. thaliana	822697	A. thaliana	COBL2	COBRA-like protein 2 precursor	GO:0034410 cell wall beta-glucan biosynthetic process;GO:0052324 plant-type cell wall cellulose biosynthetic process;GO:0048354 mucilage biosynthetic process involved in seed coat development	0.0	0.0	0.0	1.0	0.0	0.0	0.0	0.0	0.0	0.0	0.0	0.0	0.0	0.0	0.0	0.0	0.0	0.0	0.0	0.0
AT1G72200	843552	ensembl_gene_id	A. thaliana	843552	A. thaliana	AT1G72200	RING/U-box superfamily protein	GO:0016567 protein ubiquitination;GO:0032446 protein modification by small protein conjugation;GO:0070647 protein modification by small protein conjugation or removal	0.0	0.0	0.0	0.0	0.0	0.0	0.0	0.0	0.0	0.0	0.0	0.0	0.0	0.0	0.0	0.0	0.0	0.0	0.0	0.0
AT2G04795	815023	ensembl_gene_id	A. thaliana	815023	A. thaliana	AT2G04795	hypothetical protein	GO:0006979 response to oxidative stress;GO:0006950 response to stress;GO:0050896 response to stimulus	0.0	0.0	0.0	0.0	1.0	0.0	0.0	0.0	0.0	0.0	0.0	0.0	0.0	0.0	0.0	0.0	0.0	0.0	0.0	0.0
AT3G12860	820468	ensembl_gene_id	A. thaliana	820468	A. thaliana	AT3G12860	NOP56-like pre RNA processing ribonucleoprotein		0.0	0.0	0.0	0.0	0.0	0.0	0.0	0.0	0.0	0.0	0.0	0.0	0.0	0.0	0.0	0.0	0.0	0.0	0.0	0.0
AT2G28200	817366	ensembl_gene_id	A. thaliana	817366	A. thaliana	AT2G28200	C2H2-type zinc finger family protein	GO:0006355 regulation of transcription, DNA-templated;GO:1903506 regulation of nucleic acid-templated transcription;GO:2001141 regulation of RNA biosynthetic process	0.0	0.0	0.0	0.0	0.0	0.0	0.0	0.0	0.0	0.0	0.0	0.0	0.0	0.0	0.0	0.0	0.0	0.0	0.0	0.0
AT4G26120	828718	ensembl_gene_id	A. thaliana	828718	A. thaliana	AT4G26120	Ankyrin repeat family protein / BTB/POZ domain-containing protein	GO:0009862 systemic acquired resistance, salicylic acid mediated signaling pathway;GO:2000031 regulation of salicylic acid mediated signaling pathway;GO:2000022 regulation of jasmonic acid mediated signaling pathway	0.0	0.0	1.0	0.0	0.0	0.0	0.0	0.0	0.0	0.0	0.0	0.0	0.0	0.0	0.0	1.0	0.0	0.0	0.0	0.0
AT2G41905	2745590	ensembl_gene_id	A. thaliana	2745590	A. thaliana	AT2G41905	transmembrane protein	GO:0008150 biological_process	0.0	0.0	0.0	0.0	0.0	0.0	0.0	0.0	0.0	0.0	0.0	0.0	0.0	0.0	0.0	0.0	0.0	0.0	0.0	0.0
AT5G48412	10723095	ensembl_gene_id	A. thaliana	10723095	A. thaliana	AT5G48412	ncRNA		0.0	0.0	0.0	0.0	0.0	0.0	0.0	0.0	0.0	0.0	0.0	0.0	0.0	0.0	0.0	0.0	0.0	0.0	0.0	0.0
AT1G68450	843174	ensembl_gene_id	A. thaliana	843174	A. thaliana	PDE337	VQ motif-containing protein		0.0	0.0	0.0	0.0	0.0	0.0	0.0	0.0	0.0	0.0	0.0	0.0	0.0	0.0	0.0	0.0	0.0	0.0	0.0	0.0
AT3G21352	5008018	ensembl_gene_id	A. thaliana	5008018	A. thaliana	AT3G21352	transmembrane protein	GO:0008150 biological_process	0.0	0.0	0.0	0.0	0.0	0.0	0.0	0.0	0.0	0.0	0.0	0.0	0.0	0.0	0.0	0.0	0.0	0.0	0.0	0.0
AT1G73210	843655	ensembl_gene_id	A. thaliana	843655	A. thaliana	AT1G73210	hypothetical protein (DUF789)	GO:0008150 biological_process	0.0	0.0	0.0	0.0	0.0	0.0	0.0	0.0	0.0	0.0	0.0	0.0	0.0	0.0	0.0	0.0	0.0	0.0	0.0	0.0
AT4G39580	830112	ensembl_gene_id	A. thaliana	830112	A. thaliana	AT4G39580	Galactose oxidase/kelch repeat superfamily protein	GO:0008150 biological_process	0.0	0.0	0.0	0.0	0.0	0.0	0.0	0.0	0.0	0.0	0.0	0.0	0.0	0.0	0.0	0.0	0.0	0.0	0.0	0.0
AT1G36622	5007772	ensembl_gene_id	A. thaliana	5007772	A. thaliana	AT1G36622	transmembrane protein		0.0	0.0	0.0	0.0	0.0	0.0	0.0	0.0	0.0	0.0	0.0	0.0	0.0	0.0	0.0	0.0	0.0	0.0	0.0	0.0
AT5G60660	836187	ensembl_gene_id	A. thaliana	836187	A. thaliana	PIP2;4	plasma membrane intrinsic protein 2;4	GO:0080170 hydrogen peroxide transmembrane transport;GO:0006833 water transport;GO:0042044 fluid transport	0.0	0.0	0.0	0.0	0.0	0.0	0.0	1.0	0.0	0.0	0.0	0.0	0.0	0.0	0.0	0.0	0.0	0.0	0.0	0.0
AT2G25680	817109	ensembl_gene_id	A. thaliana	817109	A. thaliana	MOT1	molybdate transporter 1	GO:0015689 molybdate ion transport;GO:0015698 inorganic anion transport;GO:0006820 anion transport	0.0	0.0	0.0	0.0	0.0	0.0	0.0	0.0	0.0	0.0	0.0	0.0	0.0	0.0	0.0	0.0	0.0	0.0	0.0	0.0
AT1G33610	840255	ensembl_gene_id	A. thaliana	840255	A. thaliana	AT1G33610	Leucine-rich repeat (LRR) family protein	GO:0007165 signal transduction;GO:0023052 signaling;GO:0007154 cell communication	0.0	0.0	0.0	0.0	0.0	0.0	0.0	0.0	0.0	0.0	0.0	0.0	0.0	0.0	0.0	0.0	0.0	0.0	0.0	0.0
AT1G69050	843237	ensembl_gene_id	A. thaliana	843237	A. thaliana	AT1G69050	hypothetical protein	GO:0008150 biological_process	0.0	0.0	0.0	0.0	0.0	0.0	0.0	0.0	0.0	0.0	0.0	0.0	0.0	0.0	0.0	0.0	0.0	0.0	0.0	0.0
AT5G27889	6240698	ensembl_gene_id	A. thaliana	6240698	A. thaliana	AT5G27889	hypothetical protein	GO:0008150 biological_process	0.0	0.0	0.0	0.0	0.0	0.0	0.0	0.0	0.0	0.0	0.0	0.0	0.0	0.0	0.0	0.0	0.0	0.0	0.0	0.0
AT3G46690	823822	ensembl_gene_id	A. thaliana	823822	A. thaliana	AT3G46690	UDP-Glycosyltransferase superfamily protein		0.0	0.0	0.0	0.0	0.0	0.0	0.0	0.0	0.0	0.0	0.0	0.0	0.0	0.0	0.0	0.0	0.0	0.0	0.0	0.0
AT1G65486	6240283	ensembl_gene_id	A. thaliana	6240283	A. thaliana	AT1G65486	transmembrane protein	GO:0009414 response to water deprivation;GO:0009415 response to water;GO:0001101 response to acid chemical	0.0	0.0	0.0	0.0	0.0	0.0	0.0	0.0	0.0	0.0	0.0	0.0	0.0	1.0	0.0	0.0	0.0	0.0	0.0	0.0
AT5G17350	831601	ensembl_gene_id	A. thaliana	831601	A. thaliana	AT5G17350	hypothetical protein	GO:0009620 response to fungus;GO:0043207 response to external biotic stimulus;GO:0051707 response to other organism	0.0	0.0	1.0	0.0	0.0	0.0	0.0	0.0	0.0	0.0	0.0	0.0	0.0	0.0	0.0	0.0	0.0	0.0	0.0	0.0
AT2G32740	817834	ensembl_gene_id	A. thaliana	817834	A. thaliana	GT13	galactosyltransferase 13	GO:0006486 protein glycosylation;GO:0043413 macromolecule glycosylation;GO:0009101 glycoprotein biosynthetic process	0.0	0.0	0.0	0.0	0.0	0.0	0.0	0.0	0.0	0.0	0.0	0.0	0.0	0.0	0.0	0.0	0.0	0.0	0.0	0.0
AT1G62290	842526	ensembl_gene_id	A. thaliana	842526	A. thaliana	AT1G62290	Saposin-like aspartyl protease family protein	GO:0006629 lipid metabolic process;GO:0044238 primary metabolic process;GO:0071704 organic substance metabolic process	0.0	0.0	0.0	0.0	0.0	0.0	0.0	0.0	0.0	0.0	0.0	0.0	0.0	0.0	0.0	0.0	0.0	0.0	0.0	0.0
AT4G02520	827931	ensembl_gene_id	A. thaliana	827931	A. thaliana	GSTF2	glutathione S-transferase PHI 2	GO:0010043 response to zinc ion;GO:0009407 toxin catabolic process;GO:0009404 toxin metabolic process	0.0	1.0	0.0	0.0	0.0	0.0	0.0	0.0	0.0	0.0	0.0	0.0	0.0	1.0	0.0	0.0	1.0	0.0	0.0	0.0
AT2G39200	818505	ensembl_gene_id	A. thaliana	818505	A. thaliana	MLO12	Seven transmembrane MLO family protein	GO:0010150 leaf senescence;GO:0090693 plant organ senescence;GO:0007568 aging	0.0	0.0	1.0	0.0	0.0	0.0	0.0	0.0	0.0	0.0	0.0	0.0	0.0	0.0	0.0	0.0	0.0	0.0	0.0	0.0
AT4G25810	828686	ensembl_gene_id	A. thaliana	828686	A. thaliana	XTR6	xyloglucan endotransglycosylase 6	GO:0010411 xyloglucan metabolic process;GO:0010410 hemicellulose metabolic process;GO:0010383 cell wall polysaccharide metabolic process	0.0	0.0	0.0	1.0	0.0	0.0	0.0	0.0	0.0	0.0	0.0	0.0	0.0	0.0	0.0	0.0	0.0	0.0	0.0	0.0
AT5G47850	834836	ensembl_gene_id	A. thaliana	834836	A. thaliana	CCR4	CRINKLY4 related 4	GO:0006468 protein phosphorylation;GO:0016310 phosphorylation;GO:0006796 phosphate-containing compound metabolic process	0.0	0.0	0.0	0.0	0.0	0.0	0.0	0.0	0.0	0.0	0.0	0.0	0.0	0.0	0.0	0.0	0.0	0.0	0.0	0.0
AT2G13550	815841	ensembl_gene_id	A. thaliana	815841	A. thaliana	AT2G13550	hypothetical protein	GO:0008150 biological_process	0.0	0.0	0.0	0.0	0.0	0.0	0.0	0.0	0.0	0.0	0.0	0.0	0.0	0.0	0.0	0.0	0.0	0.0	0.0	0.0
AT4G23720	828472	ensembl_gene_id	A. thaliana	828472	A. thaliana	AT4G23720	transmembrane protein, putative (DUF1191)	GO:0008150 biological_process	0.0	0.0	0.0	0.0	0.0	0.0	0.0	0.0	0.0	0.0	0.0	0.0	0.0	0.0	0.0	0.0	0.0	0.0	0.0	0.0
AT5G51795	835254	ensembl_gene_id	A. thaliana	835254	A. thaliana	AT5G51795	DNA/RNA-binding protein Kin17, conserved region	GO:0006260 DNA replication;GO:0006974 cellular response to DNA damage stimulus;GO:0033554 cellular response to stress	0.0	0.0	0.0	0.0	0.0	0.0	0.0	0.0	0.0	0.0	0.0	0.0	0.0	0.0	0.0	0.0	0.0	0.0	0.0	0.0
AT1G16820	838253	ensembl_gene_id	A. thaliana	838253	A. thaliana	AT1G16820	vacuolar ATP synthase catalytic subunit-related / V-ATPase-related / vacuolar proton pump-like protein	GO:0046034 ATP metabolic process;GO:0008152 metabolic process;GO:0008150 biological_process	0.0	0.0	0.0	0.0	0.0	0.0	0.0	0.0	0.0	0.0	0.0	0.0	0.0	0.0	0.0	0.0	0.0	0.0	0.0	0.0
AT1G71030	843443	ensembl_gene_id	A. thaliana	843443	A. thaliana	MYBL2	MYB-like 2	GO:0010023 proanthocyanidin biosynthetic process;GO:0046189 phenol-containing compound biosynthetic process;GO:0009718 anthocyanin-containing compound biosynthetic process	0.0	1.0	0.0	0.0	0.0	0.0	0.0	0.0	0.0	0.0	0.0	0.0	0.0	0.0	1.0	0.0	0.0	0.0	0.0	0.0
AT5G41680	834170	ensembl_gene_id	A. thaliana	834170	A. thaliana	AT5G41680	Protein kinase superfamily protein	GO:0006468 protein phosphorylation;GO:0016310 phosphorylation;GO:0006796 phosphate-containing compound metabolic process	0.0	0.0	0.0	0.0	0.0	0.0	0.0	0.0	0.0	0.0	0.0	0.0	0.0	0.0	0.0	0.0	0.0	0.0	0.0	0.0
AT1G14870	838052	ensembl_gene_id	A. thaliana	838052	A. thaliana	PCR2	PLANT CADMIUM RESISTANCE 2	GO:0006979 response to oxidative stress;GO:0006950 response to stress;GO:0050896 response to stimulus	0.0	0.0	0.0	0.0	1.0	0.0	0.0	0.0	0.0	0.0	0.0	0.0	0.0	0.0	0.0	0.0	0.0	0.0	0.0	0.0
AT3G08970	820049	ensembl_gene_id	A. thaliana	820049	A. thaliana	ATERDJ3A	DNAJ heat shock N-terminal domain-containing protein	GO:0034605 cellular response to heat;GO:0009860 pollen tube growth;GO:0009932 cell tip growth	0.0	0.0	0.0	0.0	0.0	0.0	0.0	1.0	0.0	0.0	0.0	0.0	0.0	0.0	0.0	0.0	0.0	0.0	0.0	0.0
AT3G11080	820279	ensembl_gene_id	A. thaliana	820279	A. thaliana	RLP35	receptor like protein 35	GO:0007165 signal transduction;GO:0023052 signaling;GO:0007154 cell communication	0.0	0.0	0.0	0.0	0.0	0.0	0.0	0.0	0.0	0.0	0.0	0.0	0.0	0.0	0.0	0.0	0.0	0.0	0.0	0.0
AT2G25200	817058	ensembl_gene_id	A. thaliana	817058	A. thaliana	AT2G25200	hypothetical protein (DUF868)	GO:0008150 biological_process	0.0	0.0	0.0	0.0	0.0	0.0	0.0	0.0	0.0	0.0	0.0	0.0	0.0	0.0	0.0	0.0	0.0	0.0	0.0	0.0
AT5G37670	833746	ensembl_gene_id	A. thaliana	833746	A. thaliana	AT5G37670	HSP20-like chaperones superfamily protein	GO:0051259 protein complex oligomerization;GO:0042542 response to hydrogen peroxide;GO:0000302 response to reactive oxygen species	1.0	0.0	0.0	0.0	1.0	0.0	0.0	0.0	0.0	0.0	0.0	0.0	0.0	1.0	0.0	0.0	0.0	0.0	0.0	0.0
AT5G35490	833513	ensembl_gene_id	A. thaliana	833513	A. thaliana	MRU1	mto 1 responding up 1	GO:0008150 biological_process	0.0	0.0	0.0	0.0	0.0	0.0	0.0	0.0	0.0	0.0	0.0	0.0	0.0	0.0	0.0	0.0	0.0	0.0	0.0	0.0
AT2G37430	818319	ensembl_gene_id	A. thaliana	818319	A. thaliana	ZAT11	C2H2 and C2HC zinc fingers superfamily protein	GO:0071289 cellular response to nickel ion;GO:0010045 response to nickel cation;GO:0071248 cellular response to metal ion	0.0	0.0	0.0	0.0	0.0	1.0	0.0	0.0	0.0	0.0	0.0	0.0	0.0	1.0	0.0	0.0	0.0	0.0	0.0	1.0
AT5G10720	830938	ensembl_gene_id	A. thaliana	830938	A. thaliana	HK5	histidine kinase 5	GO:0071732 cellular response to nitric oxide;GO:0071731 response to nitric oxide;GO:0071219 cellular response to molecule of bacterial origin	0.0	0.0	1.0	0.0	1.0	0.0	0.0	1.0	0.0	0.0	0.0	0.0	0.0	1.0	0.0	0.0	0.0	0.0	0.0	1.0
AT2G36950	818269	ensembl_gene_id	A. thaliana	818269	A. thaliana	AT2G36950	Heavy metal transport/detoxification superfamily protein		0.0	0.0	0.0	0.0	0.0	0.0	0.0	0.0	0.0	0.0	0.0	0.0	0.0	0.0	0.0	0.0	0.0	0.0	0.0	0.0
AT5G53370	835418	ensembl_gene_id	A. thaliana	835418	A. thaliana	PMEPCRF	pectin methylesterase PCR fragment F	GO:0045490 pectin catabolic process;GO:0000272 polysaccharide catabolic process;GO:0045488 pectin metabolic process	0.0	0.0	0.0	1.0	0.0	0.0	0.0	0.0	0.0	0.0	0.0	0.0	0.0	0.0	0.0	0.0	0.0	1.0	0.0	0.0
AT4G20000	827745	ensembl_gene_id	A. thaliana	827745	A. thaliana	AT4G20000	VQ motif-containing protein	GO:0008150 biological_process	0.0	0.0	0.0	0.0	0.0	0.0	0.0	0.0	0.0	0.0	0.0	0.0	0.0	0.0	0.0	0.0	0.0	0.0	0.0	0.0
AT3G16030	820848	ensembl_gene_id	A. thaliana	820848	A. thaliana	CES101	lectin protein kinase family protein	GO:0045087 innate immune response;GO:0006955 immune response;GO:0002376 immune system process	0.0	0.0	1.0	0.0	0.0	0.0	0.0	0.0	0.0	0.0	0.0	1.0	0.0	0.0	0.0	0.0	0.0	0.0	0.0	0.0
AT5G14000	831248	ensembl_gene_id	A. thaliana	831248	A. thaliana	NAC084	NAC domain containing protein 84	GO:0006355 regulation of transcription, DNA-templated;GO:1903506 regulation of nucleic acid-templated transcription;GO:2001141 regulation of RNA biosynthetic process	0.0	0.0	0.0	0.0	0.0	0.0	0.0	0.0	0.0	0.0	0.0	0.0	0.0	0.0	0.0	0.0	0.0	0.0	0.0	0.0
AT5G27420	832801	ensembl_gene_id	A. thaliana	832801	A. thaliana	CNI1	carbon/nitrogen insensitive 1	GO:0043562 cellular response to nitrogen levels;GO:0031669 cellular response to nutrient levels;GO:0071456 cellular response to hypoxia	1.0	0.0	1.0	0.0	0.0	0.0	0.0	0.0	0.0	0.0	0.0	0.0	0.0	0.0	0.0	0.0	0.0	0.0	0.0	0.0
AT5G38780	833869	ensembl_gene_id	A. thaliana	833869	A. thaliana	AT5G38780	S-adenosyl-L-methionine-dependent methyltransferases superfamily protein	GO:0032259 methylation;GO:0008152 metabolic process;GO:0008150 biological_process	0.0	0.0	0.0	0.0	0.0	0.0	0.0	0.0	0.0	0.0	0.0	0.0	0.0	0.0	0.0	0.0	0.0	0.0	0.0	0.0
AT5G07380	830629	ensembl_gene_id	A. thaliana	830629	A. thaliana	AT5G07380	hypothetical protein	GO:0008150 biological_process	0.0	0.0	0.0	0.0	0.0	0.0	0.0	0.0	0.0	0.0	0.0	0.0	0.0	0.0	0.0	0.0	0.0	0.0	0.0	0.0
AT1G69720	843308	ensembl_gene_id	A. thaliana	843308	A. thaliana	HO3	heme oxygenase 3	GO:0006788 heme oxidation;GO:0006787 porphyrin-containing compound catabolic process;GO:0033015 tetrapyrrole catabolic process	0.0	0.0	0.0	0.0	0.0	0.0	0.0	0.0	0.0	0.0	0.0	0.0	0.0	0.0	0.0	0.0	0.0	0.0	0.0	0.0
AT4G19160	827654	ensembl_gene_id	A. thaliana	827654	A. thaliana	AT4G19160	transglutaminase family protein	GO:0008150 biological_process	0.0	0.0	0.0	0.0	0.0	0.0	0.0	0.0	0.0	0.0	0.0	0.0	0.0	0.0	0.0	0.0	0.0	0.0	0.0	0.0
AT1G31290	840017	ensembl_gene_id	A. thaliana	840017	A. thaliana	AGO3	ARGONAUTE 3	GO:0051607 defense response to virus;GO:0140546 defense response to symbiont;GO:0009615 response to virus	0.0	0.0	1.0	0.0	0.0	0.0	0.0	0.0	0.0	0.0	0.0	0.0	0.0	0.0	0.0	0.0	0.0	0.0	0.0	0.0
AT3G24450	822035	ensembl_gene_id	A. thaliana	822035	A. thaliana	AT3G24450	Heavy metal transport/detoxification superfamily protein		0.0	0.0	0.0	0.0	0.0	0.0	0.0	0.0	0.0	0.0	0.0	0.0	0.0	0.0	0.0	0.0	0.0	0.0	0.0	0.0
AT4G32650	829400	ensembl_gene_id	A. thaliana	829400	A. thaliana	KAT3	potassium channel protein	GO:0071805 potassium ion transmembrane transport;GO:0006813 potassium ion transport;GO:0009624 response to nematode	0.0	0.0	0.0	0.0	0.0	0.0	0.0	0.0	0.0	0.0	0.0	0.0	0.0	0.0	0.0	0.0	0.0	0.0	0.0	0.0
AT2G30490	817599	ensembl_gene_id	A. thaliana	817599	A. thaliana	C4H	cinnamate-4-hydroxylase	GO:0006743 ubiquinone metabolic process;GO:0006744 ubiquinone biosynthetic process;GO:1901661 quinone metabolic process	0.0	1.0	0.0	0.0	1.0	0.0	0.0	0.0	0.0	0.0	0.0	0.0	0.0	0.0	1.0	0.0	0.0	0.0	0.0	0.0
AT5G24210	832488	ensembl_gene_id	A. thaliana	832488	A. thaliana	AT5G24210	alpha/beta-Hydrolases superfamily protein	GO:0006629 lipid metabolic process;GO:0044238 primary metabolic process;GO:0071704 organic substance metabolic process	0.0	0.0	0.0	0.0	0.0	0.0	0.0	0.0	0.0	0.0	0.0	0.0	0.0	0.0	0.0	0.0	0.0	0.0	0.0	0.0
AT1G04147	28716061	ensembl_gene_id	A. thaliana	28716061	A. thaliana	AT1G04147	ncRNA		0.0	0.0	0.0	0.0	0.0	0.0	0.0	0.0	0.0	0.0	0.0	0.0	0.0	0.0	0.0	0.0	0.0	0.0	0.0	0.0
AT2G35930	818166	ensembl_gene_id	A. thaliana	818166	A. thaliana	PUB23	plant U-box 23	GO:0002679 respiratory burst involved in defense response;GO:0045730 respiratory burst;GO:0051865 protein autoubiquitination	0.0	0.0	0.0	0.0	0.0	0.0	0.0	0.0	0.0	0.0	0.0	1.0	0.0	1.0	0.0	0.0	0.0	0.0	0.0	0.0
AT5G19120	832032	ensembl_gene_id	A. thaliana	832032	A. thaliana	AT5G19120	Eukaryotic aspartyl protease family protein	GO:0071456 cellular response to hypoxia;GO:0036294 cellular response to decreased oxygen levels;GO:0071453 cellular response to oxygen levels	1.0	0.0	0.0	0.0	0.0	0.0	0.0	0.0	0.0	0.0	0.0	0.0	0.0	0.0	0.0	0.0	0.0	0.0	0.0	0.0
AT5G53110	835391	ensembl_gene_id	A. thaliana	835391	A. thaliana	AT5G53110	RING/U-box superfamily protein	GO:0008150 biological_process	0.0	0.0	0.0	0.0	0.0	0.0	0.0	0.0	0.0	0.0	0.0	0.0	0.0	0.0	0.0	0.0	0.0	0.0	0.0	0.0
AT4G06115	28719735	ensembl_gene_id	A. thaliana	28719735	A. thaliana	AT4G06115	ncRNA		0.0	0.0	0.0	0.0	0.0	0.0	0.0	0.0	0.0	0.0	0.0	0.0	0.0	0.0	0.0	0.0	0.0	0.0	0.0	0.0
AT5G17540	831620	ensembl_gene_id	A. thaliana	831620	A. thaliana	AT5G17540	HXXXD-type acyl-transferase family protein		0.0	0.0	0.0	0.0	0.0	0.0	0.0	0.0	0.0	0.0	0.0	0.0	0.0	0.0	0.0	0.0	0.0	0.0	0.0	0.0
AT4G19880	827734	ensembl_gene_id	A. thaliana	827734	A. thaliana	AT4G19880	Glutathione S-transferase family protein	GO:0006749 glutathione metabolic process;GO:0006575 cellular modified amino acid metabolic process;GO:0071456 cellular response to hypoxia	1.0	1.0	0.0	0.0	0.0	0.0	0.0	0.0	0.0	0.0	0.0	0.0	0.0	0.0	0.0	0.0	0.0	0.0	0.0	0.0
AT4G24180	828519	ensembl_gene_id	A. thaliana	828519	A. thaliana	TLP1	THAUMATIN-LIKE PROTEIN 1	GO:0009682 induced systemic resistance;GO:0045087 innate immune response;GO:0009723 response to ethylene	0.0	0.0	1.0	0.0	0.0	0.0	0.0	0.0	0.0	0.0	0.0	1.0	0.0	0.0	0.0	0.0	0.0	0.0	0.0	0.0
AT1G29270	839801	ensembl_gene_id	A. thaliana	839801	A. thaliana	AT1G29270	transcription factor bHLH35-like protein	GO:0006355 regulation of transcription, DNA-templated;GO:1903506 regulation of nucleic acid-templated transcription;GO:2001141 regulation of RNA biosynthetic process	0.0	0.0	0.0	0.0	0.0	0.0	0.0	0.0	0.0	0.0	0.0	0.0	0.0	0.0	0.0	0.0	0.0	0.0	0.0	0.0
AT1G80840	844423	ensembl_gene_id	A. thaliana	844423	A. thaliana	WRKY40	WRKY DNA-binding protein 40	GO:0050691 regulation of defense response to virus by host;GO:0050688 regulation of defense response to virus;GO:0002237 response to molecule of bacterial origin	0.0	0.0	1.0	0.0	0.0	0.0	0.0	0.0	0.0	0.0	0.0	0.0	0.0	0.0	0.0	1.0	0.0	0.0	0.0	0.0
AT4G13494	6241433	ensembl_gene_id	A. thaliana	6241433	A. thaliana	MIR863	ncRNA	GO:0008150 biological_process	0.0	0.0	0.0	0.0	0.0	0.0	0.0	0.0	0.0	0.0	0.0	0.0	0.0	0.0	0.0	0.0	0.0	0.0	0.0	0.0
AT5G56810	835783	ensembl_gene_id	A. thaliana	835783	A. thaliana	AT5G56810	F-box/RNI-like/FBD-like domains-containing protein	GO:0008150 biological_process	0.0	0.0	0.0	0.0	0.0	0.0	0.0	0.0	0.0	0.0	0.0	0.0	0.0	0.0	0.0	0.0	0.0	0.0	0.0	0.0
AT3G43580	823455	ensembl_gene_id	A. thaliana	823455	A. thaliana	AT3G43580	Beta-galactosidase related protein		0.0	0.0	0.0	0.0	0.0	0.0	0.0	0.0	0.0	0.0	0.0	0.0	0.0	0.0	0.0	0.0	0.0	0.0	0.0	0.0
AT1G70000	843337	ensembl_gene_id	A. thaliana	843337	A. thaliana	AT1G70000	myb-like transcription factor family protein	GO:0031540 regulation of anthocyanin biosynthetic process;GO:0031537 regulation of anthocyanin metabolic process;GO:0009962 regulation of flavonoid biosynthetic process	0.0	0.0	0.0	0.0	0.0	0.0	0.0	0.0	0.0	0.0	0.0	0.0	0.0	0.0	0.0	0.0	0.0	0.0	0.0	0.0
AT3G49410	824103	ensembl_gene_id	A. thaliana	824103	A. thaliana	AT3G49410	Transcription factor IIIC, subunit 5	GO:0006384 transcription initiation from RNA polymerase III promoter;GO:0006383 transcription by RNA polymerase III;GO:0006352 DNA-templated transcription, initiation	0.0	0.0	0.0	0.0	0.0	0.0	0.0	0.0	0.0	0.0	0.0	0.0	0.0	0.0	0.0	0.0	0.0	0.0	0.0	0.0
AT1G03220	838517	ensembl_gene_id	A. thaliana	838517	A. thaliana	AT1G03220	Eukaryotic aspartyl protease family protein	GO:0071456 cellular response to hypoxia;GO:0036294 cellular response to decreased oxygen levels;GO:0071453 cellular response to oxygen levels	1.0	0.0	0.0	0.0	0.0	0.0	0.0	0.0	0.0	0.0	0.0	0.0	0.0	0.0	0.0	0.0	0.0	0.0	0.0	0.0
AT2G30370	817587	ensembl_gene_id	A. thaliana	817587	A. thaliana	CHAL	allergen-like protein	GO:2000122 negative regulation of stomatal complex development;GO:2000038 regulation of stomatal complex development;GO:0010052 guard cell differentiation	0.0	0.0	0.0	0.0	0.0	0.0	0.0	1.0	0.0	0.0	0.0	0.0	0.0	0.0	0.0	0.0	0.0	0.0	0.0	0.0
AT5G06190	830506	ensembl_gene_id	A. thaliana	830506	A. thaliana	AT5G06190	transmembrane protein	GO:0008150 biological_process	0.0	0.0	0.0	0.0	0.0	0.0	0.0	0.0	0.0	0.0	0.0	0.0	0.0	0.0	0.0	0.0	0.0	0.0	0.0	0.0
AT3G02390	820514	ensembl_gene_id	A. thaliana	820514	A. thaliana	AT3G02390	hypothetical protein	GO:0008150 biological_process	0.0	0.0	0.0	0.0	0.0	0.0	0.0	0.0	0.0	0.0	0.0	0.0	0.0	0.0	0.0	0.0	0.0	0.0	0.0	0.0
AT1G23560	838966	ensembl_gene_id	A. thaliana	838966	A. thaliana	AT1G23560	OBP32pep, putative (DUF220)	GO:0008150 biological_process	0.0	0.0	0.0	0.0	0.0	0.0	0.0	0.0	0.0	0.0	0.0	0.0	0.0	0.0	0.0	0.0	0.0	0.0	0.0	0.0
AT1G66160	842931	ensembl_gene_id	A. thaliana	842931	A. thaliana	CMPG1	CYS, MET, PRO, and GLY protein 1	GO:0016567 protein ubiquitination;GO:0032446 protein modification by small protein conjugation;GO:0070647 protein modification by small protein conjugation or removal	0.0	0.0	0.0	0.0	0.0	0.0	0.0	0.0	0.0	0.0	0.0	0.0	0.0	0.0	0.0	0.0	0.0	0.0	0.0	0.0
AT5G66640	836796	ensembl_gene_id	A. thaliana	836796	A. thaliana	DAR3	DA1-related protein 3		0.0	0.0	0.0	0.0	0.0	0.0	0.0	0.0	0.0	0.0	0.0	0.0	0.0	0.0	0.0	0.0	0.0	0.0	0.0	0.0
AT3G59700	825139	ensembl_gene_id	A. thaliana	825139	A. thaliana	HLECRK	lectin-receptor kinase	GO:1900425 negative regulation of defense response to bacterium;GO:0090333 regulation of stomatal closure;GO:0002832 negative regulation of response to biotic stimulus	0.0	0.0	1.0	0.0	0.0	0.0	0.0	0.0	0.0	0.0	0.0	0.0	0.0	0.0	0.0	0.0	1.0	0.0	0.0	0.0
AT5G44380	834464	ensembl_gene_id	A. thaliana	834464	A. thaliana	AT5G44380	FAD-binding Berberine family protein	GO:0006979 response to oxidative stress;GO:0006950 response to stress;GO:0050896 response to stimulus	0.0	0.0	0.0	0.0	1.0	0.0	0.0	0.0	0.0	0.0	0.0	0.0	0.0	0.0	0.0	0.0	0.0	0.0	0.0	0.0
AT5G13830	831229	ensembl_gene_id	A. thaliana	831229	A. thaliana	AT5G13830	FtsJ-like methyltransferase family protein	GO:0001510 RNA methylation;GO:0043414 macromolecule methylation;GO:0032259 methylation	0.0	0.0	0.0	0.0	0.0	0.0	0.0	0.0	0.0	0.0	0.0	0.0	0.0	0.0	0.0	0.0	0.0	0.0	0.0	0.0
AT1G23390	838947	ensembl_gene_id	A. thaliana	838947	A. thaliana	AT1G23390	Kelch repeat-containing F-box family protein	GO:0043161 proteasome-mediated ubiquitin-dependent protein catabolic process;GO:0010498 proteasomal protein catabolic process;GO:0006511 ubiquitin-dependent protein catabolic process	0.0	0.0	0.0	0.0	0.0	0.0	0.0	0.0	0.0	0.0	0.0	0.0	0.0	0.0	0.0	0.0	0.0	0.0	0.0	0.0
AT1G66060	842920	ensembl_gene_id	A. thaliana	842920	A. thaliana	AT1G66060	hypothetical protein (DUF577)	GO:0008150 biological_process	0.0	0.0	0.0	0.0	0.0	0.0	0.0	0.0	0.0	0.0	0.0	0.0	0.0	0.0	0.0	0.0	0.0	0.0	0.0	0.0
AT1G11300	837672	ensembl_gene_id	A. thaliana	837672	A. thaliana	AT1G11300	G-type lectin S-receptor-like Serine/Threonine-kinase	GO:0048544 recognition of pollen;GO:0008037 cell recognition;GO:0009875 pollen-pistil interaction	0.0	0.0	0.0	0.0	0.0	0.0	0.0	0.0	0.0	0.0	0.0	0.0	0.0	0.0	0.0	0.0	0.0	0.0	0.0	0.0
AT2G26700	817211	ensembl_gene_id	A. thaliana	817211	A. thaliana	PID2	AGC (cAMP-dependent, cGMP-dependent and protein kinase C) kinase family protein	GO:0048825 cotyledon development;GO:0048366 leaf development;GO:0048827 phyllome development	0.0	0.0	0.0	0.0	0.0	0.0	0.0	0.0	0.0	0.0	0.0	0.0	0.0	0.0	0.0	0.0	0.0	0.0	0.0	0.0
AT4G16563	827356	ensembl_gene_id	A. thaliana	827356	A. thaliana	AT4G16563	Eukaryotic aspartyl protease family protein		0.0	0.0	0.0	0.0	0.0	0.0	0.0	0.0	0.0	0.0	0.0	0.0	0.0	0.0	0.0	0.0	0.0	0.0	0.0	0.0
AT4G14450	827090	ensembl_gene_id	A. thaliana	827090	A. thaliana	AT4G14450	hypothetical protein		0.0	0.0	0.0	0.0	0.0	0.0	0.0	0.0	0.0	0.0	0.0	0.0	0.0	0.0	0.0	0.0	0.0	0.0	0.0	0.0
AT1G55850	842035	ensembl_gene_id	A. thaliana	842035	A. thaliana	CSLE1	cellulose synthase like E1	GO:0009833 plant-type primary cell wall biogenesis;GO:0000281 mitotic cytokinesis;GO:0030244 cellulose biosynthetic process	0.0	0.0	0.0	1.0	0.0	0.0	0.0	0.0	0.0	0.0	0.0	0.0	0.0	0.0	0.0	0.0	0.0	0.0	0.0	0.0
AT4G09990	826590	ensembl_gene_id	A. thaliana	826590	A. thaliana	GXM2	glucuronoxylan 4-O-methyltransferase-like protein (DUF579)	GO:0045492 xylan biosynthetic process;GO:0045491 xylan metabolic process;GO:0009834 plant-type secondary cell wall biogenesis	0.0	0.0	0.0	1.0	0.0	0.0	0.0	0.0	0.0	0.0	0.0	0.0	0.0	0.0	0.0	0.0	0.0	0.0	0.0	0.0
AT1G80460	844385	ensembl_gene_id	A. thaliana	844385	A. thaliana	NHO1	Actin-like ATPase superfamily protein	GO:0046167 glycerol-3-phosphate biosynthetic process;GO:0019405 alditol catabolic process;GO:0019563 glycerol catabolic process	0.0	1.0	1.0	0.0	0.0	0.0	0.0	0.0	0.0	0.0	0.0	0.0	0.0	0.0	0.0	0.0	0.0	0.0	0.0	0.0
AT3G59880	825158	ensembl_gene_id	A. thaliana	825158	A. thaliana	AT3G59880	hypothetical protein	GO:0008150 biological_process	0.0	0.0	0.0	0.0	0.0	0.0	0.0	0.0	0.0	0.0	0.0	0.0	0.0	0.0	0.0	0.0	0.0	0.0	0.0	0.0
AT5G09585	28721113	ensembl_gene_id	A. thaliana	28721113	A. thaliana	U2.5	ncRNA	GO:0045292 mRNA cis splicing, via spliceosome;GO:0000398 mRNA splicing, via spliceosome;GO:0000375 RNA splicing, via transesterification reactions	0.0	0.0	0.0	0.0	0.0	0.0	0.0	0.0	0.0	0.0	0.0	0.0	0.0	0.0	0.0	0.0	0.0	0.0	0.0	0.0
AT3G15770	820820	ensembl_gene_id	A. thaliana	820820	A. thaliana	AT3G15770	hypothetical protein	GO:0010087 phloem or xylem histogenesis;GO:0051301 cell division;GO:0009888 tissue development	0.0	0.0	0.0	0.0	0.0	0.0	0.0	1.0	0.0	0.0	0.0	0.0	0.0	0.0	0.0	0.0	0.0	0.0	0.0	0.0
AT5G28770	832990	ensembl_gene_id	A. thaliana	832990	A. thaliana	BZO2H3	bZIP transcription factor family protein	GO:0071333 cellular response to glucose stimulus;GO:0071326 cellular response to monosaccharide stimulus;GO:0071331 cellular response to hexose stimulus	0.0	0.0	0.0	0.0	0.0	0.0	0.0	0.0	0.0	0.0	0.0	0.0	0.0	0.0	0.0	0.0	0.0	0.0	0.0	0.0
AT1G14760	838041	ensembl_gene_id	A. thaliana	838041	A. thaliana	KNATM	KNOX meinox protein	GO:0010589 leaf proximal/distal pattern formation;GO:0009954 proximal/distal pattern formation;GO:0003002 regionalization	0.0	0.0	0.0	0.0	0.0	0.0	0.0	0.0	0.0	0.0	0.0	0.0	0.0	0.0	0.0	0.0	0.0	0.0	0.0	0.0
AT1G13550	837916	ensembl_gene_id	A. thaliana	837916	A. thaliana	AT1G13550	hypothetical protein (DUF1262)	GO:0008150 biological_process	0.0	0.0	0.0	0.0	0.0	0.0	0.0	0.0	0.0	0.0	0.0	0.0	0.0	0.0	0.0	0.0	0.0	0.0	0.0	0.0
AT2G25297	28718306	ensembl_gene_id	A. thaliana	28718306	A. thaliana	AT2G25297	transmembrane protein		0.0	0.0	0.0	0.0	0.0	0.0	0.0	0.0	0.0	0.0	0.0	0.0	0.0	0.0	0.0	0.0	0.0	0.0	0.0	0.0
AT3G19200	821454	ensembl_gene_id	A. thaliana	821454	A. thaliana	AT3G19200	hypothetical protein	GO:0008150 biological_process	0.0	0.0	0.0	0.0	0.0	0.0	0.0	0.0	0.0	0.0	0.0	0.0	0.0	0.0	0.0	0.0	0.0	0.0	0.0	0.0
AT1G34580	840362	ensembl_gene_id	A. thaliana	840362	A. thaliana	AT1G34580	Major facilitator superfamily protein	GO:0015749 monosaccharide transmembrane transport;GO:0034219 carbohydrate transmembrane transport;GO:0008643 carbohydrate transport	0.0	0.0	0.0	0.0	0.0	0.0	0.0	0.0	0.0	0.0	0.0	0.0	0.0	0.0	0.0	0.0	0.0	0.0	0.0	0.0
AT1G74790	843818	ensembl_gene_id	A. thaliana	843818	A. thaliana	AT1G74790	catalytics		0.0	0.0	0.0	0.0	0.0	0.0	0.0	0.0	0.0	0.0	0.0	0.0	0.0	0.0	0.0	0.0	0.0	0.0	0.0	0.0
AT3G51910	824354	ensembl_gene_id	A. thaliana	824354	A. thaliana	HSFA7A	heat shock transcription factor A7A	GO:0034605 cellular response to heat;GO:0009408 response to heat;GO:0032268 regulation of cellular protein metabolic process	0.0	0.0	0.0	0.0	0.0	0.0	0.0	0.0	0.0	0.0	0.0	0.0	0.0	0.0	0.0	0.0	0.0	0.0	0.0	0.0
AT3G02380	821298	ensembl_gene_id	A. thaliana	821298	A. thaliana	COL2	CONSTANS-like 2	GO:0009909 regulation of flower development;GO:0048831 regulation of shoot system development;GO:0009658 chloroplast organization	0.0	0.0	0.0	0.0	0.0	0.0	0.0	0.0	0.0	0.0	0.0	0.0	0.0	0.0	0.0	0.0	0.0	0.0	0.0	0.0
AT1G52200	841650	ensembl_gene_id	A. thaliana	841650	A. thaliana	AT1G52200	PLAC8 family protein	GO:0006979 response to oxidative stress;GO:0006950 response to stress;GO:0050896 response to stimulus	0.0	0.0	0.0	0.0	1.0	0.0	0.0	0.0	0.0	0.0	0.0	0.0	0.0	0.0	0.0	0.0	0.0	0.0	0.0	0.0
AT2G38860	818470	ensembl_gene_id	A. thaliana	818470	A. thaliana	YLS5	Class I glutamine amidotransferase-like superfamily protein		0.0	0.0	0.0	0.0	0.0	0.0	0.0	0.0	0.0	0.0	0.0	0.0	0.0	0.0	0.0	0.0	0.0	0.0	0.0	0.0
AT1G68480	843177	ensembl_gene_id	A. thaliana	843177	A. thaliana	JAG	C2H2 and C2HC zinc fingers superfamily protein	GO:0010158 abaxial cell fate specification;GO:0010093 specification of floral organ identity;GO:0090701 specification of plant organ identity	0.0	0.0	0.0	0.0	0.0	0.0	0.0	1.0	0.0	0.0	0.0	0.0	0.0	0.0	0.0	0.0	0.0	0.0	0.0	0.0
AT4G36990	829853	ensembl_gene_id	A. thaliana	829853	A. thaliana	HSF4	heat shock factor 4	GO:0045892 negative regulation of transcription, DNA-templated;GO:1902679 negative regulation of RNA biosynthetic process;GO:1903507 negative regulation of nucleic acid-templated transcription	0.0	0.0	0.0	0.0	0.0	0.0	0.0	0.0	0.0	0.0	0.0	0.0	0.0	0.0	0.0	0.0	0.0	0.0	0.0	0.0
AT5G18340	831952	ensembl_gene_id	A. thaliana	831952	A. thaliana	AT5G18340	ARM repeat superfamily protein	GO:1900034 regulation of cellular response to heat;GO:0080135 regulation of cellular response to stress;GO:0080134 regulation of response to stress	0.0	0.0	0.0	0.0	0.0	0.0	0.0	0.0	0.0	0.0	0.0	0.0	0.0	0.0	0.0	0.0	0.0	0.0	0.0	0.0

## Sheet: Enrichment
GroupID	Category	Term	Description	LogP	Log(q-value)	InTerm_InList	Genes	Symbols
1_Summary	GO Biological Processes	GO:0036294	cellular response to decreased oxygen levels	-13.3959	-9.87196	33/244	816859,826618,827734,827896,828457,828511,829327,829444,831364,832032,832043,832596,832801,833746,835828,836614,837724,837980,838017,838483,838517,839180,839183,839952,840201,840399,840977,842280,842861,843771,843989,3766886,28718918,835813	AT2G23270,AT4G10265,AT4G19880,WRKY22,SGT1A,AT4G24110,CYP82C2,AT4G33070,AT5G15120,AT5G19120,AT5G19230,FLOT1,CNI1,AT5G37670,CYP81F2,PROPEP3,AT1G02360,AT1G14200,AT1G14550,AT1G19020,AT1G03220,AT1G26380,AT1G26410,AT1G30720,AT1G33055,PHI-1,FTM1,AT1G59860,AT1G65490,HSP101,CP12-3,AT1G32928,AT3G06435,EIR1
1_Member	GO Biological Processes	GO:0036294	cellular response to decreased oxygen levels	-13.3959	-9.87196	33/244	816859,826618,827734,827896,828457,828511,829327,829444,831364,832032,832043,832596,832801,833746,835828,836614,837724,837980,838017,838483,838517,839180,839183,839952,840201,840399,840977,842280,842861,843771,843989,3766886,28718918	AT2G23270,AT4G10265,AT4G19880,WRKY22,SGT1A,AT4G24110,CYP82C2,AT4G33070,AT5G15120,AT5G19120,AT5G19230,FLOT1,CNI1,AT5G37670,CYP81F2,PROPEP3,AT1G02360,AT1G14200,AT1G14550,AT1G19020,AT1G03220,AT1G26380,AT1G26410,AT1G30720,AT1G33055,PHI-1,FTM1,AT1G59860,AT1G65490,HSP101,CP12-3,AT1G32928,AT3G06435
1_Member	GO Biological Processes	GO:0071453	cellular response to oxygen levels	-13.3441	-9.87196	33/245	816859,826618,827734,827896,828457,828511,829327,829444,831364,832032,832043,832596,832801,833746,835828,836614,837724,837980,838017,838483,838517,839180,839183,839952,840201,840399,840977,842280,842861,843771,843989,3766886,28718918	AT2G23270,AT4G10265,AT4G19880,WRKY22,SGT1A,AT4G24110,CYP82C2,AT4G33070,AT5G15120,AT5G19120,AT5G19230,FLOT1,CNI1,AT5G37670,CYP81F2,PROPEP3,AT1G02360,AT1G14200,AT1G14550,AT1G19020,AT1G03220,AT1G26380,AT1G26410,AT1G30720,AT1G33055,PHI-1,FTM1,AT1G59860,AT1G65490,HSP101,CP12-3,AT1G32928,AT3G06435
1_Member	GO Biological Processes	GO:0036293	response to decreased oxygen levels	-12.771	-9.60362	34/272	816859,826618,827734,827896,828457,828511,829327,829444,831364,832032,832043,832596,832801,833746,835813,835828,836614,837724,837980,838017,838483,838517,839180,839183,839952,840201,840399,840977,842280,842861,843771,843989,3766886,28718918	AT2G23270,AT4G10265,AT4G19880,WRKY22,SGT1A,AT4G24110,CYP82C2,AT4G33070,AT5G15120,AT5G19120,AT5G19230,FLOT1,CNI1,AT5G37670,EIR1,CYP81F2,PROPEP3,AT1G02360,AT1G14200,AT1G14550,AT1G19020,AT1G03220,AT1G26380,AT1G26410,AT1G30720,AT1G33055,PHI-1,FTM1,AT1G59860,AT1G65490,HSP101,CP12-3,AT1G32928,AT3G06435
1_Member	GO Biological Processes	GO:0071456	cellular response to hypoxia	-12.7303	-9.60362	32/242	816859,826618,827734,827896,828457,828511,829327,829444,831364,832032,832043,832596,832801,833746,835828,836614,837724,837980,838017,838483,838517,839180,839183,839952,840201,840399,840977,842280,842861,843771,3766886,28718918	AT2G23270,AT4G10265,AT4G19880,WRKY22,SGT1A,AT4G24110,CYP82C2,AT4G33070,AT5G15120,AT5G19120,AT5G19230,FLOT1,CNI1,AT5G37670,CYP81F2,PROPEP3,AT1G02360,AT1G14200,AT1G14550,AT1G19020,AT1G03220,AT1G26380,AT1G26410,AT1G30720,AT1G33055,PHI-1,FTM1,AT1G59860,AT1G65490,HSP101,AT1G32928,AT3G06435
1_Member	GO Biological Processes	GO:0070482	response to oxygen levels	-12.6778	-9.60362	34/274	816859,826618,827734,827896,828457,828511,829327,829444,831364,832032,832043,832596,832801,833746,835813,835828,836614,837724,837980,838017,838483,838517,839180,839183,839952,840201,840399,840977,842280,842861,843771,843989,3766886,28718918	AT2G23270,AT4G10265,AT4G19880,WRKY22,SGT1A,AT4G24110,CYP82C2,AT4G33070,AT5G15120,AT5G19120,AT5G19230,FLOT1,CNI1,AT5G37670,EIR1,CYP81F2,PROPEP3,AT1G02360,AT1G14200,AT1G14550,AT1G19020,AT1G03220,AT1G26380,AT1G26410,AT1G30720,AT1G33055,PHI-1,FTM1,AT1G59860,AT1G65490,HSP101,CP12-3,AT1G32928,AT3G06435
1_Member	GO Biological Processes	GO:0001666	response to hypoxia	-12.2255	-9.23046	33/268	816859,826618,827734,827896,828457,828511,829327,829444,831364,832032,832043,832596,832801,833746,835813,835828,836614,837724,837980,838017,838483,838517,839180,839183,839952,840201,840399,840977,842280,842861,843771,3766886,28718918	AT2G23270,AT4G10265,AT4G19880,WRKY22,SGT1A,AT4G24110,CYP82C2,AT4G33070,AT5G15120,AT5G19120,AT5G19230,FLOT1,CNI1,AT5G37670,EIR1,CYP81F2,PROPEP3,AT1G02360,AT1G14200,AT1G14550,AT1G19020,AT1G03220,AT1G26380,AT1G26410,AT1G30720,AT1G33055,PHI-1,FTM1,AT1G59860,AT1G65490,HSP101,AT1G32928,AT3G06435
2_Summary	GO Biological Processes	GO:0009404	toxin metabolic process	-9.28886	-6.36076	14/59	814822,817491,817498,817628,818902,822298,827931,838289,839295,839479,839515,839603,843328,843329,817599,817869,818280,820209,825182,829521,829894,829897,830416,835828,838708,841169,842720,843443,827734,821817,836888,843107,814938,829035,844385	GSTF3,GSTU7,GSTU1,CYP71A13,NAC042,PAD3,GSTF2,GSTU25,GSTF7,GSTF5,GSTF6,GSTU14,GSTU12,GSTU11,C4H,NSP2,PAL1,SCPL7,BGLU27,CER4,CYP81F3,CYP91A2,PRX52,CYP81F2,IGMT2,BGLU34,DIR5,MYBL2,AT4G19880,OASA2,APK4,SUFE2,DTX1,ADS1,NHO1
2_Member	GO Biological Processes	GO:0009404	toxin metabolic process	-9.28886	-6.36076	14/59	814822,817491,817498,817628,818902,822298,827931,838289,839295,839479,839515,839603,843328,843329	GSTF3,GSTU7,GSTU1,CYP71A13,NAC042,PAD3,GSTF2,GSTU25,GSTF7,GSTF5,GSTF6,GSTU14,GSTU12,GSTU11
2_Member	GO Biological Processes	GO:0019748	secondary metabolic process	-7.64484	-4.77473	28/302	814822,817491,817498,817599,817628,817869,818280,818902,820209,822298,825182,827931,829521,829894,829897,830416,835828,838289,838708,839295,839479,839515,839603,841169,842720,843328,843329,843443	GSTF3,GSTU7,GSTU1,C4H,CYP71A13,NSP2,PAL1,NAC042,SCPL7,PAD3,BGLU27,GSTF2,CER4,CYP81F3,CYP91A2,PRX52,CYP81F2,GSTU25,IGMT2,GSTF7,GSTF5,GSTF6,GSTU14,BGLU34,DIR5,GSTU12,GSTU11,MYBL2
2_Member	GO Biological Processes	GO:0009407	toxin catabolic process	-7.46241	-4.64346	11/46	814822,817491,817498,827931,838289,839295,839479,839515,839603,843328,843329	GSTF3,GSTU7,GSTU1,GSTF2,GSTU25,GSTF7,GSTF5,GSTF6,GSTU14,GSTU12,GSTU11
2_Member	GO Biological Processes	GO:0006749	glutathione metabolic process	-5.98228	-3.35521	12/76	814822,817491,817498,827734,827931,838289,839295,839479,839515,839603,843328,843329	GSTF3,GSTU7,GSTU1,AT4G19880,GSTF2,GSTU25,GSTF7,GSTF5,GSTF6,GSTU14,GSTU12,GSTU11
2_Member	GO Biological Processes	GO:0006790	sulfur compound metabolic process	-4.37234	-1.87789	26/396	814822,817491,817498,817628,817869,818902,821817,822298,825182,827734,827931,829521,829894,829897,835828,836888,838289,838708,839295,839479,839515,839603,841169,843107,843328,843329	GSTF3,GSTU7,GSTU1,CYP71A13,NSP2,NAC042,OASA2,PAD3,BGLU27,AT4G19880,GSTF2,CER4,CYP81F3,CYP91A2,CYP81F2,APK4,GSTU25,IGMT2,GSTF7,GSTF5,GSTF6,GSTU14,BGLU34,SUFE2,GSTU12,GSTU11
2_Member	KEGG Pathway	ath00480	Glutathione metabolism - Arabidopsis thaliana (thale cress)	-3.90129	-1.5083	11/103	814822,817491,817498,827931,838289,839295,839479,839515,839603,843328,843329	GSTF3,GSTU7,GSTU1,GSTF2,GSTU25,GSTF7,GSTF5,GSTF6,GSTU14,GSTU12,GSTU11
2_Member	GO Biological Processes	GO:0006575	cellular modified amino acid metabolic process	-3.66017	-1.31833	12/128	814822,817491,817498,827734,827931,838289,839295,839479,839515,839603,843328,843329	GSTF3,GSTU7,GSTU1,AT4G19880,GSTF2,GSTU25,GSTF7,GSTF5,GSTF6,GSTU14,GSTU12,GSTU11
2_Member	GO Biological Processes	GO:0098754	detoxification	-3.52059	-1.22451	13/152	814822,814938,817491,817498,827931,829035,838289,839295,839479,839515,839603,843328,843329	GSTF3,DTX1,GSTU7,GSTU1,GSTF2,ADS1,GSTU25,GSTF7,GSTF5,GSTF6,GSTU14,GSTU12,GSTU11
2_Member	GO Biological Processes	GO:0009636	response to toxic substance	-3.44737	-1.17932	14/175	814822,814938,817491,817498,827931,829035,838289,839295,839479,839515,839603,843328,843329,844385	GSTF3,DTX1,GSTU7,GSTU1,GSTF2,ADS1,GSTU25,GSTF7,GSTF5,GSTF6,GSTU14,GSTU12,GSTU11,NHO1
3_Summary	GO Biological Processes	GO:0098542	defense response to other organism	-7.31685	-4.54365	50/795	816859,817626,817628,818171,818471,818505,819130,820264,820591,820848,822298,822807,824073,825139,826543,826641,826861,827714,828342,828427,828457,828519,828718,828963,829327,829883,831268,832241,832281,832801,833661,833882,833954,835012,835341,835634,835828,836153,836310,836614,837980,839295,839392,840017,840190,842438,842988,844385,844423,5007997,828064,831601,837883,838695,844307,830938,838483…	AT2G23270,CYP71A12,CYP71A13,YLS9,AT2G38870,MLO12,AT2G45220,AT3G10930,ATBFRUCT1,CES101,PAD3,QQS,PRXCB,HLECRK,NHL22,AT4G10490,AT4G12490,RING,AT4G22470,CRK20,SGT1A,TLP1,AT4G26120,AT4G28460,CYP82C2,AT4G37290,MPL1,AGO9,AT5G22200,CNI1,AT5G36925,AT5G38900,AT5G39580,WRKY48,HSP90.1,AT5G55410,CYP81F2,AT5G60310,AT5G61890,PROPEP3,AT1G14200,GSTF7,GRXS13,AGO3,SBT3.3,AT1G61440,PXMT1,NHO1,WRKY40,AT3G13437,ATPMEP…
3_Member	GO Biological Processes	GO:0098542	defense response to other organism	-7.31685	-4.54365	50/795	816859,817626,817628,818171,818471,818505,819130,820264,820591,820848,822298,822807,824073,825139,826543,826641,826861,827714,828342,828427,828457,828519,828718,828963,829327,829883,831268,832241,832281,832801,833661,833882,833954,835012,835341,835634,835828,836153,836310,836614,837980,839295,839392,840017,840190,842438,842988,844385,844423,5007997	AT2G23270,CYP71A12,CYP71A13,YLS9,AT2G38870,MLO12,AT2G45220,AT3G10930,ATBFRUCT1,CES101,PAD3,QQS,PRXCB,HLECRK,NHL22,AT4G10490,AT4G12490,RING,AT4G22470,CRK20,SGT1A,TLP1,AT4G26120,AT4G28460,CYP82C2,AT4G37290,MPL1,AGO9,AT5G22200,CNI1,AT5G36925,AT5G38900,AT5G39580,WRKY48,HSP90.1,AT5G55410,CYP81F2,AT5G60310,AT5G61890,PROPEP3,AT1G14200,GSTF7,GRXS13,AGO3,SBT3.3,AT1G61440,PXMT1,NHO1,WRKY40,AT3G13437
3_Member	GO Biological Processes	GO:0009620	response to fungus	-5.04396	-2.50743	26/362	817628,818471,818505,819130,820591,820848,822298,824073,826861,827714,828064,828457,828718,831601,833882,833954,835828,836310,837883,838695,839295,839392,842988,844307,844423,5007997	CYP71A13,AT2G38870,MLO12,AT2G45220,ATBFRUCT1,CES101,PAD3,PRXCB,AT4G12490,RING,ATPMEPCRB,SGT1A,AT4G26120,AT5G17350,AT5G38900,AT5G39580,CYP81F2,AT5G61890,AT1G13230,AT1G21010,GSTF7,GRXS13,PXMT1,WAKL10,WRKY40,AT3G13437
3_Member	GO Biological Processes	GO:0050832	defense response to fungus	-3.37898	-1.12451	18/265	817628,818471,818505,820591,822298,824073,826861,827714,828457,828718,833882,833954,835828,836310,839295,839392,844423,5007997	CYP71A13,AT2G38870,MLO12,ATBFRUCT1,PAD3,PRXCB,AT4G12490,RING,SGT1A,AT4G26120,AT5G38900,AT5G39580,CYP81F2,AT5G61890,GSTF7,GRXS13,WRKY40,AT3G13437
3_Member	GO Biological Processes	GO:0009617	response to bacterium	-2.67483	-0.617634	25/485	817626,817628,819130,820264,822298,824073,825139,827714,828427,828519,828718,828963,830938,832801,835012,835341,835828,836153,838483,840190,842861,842988,844307,844385,844423	CYP71A12,CYP71A13,AT2G45220,AT3G10930,PAD3,PRXCB,HLECRK,RING,CRK20,TLP1,AT4G26120,AT4G28460,HK5,CNI1,WRKY48,HSP90.1,CYP81F2,AT5G60310,AT1G19020,SBT3.3,AT1G65490,PXMT1,WAKL10,NHO1,WRKY40
3_Member	GO Biological Processes	GO:0042742	defense response to bacterium	-2.50154	-0.460736	20/368	817626,817628,819130,820264,824073,825139,827714,828427,828519,828718,828963,832801,835012,835341,835828,836153,840190,842988,844385,844423	CYP71A12,CYP71A13,AT2G45220,AT3G10930,PRXCB,HLECRK,RING,CRK20,TLP1,AT4G26120,AT4G28460,CNI1,WRKY48,HSP90.1,CYP81F2,AT5G60310,SBT3.3,PXMT1,NHO1,WRKY40
4_Summary	GO Biological Processes	GO:0071554	cell wall organization or biogenesis	-7.19672	-4.46491	38/525	816574,817282,818961,818963,818964,819130,819368,822485,822697,823892,824205,824623,826590,827983,828064,828083,828131,828686,828687,829150,829934,829977,830411,831736,834742,835418,835828,837030,837679,837724,837813,837940,838078,838982,839165,841820,842035,844028,837834	FLA6,EPR1,AT2G43590,AT2G43610,AT2G43620,AT2G45220,AT2G47550,AT3G28550,COBL2,AT3G47380,OBP1,AT3G54580,GXM2,EXPA17,ATPMEPCRB,RHS13,AT4G01700,XTR6,XTH14,XTH24,MYB87,EXPA20,EXPA2,EXPA9,AT5G46960,PMEPCRF,CYP81F2,AT1G05310,AT1G11370,AT1G02360,EXPA7,BXL2,AT1G02810,AT1G23720,AT1G26240,PME2,CSLE1,EXT4,UGE1
4_Member	GO Biological Processes	GO:0071554	cell wall organization or biogenesis	-7.19672	-4.46491	38/525	816574,817282,818961,818963,818964,819130,819368,822485,822697,823892,824205,824623,826590,827983,828064,828083,828131,828686,828687,829150,829934,829977,830411,831736,834742,835418,835828,837030,837679,837724,837813,837940,838078,838982,839165,841820,842035,844028	FLA6,EPR1,AT2G43590,AT2G43610,AT2G43620,AT2G45220,AT2G47550,AT3G28550,COBL2,AT3G47380,OBP1,AT3G54580,GXM2,EXPA17,ATPMEPCRB,RHS13,AT4G01700,XTR6,XTH14,XTH24,MYB87,EXPA20,EXPA2,EXPA9,AT5G46960,PMEPCRF,CYP81F2,AT1G05310,AT1G11370,AT1G02360,EXPA7,BXL2,AT1G02810,AT1G23720,AT1G26240,PME2,CSLE1,EXT4
4_Member	GO Biological Processes	GO:0071555	cell wall organization	-5.85322	-3.25611	24/286	817282,819130,819368,822485,822697,824205,824623,827983,828064,829150,829934,829977,830411,831736,835418,835828,837030,837679,837813,838078,838982,839165,841820,844028	EPR1,AT2G45220,AT2G47550,AT3G28550,COBL2,OBP1,AT3G54580,EXPA17,ATPMEPCRB,XTH24,MYB87,EXPA20,EXPA2,EXPA9,PMEPCRF,CYP81F2,AT1G05310,AT1G11370,EXPA7,AT1G02810,AT1G23720,AT1G26240,PME2,EXT4
4_Member	GO Biological Processes	GO:0042545	cell wall modification	-5.18093	-2.61185	17/174	817282,819130,819368,824205,827983,828064,829150,829977,830411,831736,835418,835828,837030,837679,837813,838078,841820	EPR1,AT2G45220,AT2G47550,OBP1,EXPA17,ATPMEPCRB,XTH24,EXPA20,EXPA2,EXPA9,PMEPCRF,CYP81F2,AT1G05310,AT1G11370,EXPA7,AT1G02810,PME2
4_Member	GO Biological Processes	GO:0045229	external encapsulating structure organization	-5.02535	-2.50743	25/341	817282,819130,819368,822485,822697,824205,824623,827983,828064,829150,829934,829977,830411,831736,835418,835828,837030,837679,837813,837834,838078,838982,839165,841820,844028	EPR1,AT2G45220,AT2G47550,AT3G28550,COBL2,OBP1,AT3G54580,EXPA17,ATPMEPCRB,XTH24,MYB87,EXPA20,EXPA2,EXPA9,PMEPCRF,CYP81F2,AT1G05310,AT1G11370,EXPA7,UGE1,AT1G02810,AT1G23720,AT1G26240,PME2,EXT4
4_Member	GO Biological Processes	GO:0071669	plant-type cell wall organization or biogenesis	-4.11232	-1.66134	20/274	816574,817282,822485,822697,823892,824623,826590,827983,828083,829150,829934,829977,830411,831736,834742,837813,838982,839165,842035,844028	FLA6,EPR1,AT3G28550,COBL2,AT3G47380,AT3G54580,GXM2,EXPA17,RHS13,XTH24,MYB87,EXPA20,EXPA2,EXPA9,AT5G46960,EXPA7,AT1G23720,AT1G26240,CSLE1,EXT4
4_Member	GO Biological Processes	GO:0009664	plant-type cell wall organization	-3.93956	-1.50879	14/157	817282,822485,822697,824623,827983,829150,829934,829977,830411,831736,837813,838982,839165,844028	EPR1,AT3G28550,COBL2,AT3G54580,EXPA17,XTH24,MYB87,EXPA20,EXPA2,EXPA9,EXPA7,AT1G23720,AT1G26240,EXT4
4_Member	GO Biological Processes	GO:0009828	plant-type cell wall loosening	-3.32326	-1.09413	6/37	827983,829150,829977,830411,831736,837813	EXPA17,XTH24,EXPA20,EXPA2,EXPA9,EXPA7
4_Member	GO Biological Processes	GO:0009827	plant-type cell wall modification	-2.69602	-0.621792	7/65	817282,827983,829150,829977,830411,831736,837813	EPR1,EXPA17,XTH24,EXPA20,EXPA2,EXPA9,EXPA7
5_Summary	GO Biological Processes	GO:0006979	response to oxidative stress	-6.53833	-3.84431	33/446	815023,816415,818056,818280,820264,821225,822488,824073,828186,828271,828707,829795,830416,830562,830938,833746,833954,834464,835756,836093,837429,837894,838017,838052,838483,839392,839515,839971,841650,842280,842909,842910,844045,817599,825182	AT2G04795,AT2G18980,AT2G34910,PAL1,AT3G10930,AT3G02840,AT3G28580,PRXCB,STS,MSRB7,AT4G26010,AT4G36430,PRX52,AT5G06730,HK5,AT5G37670,AT5G39580,AT5G44380,OXS3,HSP18.2,BIP3,AT1G13340,AT1G14550,PCR2,AT1G19020,GRXS13,GSTF6,AT1G30870,AT1G52200,AT1G59860,TPX2,TPX1,AT1G77100,C4H,BGLU27
5_Member	GO Biological Processes	GO:0006979	response to oxidative stress	-6.53833	-3.84431	33/446	815023,816415,818056,818280,820264,821225,822488,824073,828186,828271,828707,829795,830416,830562,830938,833746,833954,834464,835756,836093,837429,837894,838017,838052,838483,839392,839515,839971,841650,842280,842909,842910,844045	AT2G04795,AT2G18980,AT2G34910,PAL1,AT3G10930,AT3G02840,AT3G28580,PRXCB,STS,MSRB7,AT4G26010,AT4G36430,PRX52,AT5G06730,HK5,AT5G37670,AT5G39580,AT5G44380,OXS3,HSP18.2,BIP3,AT1G13340,AT1G14550,PCR2,AT1G19020,GRXS13,GSTF6,AT1G30870,AT1G52200,AT1G59860,TPX2,TPX1,AT1G77100
5_Member	KEGG Pathway	ath00940	Phenylpropanoid biosynthesis - Arabidopsis thaliana (thale cress)	-2.91928	-0.758859	13/176	816415,817599,818280,824073,825182,828707,829795,830416,830562,833954,838017,839971,844045	AT2G18980,C4H,PAL1,PRXCB,BGLU27,AT4G26010,AT4G36430,PRX52,AT5G06730,AT5G39580,AT1G14550,AT1G30870,AT1G77100
6_Summary	GO Biological Processes	GO:2000280	regulation of root development	-6.04608	-3.38682	12/75	817664,818319,820386,822011,827350,828628,828963,829883,834499,834952,842988,3768403,817807,817958,818779,829035,830915,831154,831247,833556,3768804	CLE6,ZAT11,RGF7,AT3G24240,RGF6,AT4G25250,AT4G28460,AT4G37290,GSO2,AT5G48940,PXMT1,AT2G12646,MYB101,HB-3,AT2G41800,ADS1,AIL6,EXO70C1,EXO70C2,SAP,GRP5
6_Member	GO Biological Processes	GO:2000280	regulation of root development	-6.04608	-3.38682	12/75	817664,818319,820386,822011,827350,828628,828963,829883,834499,834952,842988,3768403	CLE6,ZAT11,RGF7,AT3G24240,RGF6,AT4G25250,AT4G28460,AT4G37290,GSO2,AT5G48940,PXMT1,AT2G12646
6_Member	GO Biological Processes	GO:0048638	regulation of developmental growth	-2.6832	-0.617634	13/187	817807,817958,818779,820386,822011,827350,829035,830915,831154,831247,833556,834952,3768804	MYB101,HB-3,AT2G41800,RGF7,AT3G24240,RGF6,ADS1,AIL6,EXO70C1,EXO70C2,SAP,AT5G48940,GRP5
6_Member	GO Biological Processes	GO:0010075	regulation of meristem growth	-2.02169	-0.123549	6/66	817958,820386,822011,827350,830915,834952	HB-3,RGF7,AT3G24240,RGF6,AIL6,AT5G48940
6_Member	GO Biological Processes	GO:2000067	regulation of root morphogenesis	-2.00434	-0.115183	4/31	817664,820386,827350,834499	CLE6,RGF7,RGF6,GSO2
7_Summary	GO Biological Processes	GO:0010344	seed oilbody biogenesis	-4.19375	-1.72158	4/9	821106,822388,828617,837053,814938,822112,824975,835196	AT3G01570,OLEO4,OLEO1,AT1G05510,DTX1,AT3G25190,AT3G58060,OLEO3
7_Member	GO Biological Processes	GO:0010344	seed oilbody biogenesis	-4.19375	-1.72158	4/9	821106,822388,828617,837053	AT3G01570,OLEO4,OLEO1,AT1G05510
7_Member	GO Biological Processes	GO:0051235	maintenance of location	-3.22368	-1.01117	8/69	814938,821106,822112,822388,824975,828617,835196,837053	DTX1,AT3G01570,AT3G25190,OLEO4,AT3G58060,OLEO1,OLEO3,AT1G05510
7_Member	GO Biological Processes	GO:0019915	lipid storage	-3.04526	-0.874121	5/28	821106,822388,828617,835196,837053	AT3G01570,OLEO4,OLEO1,OLEO3,AT1G05510
8_Summary	GO Biological Processes	GO:0010015	root morphogenesis	-3.90796	-1.5083	21/306	817584,818797,820297,820386,822011,827350,827983,828083,829035,830915,834952,835755,835913,836187,836677,837756,837813,838214,842965,843791,3768403,816364,819313,825258,830938,831108,831649,832328,832968,841542,842868,831609,832146,834499,843177,828781,828970,834435,839379,839383,817587,817958,820820,824976,830416,832364,832970,834270,842534,28721166,820049,824073,829977,830411,830611,831736,8363…	LBD13,AT2G41970,WOX5,RGF7,AT3G24240,RGF6,EXPA17,RHS13,ADS1,AIL6,AT5G48940,AGP14,LRL3,PIP2;4,AIL7,LRX1,EXPA7,RSH3,RHD6,BS1,AT2G12646,AT2G18490,IAA20,AHL18,HK5,LRP1,WOX12,HD2B,AN3,PLT2,AT1G65570,BBM,PI,GSO2,JAG,ATS1,CRU3,CRA1,AT1G03890,CRU2,CHAL,HB-3,AT3G15770,GIS,PRX52,MYB37,WVD2,ATS,STM,RTFL18,ATERDJ3A,PRXCB,EXPA20,EXPA2,GA20OX3,EXPA9,IRE,BIP3
8_Member	GO Biological Processes	GO:0010015	root morphogenesis	-3.90796	-1.5083	21/306	817584,818797,820297,820386,822011,827350,827983,828083,829035,830915,834952,835755,835913,836187,836677,837756,837813,838214,842965,843791,3768403	LBD13,AT2G41970,WOX5,RGF7,AT3G24240,RGF6,EXPA17,RHS13,ADS1,AIL6,AT5G48940,AGP14,LRL3,PIP2;4,AIL7,LRX1,EXPA7,RSH3,RHD6,BS1,AT2G12646
8_Member	GO Biological Processes	GO:0048364	root development	-3.77956	-1.4043	31/555	816364,817584,818797,819313,820297,820386,822011,825258,827350,827983,828083,829035,830915,830938,831108,831649,832328,832968,834952,835755,835913,836187,836677,837756,837813,838214,841542,842868,842965,843791,3768403	AT2G18490,LBD13,AT2G41970,IAA20,WOX5,RGF7,AT3G24240,AHL18,RGF6,EXPA17,RHS13,ADS1,AIL6,HK5,LRP1,WOX12,HD2B,AN3,AT5G48940,AGP14,LRL3,PIP2;4,AIL7,LRX1,EXPA7,RSH3,PLT2,AT1G65570,RHD6,BS1,AT2G12646
8_Member	GO Biological Processes	GO:0022622	root system development	-3.75198	-1.39376	31/557	816364,817584,818797,819313,820297,820386,822011,825258,827350,827983,828083,829035,830915,830938,831108,831649,832328,832968,834952,835755,835913,836187,836677,837756,837813,838214,841542,842868,842965,843791,3768403	AT2G18490,LBD13,AT2G41970,IAA20,WOX5,RGF7,AT3G24240,AHL18,RGF6,EXPA17,RHS13,ADS1,AIL6,HK5,LRP1,WOX12,HD2B,AN3,AT5G48940,AGP14,LRL3,PIP2;4,AIL7,LRX1,EXPA7,RSH3,PLT2,AT1G65570,RHD6,BS1,AT2G12646
8_Member	GO Biological Processes	GO:1905392	plant organ morphogenesis	-3.36623	-1.12451	26/458	817584,818797,819313,820297,820386,822011,827350,827983,828083,829035,830915,831609,832146,834499,834952,835755,835913,836187,836677,837756,837813,838214,842965,843177,843791,3768403	LBD13,AT2G41970,IAA20,WOX5,RGF7,AT3G24240,RGF6,EXPA17,RHS13,ADS1,AIL6,BBM,PI,GSO2,AT5G48940,AGP14,LRL3,PIP2;4,AIL7,LRX1,EXPA7,RSH3,RHD6,JAG,BS1,AT2G12646
8_Member	GO Biological Processes	GO:0071695	anatomical structure maturation	-3.09081	-0.897393	14/190	818797,828083,828781,828970,832328,834435,835755,835913,836187,837813,838214,839379,839383,842965	AT2G41970,RHS13,ATS1,CRU3,HD2B,CRA1,AGP14,LRL3,PIP2;4,EXPA7,RSH3,AT1G03890,CRU2,RHD6
8_Member	GO Biological Processes	GO:0021700	developmental maturation	-2.71577	-0.630407	14/208	818797,828083,828781,828970,832328,834435,835755,835913,836187,837813,838214,839379,839383,842965	AT2G41970,RHS13,ATS1,CRU3,HD2B,CRA1,AGP14,LRL3,PIP2;4,EXPA7,RSH3,AT1G03890,CRU2,RHD6
8_Member	GO Biological Processes	GO:0009888	tissue development	-2.26633	-0.312673	30/662	817587,817958,818797,820297,820386,820820,822011,824976,827350,828083,830416,830915,832364,832968,832970,834270,834499,834952,835755,835913,836187,836677,837756,837813,838214,841542,842534,842965,3768403,28721166	CHAL,HB-3,AT2G41970,WOX5,RGF7,AT3G15770,AT3G24240,GIS,RGF6,RHS13,PRX52,AIL6,MYB37,AN3,WVD2,ATS,GSO2,AT5G48940,AGP14,LRL3,PIP2;4,AIL7,LRX1,EXPA7,RSH3,PLT2,STM,RHD6,AT2G12646,RTFL18
8_Member	GO Biological Processes	GO:0048589	developmental growth	-2.13063	-0.202524	20/398	818797,820049,822011,824073,827983,828083,829977,830411,830611,830915,831736,832968,834952,835755,836187,836352,837429,837756,837813,841542	AT2G41970,ATERDJ3A,AT3G24240,PRXCB,EXPA17,RHS13,EXPA20,EXPA2,GA20OX3,AIL6,EXPA9,AN3,AT5G48940,AGP14,PIP2;4,IRE,BIP3,LRX1,EXPA7,PLT2
8_Member	GO Biological Processes	GO:0010054	trichoblast differentiation	-2.09023	-0.174361	9/126	818797,828083,835755,835913,836187,837756,837813,838214,842965	AT2G41970,RHS13,AGP14,LRL3,PIP2;4,LRX1,EXPA7,RSH3,RHD6
8_Member	GO Biological Processes	GO:0090627	plant epidermal cell differentiation	-2.05038	-0.14641	11/174	817587,818797,828083,835755,835913,836187,837756,837813,838214,842965,28721166	CHAL,AT2G41970,RHS13,AGP14,LRL3,PIP2;4,LRX1,EXPA7,RSH3,RHD6,RTFL18
9_Summary	GO Biological Processes	GO:0016998	cell wall macromolecule catabolic process	-3.60484	-1.2788	6/33	818961,818963,818964,828131,837724,837940	AT2G43590,AT2G43610,AT2G43620,AT4G01700,AT1G02360,BXL2
9_Member	GO Biological Processes	GO:0016998	cell wall macromolecule catabolic process	-3.60484	-1.2788	6/33	818961,818963,818964,828131,837724,837940	AT2G43590,AT2G43610,AT2G43620,AT4G01700,AT1G02360,BXL2
10_Summary	GO Biological Processes	GO:1990110	callus formation	-3.55809	-1.24728	5/22	830915,836677,838707,838708,841820	AIL6,AIL7,IGMT3,IGMT2,PME2
10_Member	GO Biological Processes	GO:1990110	callus formation	-3.55809	-1.24728	5/22	830915,836677,838707,838708,841820	AIL6,AIL7,IGMT3,IGMT2,PME2
10_Member	GO Biological Processes	GO:0042060	wound healing	-3.4615	-1.17966	5/23	830915,836677,838707,838708,841820	AIL6,AIL7,IGMT3,IGMT2,PME2
10_Member	GO Biological Processes	GO:0006950	response to stress	-3.1	-0.449663		830915,836677,838707,838708,841821	AIL6,AIL7,IGMT3,IGMT2,PME3
11_Summary	GO Biological Processes	GO:0010449	root meristem growth	-3.21617	-1.01117	4/15	822011,832968,834952,841542,820297,830915,836677,842534,3768403	AT3G24240,AN3,AT5G48940,PLT2,WOX5,AIL6,AIL7,STM,AT2G12646
11_Member	GO Biological Processes	GO:0010449	root meristem growth	-3.21617	-1.01117	4/15	822011,832968,834952,841542	AT3G24240,AN3,AT5G48940,PLT2
11_Member	GO Biological Processes	GO:0019827	stem cell population maintenance	-2.76309	-0.65265	8/81	820297,822011,830915,834952,836677,841542,842534,3768403	WOX5,AT3G24240,AIL6,AT5G48940,AIL7,PLT2,STM,AT2G12646
11_Member	GO Biological Processes	GO:0098727	maintenance of cell number	-2.76309	-0.65265	8/81	820297,822011,830915,834952,836677,841542,842534,3768403	WOX5,AT3G24240,AIL6,AT5G48940,AIL7,PLT2,STM,AT2G12646
11_Member	GO Biological Processes	GO:0035266	meristem growth	-2.71341	-0.630407	4/20	822011,832968,834952,841542	AT3G24240,AN3,AT5G48940,PLT2
12_Summary	GO Biological Processes	GO:0002376	immune system process	-3.04647	-0.874121	14/192	816859,817626,817628,818166,820848,822807,828519,828963,829883,831012,835828,836614,840190,842438	AT2G23270,CYP71A12,CYP71A13,PUB23,CES101,QQS,TLP1,AT4G28460,AT4G37290,AT5G11410,CYP81F2,PROPEP3,SBT3.3,AT1G61440
12_Member	GO Biological Processes	GO:0002376	immune system process	-3.04647	-0.874121	14/192	816859,817626,817628,818166,820848,822807,828519,828963,829883,831012,835828,836614,840190,842438	AT2G23270,CYP71A12,CYP71A13,PUB23,CES101,QQS,TLP1,AT4G28460,AT4G37290,AT5G11410,CYP81F2,PROPEP3,SBT3.3,AT1G61440
12_Member	GO Biological Processes	GO:0045087	innate immune response	-2.88685	-0.747116	12/156	816859,817626,817628,820848,822807,828519,828963,829883,835828,836614,840190,842438	AT2G23270,CYP71A12,CYP71A13,CES101,QQS,TLP1,AT4G28460,AT4G37290,CYP81F2,PROPEP3,SBT3.3,AT1G61440
12_Member	GO Biological Processes	GO:0009682	induced systemic resistance	-2.773	-0.65265	5/32	817626,817628,828519,835828,840190	CYP71A12,CYP71A13,TLP1,CYP81F2,SBT3.3
12_Member	GO Biological Processes	GO:0006955	immune response	-2.72458	-0.630407	12/163	816859,817626,817628,820848,822807,828519,828963,829883,835828,836614,840190,842438	AT2G23270,CYP71A12,CYP71A13,CES101,QQS,TLP1,AT4G28460,AT4G37290,CYP81F2,PROPEP3,SBT3.3,AT1G61440
13_Summary	GO Biological Processes	GO:0042343	indole glucosinolate metabolic process	-2.89405	-0.747116	4/18	829894,829897,835828,838708,817628,818902,822298	CYP81F3,CYP91A2,CYP81F2,IGMT2,CYP71A13,NAC042,PAD3
13_Member	GO Biological Processes	GO:0042343	indole glucosinolate metabolic process	-2.89405	-0.747116	4/18	829894,829897,835828,838708	CYP81F3,CYP91A2,CYP81F2,IGMT2
13_Member	WikiPathways	WP4598	Glucosinolate biosynthesis (from aromatic amino acid)	-2.53769	-0.488767	3/11	829894,829897,835828	CYP81F3,CYP91A2,CYP81F2
13_Member	GO Biological Processes	GO:0042430	indole-containing compound metabolic process	-2.34288	-0.356323	7/75	817628,818902,822298,829894,829897,835828,838708	CYP71A13,NAC042,PAD3,CYP81F3,CYP91A2,CYP81F2,IGMT2
14_Summary	GO Biological Processes	GO:0010035	response to inorganic substance	-2.44665	-0.413816	34/756	816478,818166,818280,818319,818706,819221,820264,821225,821817,821904,822112,822298,822488,827931,828083,828255,828271,829439,829998,830938,833746,835756,836093,836099,837429,839295,839515,840510,842280,842862,843460,3768804,5007997,6240283	ACO1,PUB23,PAL1,ZAT11,EEL,AT2G46140,AT3G10930,AT3G02840,OASA2,MYB15,AT3G25190,PAD3,AT3G28580,GSTF2,RHS13,NRT1.8,MSRB7,ZIP9,AT4G38410,HK5,AT5G37670,OXS3,HSP18.2,MYB59,BIP3,GSTF7,GSTF6,AT1G36060,AT1G59860,AT1G65500,AT1G71200,GRP5,AT3G13437,AT1G65486
14_Member	GO Biological Processes	GO:0010035	response to inorganic substance	-2.44665	-0.413816	34/756	816478,818166,818280,818319,818706,819221,820264,821225,821817,821904,822112,822298,822488,827931,828083,828255,828271,829439,829998,830938,833746,835756,836093,836099,837429,839295,839515,840510,842280,842862,843460,3768804,5007997,6240283	ACO1,PUB23,PAL1,ZAT11,EEL,AT2G46140,AT3G10930,AT3G02840,OASA2,MYB15,AT3G25190,PAD3,AT3G28580,GSTF2,RHS13,NRT1.8,MSRB7,ZIP9,AT4G38410,HK5,AT5G37670,OXS3,HSP18.2,MYB59,BIP3,GSTF7,GSTF6,AT1G36060,AT1G59860,AT1G65500,AT1G71200,GRP5,AT3G13437,AT1G65486
15_Summary	GO Biological Processes	GO:0010120	camalexin biosynthetic process	-2.42166	-0.404334	3/12	817628,818902,822298,817599,818280,829521,830416,835828,842720,843443	CYP71A13,NAC042,PAD3,C4H,PAL1,CER4,PRX52,CYP81F2,DIR5,MYBL2
15_Member	GO Biological Processes	GO:0010120	camalexin biosynthetic process	-2.42166	-0.404334	3/12	817628,818902,822298	CYP71A13,NAC042,PAD3
15_Member	GO Biological Processes	GO:0052317	camalexin metabolic process	-2.42166	-0.404334	3/12	817628,818902,822298	CYP71A13,NAC042,PAD3
15_Member	GO Biological Processes	GO:0009403	toxin biosynthetic process	-2.31661	-0.356323	3/13	817628,818902,822298	CYP71A13,NAC042,PAD3
15_Member	GO Biological Processes	GO:0009700	indole phytoalexin biosynthetic process	-2.31661	-0.356323	3/13	817628,818902,822298	CYP71A13,NAC042,PAD3
15_Member	GO Biological Processes	GO:0046217	indole phytoalexin metabolic process	-2.31661	-0.356323	3/13	817628,818902,822298	CYP71A13,NAC042,PAD3
15_Member	GO Biological Processes	GO:0052314	phytoalexin metabolic process	-2.31661	-0.356323	3/13	817628,818902,822298	CYP71A13,NAC042,PAD3
15_Member	GO Biological Processes	GO:0052315	phytoalexin biosynthetic process	-2.31661	-0.356323	3/13	817628,818902,822298	CYP71A13,NAC042,PAD3
15_Member	GO Biological Processes	GO:0044550	secondary metabolite biosynthetic process	-2.16138	-0.227032	10/145	817599,817628,818280,818902,822298,829521,830416,835828,842720,843443	C4H,CYP71A13,PAL1,NAC042,PAD3,CER4,PRX52,CYP81F2,DIR5,MYBL2
16_Summary	GO Biological Processes	GO:0009751	response to salicylic acid	-2.37773	-0.367954	11/157	817491,821251,824205,828427,828718,842863,842988,844028,844307,844423,3768804	GSTU7,RGL2,OBP1,CRK20,AT4G26120,AT1G65510,PXMT1,EXT4,WAKL10,WRKY40,GRP5
16_Member	GO Biological Processes	GO:0009751	response to salicylic acid	-2.37773	-0.367954	11/157	817491,821251,824205,828427,828718,842863,842988,844028,844307,844423,3768804	GSTU7,RGL2,OBP1,CRK20,AT4G26120,AT1G65510,PXMT1,EXT4,WAKL10,WRKY40,GRP5
17_Summary	GO Biological Processes	GO:0002239	response to oomycetes	-2.35815	-0.356323	8/94	814822,818506,825139,826641,827931,828131,836153,837724	GSTF3,AT2G39210,HLECRK,AT4G10490,GSTF2,AT4G01700,AT5G60310,AT1G02360
17_Member	GO Biological Processes	GO:0002239	response to oomycetes	-2.35815	-0.356323	8/94	814822,818506,825139,826641,827931,828131,836153,837724	GSTF3,AT2G39210,HLECRK,AT4G10490,GSTF2,AT4G01700,AT5G60310,AT1G02360
18_Summary	GO Biological Processes	GO:0045490	pectin catabolic process	-2.24895	-0.301828	8/98	819130,819368,828064,835418,837030,837679,838078,841820	AT2G45220,AT2G47550,ATPMEPCRB,PMEPCRF,AT1G05310,AT1G11370,AT1G02810,PME2
18_Member	GO Biological Processes	GO:0045490	pectin catabolic process	-2.24895	-0.301828	8/98	819130,819368,828064,835418,837030,837679,838078,841820	AT2G45220,AT2G47550,ATPMEPCRB,PMEPCRF,AT1G05310,AT1G11370,AT1G02810,PME2
19_Summary	GO Biological Processes	GO:0000304	response to singlet oxygen	-2.22076	-0.280064	3/14	822488,828271,837429	AT3G28580,MSRB7,BIP3
19_Member	GO Biological Processes	GO:0000304	response to singlet oxygen	-2.22076	-0.280064	3/14	822488,828271,837429	AT3G28580,MSRB7,BIP3
20_Summary	GO Biological Processes	GO:0071241	cellular response to inorganic substance	-2.11687	-0.194922	5/45	816478,818319,830938,836099,843460	ACO1,ZAT11,HK5,MYB59,AT1G71200
20_Member	GO Biological Processes	GO:0071241	cellular response to inorganic substance	-2.11687	-0.194922	5/45	816478,818319,830938,836099,843460	ACO1,ZAT11,HK5,MYB59,AT1G71200
